# Supplementary material for: Biogeographic gradients of picoplankton diversity indicate increasing dominance of prokaryotes in warmer Arctic fjords
Source: Commun Biol. 2024 Mar 2;7:256. doi: 10.1038/s42003-024-05946-8 (PMC10908816; doi:10.1038/s42003-024-05946-8)
Supplement: Supplementary file 4 — Supplementary Data 1 [file 42003_2024_5946_MOESM4_ESM.xlsx]

## Sheet: Overview
Supplementary Data 1. Sampling stations including time, location, dissolved inorganic nutrient concentrations, calculated sun elevation angle, bottom depth ranges, as well as grouping into bioclimatic regions following the classification by the Circumpolar Arctic Vegetation Mapping Project (https://www.arcticcentre.org/EN/arcticregion/Maps/definitions), geographic location, individual fjords and …
Region	Campaign	Fjord	Date	Sampling points	Depth (m)	Geolocation ?	bottom depth (-m)	temperature (°C)	salinity	density kg m3-1	Attenuation	Sun altitude	Sun angle (azimuth)	Fluorescence	PO4 µmol L-1	Si µmol L-1	NO2 µmol L-1	NO3 µmol L-1	NH4 µmol L-1	presence of marine terminating glaciers
northern Norway	HE533	Tanafjord	03/06/2019 - 04/06/2019	4	0-40 pooled	subarctic	194 - 121	4.31 - 5.32	33.04 - 33.81	26.2 - 27.03	92.29 - 93.88	0.2 - 0.7	-0.7 - 2.2	0.52 - 1.76	0.24 - 0.34	2.1 - 5.16	0.1 - 0.14	3.18 - 2.32	0.68 - 1.09	No
northern Norway	HE533	Laksefjord	01/06/2019 - 02/06/2019	3	0-40 pooled	subarctic	192 - 89	3.16 - 4.1	33.76 - 33.97	26.79 - 27.01	93.06 - 95.65	0.3 - 0.7	-2 - 0.9	0.32 - 0.99	0.17 - 0.25	0.55 - 1.22	0.05 - 0.09	1.33 - 2.64	0.63 - 0.85	No
northern Norway	HE533	Porsangerfjord	30/05/2019 - 31/05/2019	4	0-40 pooled	subarctic	212 - 81	2.85 - 4.72	33.41 - 33.99	26.63 - 26.9	89 - 94.16	0.6 - 0.7	-0.7 - 0.9	0.56 - 3.7	0.18 - 0.21	1.14 - 8.49	0.05 - 0.06	1.7 - 2.3	0.36 - 0.91	No
northern Norway	HE533	Lyngenfjord	27/05/2019 - 28/05/2019	6	0-40 pooled	subarctic	176 - 66	4.87 - 5.89	32.86 - 34.28	25.94 - 27.02	86.18 - 93.15	0.2 - 0.6	-0.8 - 2	0.83 - 2.5	0.25 - 0.39	1.55 - 4.12	0.06 - 0.15	1.96 - 4.6	0.22 - 0.51	No
northern Norway	HE533	Balsfjord	25/05/2019 - 26/05/2019	6	0-40 pooled	subarctic	114 - 79	5 - 5.84	32.05 - 34.04	25.33 - 26.82	74.16 - 90.03	0.6 - 0.7	-0.9 - 1	1.35 - 7.84	0.18 - 0.35	2.47 - 3.39	0.07 - 0.55	0.84 - 4.27	0.22 - 0.65	No
northern Norway	HE431	Lofoten.HE431	24/08/2014 - 25/08/2014	7	3-30 pooled	subarctic	189 - 61	9.07 - 9.98	33.74 - 33.88	26.01 - 26.39	91.01 - 92.44	0.1 - 0.6	-1.8 - 1.6	0.7 - 1.37	0.75 - 1.87	0.07 - 0.16	0.16 - 0.27	1.41 - 4.33	0.12 - 0.64	No
northern Norway	HE533	Lofoten.HE533	23/05/2019 - 24/05/2019	5	0-40 pooled	subarctic	172 - 27	5.45 - 6.55	33.83 - 34.24	26.61 - 26.9	90.37 - 94.9	0.2 - 0.7	-0.9 - 2	0.56 - 1.48	0.15 - 0.3	1.36 - 1.73	0.05 - 0.16	0.92 - 3.69	0.59 - 0.81	No
southern Norway	HE431	Nordfjord	28/08/2014 - 29/08/2014	5	3-30 pooled	temperate	449 - 118	10.24 - 12.58	32.61 - 33.15	24.91 - 25.52	86.72 - 92.83	0.3 - 0.6	- 1.4 - 0.9	0.55 - 0.85	0.88 - 3.85	0.001 - 0.11	0.11 - 0.25	1.47 - 3.3	0.18 - 0.67	No
southern Norway	HE431	Sognefjord	30/08/2014 - 31/08/2014	4	3-30 pooled	temperate	1269 - 443	11.14 - 13.05	30.7 - 31.48	23.18 - 23.89	89.59 - 91.41	0.1 - 0.6	-1.8 - 1.1	0.68 - 1.5	0.98 - 3.17	0.05 - 0.2	0.13 - 0.21	2.02 - 2.38	0.13 - 0.39	No
southern Norway	HE431	Boknafjord	02/09/2014 - 03/09/2014	4	3-30 pooled	temperate	521 - 111	14.83 - 16.87	30.88 - 32.31	22.84 - 23.61	85.23 - 89.78	0.3 - 0.7	-1.4 - 1.1	1.27 - 2.68	0.001 - 0.55	0.001 - 0.19	0.05 - 0.08	1.36 - 1.97	0.11 - 0.46	No
southern Norway	HE431	Orust-Tjörn.Fjord	05/09/2014 - 06/09/2014	5	3-25 pooled	temperate	32 - 12	13.64 - 17.86	23.51 - 28.43	16.52 - 21.15	78.06 - 87.74	-0.03 - 0.7	-1.8 - 1	0.94 - 3.31	0.001 - 4.03	0.001 - 0.43	0.11 - 0.9	2.87 - 18.73	0.24 - 1.1	No
Svalbard	HE492	Van.Mijen.Fjord	03/08/2017 - 04/08/2017	5	3-30 pooled	high Arctic	156 - 33	3.06 - 5.14	32.31 - 34.59	25.55 - 27.36	33.17 - 90.04	0.4 - 0.5	-1.3 - 0.8	0.25 - 1.89	0.09 - 0.23	1.3 - 3.65	0.08 - 0.18	0.51 - 1.57	0.68 - 2.09	Yes
Svalbard	HE492	Isfjord	15/08/2017 - 16/08/2017	6	3-30 pooled	high Arctic	203 - 173	4.94 - 5.84	23.32 - 33.67	25.42 - 26.62	77.69 - 88.02	0.3 - 0.4	-1.5 - 0.8	1.02 - 2.13	0.08 - 0.21	0.38 - 1.25	0.04 - 0.1	0.12 - 0.98	0.32 - 0.81	Yes
Svalbard	HE492	Kongsfjord	11/08/2017 - 12/08/2017	4	3-30 pooled	high Arctic	347 - 70	5.43 - 6.9	33.93 - 34.71	26.62 - 27.21	66.67 - 89.88	0.3 - 0.5	-1.3 - 1.2	0.28 - 1.76	0.1 - 0.24	0.82 - 1.85	0.04 - 0.19	0.1 - 1	0.25 - 1.64	Yes
Svalbard	MSM56	Kongsfjord	03/07/2016 - 04/07/2016	8	3-40 pooled	high Arctic		3.35 - 4.53	34.3 - 34.62	NA	NA	0.3 - 0.6	-1.9 - 1.5	0.08 - 0.085	0.15 - 0.28	0.44 - 1.19	0.02 - 0.08	0.31 - 1.72	NA	Yes
Svalbard	HE492	Woodfjord	09/08/2017 - 10/08/2017	5	3-30 pooled	high Arctic	179 - 95	2.26 - 4.12	33.04 - 33.4	26.24 - 26.54	41.2 - 88.12	0.3 - 0.5	-1.4 - 0.8	0.31 - 2	0.11 - 0.34	1.27 - 3.48	0.02 - 0.12	0.28 - 2.96	0.29 - 1.53	Yes
Svalbard	HE492	Wijdefjord	06/08/2017 - 07/08/2017	5	3-30 pooled	high Arctic	147 - 89	3.4 - 4.56	33.28 - 33.48	26.38 - 26.59	73.8 - 88.19	0.3 - 0.5	-1.3 - 1.4	0.61 - 2.2	0.17 - 0.35	1.06 - 3.42	0.03 - 0.1	0.9 - 3.81	0.37 - 1.38	Yes
Iceland	MSM21	Iceland	05/08/2012 - 08/08/2012	4	3-30 pooled	subarctic	81 - 47	9.87 - 10.81	34.06 - 34.82	26.23 - 26.83	NA	0.5 - 0.7	-1.1 - 1	0.48 - 0.94	0.15 - 0.9	0.96 - 5.56	0.02 - 0.4	0.08 - 9.76	0.24 - 0.76	No
East Greenland	MSM56	Nordvestfjord.Scoresby.Sund	12/07/2016 - 17/07/2016	4	1-20 pooled	low Arctic		1.69 - 8.96	16.18 - 27.68	NA	NA	0.2 - 0.6	-2 - 1.3	0.02 - 0.22	0.04 - 0.17	1.19 - 2.64	0.03 - 0.07	0.02 - 0.53	NA	Yes
West Greenland	MSM21	Disco Bay	27/07/2012 - 28/07/2012	6	3-30 pooled	low Arctic	571 - 170	1.38 - 6.01	31.44 - 33.31	24.7 - 26.41	NA	0.2 - 0.7	-2.1 - 1.3	0.07 - 2.89	0.23 - 0.81	1.69 - 12	0.01 - 0.08	0.62 - 11.02	0.37 - 0.57	Yes

## Sheet: Table_S1
	Region	Fjord	In.Out (A = fjord mouth; increasing letter corresponds to Stations closer to the fjord head)	Date	Time (CEST)	Depth (m)	Volume (L)	Latitude (d.north)	Longitude (d.east)	temperature (°C)	salinity	density..sigma.theta..kg.m3.	Attenuation..optical.beam.transmission.	Fluorescence	PO4..µmol.l.	Si..µmol.l.	NO2..µmol.l.	NO3..µmol.l.	NH4..µmol.l..	Glacial.influence
HE533.F02.25A	North.Norway	Tanafjord	D	2019-06-03	08:00:00	0-40 pooled	12	70.5119	28.0784	4.31	33.04	26.2	93.16	0.52	0.24	5.16	0.1	3.19	0.8	No
HE533.F02.26A	North.Norway	Tanafjord	C	2019-06-03	18:00:00	0-40 pooled	12	70.7005	28.4502	4.32	33.81	26.81	93.8	0.62	0.27	3.98	0.11	3.24	0.68	No
HE533.F02.27A	North.Norway	Tanafjord	B	2019-06-04	08:00:00	0-40 pooled	12	70.8681	28.7054	4.68	33.72	26.7	93.88	0.52	0.34	3.26	0.12	3.32	1.09	No
HE533.F02.28A	North.Norway	Tanafjord	A	2019-06-04	12:00:00	0-40 pooled	12	71.0284	28.8202	5.32	34.23	27.03	92.29	1.67	0.26	2.1	0.14	3.18	0.69	No
HE533.F02.21A	North.Norway	Laksefjord	D	2019-06-01	08:00:00	0-40 pooled	12	70.4729	26.6765	3.16	33.97	27.01	95.65	0.32	0.25	1.22	0.09	2.64	0.63	No
HE533.F02.22A	North.Norway	Laksefjord	C	2019-06-01	13:00:00	0-40 pooled	12	70.6751	26.7865	4.1	33.76	26.79	93.06	0.83	0.19	0.55	0.05	1.34	0.85	No
HE533.F02.23A	North.Norway	Laksefjord	B	2019-06-02	03:00:00	0-40 pooled	12	70.8592	27.2751	4.09	33.76	26.79	93.46	0.99	0.17	0.94	0.05	1.33	0.63	No
HE533.F02.17A	North.Norway	Porsangerfjord	E	2019-05-30	08:00:00	0-40 pooled	12	70.2668	25.1665	2.85	33.41	26.63	89	3.7	0.21	1.75	0.06	2.11	0.36	No
HE533.F02.18A	North.Norway	Porsangerfjord	D	2019-05-30	13:00:00	0-40 pooled	12	70.5125	25.4622	3.55	33.69	26.79	94.16	1.26	0.21	8.49	0.06	2.3	0.91	No
HE533.F02.19A	North.Norway	Porsangerfjord	C	2019-05-31	08:00:00	0-40 pooled	12	70.7384	25.9076	4.41	33.61	26.64	94.02	0.56	0.18	1.14	0.05	1.7	0.84	No
HE533.F02.20A	North.Norway	Porsangerfjord	B	2019-05-31	13:00:00	0-40 pooled	12	70.9216	26.2514	4.72	33.99	26.9	93.48	0.83	0.18	1.62	0.06	1.84	0.69	No
HE533.F02.11A	North.Norway	Lyngenfjord	A	2019-05-27	08:00:00	0-40 pooled	12	70.2858	19.4151	5.71	34.28	27.02	92.88	0.94	0.34	2.14	0.15	3.76	0.48	No
HE533.F02.12A	North.Norway	Lyngenfjord	B	2019-05-27	13:00:00	0-40 pooled	12	70.0965	19.6279	5.72	33.95	26.76	86.18	2.12	0.36	2.06	0.09	3.04	0.51	No
HE533.F02.13A	North.Norway	Lyngenfjord	C	2019-05-27	18:00:00	0-40 pooled	12	70.0748	20.1181	5.89	34.11	26.86	88.25	2.5	0.25	1.55	0.08	1.96	0.25	No
HE533.F02.14A	North.Norway	Lyngenfjord	F	2019-05-28	08:00:00	0-40 pooled	12	69.3617	20.0709	5.33	32.86	25.94	91.9	0.63	0.38	4.12	0.07	4.6	0.22	No
HE533.F02.15A	North.Norway	Lyngenfjord	E	2019-05-28	13:00:00	0-40 pooled	12	69.5947	20.346	4.94	33.94	26.4	93	1.08	0.39	2.29	0.07	3.16	0.48	No
HE533.F02.16A	North.Norway	Lyngenfjord	D	2019-05-28	18:00:00	0-40 pooled	12	69.8249	20.462	4.87	33.4	26.42	93.15	0.83	0.29	1.58	0.06	2.31	0.57	No
HE533.F02.10A	North.Norway	Balsfjord	C	2019-05-26	14:00:00	0-40 pooled	12	69.428	19.0239	5.28	32.7	25.82	74.16	7.84	0.23	3.39	0.07	2.13	0.22	No
HE533.F02.7A	North.Norway	Balsfjord	A	2019-05-25	08:00:00	0-40 pooled	12	69.6376	17.7832	5.84	34.04	26.82	90.8	1.35	0.26	2.47	0.11	2.54	0.65	No
HE533.F02.8A	North.Norway	Balsfjord	B	2019-05-25	13:00:00	0-40 pooled	12	69.5092	18.3193	5.49	33.64	26.54	90.93	1.4	0.35	2.86	0.13	4.27	0.52	No
HE533.F02.9A	North.Norway	Balsfjord	D	2019-05-26	08:00:00	0-40 pooled	12	69.2602	19.3616	5	32.05	25.33	77.3	3.32	0.18	3.11	0.55	0.84	0.42	No
HE533.F02.9B	North.Norway	Balsfjord	D	2019-05-26	08:00:00	0-40 pooled	12	69.2602	19.3616	5	32.05	25.33	77.3	3.32	0.18	3.11	0.55	0.84	0.42	No
HE533.F02.9C	North.Norway	Balsfjord	D	2019-05-26	08:00:00	0-40 pooled	12	69.2602	19.3616	5	32.05	25.33	77.3	3.32	0.18	3.11	0.55	0.84	0.42	No
HE431.F02.03	North.Norway	Lofoten.HE431	C	2014-08-24	04:33:00	3m-30m	12.5	68.7867	15.4055	9.26	33.74	26.09	92.2	0.88	1.31	0.12	0.19	1.59	0.54	No
HE431.F02.04	North.Norway	Lofoten.HE431	C	2014-08-24	08:45:00	3m-30m	12.5	68.4748	14.915	9.33	33.83	26.14	91.01	1.37	2.06	0.16	0.22	1.99	0.5	No
HE431.F02.05	North.Norway	Lofoten.HE431	A	2014-08-24	12:36:00	3m-30m	12.5	68.4528	14.5467	9.31	33.86	26.17	91.46	1.16	1.87	0.07	0.27	2.15	0.12	No
HE431.F02.06	North.Norway	Lofoten.HE431	B	2014-08-24	16:57:00	3m-30m	12.5	68.549	14.4468	9.98	33.79	26.01	91.57	1.13	1.21	0.13	0.16	1.74	0.64	No
HE431.F02.07	North.Norway	Lofoten.HE431	E	2014-08-25	06:07:00	3m-30m	12.5	68.7172	15.0842	8.71	33.88	26.39	92.44	0.86	0.75	0.14	0.19	1.41	0.6	No
HE431.F02.08	North.Norway	Lofoten.HE431	D	2014-08-25	10:49:00	3m-30m	12.5	68.6763	14.9308	8.32	33.88	26.34	92.25	0.7	0.98	0.11	0.23	1.5	0.51	No
HE431.F02.09	North.Norway	Lofoten.HE431	C	2014-08-25	14:42:00	3m-30m	12.5	68.6163	14.6773	9.07	33.86	26.21	91.35	1.34	1.77	0.13	0.22	4.33	0.38	No
HE533.F02.2A	North.Norway	Lofoten.HE33	A	2019-05-23	08:00:00	0-40 pooled	12	68.483	14.3071	6.55	34.1	26.77	94.23	0.61	0.17	1.36	0.06	1.16	0.59	No
HE533.F02.3A	North.Norway	Lofoten.HE33	C	2019-05-23	13:00:00	0-40 pooled	13	68.4797	14.9552	6.13	33.83	26.61	92.14	0.77	0.23	1.45	0.11	1.8	0.8	No
HE533.F02.4A	North.Norway	Lofoten.HE33	D	2019-05-24	08:00:00	0-40 pooled	12	68.6792	15.433	5.45	33.88	26.73	90.96	0.99	0.27	1.46	0.12	2.4	0.81	No
HE533.F02.5A	North.Norway	Lofoten.HE33	B	2019-05-24	13:00:00	0-40 pooled	12	68.9446	15.3878	6.05	33.94	26.71	90.37	1.48	0.15	1.7	0.05	0.92	0.59	No
HE533.F02.6A	North.Norway	Lofoten.HE33	A	2019-05-24	18:00:00	0-40 pooled	12	69.1665	15.4146	6.36	34.24	26.9	94.9	0.56	0.3	1.73	0.16	3.69	0.72	No
HE431.F02.13	South.Norway	Nordfjord	A	2014-08-28	06:58:00	3m-30m	12.5	61.9697	4.6582	12.58	33.07	24.95	92.83	0.67	0.88	0.11	0.11	1.47	0.18	No
HE431.F02.14	South.Norway	Nordfjord	B	2014-08-28	10:59:00	3m-30m	12.5	61.9252	5.4202	10.49	33.15	25.52	92.79	0.55	2.47	NA	0.24	2.32	0.67	No
HE431.F02.15	South.Norway	Nordfjord	C	2014-08-28	14:28:00	3m-30m	12.5	61.8648	5.7838	11.22	32.82	25.01	92.35	0.61	1.81	0.08	0.18	1.87	0.42	No
HE431.F02.16	South.Norway	Nordfjord	E	2014-08-29	06:48:00	3m-30m	12.5	61.8648	6.7928	10.24	32.61	25.16	86.72	0.85	3.85	0.001	0.25	3.3	0.61	No
HE431.F02.17	South.Norway	Nordfjord	D	2014-08-29	10:46:00	3m-30m	12.5	61.852	6.2717	11.07	32.64	24.91	90.15	0.75	1.77	0.11	0.18	2	0.48	No
HE431.F02.19	South.Norway	Sognefjord	B	2014-08-30	09:56:00	3m-30m	12.5	61.0478	5.3898	13.05	31.01	23.29	90.44	1.5	0.98	0.05	0.21	2.09	0.13	No
HE431.F02.20	South.Norway	Sognefjord	C	2014-08-30	15:15:00	3m-30m	12.5	61.143	5.9972	12.29	30.7	23.18	91.41	0.74	1.07	0.19	0.13	2.32	0.23	No
HE431.F02.21	South.Norway	Sognefjord	E	2014-08-31	05:03:00	3m-30m	12.5	61.1498	7.3162	11.14	30.83	23.48	89.82	0.8	3.17	0.2	0.2	2.02	0.39	No
HE431.F02.22	South.Norway	Sognefjord	D	2014-08-31	10:47:00	3m-30m	12.5	61.1683	6.7408	11.58	31.48	23.89	89.59	0.68	2.3	0.17	0.18	2.38	0.17	No
HE431.F02.23	South.Norway	Boknafjord	B	2014-09-02	07:40:00	3m-30m	12.5	59.4207	5.065	16.34	32.31	23.61	88.82	1.69	0.001	0.001	0.06	1.96	0.11	No
HE431.F02.24	South.Norway	Boknafjord	A	2014-09-03	06:44:00	3m-30m	12.5	59.082	5.1642	16.87	31.81	23.1	89.78	1.27	0.001	0.001	0.05	1.97	0.26	No
HE431.F02.25	South.Norway	Boknafjord	C	2014-09-03	11:17:00	3m-30m	12.5	59.3333	5.92	16.15	31.52	23.05	86.89	1.67	0.001	0.06	0.08	1.96	0.19	No
HE431.F02.26	South.Norway	Boknafjord	D	2014-09-03	15:15:00	3m-30m	12.5	59.4783	6.1662	14.83	30.88	22.84	85.23	2.68	0.55	0.19	0.07	1.36	0.46	No
HE431.F02.27	South.Norway	Orust-Tjörn.Fjord	A	2014-09-05	04:14:00	3m-25m	12.5	57.9138	11.5172	16.9	25.93	18.59	87.74	1.24	0.69	0.1	0.18	2.87	0.97	No
HE431.F02.28	South.Norway	Orust-Tjörn.Fjord	B	2014-09-05	07:53:00	3m-25m	12.5	57.9383	11.6962	17.01	25.17	18.4	78.06	2.57	0.55	1.15	0.3	6.4	1.1	No
HE431.F02.29	South.Norway	Orust-Tjörn.Fjord	C	2014-09-05	10:50:00	3m-12m	12.5	58.0835	11.7837	17.75	23.51	16.52	80.24	3.31	0.001	0.001	0.11	6.66	0.24	No
HE431.F02.30	South.Norway	Orust-Tjörn.Fjord	D	2014-09-05	14:38:00	3m-12m	12.5	58.2482	11.84	17.86	24.12	16.87	80.48	3.24	0.25	0.43	0.28	10.35	0.32	No
HE431.F02.31	South.Norway	Orust-Tjörn.Fjord	E	2014-09-06	06:19:00	3m-30m	12.5	58.3172	11.7707	13.64	28.43	21.15	84.35	0.94	4.03	0.18	0.9	18.73	0.61	No
HE492_12	Svalbard	Van.Mijen.Fjord	C	2017-08-04	06:14:00	3m-30m	22	77.7827	15.3108	5.14	33.61	25.76	83.38	1.27	0.1	1.61	0.18	0.51	0.91	Yes
HE492_16	Svalbard	Van.Mijen.Fjord	B	2017-08-04	10:29:00	3m-30m	n. a.	77.715	14.4051	5.13	34.05	26.91	86.87	1.89	0.16	1.3	0.08	0.85	2.09	Yes
HE492_20	Svalbard	Van.Mijen.Fjord	A	2017-08-04	14:09:00	3m-30m	21	77.6166	13.649	4.86	34.59	27.36	90.04	1.67	0.23	1.38	0.13	1.57	0.68	Yes
HE492_3	Svalbard	Van.Mijen.Fjord	E	2017-08-03	06:40:00	3m-30m	20	77.7965	17.009	3.06	32.64	25.99	33.17	0.25	0.17	3.65	0.18	1.23	1.97	Yes
HE492_8	Svalbard	Van.Mijen.Fjord	D	2017-08-03	12:00:00	3m-30m	19	77.8005	16.0033	4.86	32.31	25.55	75.68	0.63	0.09	1.68	0.17	0.58	1.78	Yes
HE492_100	Svalbard	Isfjord	C	2017-08-15	14:08:00	3m-30m	22	78.3318	15.0159	4.94	33.67	26.62	88.02	1.04	0.14	0.87	0.08	0.26	0.65	Yes
HE492_104	Svalbard	Isfjord	D	2017-08-16	05:40:00	3m-30m	22	78.4175	16.0002	5.73	33.56	26.44	87.72	2.13	0.07	0.7	0.04	0.12	0.32	Yes
HE492_108	Svalbard	Isfjord	E	2017-08-16	08:59:00	3m-30m	20	78.5497	16.3687	5.15	33.34	26.34	85.22	1.31	0.11	0.46	0.1	0.45	0.81	Yes
HE492_110	Svalbard	Isfjord	F	2017-08-16	11:59:00	3m-30m	22	78.6627	16.8086	5.84	23.32	25.42	77.69	1.02	0.08	0.38	0.07	0.27	0.76	Yes
HE492_92	Svalbard	Isfjord	A	keine ctd, pumpenwasser gefiltert für dna		3m-30m	21	78.0827	12.8503	NA	NA	NA	NA	NA	0.21	1.25	0.08	0.98	0.43	Yes
HE492_96	Svalbard	Isfjord	B	keine ctd, pumpenwasser gefiltert für dna		3m-30m	22	78.1665	14.0014	NA	NA	NA	NA	NA	0.12	1.12	0.07	0.31	0.51	Yes
HE492_64	Svalbard	Kongsfjord	A	2017-08-11	07:02:00	3m-30m	21	79.0011	10.6648	6.87	34.71	27.21	89.88	1.76	0.1	0.82	0.04	0.47	0.25	Yes
HE492_68	Svalbard	Kongsfjord	B	2017-08-11	10:31:00	3m-30m	21	79.0115	11.4274	6.9	33.97	26.62	88.28	1.57	0.1	0.85	0.15	0.1	0.29	Yes
HE492_72	Svalbard	Kongsfjord	C	2017-08-11	15:42:00	3m-30m	22	78.955	11.9528	6.03	33.93	26.7	84.64	1.74	0.14	1.83	0.08	0.38	0.56	Yes
HE492_76	Svalbard	Kongsfjord	D	2017-08-12	06:32:00	3m-30m	n. a.	78.9065	12.2467	5.43	34.05	26.87	66.67	0.28	0.24	1.85	0.19	1	1.64	Yes
MSM56.F02.553	Svalbard	Kongsfjord	D	2016-07-03	04:08:00	3m-40m	?	78.9665	12.379	3.35	34.3	NA	NA	0.08	0.24	0.6	0.07	1.39	NA	Yes
MSM56.F02.554	Svalbard	Kongsfjord	D	2016-07-03	09:55:00	3m-40m	14	78.9302	12.3823	3.63	34.21	NA	NA	0.083	0.28	0.84	0.08	1.72	NA	Yes
MSM56.F02.555	Svalbard	Kongsfjord	E	2016-07-03	12:03:00	3m-40m	13	78.8968	12.4407	3.72	34.42	NA	NA	0.083	0.18	0.44	0.04	0.64	NA	Yes
MSM56.F02.556	Svalbard	Kongsfjord	D	2016-07-03	16:47:00	3m-40m	14	78.9127	12.1805	4.28	34.55	NA	NA	0.084	0.18	0.59	0.03	0.33	NA	Yes
MSM56.F02.557	Svalbard	Kongsfjord	C	2016-07-04	06:12:00	3m-25m	16	78.9542	11.9562	4.4	34.47	NA	NA	0.084	0.18	0.76	0.03	0.34	NA	Yes
MSM56.F02.558	Svalbard	Kongsfjord	C	2016-07-04	10:44:00	5m-30m	14	78.9782	11.7302	4.35	34.62	NA	NA	0.085	0.19	0.7	0.02	0.31	NA	Yes
MSM56.F02.559	Svalbard	Kongsfjord	B	2016-07-04	13:33:00	4m-30m	13	79.0113	11.4273	4.51	34.59	NA	NA	0.085	0.21	1.19	0.04	0.96	NA	Yes
MSM56.F02.560	Svalbard	Kongsfjord	B	2016-07-04	16:48:00	4m-30m	15	79.021	11.3058	4.53	34.47	NA	NA	0.085	0.15	0.72	0.03	0.28	NA	Yes
HE492_44	Svalbard	Woodfjord	E	2017-08-09	06:29:00	3m-30m	20	79.5582	12.4996	2.31	33.23	26.54	49.19	0.31	0.34	3.48	0.12	2.96	1.53	Yes
HE492_48	Svalbard	Woodfjord	D	2017-08-09	12:15:00	3m-30m	n. a.	79.6166	13	3.68	33.04	26.24	83.04	0.96	0.15	1.27	0.02	0.28	0.29	Yes
HE492_52	Svalbard	Woodfjord	C	2017-08-10	06:07:00	3m-30m	21	79.6157	13.7753	3.69	33.12	26.31	84.34	1.97	0.21	2.57	0.12	1.01	0.78	Yes
HE492_56	Svalbard	Woodfjord	B	2017-08-10	09:05:00	3m-30m	20	79.7668	14.1482	2.26	33.22	26.53	41.2	0.45	0.11	2.01	0.04	0.37	0.35	Yes
HE492_60	Svalbard	Woodfjord	A	2017-08-10	14:07:00	3m-30m	20	79.934	14.3597	4.12	33.4	26.51	88.12	2	0.12	1.41	0.08	0.5	0.39	Yes
HE492_24	Svalbard	Wijdefjord	A	2017-08-06	06:10:00	3m-30m	20	79.9999	14.9791	3.5	33.34	26.51	88.19	1.75	0.18	1.27	0.06	0.9	0.41	Yes
HE492_28	Svalbard	Wijdefjord	B	2017-08-06	10:57:00	3m-30m	n. a.	79.7347	15.361	3.84	33.48	26.59	87.63	2.04	0.17	1.06	0.03	0.42	0.37	Yes
HE492_32	Svalbard	Wijdefjord	C	2017-08-06	16:06:00	3m-30m	20	79.4867	15.5578	4.56	33.4	26.45	85.64	1.85	0.25	1.84	0.07	1.93	0.68	Yes
HE492_36	Svalbard	Wijdefjord	D	2017-08-07	06:07:00	3m-30m	22	79.2118	15.9038	4.35	33.29	26.38	79.29	2.2	0.18	2.56	0.06	1.41	0.61	Yes
HE492_40	Svalbard	Wijdefjord	E	2017-08-07	12:15:00	3m-30m	n. a.	78.9552	16.3044	3.4	33.28	26.47	73.8	0.61	0.35	3.42	0.1	3.81	1.38	Yes
MSM21.F02.527	Iceland	Iceland	D	2012-08-05	11:14:00	3-30m		65.7735	-23.2107	9.87	34.06	26.23	NA	0.79	0.15	1.42	0.02	0.08	0.33	No
MSM21.F02.530	Iceland	Iceland	B	2012-08-05	16:59:00	3-30m		65.7998	-23.8475	10.81	34.57	26.47	NA	0.94	0.16	0.96	0.04	0.09	0.24	No
MSM21.F02.532	Iceland	Iceland	A	2012-08-06	14:44:00	3-30m		65.4468	-24.6498	9.89	34.82	26.83	NA	0.48	0.32	2.12	0.11	1.16	0.76	No
MSM21.F02.541	Iceland	Iceland	A	2012-08-08	10:02:00	3-30m		64.7332	-23.3	10.39	34.66	26.61	NA	0.61	0.9	5.56	0.4	9.79	0.48	No
MSM56.F02.580	East.Greenland	Nordvestfjord.Scoresby.Sund	I	2016-07-12	18:25:00	1m-20m	15	71.9097	-28.3163	1.69	26.93	NA	NA	0.02	0.09	1.51	0.07	0.32	NA	Yes
MSM56.F02.582	East.Greenland	Nordvestfjord.Scoresby.Sund	H	2016-07-13	10:44:00	5m-15m	15	71.9327	-28.1207	1.87	26.89	NA	NA	0.022	0.09	1.19	0.04	0.02	NA	Yes
MSM56.F02.590	East.Greenland	Nordvestfjord.Scoresby.Sund	E	2016-07-15	10:25:00	n. a. (1-15)	n. a.	71.5333	-26.9657	3.58	27.68	NA	NA	0.22	0.17	2.12	0.04	0.53	NA	Yes
MSM56.F02.595	East.Greenland	Nordvestfjord.Scoresby.Sund	C	2016-07-17	06:27:00	3.8m	n. a.	71.3478	-25.323	8.96	16.18	NA	NA	0.022	0.04	2.64	0.03	0.02	NA	Yes
MSM21.F02.503	West.Greenland	Disco Bay	A	2012-07-27	10:57:00	3-30m		71.0607	-55.9257	2.49	32.56	25.93	NA	0.77	NA	NA	NA	NA	NA	Yes
MSM21.F02.511	West.Greenland	Disco Bay	B	2012-07-28	14:38:00	3-30m		70.2545	-52.997	2.91	31.53	25.11	NA	2.89	0.34	1.84	0.04	2.86	0.57	Yes
MSM21.F02.512	West.Greenland	Disco Bay	C	2012-07-28	20:14:00	3-30m		69.9157	-52.0842	2.41	31.96	25.51	NA	2.13	0.35	2.93	0.01	3.12	0.37	Yes
MSM21.F02.514	West.Greenland	Disco Bay	C	2012-07-28	07:49:00	3-30m		69.1403	-51.2853	1.38	32.55	26.05	NA	0.07	0.81	12	0.05	11.02	0.45	Yes
MSM21.F02.515	West.Greenland	Disco Bay	B	2012-07-28	12:51:00	3-30m		69.1988	-52.501	6.01	31.44	24.7	NA	0.22	NA	NA	NA	NA	NA	Yes
MSM21.F02.516	West.Greenland	Disco Bay	A	2012-07-28	18:25:00	3-30m		69.1992	-54.1033	4.14	33.31	26.41	NA	0.69	0.23	1.69	0.08	0.62	0.43	Yes
