# Supplementary material for: Biogeographic gradients of picoplankton diversity indicate increasing dominance of prokaryotes in warmer Arctic fjords
Source: Commun Biol. 2024 Mar 2;7:256. doi: 10.1038/s42003-024-05946-8 (PMC10908816; doi:10.1038/s42003-024-05946-8)
Supplement: Supplementary file 5 — Supplementary Data 2 [file 42003_2024_5946_MOESM5_ESM.csv]

Supplementary Data 3: Taxonomic classification of prokaryotic ASVs using the Silva v123 database
	sequence	kingdom	phylum	class	genus	family	species
>ASV_1000.1.253	UACGGAGGAUCCAAGCGUUAUCCGGAAUCAUUGGGUUUAAAGGGUCCGUAGGUGGAUAAUUAAGUCAGAGGUGAAAGUUUGCAGCUCAACUGUAAAAUUGCCUUUGAAACUGGUUAUCUUGAGUUAUUAUGAAGUAGUUAGAAUAUGUAGUGUAGCGGUGAAAUGCAUAGAUAUUACAUAGAAUACCAAUUGCGAAGGCAGAUUACUAAUAAUCAACUGACACUGAUGGACGAAAGCGUGGGGAGCGAACAGG	Bacteria	Bacteroidetes	Bacteroidia	Flavobacteriales	Flavobacteriaceae	Psychroserpens
>ASV_1004.1.253	UACGGAGGGGGCUAGCGUUGUUCGGAAUUACUGGGCGUAAAGCGCGCGUAGGCGGUUUAGCAAGUUGGAGGUGAAAUCCCGGAGCUCAACUCCGGAACUGCCUUCAAAACUGCUAGACUAGAGGCAGGGAGAGGAGAGUGGAAUAUCCAGUGUAGAGGUGAAAUUCGUAGAUAUUGGAUGGAACACCAGUGGCGAAGGCGACUCUCUGGCCCUGAUCUGACGCUAAGGCGCGAAAGCGUGGGGAGCAAACAGG	Bacteria	Proteobacteria	Alphaproteobacteria	uncultured
>ASV_1008.1.253	UACGGAGGGUGCAAGCGUUAUCCGGAAUCAUUGGGUUUAAAGGGUCCGCAGGCGGGAAUGUAAGUCAGAGGUGAAAUCCUACAGCUCAACUGUAGAACUGCCUUUGAUACUGCGUUUCUUGAAUUCGAUCGAAGUGGGCGGAAUAUGACAUGUAGCGGUGAAAUGCAUAGAUAUGUCAUAGAACACCGAUAGCGAAGGCAGCUCACUAGGUCUGAAUUGACGCUCAUGGACGAAAGCGUGGGGAGCAAACAGG	Bacteria	Bacteroidetes	Bacteroidia	Flavobacteriales	Crocinitomicaceae	Fluviicola
>ASV_101.1.253	UACGGAGGGUGCAAGCGUUAUCCGGAUUUAUUAGGUUUAAAGGGUCCGCAGGCGGAAUAUUAAGUCAGUGGUGAAAGCCUACAGCUCAACUGUAGAACUGCCAUUGAAACUGUUAUUCUUGAGUAUGGAUGAAGUGGGCGGAAUAUGUCAUGUAGCGGUGAAAUGCAUAGAUAUGACAUGGAACACCAAUUGCGAAGGCAGCUCACUAAACCAUUACUGACGCUCAUGGACGAAAGCGUGGGGAGCGAACAGG	Bacteria	Bacteroidetes	Bacteroidia	Flavobacteriales	NS9 marine group
>ASV_1011.1.253	UACGGAGGGUCCAAGCGUUAUCCGGAUUUAUUGGGUUUAAAGGGUCCGUAGGCGGAUUUUUAAGUCAGUGGUGAAAGCCUGCAGCUCAACUGCAGAACUGCCAUUGAUACUGGAAAUCUUGAGUGUAUUUGAAGUGGGCGGAAUGUGUCAUGUAGCGGUGAAAUGCAUAGAUAUGACACAGAACACCGAUUGCGAAGGCAGCUCACUAAACUACAACUGACGCUGAGGGACGAAAGCGUGGGGAGCGAACAGG	Bacteria	Bacteroidetes	Bacteroidia	Flavobacteriales	Cryomorphaceae	uncultured
>ASV_1015.1.253	UACGGAGGGUCCAAGCGUUGUCCGGAUUUAUUGGGUUUAAAGAGUGCGUAGGUGGUUUAUUAAGUCAGUGGUGAAAUCCUGCAGCUCAACUGUAGAACUGCCAUUGAUACUGAUAAACUUGAGUUUGGUUUAGGUAAGUGGAAUUUAUGAUGUAGCGGUGAAAUGCAUAGAUAUCAUAAGGAACACCAAUAGCGAAGGCAGCUUACUGGACCACAACUGACACUGAGGCACGAAAGCGUGGGUAGCGAACAGG	Bacteria	Bacteroidetes	Bacteroidia	Cytophagales	Cyclobacteriaceae	Marinoscillum
>ASV_1019.1.253	UACGGAGGGUCCAAGCGUUGUCCGGAUUUAUUGGGUUUAAAGGGUACGUAGGCGGAAUUUUAAGUCAGUGGUGAAAGCCUCCAGCUCAACUGGAGAAUUGCCAUUGAAACUGAAGUUCUUGAAUAUGGAUGAGGUGGUUGGAAUAUAACAUGUAGCGGUGAAAUGCUUAGAUAUGUUAUAGAACACCAAUUGCGAAGGCAGAUCACUAAACCAUUAUUGACGCUGAGGUACGAAAGCGUGGGGAGCGAACAGG	Bacteria	Bacteroidetes	Bacteroidia	Sphingobacteriales	NS11-12 marine group
>ASV_1023.1.253	UACGGAGGAUCCAAGCGUUAUCCGGAAUCAUUGGGUUUAAAGGGUCCGUAGGCGGUCUAAUAAGUCAGAGGUGAAAUCCUGCAGCUCAACUGUAGCAUUGCCUUUGAUACUGUUAGACUUGAGUUAUUGUGAAGUAGUUAGAAUGUGUAGUGUAGCGGUGAAAUGCAUAGAUAUUACACAGAAUACCAAUUGCGAAGGCAGAUUACUAACAAUAUACUGACGCUGAGGGACGAAAGCGUGGGUAGCGAACAGG	Bacteria	Bacteroidetes	Bacteroidia	Flavobacteriales	Flavobacteriaceae	NS5 marine group
>ASV_1027.1.253	UACGGAGGGUGCAAGCGUUAUCCGGAAUCAUUGGGUUUAAAGGGUCCGCAGGCGGACUUUCAAGUCAGUGGUGAAAUCCCAUAGCUUAACUAUGGAACUGCCAUUGAAACUGUUAGUCUUGAAUUCGAUCGAAGUGGGCGGAAUGUGUCAUGUAGCGGUGAAAUGCAUAGAUAUGACACAGAACACCGAUAGCGAAGGCAGCUCACUAGGUCUGAAUUGACGCUCAGGGACGAAAGCGUGGGGAGCGAACAGG	Bacteria	Bacteroidetes	Bacteroidia	Flavobacteriales	Crocinitomicaceae	Fluviicola
>ASV_1030.1.253	UACGGAGGGUGCAAGCGUUAUCCGGAUUUAUUGGGUUUAAAGGGUCCGCAGGCGGAUCAAUAAGUCAGUGGUGAAAGCCCGCAGCUCAACUGCGGAACUGCCAUUGAUACUGUUGAUCUUGAGUGUGGUUGAAGUGGGCGGAAUGUGUCGUGUAGCGGUGAAAUGCUUAGAUAUGACACAGAACACCAAUUGCGAAGGCAGCUCACUAAGCCAUUACUGACGCUCAGGGACGAAAGCGUGGGGAGCGAACAGG	Bacteria	Bacteroidetes	Bacteroidia	Flavobacteriales	Cryomorphaceae	uncultured
>ASV_1038.1.257	UACGAAGAGGACAAGCGUUAUUCGUUGUAAUUUGGCGUAAAGGGUUCGUAGGUGGCAUUAAGGUUGUUUAAAAUAAAAUCUAAAAGCUUAACUUUUAGUGAUUUAAAAACACUUUUGCUUGAGUAUAAAAGAAGAUUAUGGAAUUUCAAAAGGAUAGGUAAAAUUUGAAGAGUUUUGAAGGAACAUCUACAGCGAAAGCAAUAAUCUAGUUUAUUUAAUACUGACGCUGAGGAACGAAAGAAUAGGUAGCAAACAGG	Bacteria	Proteobacteria	Alphaproteobacteria	Rickettsiales	Mitochondria
>ASV_1041.1.253	UACGGAGGGGGUUAGCGUUGUUCGGAAUUACUGGGCGUAAAGCGCACGUAGGCGGAUUAGUCAGUCAGAGGUGAAAUCCCAGGGCUCAACCCUGGAACUGCCUUUGAUACUGCUAGUCUUGAGUUCGAGAGAGGUGAGUGGAAUUCCGAGUGUAGAGGUGAAAUUCGUAGAUAUUCGGAGGAACACCAGUGGCGAAGGCGGCUCACUGGCUCGAUACUGACGCUGAGGUGCGAAAGUGUGGGGAGCAAACAGG	Bacteria	Proteobacteria	Alphaproteobacteria	Rhodobacterales	Rhodobacteraceae	Pseudoruegeria
>ASV_1045.1.253	UACGGAGGGGGUUAGCGUUGUUCGGAAUUACUGGGCGUAAAGCGCGCGUAGGCGGAUUGGAAAGUUGGGGGUGAAAUCCCGAGGCUCAACCUCGGAACUGCCUCCAAAACUCCCAGUCUAGAGUUCGAGAGAGGUGAGUGGAAUUCCAAGUGUAGAGGUGAAAUUCGUAGAUAUUUGGAGGAACACCAGUGGCGAAGGCGGCUCACUGGCUCGAUACUGACGCUGAGGUGCGAAAGUGUGGGGAGCAAACAGG	Bacteria	Proteobacteria	Alphaproteobacteria	Rhodobacterales	Rhodobacteraceae	Ascidiaceihabitans
>ASV_1047.1.253	UACGGAGGGGGUUAGCGUUGUUCGGAAUUACUGGGCGUAAAGCGCGCGUAGGCGGACAUUUAAGUCAGAGGUGAAAUCCCAGGGCUCAACCCUGGAACUGCCUUUGAUACUGGGUGUCUUGAGUUCGAGAGAGGUGAGUGGAAUUCCGAGUGUAGAGGUGAAAUUCGUAGAUAUUCGGAGGAACACCAGUGGCGAAGGCGGCUCACUGGCUCGAUACUGACGCUGAGGUGCGAAAGUGUGGGGAGCAAACAGG	Bacteria	Proteobacteria	Alphaproteobacteria	Rhodobacterales	Rhodobacteraceae	Marivita
>ASV_1050.1.253	UACAGGGGUCGCAAGUUUUAUUCGGAAUUAUUGGGCGUAAAGCGUCUGCAGGUUGACAUAAAAGUCUUUUGUUAAAUAUCAGAGCUCAACUCGGAAUCUGCAAAAGAUACUAUAUGUCUUGAGUAUGGUAGAGGUAGGGGGAAUUUCCAGUGGAGCGGUGAAAUGCGUAGAUAUUGGAAAGAACACCGAUAGCGAAGGCACCCUACUGGGCCAUUACUGACACUCAGAGACGAAAGCUAGGGGAGCAAACGGG	Bacteria	Cyanobacteria	Oxyphotobacteria	Chloroplast
>ASV_1054.1.253	UACGGAGGGUGCAAGCGUUGUUCGGAAUUAUUGGGCGUAAAGCGUGCGUAGGCGGAUUGUUAAGUCUGAUGUGAAAUCCCGCGGCUCAACCGCGGACGUGCAUUGGAUACUGGCAGUCUUGAGUCCCGGAGAGGAGAGCGGAAUUCCUAGUGUAGAGGUGAAAUUCGUAGAUAUUAGGAGGAACACCAGUGGCGAAAGCGGCUCUCUGGACGGUGACUGACGCUGAGGCACGAAAGCAUAGGUAGCAAACAGG	Bacteria	Proteobacteria	Deltaproteobacteria	PB19
>ASV_1061.1.253	UACGGAGGAUCCAAGCGUUAUCCGGAAUCAUUGGGUUUAAAGGGUCCGUAGGCGGGCAGCUAAGUCAGUGGUGAAAGUCUGCAGCUCAACUGUAGAAUUGCCAUUGAUACUGGUUGUCUUGAAUUAGUAUGAAGUGGUUAGAAUGAGUAGUGUAGCGGUGAAAUGCAUAGAUAUUACUCAGAAUACCAAUUGCGAAGGCAGAUCACUAAUACUAUAUUGACGCUGAGGGACGAAAGCGUGGGGAGCGAACAGG	Bacteria	Bacteroidetes	Bacteroidia	Flavobacteriales	Flavobacteriaceae
>ASV_1065.1.253	UACGGAGGGUGCAAGCGUUGCUCGGAAUUACUGGGCGUAAAGCGCACGCAGGCGGUUUAUCAGGUCGGAUGUGAAAGCCCAGGGCUCAACCCUGGAACUGCAUUCGAAACCGGUAGACUUGAGUUCGAGAGAGGGUGGUGGAAUUCCUGGUGUAGAGGUGAAAUUCGUUGAUAUCAGGAGGAACACCGGUGGCGAAGGCGACCACCUGGCUCGAUACUGACGCUCAUGUGCGAAAGCGUGGGGAGCAAACAGG	Bacteria	Proteobacteria	Deltaproteobacteria	Bdellovibrionales	Bdellovibrionaceae	OM27 clade
>ASV_1069.1.253	UACGGAGGGUGCAAGCGUUAAUCGGAAUUACUGGGCGUAAAGCGCGCGUAGGUGGCUGUUCAAGCCAGAUGUGAAAUCCCCGGGCUUAACCUGGGAACUGCAUUUGGAACUGGGCAGCUAGAGUACAGCAGAGGAGUGUGGAAUUUCAGGUGUAGCGGUGAAAUGCGUAGAGAUCUGAAGGAACAUCAGUGGCGAAGGCGACACUCUGGGCUGAUACUGACACUGAGGUGCGAAAGCGUGGGUAGCAAACAGG	Bacteria	Proteobacteria	Gammaproteobacteria	Cellvibrionales	Cellvibrionaceae	Marinagarivorans
>ASV_1070.1.253	UACGGAGACCUCGAGCGUUACUCGGAUUCACUGGGCGUAAAGGGUGAGUAGGCGGCCAAGUAUGUCGGGUGUGAAAUCCCGGGGCUUAACCCCGGAACUGCGCCCGAAACUACAUGGCUAGAGUCUCGGAGAGGAUAGUGGAAUUCCAGGUGUAGCGGUGAAAUGCGUAGAUAUCUGGAGGAACACCAGUGGCGAAGGCGACUGUCUGGACGAGUACUGACGCUCAAUCACGAAAGCGUGGGUAGCGAAAGGG	Bacteria	Verrucomicrobia	Verrucomicrobiae	Opitutales	Puniceicoccaceae	MB11C04 marine group
>ASV_1074.1.253	UACGGAGGAUCCAAGCGUUAUCCGGAAUUAUUGGGUUUAAAGGGUCCGCAGGCGGUCUAUUAAGUCAGAGGUGAAAUCUUGCAGCUCAACUGUAAAAUUGCCUUUGAUACUGGUAGACUUGAGUCAUUGUGAAGUGGUUAGAAUGUGUGGUGUAGCGGUGAAAUGCAUAGAUAUCACACAGAAUACCAAUUGCGAAGGCAGAUCACUAACAAUGUACUGACGCUCAUGGACGAAAGCGUGGGGAGCGAACAGG	Bacteria	Bacteroidetes	Bacteroidia	Flavobacteriales	Flavobacteriaceae	NS4 marine group
>ASV_1078.1.253	UACGGAGGGGGCUAGCGUUGUUCGGAAUUACUGGGCGUAAAGCGCGCGUAGGCGGUCUAUUUAGUUAGGGGUGAAAGGCCUGGGCUCAACCUAGGAACUGCCUUUAAUACUGAUAGACUAGAGUCCGGGAGAGGGUAGCGGAAUUCCAAGUGUAGAGGUGAAAUUCGUAGAUAUUUGGAAGAACACCAGUGGCGAAGGCGGCUACCUGGACCGGCACUGACGCUGAGGUGCGAAAGCGUGGGGAGCGAACAGG	Bacteria	Proteobacteria	Alphaproteobacteria	Rhodospirillales	Magnetospiraceae	uncultured
>ASV_1081.1.253	UACGGAGACUGCAAGCGUUACUCGGAUUCACUGGGCGUAAAGGGUGCGUAGGCCGAUAGAUGUGUCAGGUGUGAAAUCUCGGGGCUUAACCUCGAAACUGCGCCUGAAACUGUCUAUCUAGAGUAUUGGAGAGGUAAGCGGAAUUUCUGGUGUAGCGGUGAAAUGCGUAGAUAUCAGAAGGAACACCAAUGGCGAAGGCAGCUUACUGGACAAUAACUGACGCUGAGGCACGAAAGCGUGGGUAGCGAAAGGG	Bacteria	Verrucomicrobia	Verrucomicrobiae	Opitutales	Puniceicoccaceae	Lentimonas
>ASV_1085.1.253	UACCGGCGCCUCAAGUGGUAGUCGCUUUUAUUGGGCCUAAAACGUCCGUAGCCGGUCUGAUACAUUCGUGGGUAAAUCAACUAGCUCAACUAGUUGAAUUCUGCGAGGACGGUCAGACUUGGGACCGGGAGAGGUGUGGGGUACGCUCAGGGUAGGGGUAAAAUCCUGUCAUCCUAAGCGGACCACCUGUUGCGAAGGCGCCACACUAGAACGGAUCCGACGGUCAGGGACGAAGCCUAGGGGCACGAACCGG	Archaea	Euryarchaeota	Thermoplasmata	Marine Group II
>ASV_1089.1.253	UACGGAGGGUCCGAGCGUUAUCCGGAAUCAUUGGGUUUAAAGGGUCCGUAGGCGGACUAAUAAGUCAGAGGUGAAAUCCCAUAGCUCAACUAUGGAACUGCCUUUGAUACUGUUAGUCUUGAGUUACUUGGAAGUAGAUAGAAUGUGUAGUGUAGCGGUGAAAUGCAUAGAUAUUACACAGAAUACCGAUUGCGAAGGCAGUCUACUACGAGUAUACUGACGCUGAUGGACGAAAGCGUGGGGAGCGAACAGG	Bacteria	Bacteroidetes	Bacteroidia	Flavobacteriales	Flavobacteriaceae	Flavicella
>ASV_1093.1.253	UACGGAGGGGGCAAGCGUUGUUCGGAAUUACUGGGCGUAAAGCGCGCGUAGGCGGUUAGUCUAGUCAGGCGUGAAAUCCCGGGGCUCAACCCCGGAACUGCGUUUGAUACUGGCUUACUAGAGGUCUGGAGAGGGUAGUGGAAUUCCCAGUGUAGAGGUGAAAUUCGUAGAUAUUGGGAAGAACACCAGCGGCGAAGGCGGCUACCUGGACAGAUACUGACGCUGAGGUGCGAAAGCGUGGGGAGCAAACAGG	Bacteria	Proteobacteria	Alphaproteobacteria	Rhodospirillales	Magnetospiraceae	uncultured
>ASV_1096.1.253	UACGAAGGGGGCGAGCGUUGUUCGGAAUUACUGGGCGUAAAGGGAGCGCAGGCGGUUCAUUAAGUUAGGCGUGAAAGCCCCGGGCUCAACCUGGGAACUGCGUUUAAUACUGAUGAACUAGAAAACAGGAGAGGGUAGUGGAAUUUCCAGUGUAGAGGUGAAAUUCGUAGAUAUUGGAAAGAACACCGGUGGCGAAAGCGGCUACCUGGCCUGAUUUUGACGCUGAGGCUCGAAAGCGUGGGGAGCAAACAGG	Bacteria	Proteobacteria	Alphaproteobacteria	Puniceispirillales	SAR116 clade
>ASV_1097.1.253	UACGGAGGGGGCUAGCGUUGUUCGGAAUUACUGGGCGUAAAGCGUACGUAGGCGGAUCAGAAAGUAUGGGGUGAAAUCCCAGGGCUUAACCCUGGAACUGCCUCAUAAACUCCUGGUCUUGAGUUCGAGAGAGGUGAGUGGAAUUGCGAGUGUAGAGGUGAAAUUCGUAGAUAUUCGCAGGAACACCAGUGGCGAAGGCGGCUCACUGGCUCGAUACUGACGCUGAGGUACGAAAGUGUGGGGAGCAAACAGG	Bacteria	Proteobacteria	Alphaproteobacteria	Rhodobacterales	Rhodobacteraceae	Sedimentitalea
>ASV_110.1.253	UACGGAGGAUGCAAGCGUUAUCCGGAUUUAUUGGGUUUAAAGGGUCCGUAGGCGGAAUUUUAAGUCAGUGGUGAAAGCCUGCAGCUCAACUGUAGAACUGCCAUUGAUACUGAAAUUCUUGAAUAUAUAUGAAGUGGGCGGAAUGCGUCAUGUAGCGGUGAAAUGCACAGAUAUGACGCAGAACACCAAUUGCGAAGGCAGCUCACUAAUGUAUUAUUGACGCUGAGGGACGAAAGCAUGGGGAGCGAACAGG	Bacteria	Bacteroidetes	Bacteroidia	Flavobacteriales	NS9 marine group
>ASV_1103.1.253	UACGGAGGGGGCUAGCGUUGUUCGGAAUUACUGGGCGUAAAGCGUGCGUAGGCGGAUUAGAAAGUAUGGGGUGAAAUCCCAGGGCUCAACCCUGGAACGGCCUCAUAAACUCCUAGUCUUGAGUUCUGGAGAGGUAAGUGGAAUUCCUAGUGUAGAGGUGAAAUUCGUAGAUAUUAGGAGGAACACCAGAGGCGAAGGCGGCUUACUGGACAGAUACUGACGCUGAGGCACGAAAGUGUGGGGAGCAAACAGG	Bacteria	Proteobacteria	Alphaproteobacteria	Caulobacterales	Hyphomonadaceae	Algimonas
>ASV_1110.1.253	GACGGAGGAUGCAAGUGUUAUCCGGAAUCACUGGGCGUAAAGCGUCUGUAGGUGGCUUAGUAAGUCUAUUGUUAAAGCUUAAGGCUUAACCUUAAAACAGCAACGGAAACUAUUAGGCUUGAGUAUGGUAGAGGUAAAAGGAAUUUCCAGUGGAGCGGUGAAAUGCGUAGAUAUUGGAAAGAACACCGAUGGCGAAGGCAUUUUACUGGGCCAUAACUGACACUCAGAGACGAAAGCUAGGGUAGCAAAUGGG	Bacteria	Cyanobacteria	Oxyphotobacteria	Chloroplast
>ASV_1114.1.253	UACGGAGGGUGCAAGCGUUGUUCGGAUUUACUGGGCGUAAAGCGCGCGCAGGCGGAUAAUCAAGUCAGAUGUGAAAUCCCAGGGCUCAACCCUGGAACUGCGUCUGAAACUGGUAAUCUAGAGUCUCACAGGGGGUAGGGGAAUUUCACGUGUAGGGGUAAAAUCCGUAGAGAUGUGAAGGAACACCGGUGGCGAAGGCGCCUACCUGGAUGAGUACUGACGCUGAGGCGCGAAAGCGUGGGGAGCAAACAGG	Bacteria	Proteobacteria	Deltaproteobacteria	Bdellovibrionales	Bacteriovoracaceae	Peredibacter
>ASV_1118.1.253	UACGGAGGGGGCUAGCGUUAUUCGGAAUUACUGGGCGUAAAGCGCGCGUAGGCGGAUUAGUAAGUCAGUGGUGAAAGCCCGGGGCUCAACCCCGGAACUGCCUUUGAUACUGCUAGUCUUGAGUUCGAGAGAGGUGAGUGGAAUUUCUAGUGUAGAGGUGAAAUUCGUAGAUAUUAGAAAGAACACCAGUGGCGAAGGCGACUCACUGGCUCGAUACUGACGCUGAGGUGCGAAAGCGUGGGGAGCAAACAGG	Bacteria	Proteobacteria	Alphaproteobacteria	Parvibaculales	Parvibaculaceae	uncultured
>ASV_112.1.253	UACGGGGGAUGCAAGCGUUAUCCGGAAUCAUUGGGCGUAAAGCGCCUGUAGGUUGUUUAAUAAGUCUGUUGUUAAAGACUAGGGCUUAACCCUAGAAAAGCAAUGGAAACUACUAGACUAGAGUAUGGCAGGGGUAGAGGGAAUUUCUAGUGUAGCGGUGAAAUGCGUAGAUAUUAGAAAGAACACCGGUGGCGAAAGCGCUCUACUGGACCAUUACUGACACUCAGAGGCGAAAGCUAGGGUAGCAAAAGGG	Bacteria	Cyanobacteria	Oxyphotobacteria	Chloroplast
>ASV_1122.1.253	UACGGAGGGUGCAAGCGUUAUCCGGAUUUACUGGGUUUAAAGGGUGCGCAGGCGGUAAUAUAAGUCAGUGGUGAAAGCUUCCAGCUCAACUGGGAAACUGCCAUUGAUACUGUAAUACUUGAAUUUGGGAGAGGUAGGCGGAAUACAUCAUGUAGCGGUGAAAUGCUUAGAUAUGAUGUAGAACACCGAUUGCGAAGGCAGCUUACUAGACCAAUAUUGACGCUCAUGCACGAAAGCGUGGGGAGCAAACAGG	Bacteria	Bacteroidetes	Bacteroidia	Flavobacteriales	NS9 marine group
>ASV_1126.1.253	UACGGAGGGUGCAAGCGUUAAUCGGAAUUACUGGGCGUAAAGCGCGCGUAGGCGGCUUGAUCAGUCAGAUGUGAAAUCCCCGAGCUCAACUUGGGAACUGCAUUUGAUACUGUCAAGCUAGAGUAUGUUAGAGGAAAGCGGAAUUCCGGGUGUAGCGGUGAAAUGCGUAGAUAUCCGGAGGAACAUCAGUGGCGAAGGCGGCUUUCUGGAACAAUACUGACGCUGAGGUGCGAAAGCGUGGGGAGCAAACAGG	Bacteria	Proteobacteria	Gammaproteobacteria	Thiohalorhabdales	Thiohalorhabdaceae	Granulosicoccus
>ASV_113.1.253	UACGAGGGGUGCAAGCGUUAAUCGGAAUUACUGGGCGUAAAGCGUGCGUAGGUGGUUUGUUAAGCAAGAUGUGAAAGCCCCGGGCUCAACCUGGGAACUGCAUUUUGAACUGGCAAACUAGAGUAUUGUAGAGGGUAGUGGAAUUUCCAGUGUAGCGGUGAAAUGCGUAGAGAUUGGAAGGAACAUCAGUGGCGAAGGCGGCUACCUGGACAAAUACUGACACUGAGGCACGAAAGCGUGGGGAGCAAACAGG	Bacteria	Proteobacteria	Gammaproteobacteria	Alteromonadales	Colwelliaceae	Colwellia
>ASV_1133.1.253	UACGGAGGGUGCAAGCGUUAUCCGGAUUCAUUGGGUUUAAAGGGUCCGUAGGCGGCCUUAUAAGUCAGUGGUGAAAUCCCGGGGCUCAACUCCGGAACUGCCAUUGAUACUGUAAGGCUUGAAUCUAUUUGAAGUGGGCGGAAUACGUCAUGUAGCGGUGAAAUGCAUAGAUAUGACGUAGAACACCGAUUGCGAAGGCAGCUCACUAAGUUAGUAUUGACGCUGAGGGACGAAAGCGUGGGGAGCGAACAGG	Bacteria	Bacteroidetes	Bacteroidia	Flavobacteriales	Cryomorphaceae	uncultured
>ASV_1137.1.253	UACGGAGGGUCCAAGCGUUAUCCGGAUUUAUUGGGUUUAAAGGGUCCGUAGGCGGAUUUUUAAGUCAGUGGUGAAAGCCUGCAGCUUAACUGUAGAAUUGCCAUUGAUACUGAAAAUCUUGAAUCUAGCUGAAGUGGGCGGAAUAUAACAUGUAGCGGUGAAAUGCAUAGAGAUGUUAUAGAACACCAAUUGCGAAGGCAGCUCACUAAACUAGUAUUGACGCUCAGGGACGAAAGCGUGGGGAGCGAACAGG	Bacteria	Bacteroidetes	Bacteroidia	Flavobacteriales	Cryomorphaceae	uncultured
>ASV_1140.1.253	UACGGAGGGUGCAAGCGUUAAUCGGAAUUACUGGGCGUAAAGCGCGCGUAGGUGGUUUGUUAAGUGGAAUGUGAAAUCCCUGGGCUCAACCUAGGAAUUGCAUCCCAAACUGGCUGACUAGAGUACAAUAGAGGGGUGUGGAAUUUCCUGUGUAGCGGUGAAAUGCGUAGAUAUAGGAAGGAACACCAGUGGCGAAGGCGACACCCUGGAUUGAUACUGACACUGAGGUGCGAAAGCGUGGGGAGCAAACAGG	Bacteria	Proteobacteria	Gammaproteobacteria	Oceanospirillales	Nitrincolaceae	uncultured
>ASV_1147.1.253	UACGUAGGGGGCGAGCGUUAUCCGGAAUCAUUGGGCGUAAAGCGCACGUAGGCGGCCCGUUAAGUCGGAUGUGAAAGCCUGAGGCUCAACCUCAGAACUGCAUUCGAUACUGGCGGGCUUGAGGAAGGUAGAGGAGAGUGGAAUUCCCGGUGUAGCGGUGGAAUGCGCAGAUAUCGGGAGGAACACCAGCGGCGAAGGCGGCUCUCUGGGCCUUUCCUGACGCUGAGGUGCGAAAGCGUGGGGAGCGAACAGG	Bacteria	Actinobacteria	Nitriliruptoria	Nitriliruptorales	Nitriliruptoraceae
>ASV_1150.1.253	UACGGAGGGUCCGAGCGUUAUCCGGAAUUAUUGGGUUUAAAGGGUCCGUAGGCGGGCCGAUAAGUCAGGGGUGAAAGUUUGCAGCUCAACUGUAAAAUUGCCUUUGAUACUGUUGGUCUUGAGUUAUAGUGAAGUUGCCGGAAUAUGUAGUGUAGCGGUGAAAUGCAUAGAUAUUACAUAGAACACCGAUUGCGAAGGCAGGUGACUAACUAUAUACUGACGCUGAUGGACGAAAGCGUGGGGAGCGAACAGG	Bacteria	Bacteroidetes	Bacteroidia	Flavobacteriales	Flavobacteriaceae	Maribacter
>ASV_1154.1.253	UACGGAGGGUCCGAGCGUUAUCCGGAAUCAUUGGGUUUAAAGGGUCCGUAGGCGGGCUAAUAAGUCAGAGGUGAAAGUUUGCAGCUCAACUGUAAAAUUGCCUUUGAUACUGUUAGUCUUGAGUUAUAGUGAAGUGGUUAGAAUAAGUGGUGUAGCGGUGAAAUGCAUAGAUAUCACUUAGAAUACCGAUUGCGAAGGCAGAUCACUAACUGUAUACUGACGCUGAGGGACGAAAGCAUGGGUAGCGAACGGG	Bacteria	Bacteroidetes	Bacteroidia	Flavobacteriales	Flavobacteriaceae	uncultured
>ASV_1158.1.253	UACGGAGGGAUCUAGCGUUAUUCGGAAUUACUGGGCGUAAAGCGAGCGUAGGCGGAUUUGUAAGUUGGAUGUGAAAUCCCAGAGCUUAACUCUGGAACGGCAUUCAAAACUACAUUUCUUGAGUUUGGUAGGGGAGAGUGGAAUUCCUAGUGUAGAGGUGAAAUUCGUAGAUAUUAGGAGGAACACCAGUGGCGAAGGCGACUCUCUGGACCAAUACUGACGCUGAGGUUCGAAAGCGUGGGGAGCGAACGGG	Bacteria	Proteobacteria	Alphaproteobacteria	SAR11 clade	Clade IV
>ASV_1161.1.253	GACGGAGGAUGCAAGUGUUAUCCGGAAUCACUGGGCGUAAAGCGUCUGUAGGUGGUUUGAUAAGUCAACUGUUAAAUCUUGAGGCUCAACCUCAAAACCGCAGUCGAAACUAUUAGACUAGAGUAUAGUAGGGGUAAAGGGAAUUUCCAGUGGAGCGGUGAAAUGCGUAGAGAUUGGAAAGAACACCGAUGGCGAAGGCACUUUACUGGGCUAUUACUAACACUGAGAGACGAAAGCUAGGGUAGCAAAUGGG	Bacteria	Cyanobacteria	Oxyphotobacteria	Chloroplast
>ASV_1165.1.253	UACGGAGGUCCCAAGCGUUGUUCGGAUUCACUGGGCGUAAAGGGUGCGUAGGUGGUCGAGAUAGUUUGAUGUGAAAGCUCCGGGCUCAACCCGGAAAAUGCAUUGAAUACUGCUCGACUAGAGGAUCGGAGGGGAGAGUGGAAUUCUUGGUGUAGCAGUGAAAUGCAUAGAUAUCAAGAGGAACAUCAGUGGCGAAGGCGACUCUCUGGACGAUUCCUGACACUGAGGCACGAAGGCUAGGGGAGCAAACAGG	Bacteria	Verrucomicrobia	Verrucomicrobiae	Pedosphaerales	Pedosphaeraceae	SCGC AAA164-E04
>ASV_1.1.253	UACGGAGGGUGCGAGCGUUAAUCGGAAUUACUGGGCGUAAAGCGUACGCAGGCGGUUUGUUAAGCGAGAUGUGAAAGCCCCGGGCUCAACCUGGGAACUGCAUUUCGAACUGGCAAACUAGAGUGUGAUAGAGGGUGGUAGAAUUUCAGGUGUAGCGGUGAAAUGCGUAGAGAUCUGAAGGAAUACCGAUGGCGAAGGCAGCCACCUGGGUCAACACUGACGCUCAUGUACGAAAGCGUGGGGAGCAAACGGG	Bacteria	Proteobacteria	Gammaproteobacteria	Alteromonadales	Pseudoalteromonadaceae	Pseudoalteromonas
>ASV_10.1.253	UACAGAGGAUGCAAGCGUUAUCCGGAAUCACUGGGCAUAAAGCGUCUGUAGGUUGUUUGGUAAGUCUGCUGUUAAAGACUGGGGCUCAACCCCAGAAAAGCAGUGGAAACUGCCGGACUUGAGUGUGGUAGAGGUAGAGGGAAUUCCUAGUGUAGCGGUGAAAUGCGUAGAUAUUAGGAAGAACACCAAUGGCGAAGGCACUCUACUGGGCCAUAACUGACACUGAGAGACGACAGCUAGGGGAGCAAAUGGG	Bacteria	Cyanobacteria	Oxyphotobacteria	Chloroplast
>ASV_1002.1.253	UACGAAGGGGGCGAGCGUUGUUCGGAAUUACUGGGCGUAAAGGGCGCGCAGGCGGCCAAUCCAGUCAGGUGUGAAAGCCCCGAGCUCAACUUGGGAACUGCACUUGAUACUGAUUGGCUAGAAAACGGAAGAGGGCAGUGGAAUUCCCAGUGUAGAGGUGAAAUUCGUAGAUAUUGGGAAGAACACCAGUGGCGAAAGCGGCUGCCUGGUCCGAUUUUGACGCUGAGGCGCGAAAGCGUGGGUAGCAAACAGG	Bacteria	Proteobacteria	Alphaproteobacteria	Puniceispirillales	SAR116 clade
>ASV_1006.1.253	UACGAAGGGGGCGAGCGUUGUUCGGAAUUACUGGGCGUAAAGGGAGCGCAGGCGGUUCAUUUAGUCAGACGUGAAAGCCCCGGGCUCAACCCGGGAGGUGCGUUUGAUACUGGUGAGCUAGAAAUCAGAAGAGGAUAGUGGAAUUCCCAGUGUAGAGGUGAAAUUCGUAGAUAUUGGGAAGAACACCAGUGGCGAAAGCGGCUAUCUGGUCUGUAUUUGACGCUGAGGCUCGAAAGCGUGGGGAGCAAACAGG	Bacteria	Proteobacteria	Alphaproteobacteria	Puniceispirillales	SAR116 clade
>ASV_1013.1.253	UACAGAGGAUGCAAGCGUUAUCCGGAAUCACUGGGCAUAAAGCGUCUGUAGGUGGUUUAGUAAGUCUGCUGUUAAAGACUGGGGCUCAACCCCAGAAAAGCAGUGGAAACUGCUAGACUUGAGUAUGGUAGAGGUAGAGGGAAUUCCUAGUGUAGCGGUGAAAUGCGUAGAUAUUAGGAAGAACACCAAUGGCGAAGGCACUCUACUGGGCCAUAACUGACACUGAGAGACGACAGCUAGGGGAGCAAAUGGG	Bacteria	Cyanobacteria	Oxyphotobacteria	Chloroplast
>ASV_1017.1.253	UACGGAGGGUGCAAGCGUUAAUCGGAAUUACUGGGCGUAAAGCGCGCGUAGGCGGUUUGUUAAGUCAGCUGUGAAAGCCCCGGGCUCAACCUGGGAACUGCAGUUGAUACUGGCCGACUUGAGUACGAGAGAGGGAGGUAGAAUUCCAUGUGUAGCGGUGAAAUGCGUAGAUAUAUGGAGGAAUACCAGUGGCGAAGGCGGCCUCCUGGCUCGAUACUGACGCUGAGGCGCGAAAGCGUGGGGAGCAAACAGG	Bacteria	Proteobacteria	Gammaproteobacteria	Cellvibrionales	Halieaceae	OM60(NOR5) clade
>ASV_1020.1.253	UACGGAGGGUGCAAGCGUUAUCCGGAUUUACUGGGUUUAAAGGGUGCGUAGGCGGUCUAUUAUGUCAGUGGUGAAAGCCCGGGGCUCAACUCCGGAACUGCCAUUGAAACUGAUAGACUUGAGUUUGGGAGAGGUAGGCGGAAUACAGCAUGUAGCGGUGAAAUGCAUAGAUAUGCUGUAGAACACCAAUUGCGAAGGCAGCUUACUAUACCAAUACUGACGUUCAGGCACGAAAGCGUGGGUAGCGAACAGG	Bacteria	Bacteroidetes	Bacteroidia	Chitinophagales	uncultured
>ASV_1022.1.253	UACAGAGACUCCAAGCGUUAUUCGGAUUCACUGGGCGUAAAGGGAGCGCAGGCGGUCAUGUAUGUCGGAGGUGAAAUCUUGCAGCUCAACUGUAAAAUUGCCUUCGAAACUACUUGACUAGAGUAUCGGAGAGGUAAGCGGAAUUCCAGGUGUAGCAGUGAAAUGCGUAGAUAUCUGGAGGAACACCGAAGGCGAAGGCAGCUUACUGGACGAUUACUGACGCUCAGGCUCGAAAGCAUGGGGAGCGAAAGGG	Bacteria	Verrucomicrobia	Verrucomicrobiae	Opitutales	Puniceicoccaceae	Pelagicoccus
>ASV_1025.1.253	UACGGGGGAUGCAAGCGUUAUCCGGAAUCAUUGGGCGUAAAGCGCCUGUAGGUUGUUUAAUAAGUCUGUUGUUAAAGACUAGGGCUUAACCCUAGAAAAGCAAUGGAAACUACUAGACUAGAGUAUGGCAGGGGUAGAGGGAAUUUCUAGUGUAGCGGUGAAAUGCGUAGAUAUUAGAAAGAACACCGGCGGCGAAAGCGCUCUACUGGACCAUUACUGACACUCAGAGGCGAAAGCUAGGGUAGCAAAAGGG	Bacteria	Cyanobacteria	Oxyphotobacteria	Chloroplast
>ASV_1029.1.253	UACGGAGGGUGCAAGCGUUAUCCGGAAUCAUUGGGUUUAAAGGGUCCGCAGGCGGACUUAUAAGUCAGUGGUGAAAUCUCACAGCUCAACUGUGAAACUGCCAUUGAAACUGUAAGUCUUGAAUUCGGUCGAAGUGGGCGGAAUAUGACAUGUAGCGGUGAAAUGCUUAGAUAUGUCCUAGAACACCAAUAGCGAAGGCAGCUCACUAGGCCUGGAUUGACGCUCAGGGACGAAAGCGUGGGGAGCGAACAGG	Bacteria	Bacteroidetes	Bacteroidia	Flavobacteriales	Crocinitomicaceae	Fluviicola
>ASV_1032.1.253	UACGGAGGAUGCAAGCGUUAUCCGGAAUCAUUGGGCGUAAAGCAUCUGUAGGUGGCUUGGUAAGUUGAUUGUUAAAUAGUAGGGCUCAACCCUAUCCCGGCAAUCAAAACUACUUGGCUUGAGUGUGGUAGGGGCAGAGGGAAUUCCCGGUGUAGCGGUGAAAUGCGUAGAUAUCGGGAAGAACACCAACGGCGAAAGCACUCUGCUGGGCCAACACUGACACUGAGAGAUGAAAGCUAGGGUAGUCAAUGGG	Bacteria	Cyanobacteria	Oxyphotobacteria	Chloroplast
>ASV_1036.1.253	UACGGAGGGGGCUAGCGUUGCUCGGAAUUACUGGGCGUAAAGCGCGCGUAGGCGGUGAAUCCAGUCAGGCGUGAAAGCCCAGGGCUUAACCCUGGAAUUGCGUUUGAUACUGAUUUGCUAGAAUUCGAGAGAGGGUAGUGGAAUUUCCAGUGUAGAGGUGAAAUUCGUAGAUAUUGGAAAGAACACCAGUGGCGAAGGCGGCUACCUGGCUCGAUAUUGACGCUGAGGUGCGAAAGCGUGGGGAGCGAACGGG	Bacteria	Proteobacteria	Alphaproteobacteria	Rhodospirillales	Magnetospiraceae	uncultured
>ASV_104.1.253	UACGGAGGGUGCAAGCGUUAUCCGGAUUUAUUGGGUUUAAAGGGUCCGUAGGCGGAUCUUUAAGUCAGUGGUGAAAUCCUGCAGCUUAACUGUAGAAUUGCCAUUGAUACUGGAGAUCUUGAGUACACUGGAAGUAGGCGGAAUACGGCAUGUAGCGGUGAAAUGCAUAGAUAUGCCGUAGAACACCGAUUGCGAAGGCAGCUUACUAUCGUGUAACUGACGCUGAGGGACGAAAGCGUGGGUAGCGAACAGG	Bacteria	Bacteroidetes	Bacteroidia	Flavobacteriales	Cryomorphaceae	uncultured
>ASV_1043.1.253	UACAGAGGGUGCAAGCGUUAAUCGGAAUUACUGGGCGUAAAGCGCGCGUAGGUGGUUCGUUAAGUUGGAUGUGAAAUCCCCGGGCUCAACCUGGGAACUGCAUUCAAAACUGACGAGCUAGAGUAUGGUAGAGGGUGGUGGAAUUUCCUGUGUAGCGGUGAAAUGCGUAGAUAUAGGAAGGAACACCAGUGGCGAAGGCGACCACCUGGACUGAUACUGACACUGAGGUGCGAAAGCGUGGGGAGCAAACAGG	Bacteria	Proteobacteria	Gammaproteobacteria	Pseudomonadales	Pseudomonadaceae	Pseudomonas
>ASV_1049.1.253	UACGGAGGGGGCAAGCGUUGUUCGGAAUUAUUGGGCGUAAAGAGUAUGUAGGCGGCUGGAUAAGUCAAGCGUGUAAGCCCACGGCUCAACCGUGGAAUUGCGUUUGAAACUAUUCAGCUUGAGUACAGGAGAGGAAGGCGGAAUUCCCAGUGUAGCGGUGAAAUGCAUUGAUAUUGGGAAGAACACCGGUGGCGAAGGCGGCCUUCUGGUCUGUUACUGACGCUGAGAUACGAAAGCCAGGGGAGCAAAGGGG	Bacteria	Nitrospinae	Nitrospinia	Nitrospinales	Nitrospinaceae	LS-NOB
>ASV_1052.1.253	GACGGAGGAUGCAAGUGUUAUCCGGAAUCACUGGGCGUAAAGCGUCUGUAGGUGGUUUAGUAAGUCUAUUGUUAAAUCUUGAGGCUCAACUUCAAAUCAGCAAUGGAAACUGCUAGACUCGAGUAUGGUAGAGGUAAGAGGAAUUUCCAGUGGAGCGGUGAAAUGCGUAGAUAUUGGAAAGAACACCGAUGGCGAAGGCAUCUUACUGGGCCAUUACUGACACUCAGAGACGAAAGCUAGGGUAGCAAAUGGG	Bacteria	Cyanobacteria	Oxyphotobacteria	Chloroplast
>ASV_1056.1.253	UACAGAGGGUGCAAGCGUUAAUCGGAAUUACUGGGCGUAAAGCGCGCGUAGGUGGUUUGUUAAGUUGGAUGUGAAAUCCCCGGGCUCAACCUGGGAACUGCAUUCAAAACUGACAAGCUAGAGUAUGGUAGAGGGUGGUGGAAUUUCCUGUGUAGCGGUGAAAUGCGUAGAUAUAGGAAGGAACACCAGUGGCGAAGGCGACCACCUGGACUGAUACUGACACUGAGGUGCGAAAGCGUGGGGAGCAAACAGG	Bacteria	Proteobacteria	Gammaproteobacteria	Pseudomonadales	Pseudomonadaceae	Pseudomonas
>ASV_1058.1.253	UACGAAGGGGGCGAGCGUUAUUCGGAAUUACUGGGCGUAAAGGGAGCGCAGGCGGUUCAUUUAGUCAGACGUGAAAGCCCCGGGCUCAACCCGGGAGGUGCGUUUGAUACUGGUGAGCUAGAAAUCAGAAGAGGAUAGUGGAAUUCCCAGUGUAGAGGUGAAAUUCGUAGAUAUUGGGAAGAACACCAGUGGCGAAAGCGGCUAUCUGGUCUGUAUUUGACGCUGAGGCUCGAAAGCGUGGGGAGCAAACAGG	Bacteria	Proteobacteria	Alphaproteobacteria	Puniceispirillales	SAR116 clade
>ASV_106.1.253	UACAUAGGGUGCGAGCGUUGUUCGGAAUUACUGGGCGUAAAGGGCGCGCAGGCGGAAUAGUAAGUCGGAGGUGAAAGCCCGGGGCUCAACCCCGGAGGGUCUUUCGAAACUGCUAAUCUAGAGAGGGUCAGGGGCCGGCAGAAUUCCUGGUGUAGAGGUGAAAUUCGUAGAUAUCAGGAGGAAUACCGGUGGCGAAGGCGGCCGGCUGGGGCCACUCUGACGCUGAGGCGCGAAAGCGUGGGGAGCAAACAGG	Bacteria	Proteobacteria	Deltaproteobacteria	SAR324 clade(Marine group B)
>ASV_1063.1.253	GACGGAGGAUGCAAGUGUUAUCCGGAAUCACUGGGCGUAAAGCGUCUGUAGGUGGUUUAAUAAGUCUAUUGUUAAAGCUUGAGGCUUAACUUCAAAAUCGCAAUAGAAACUGUUAGACUUGAGUAUGGUAGAGGUAAAAGGAAUUUCCAGUGGAGCGGUGAAAUGCGUAGAUAUUGGAAAGAACACCGAUGGCGAAGGCAUUUUACUGGGCCAUUACUGACACUCAGAGACGAAAGCUAGGGUAGCAAAUGGG	Bacteria	Cyanobacteria	Oxyphotobacteria	Chloroplast
>ASV_1067.1.253	UACGAGGGGUGCAAGCGUUAAUCGGAAUUACUGGGCGUAAAGCGUGCGUAGGCGGUUUGUUAAGCAAGAUGUGAAAGCCCCGGGCUCAACCUGGGAACUGCAUUUUGAACUGGCAGGCUAGAGUACUGUAGAGGGUGGUGGAAUUUCCAGUGUAGCGGUGAAAUGCGUAGAGAUUGGAAGGAACAUCAGUGGCGAAGGCGGCCACCUGGACAGAUACUGACGCUGAGGCACGAAAGCGUGGGGAGCAAACAGG	Bacteria	Proteobacteria	Gammaproteobacteria	Alteromonadales	Colwelliaceae	Colwellia
>ASV_1072.1.253	UACGGAGGGAUCUAGCGUUAUUCGGAAUUACUGGGCGUAAAGCGAGCGUAGGCUGAUUUGUAAGUUGGAUGUGAAAUCCCAGAGCUUAACUCUGGAACUGCAUCCAAAACUACAUUUCUUGAGUUUGGUAGAGGAGAGUGGAAUUCCUAGUGUAGAGGUGAAAUUCGUAGAUAUUAGGAGGAACACCAGUGGCGAAGGCGACUCUCUGGACCAAUACUGACGCUGAGGUUCGAAAGCAUGGGUAGCGAACAGG	Bacteria	Proteobacteria	Alphaproteobacteria	SAR11 clade	Clade IV
>ASV_1076.1.253	UACGGGGGAUGCAAGCGUUAUCCGGAAUUAUUGGGCGUAAAGCGUCUGUAGGUUGUUUAAUAAGUCUGUUGUUAAAGACUAGGGCUCAACCCUAGGAAAGCAAUAGAAACUAUUAGACUAGAGUAUGGCAGGGGUAGAGGGAAUUUCUAGUGUAGCGGUGAAAUGCGUAGAUAUUAGAAAGAACACCAGUGGCGAAAGCGCUCUACUGGACCAUUACUGACACUCAGAGACGAAAGCUAGGGUAGCAAAAGGG	Bacteria	Cyanobacteria	Oxyphotobacteria	Chloroplast
>ASV_108.1.253	UACGGAGGGAUCGAACGUUAAUCGGAAUUACUGGGCGUAAAGCGCGCGUAGGUGGUUUGUUAAGUGGGAUGUGAAAGCCCCGGGCUCAACCUGGGAACUGCAUUCCAAACUGACAAACUAGAGUACGAUAGAGGGGGGUAGAAUUCAGAGUGUAGCGGUGAAAUGCGUAGAUAUUCUGAGGAAUACCGGUGGCGAAGGCGGCCCCCUGGAUUGAUACUGACACUGAGGUGCGAAAGCGUGGGGAGCAAACAGG	Bacteria	Proteobacteria	Gammaproteobacteria	OM182 clade
>ASV_1083.1.253	GACGGAGGAUGCAAGUGUUAUCCGAAAUUAUUGGGCGUAAAGAGUCUGUAGGUGGCUUGACAAGUCGGUUGUUAAAUAUCAUUGCUUAACUUUGAAACUGCAUCCGAAACUGUCAGGCUCGAGUAGAGUCGAAGUAGAAGGAAUUUCCAGUGAAGCGGUGAAAUGCGUAGAUAUUGGAAGGAACACCAAUGGCGAAAGCAUUCUACUAGGCUCUUACUGACACUGAGAGACGAAAGCUAGGGUAGCAAAUGGG	Bacteria	Cyanobacteria	Oxyphotobacteria	Chloroplast
>ASV_1087.1.253	UACGGAGGGGGUUAGCGUUGUUCGGAAUUACUGGGCGUAAAGCGCACGUAGGCGGAUCAGAAAGUUGGGGGUGAAAUCCCAGGGCUCAACCCUGGAACUGCCUCCAAAACUCCUGGUCUAGAGUUCGAGAGAGGUGAGUGGAAUUCCGAGUGUAGAGGUGAAAUUCGUAGAUAUUCGGAGGAACACCAGUGGCGAAGGCGGCUCACUGGCUCGAUACUGACGCUGAGGUGCGAAAGUGUGGGGAGCAAACAGG	Bacteria	Proteobacteria	Alphaproteobacteria	Rhodobacterales	Rhodobacteraceae	Phaeobacter
>ASV_1091.1.253	UACGGAGGGUGCAAGCGUUGUUCGGAUUUAUUGGGCGUAAAGCGAGUGUAGGCGGUUUGACAAGUCGGGUGUGAAAGCCCAGGGCCCAACCCUGGAACUGCAUCCGAUACUGUCAGGCUAGAGUUCCGGAGAGGAUGGCGGAAUUCCCGGUGUAGGGGUGAAAUCCGUAGAUAUCGGGAGGAACACCAGUGGCGAAGGCGGCCAUCUGGACGGUGACUGACGCUGAGACUCGAAAGUGUGGGUAGCAAACAGG	Bacteria	Proteobacteria	Deltaproteobacteria	NB1-j
>ASV_1095.1.253	UACGGAGGGGGUUAGCGUUGUUCGGAAUUACUGGGCGUAAAGCGUACGUAGGCGGAUCAGAAAGUAUAGGGUGAAAUCCCAGGGCUCAACCCUGGAACUGCCUUAUAAACUCCUGGUCUUGAGUUCGAGAGAGGUGAGUGGAAUUCCAAGUGUAGAGGUGAAAUUCGUAGAUAUUUGGAGGAACACCAGUGGCGAAGGCGGCUCACUGGCUCGAUACUGACGCUGAGGUACGAAAGUGUGGGGAGCAAACAGG	Bacteria	Proteobacteria	Alphaproteobacteria	Rhodobacterales	Rhodobacteraceae	Roseobacter
>ASV_1099.1.253	UACGGAGGGUCCGAGCGUUAAUCGGAAUUACUGGGCGUAAAGCGCGCGUAGGUGGUUUGUUAAGCGUGAUGUGAAAGCCCCGGGCUCAACCUGGGAACUGCAUCACGAACUGGCAGACUAGAGUACUGUAGAGGGUAGUAGAAUUUCUGGUGUAGCAGUGAAAUGCGUAGAUAUCAGAAGGAAUACCGGUGGCGAAGGCGGCUACCUGGACAGAUACUGACACUGAGGUGCGAAAGCGUGGGGAGCAAACAGG	Bacteria	Proteobacteria	Gammaproteobacteria	Cellvibrionales	Porticoccaceae	C1-B045
>ASV_1101.1.253	UACGGGGGAUGCAAGCGUUAUCCGGAAUCAUUGGGCGUAAAGCGCCUGUAGGUUGUUUAAUAAGUCUGUUGUUAAAGACUAGGGCUUAACCCUAGAAAUGCAAUGGAAACUACUAGACUAGAGUAUGGCAGGGGUAGAGGGAAUUUCUAGUGUAGCGGUGAAAUGCGUAGAUAUUAGAAAGAACACCGGCGGCGAAAGCGCUCUACUGGACCAUUACUGACACUCAGAGGCGAAAGCUAGGGUAGCAAAAGGG	Bacteria	Cyanobacteria	Oxyphotobacteria	Chloroplast
>ASV_1105.1.253	UACGGGGGAUGCAAGCGUUAUCCGGAAUCAUUGGGCGUAAAGCGCCUGUAGGUUGUUUAAUAAGUCUGUUGUUAAAGCCUAGGGCUUAACCCUAGAAAAGCAAUGGAAACUACUAGACUAGAGUAUGGCAGGGGUAGAGGGAAUUUCUAGUGUAGCGGUGAAAUGCGUAGAUAUUAGAAAGAACACCGGUGGCGAAAGCGCUCUACUGGACCAUUACUGACACUCAGAGGCGAAAGCUAGGGUAGCAAAAGGG	Bacteria	Cyanobacteria	Oxyphotobacteria	Chloroplast
>ASV_1107.1.253	UACGGGGGAUGCAAGCGUUAUCCGGAAUCAUUGGGCGUAAAGCGCCUGUAGGUUGUUUAUUAAGUCUGUUGUUAAAGACUAGGGCUUAACCCUAGAAAAGCAAUGGAAACUAAUAGACUUGAGUAUGGCAGGGGUAGAGGGAAUUUCUAGUGUAGCGGUGAAAUGCGUAGAUAUUAGAAAGAACACCAGUGGCGAAAGCGCUCUACUGGACCAUUACUGACACUCAGAGGCGAAAGCUAGGGUAGCAAAAGGG	Bacteria	Cyanobacteria	Oxyphotobacteria	Chloroplast
>ASV_1109.1.253	UACGGAGGGUGCGAGCGUUAUCCGGAAUUAUUGGGUUUAAAGGGUGCGUAGGCGGAAAUUUAAGUCAGUGGUGAAAGCCUGCAGCUCAACUGUAGAAUUGCCAUUGAUACUGGAUUUCUUGAAUCUAAUAGAAGUAGGCGGAAUAUGACAUGUAGCGGUGAAAUGCUUAGAUAUGUCAUAGAACACCGAUAGCGAAGGCAGCUUACUAUGUUAGUAUUGACGCUAAUGCACGAAAGCGUGGGGAGCGAACAGG	Bacteria	Bacteroidetes	Bacteroidia	Flavobacteriales	NS7 marine group
>ASV_1112.1.253	UACGGAGGGUGCGAGCGUUAAUCGGAAUUACUGGGCGUAAAGCGCGCGUAGGCGGUUUGUUAAGUCGGAUGUGAAAGCCCCGGGCUCAACCUGGGAACUGCAUUCGAUACUGGCCGACUAGAGUACGAGAGAGGGAGGUAGAAUUCCAUGUGUAGCGGUGAAAUGCGUAGAUAUGUGGAGGAAUACCGGUGGCGAAGGCGGCCUCCUGGCUCGAUACUGACGCUGAGGUGCGAAAGCGUGGGGAGCAAACAGG	Bacteria	Proteobacteria	Gammaproteobacteria	Cellvibrionales	Halieaceae	Halioglobus
>ASV_1116.1.253	UACGGAGGGGGCUAGCGUUGUUCGGAAUUACUGGGCGUAAAGCGCGCGUAGGCGGUUUGUUAAGUUAGACGUGAAAUCCCGGGGCUCAACCCCGGAACUGCGUUUAAAACUGAUAGACUAGAGACCGGAAGAGGUGAGUGGAAUUCCCAGUGUAGAGGUGAAAUUCGUAGAUAUUGGGAAGAACACCAGUGGCGAAGGCGGCUCACUGGUCCGGUUCUGACGCUGAGGUGCGAAAGCGUGGGGAGCAAACAGG	Bacteria	Proteobacteria	Alphaproteobacteria	uncultured
>ASV_1120.1.253	UACGGAGGGGGCUAGCGUUGUUCGGAAUUACUGGGCGUAAAGCGUACGUAGGCGGAUUAGUAAGUAAGAUGUGAAAUCCCGGGGCUCAACCUCGGAACUGCAUUUUAAACUGCUAGUCUUGAGUUAUGGAGAGGUAAGUGGAAUUCCUAGUGUAGAGGUGAAAUUCGUAGAUAUUAGGAGGAACACCAGAGGCGAAGGCGACUUACUGGACAUAUACUGACGCUGAGGUACGAAAGUGUGGGUAGCAAACAGG	Bacteria	Proteobacteria	Alphaproteobacteria	Caulobacterales	Hyphomonadaceae	Robiginitomaculum
>ASV_1124.1.253	UACGGAGGAUCCAAGCGUUAUCCGGAUUUAUUGGGUUUAAAGGGUCCGCAGGCGGACUAUUAAGUCAGUGGUGAAAGUCUGCAGCUUAACUGUAGAAUUGCCAUUGAAACUGAUAGUCUUGAGUGUGGUUGAAGUGGGCGGAAUAUGACAUGUAGCGGUGAAAUGCAUAGAGAUGUCAUAGAACACCGAUUGCGAAGGCAGCUCACUAAACCAUUACUGACGCUCAGGGACGAAAGCGUGGGUAGCGAACAGG	Bacteria	Bacteroidetes	Bacteroidia	Flavobacteriales	Cryomorphaceae	NS10 marine group
>ASV_1128.1.253	UACGGAGACUGCGAGCGUUACUCGGAUUCACUGGGCGUAAAGGGUGCGUAGGCGGAUAGAUGUGUCAGGUGUGAAAUCUCGGGGCUCAACCUCGAAACUGCGCCUGAAACUGUCUAUCUAGAGUAUUGGAGGGGUAAGCGGAAUUUCUGGUGUAGCGGUGAAAUGCGUAGAUAUCAGAAGGAACACCAAUGGCGAAGGCAGCUUACUGGACAAAUACUGACGCUGAGGCACGAAAGCAUGGGUAGCGAAAGGG	Bacteria	Verrucomicrobia	Verrucomicrobiae	Opitutales	Puniceicoccaceae	Lentimonas
>ASV_1001.1.253	AACCAGCACCUCAAGUGGUCAGGAUGAUUAUUGGGCCUAAAGCAUCCGUAGCCUGUUCUGUAAGUUUUCGGUUAAAUCUAUACGCUCAACGUAUAGGCUGCCGAAAAUACUGCAGAACUAGGGAGUGGGAGAGGUAGACGGUACUCGGUAGGAAGGGGUAAAAUCCUUUGAUCUAUCGAUGACCACCUGUGGCGAAGGCGGUCUACCAGAACACGUUCGACGGUGAGGGAUGAAAGCUGGGGGAGCAAACCGG	Archaea	Thaumarchaeota	Nitrososphaeria	Nitrosopumilales	Nitrosopumilaceae	Candidatus Nitrosopelagicus
>ASV_1005.1.253	UACGGAGGGUGCAAGCGUUGUCCGGAUUUAUUGGGUUUAAAGGGUGCGUAGGCGGGUCUUUAAGUCAGUGGUGAAAGCCUGCAGCUUAACUGUAGAACUGCCAUUGAUACUGGAGACCUUGAGUGUACUAGAGGUAGGCGGAAUUUAUGGUGUAGCGGUGAAAUGCAUAGAUACCAUAAAGAACACCGAUAGCGUAGGCAGCUUACUGGAGUACAACUGACGCUGAGGCACGAAAGCAUGGGGAGCGAACAGG	Bacteria	Bacteroidetes	Bacteroidia	Cytophagales	Cyclobacteriaceae	Roseivirga
>ASV_1009.1.253	UACAGGGGAUGCAAGUGUUAUCCGGAAUUAUUGGGCGUAAAGCGUCUGUAGGUUGAUAAUUAAGUCUUUUGUUAAAGCUUCGGGCCUAACUCGAAAUCUGCAAAAGAAACUAUUUAUCUUGAGUAUAGUAGAGGUAAAGGGAAUUUCCAGUGGAGCGGUGAAAUGCGUAGAGAUUGGAAAGAACACCAACAGCGAAGGCACUUUACUGGGCUAUUACUGACACUGAGAGACGAAAGCUAGGGGAGCAAACGGG	Bacteria	Cyanobacteria	Oxyphotobacteria	Chloroplast
>ASV_1012.1.253	UACGGAGGGGGUUAGCGUUGUUCGGAAUUACUGGGCGUAAAGCGCACGUAGGCGGACUAUUAAGUCAGAGGUGAAAUCCCGGGGCUCAACCCCGGAACUGCCUUUGAUACUGGUAGUCUUGAGUUCGAGAGAGGUGAGUGGAAUUCCGAGUGUAGAGGUGAAAUUCGUAGAUAUUCGGAGGAACACCAGUGGCGAAGGCGGCUCACUGGCUCGAUACUGACGCUGAGGUGCGAAAGUGUGGGGAGCAAACAGG	Bacteria	Proteobacteria	Alphaproteobacteria	Rhodobacterales	Rhodobacteraceae	Pseudooceanicola
>ASV_1016.1.253	UACGGAGGGUGCGAGCGUUAAUCGGAAUUACUGGGCGUAAAGCGCGCGUAGGUGGUAAGGUCAGUCGGAUGUGAAAGCCCCGGGCUUAACCUGGGAACUGCAUUCGAUACUGCCUUGCUAGAGUAUGGUAGAGGGAAGUGGAAUUCCGGGUGUAGCGGUGAAAUGCGUAGAUAUCCGGAGGAACACCAGUGGCGAAGGCGACUUCCUGGACCAAUACUGACGCUGAGGUGCGAAAGCGUGGGGAGCAAACAGG	Bacteria	Proteobacteria	Gammaproteobacteria	Ga0077536
>ASV_102.1.252	UACGGAGGAUGCAAGCGUUAUCCGGAUUUAUUGGGUUUAAAGGGUCCGCAGGCGGAUCAAUAAGUCAGUGGUGAAAGCCCAUAGCUCAACUAUGGAACUGCCAUUGAAACUGUUGAUCUUGAGUCUAGUUGACGUAGGCGGAAUGUGACAUGUAGCGGUGAAAUGCAUAGAUAUGUCACAGAACACCAAUUGCGAAGGCAGCUUACGAAACUAGACUGACGCUCAUGGACGAAAGCGUGGGUAGCGAACAGG	Bacteria	Bacteroidetes	Bacteroidia	Flavobacteriales	Cryomorphaceae	NS10 marine group
>ASV_1024.1.253	UACGAAGGGUGCAAGCGUUGUUCGGAUUUAUUGGGCGUAAAGCGCGCGCAGGCGGACGGCUAAGUCAGAUGUGAAAUCCCAGGGCUCAACCCUGGAACUGCGUCUGAAACUGGUCGUCUAGAAUCUCGGAGAGGAAAGGGGAAUUUCGCAUGUAGGGGUAAAAUCCGUAGAGAUGCGAAGGAACACCAGAGGCGAAGGCGCCUUUCUGGACGAGUAUUGACGCUGAGGCGCGAAAGCGUGGGGAGCAAACAGG	Bacteria	Proteobacteria	Deltaproteobacteria	Bdellovibrionales	Bacteriovoracaceae	uncultured
>ASV_1028.1.253	UACGGGGGAUGCAAGCGUUAUCCGGAAUCAUUGGGCGUAAAGCGCCUGUAGGUUGUUUAAUAAGUCUGUUGUUAAAGACUAGGGCUUAACCCUAGAAAAGCAAUGGAAACUACUAGACUAGAGUAUGGCAGGGGUAGAGGGAAUUUCUAGUGUAGCGGUGAAAUGCGUAGAUAUUAGAAAGAACACCGGUGGCGAAAGCGCUCUACUGGACCGUUACUGACACUCAGAGGCGAAAGCUAGGGUAGCAAAAGGG	Bacteria	Cyanobacteria	Oxyphotobacteria	Chloroplast
>ASV_1031.1.253	UACGGAGGGUCCAAGCGUUAUCCGGAUUUAUUGGGUUUAAAGGGUCCGUAGGCGGGAAAAUAAGUCAGUGGUGAAAGCCUACAGCUUAACUGUAGAACUGCCAUUGAAACUGUUUUUCUUGAAUUUAGAUGAAGUGGGCGGAAUAUAUCAUGUAGCGGUGAAAUGCAUAGAUAUGAUAUAGAACACCGAUUGCGAAGGCAGCUCACUAAACUAAUAUUGACGCUGAGGGACGAAAGCGUGGGGAGCGAACAGG	Bacteria	Bacteroidetes	Bacteroidia	Flavobacteriales	Cryomorphaceae	uncultured
>ASV_1034.1.253	UACUAGGGGUGCUAGCGUUGUCCGGAAUUAUUGGGCGUAAAGGGUCCGUAGGCUUUUUAAAAAGUCAUCUGUUAAAGACAUCGGCUCAACCGAUGAAGUGCAGAUGAAACUAUUGAAAUAGAGUAUAGGAGAGGUAAGUGGAAUUCCUGGUGUAGCGGUGACAUGCGUAGAUAUCAGGAGGAACACCAAUGGCGAAGGCAACUUACUGGCCUAUUACUGACGCUGAUGGACGAAAGCGUGGGGAGCGAACAGG	Bacteria	Marinimicrobia (SAR406 clade)
>ASV_1035.1.253	UACGGAGGGGGCGAGCGUUGUUCGGAAUUAUUGGGCGUAAAGAGUAUGUAGGUGGUCAAGCAAGUCAGGCGUGUAAGCCCUCGGCUCAACCGAGGAAUUGCGUAUGAAACUACUUGACUUGAGUACGGAAGAGGAAAGCGGAAUUCCCAGUGUAGCGGUGAAAUGCAUUGAUAUUGGGAAGAACAUCGGUGGCGAAGGCGGCUUUCUGGUCCGAUACUGACACUGAGAUACGAAAGCCAGGGGAGCGAACGGG	Bacteria	Nitrospinae	Nitrospinia	Nitrospinales	Nitrospinaceae	Nitrospina
>ASV_1039.1.253	UACGAAAGGGGCUAGCGUUGUUCGGAAUUACUGGGCGUAAAGCGCACGUAGGCGGCCAUGUAAGUUGGGGGUGAAAUCCCGGGGCUCAACCCCGGAACUGCCUUCAAAACUACAUAGCUAGAGGAUGUGAGAGGAUAGUGGAAUUCCGAGUGUAGAGGUGAAAUUCGUAGAUAUUCGGAAGAACACCAGUGGCGAAGGCGACUGUCUGGCACAUUUCUGACGCUGAGGUGCGAAAGCGUGGGGAGCAAACAGG	Bacteria	Proteobacteria	Alphaproteobacteria	Caulobacterales	Parvularculaceae	Amphiplicatus
>ASV_1042.1.253	UACGGAGGGUGCAAGCGUUAUCCGGAUUUAUUGGGUUUAAAGGGUCCGUAGGCGGACGAUUAAGUCAGUGGUGAAAGCCAACAGCUCAACUGUUGAACUGCCAUUGAUACUGAUCGUCUUGAGUAUGUUAGAUGUUGGCGGAAUAGGUCAUGUAGCGGUGAAAUGCUUAGAUAUGACCUAGAACACCGAUUGCGAAGGCAGCCAACAAUGCCAUUACUGACGCUGAGGGACGAAAGCGUGGGGAGCGAACAGG	Bacteria	Bacteroidetes	Bacteroidia	Flavobacteriales	NS9 marine group
>ASV_1046.1.253	UACGGAGGAUCCAAGCGUUAUCCGGAAUCAUUGGGUUUAAAGGGUCCGUAGGCGGUCUGAUAAGUCAGAGGUGAAAUCCUGCAGCUCAACUGUAGCAUUGCCUUUGAUACUGUUAGACUUGAGUUAUUGUGAAGUAGUUAGAAUGUGUAGUGUAGCGGUGAAAUGCAUAGAUAUUACACAGAAUACCGAUUGCGAAGGCAGAUUACUAACAAUAUACUGACGCUGAGGGACGAAAGCGUGGGUAGCGAACAGG	Bacteria	Bacteroidetes	Bacteroidia	Flavobacteriales	Flavobacteriaceae	NS5 marine group
>ASV_1048.1.254	CACGGGGGAUGCUAGCGUUAUCCGGAAUCACUGGGCGUAAAGCGCCUGUAGGCCGCUUAAUGAAGUUUGUUGUUAAAAUUUAAGGCUUAACCUUAGGAAAGCAAUGGAAACUGAUAGGCUAGAGUAUGGGAUGGGUAAAGGGAAUUUCUAGUGGAGUGGUGAAAUGCGUAGAUAUUAGAAGGAACACCAGAGGCGAAGGCGCUUUACUAGAACAUUACUGACACUCAGAGGCGAAAGCUAGGGGAGCAAAAGGG	Bacteria	Cyanobacteria	Oxyphotobacteria	Chloroplast
>ASV_1051.1.253	UACAGAGGAUGCAAGCGUUAUCCGGAAUCACUGGGCAUAAAGCGUCUGUAGGUUGUUCGGUAAGUCUGCUGUUAAAGACUAGGGCCUAACCCUAGAAAAGCAGUGGAAACUGCCAAACUUGAGUGUGGUAGAGGUAGAGGGAAUUCCUAGUGUAGCGGUGAAAUGCGUAGAUAUUAGGAAGAACACCAAUGGCGAAGGCACUCUACUGGGCCACAACUGACACUGAGAGACGACAGCUAGGGGAGCAAAUGGG	Bacteria	Cyanobacteria	Oxyphotobacteria	Chloroplast
>ASV_1055.1.253	UACGAAGGGACCUAGCGUAGUUCGGAAUUACUGGGCGUAAAGAGUAUGUAGGCGGCUAGAUAAGUUAAUUGUGAAAGCCCAAAGCUUAACUUUGGAAUUGCAAUUAAAACUAUUUAGCUAGAGUAUGAUAGAGGAAAGCGGAAUACAUAGUGUAGAGGUGAAAUUCGUAGAUAUUAUGUAGAACACCAGUUGCGAAGGCGGCUUUCUGGAUCAUUACUGACGCUGAGAUACGAAAGUAUGGGUAGCGAAGAGG	Bacteria	Proteobacteria	Alphaproteobacteria	SAR11 clade	Clade III
>ASV_1059.1.253	GACGGAGGAUGCAAGUGUUAUCCGGAAUCACUGGGCGUAAAGCGUCUGUAGGUUGUUUAUUAAGUCGACUGUUAAAUCUUGAGGCUCAACCUCAAAAUCGCAUUCGAAACUAUUAGACUAGAGUAUAGUAGAGGUAAAGGGAAUUUCCAGUGGAGCGGUGAAAUGCGUAGAUAUUGGAACGAACACCGAUGGCGAAAGCACUUUACUGGGCUAUUACUAACACUCAGAGACGAAAGCUAGGGUAGCAAAUGGG	Bacteria	Cyanobacteria	Oxyphotobacteria	Chloroplast
>ASV_1062.1.253	UACGGAGGAUCCAAGCGUUAUCCGGAAUCAUUGGGUUUAAAGGGUCCGCAGGCGGUUUUUUAAGUCAGAGGUGAAAUCCUAUCGCUCAACGAUAGAACUGCCUUUGAUACUGAAAGACUUGAGUUAUUGUGAAGUGGUUAGAAUAUGUAGUGUAGCGGUGAAAUGCAUAGAUAUUACAUAGAAUACCGAUUGCGAAGGCAGAUCACUAACAAUACACUGACGCUGAGGGACGAAAGCGUGGGUAGCGAACAGG	Bacteria	Bacteroidetes	Bacteroidia	Flavobacteriales	Flavobacteriaceae	NS5 marine group
>ASV_1066.1.253	UACAGAGGGUGCGAGCGUUAAUCGGAAUUACUGGGCGUAAAGGGCGCGUAGGCGGCCCGAUAAGUCGGAUGUGAAAGCCCUGGGCUCAACCUGGGAACUGCAUACGAUACUGUCAGGCUAGAGUAUGGUAGAGGUAAGCGGAAUUCCGGGUGUAGCGGUGAAAUGCGUAGAUAUCCGGAGGAACAUCAGUGGCGAAGGCGGCUUACUGGACCAAUACUGACGCUGAGGCGCGAAAGCGUGGGGAGCAAACAGG	Bacteria	Proteobacteria	Gammaproteobacteria	Nitrosococcales	Nitrosococcaceae	Cm1-21
>ASV_107.1.253	UACGGAGGGGGUUAGCGUUGUUCGGAAUUACUGGGCGUAAAGCGUACGUAGGCGGAUCAGAAAGUUGGGGGUGAAAUCCCGGGGCUCAACCCCGGAACUGCCUCCAAAACUCCUGGUCUUGAGUUCGAGAGAGGUGAGUGGAAUUCCAAGUGUAGAGGUGAAAUUCGUAGAUAUUUGGAGGAACACCAGUGGCGAAGGCGGCUCACUGGCUCGAUACUGACGCUGAGGUACGAAAGUGUGGGGAGCAAACAGG	Bacteria	Proteobacteria	Alphaproteobacteria	Rhodobacterales	Rhodobacteraceae	Sulfitobacter
>ASV_1071.1.253	UACGGAGGGUGCAAGCGUUAUCCGGAUUUAUUGGGUUUAAAGGGUCCGUAGGUGGAAAUUUAAGUCAGUGGUGAAAGCCCACAGCUCAACUGUGGAAUUGCCAUUGAUACUGAAUUUCUUGAAUCUGAUUGAAGUAGGCGGAAUAUGACAUGUAGCGGUGAAAUGCUUAGAUAUGUCAUAGAACACCGAUAGCGAAGGCAGCUUACUAAGUCAGUAUUGACACUAAGGGACGAAAGCGUGGGGAGCGAACAGG	Bacteria	Bacteroidetes	Bacteroidia	Flavobacteriales	NS7 marine group
>ASV_1075.1.253	UACGGAGGGUGCAAGCGUUAAUCGGAAUUACUGGGCGUAAAGCGCACGCAGGCGGUCUGUUAAGCUAGAUGUGAAAGCCCCGCGCUCAACGUGGGAUGGUCAUUUAGAACUGGCAGACUAGAGUUUUGGAGAGGAGAGUGGAAUUCCAGGUGUAGCGGUGAAAUGCGUAGAUAUCUGGAGGAACAUCAGUGGCGAAGGCGACUCUCUGGUCAACAACUGACGCUCAUGUGCGAAAGUGUGGGUAGCGAACGGG	Bacteria	Proteobacteria	Gammaproteobacteria	Alteromonadales	Alteromonadaceae	Glaciecola
>ASV_1079.1.253	UACGGGGGGGACAAGUGUUAUUCGGAAUGACUGGGCGUAAAGGGUCUGUAGGCUGCUUUUUAAGUUGAAAACUAAAUCUUGGGGCCCAAUCCCAUGAAGAUUUUCAAAACUGAAAGGCUAGAGUUUGAAAGAGGACAGUAGAAUUUCUAAUGGAGGGAUAAAAUUCAUAGAUAUUAGAAGGAAUACCAGAGGCGAAAGCGACUGUCUGGGUCAAAACUGACGCUGAGAGACGAAAGCAUGGGGAGCGAAUGGG	Bacteria	Proteobacteria	Alphaproteobacteria	Rickettsiales	Mitochondria
>ASV_1086.1.253	UACGGGAGUGGCAAGCGUUAUCCGGAAUUAUUGGGCGUAAAGCGUCCGCAGGCGGUCUUGUAAGUCUGUUGUUAAAGCGUGGAGCUUAACUCCAUUUGAGCAAUGGAAACUGUAAGACUAGAGUGUGGUAGGGGCAGAGGGAAUUCCCGGUGUAGCGGUGAAAUGCGUAGAUAUCGGGAAGAACACCAGUGGCGAAGGCGCUCUGCUGGGCCAUAACUGACGCUCAUGGACGAAAGCCAGGGGAGCGAAAGGG	Bacteria	Cyanobacteria	Oxyphotobacteria	Synechococcales	Cyanobiaceae	Cyanobium PCC-6307
>ASV_109.1.253	GACGGAGGAUGCAAGUGUUAUCCGGAAUCACUGGGCGUAAAGCGUCUGUAGGUGGCUUAACAAGUCAACUGUUAAAUCUUGAAGCUCAACUUCGAAAUCGCAGUCGAAACUGUUAGGCUAGAGUAUAGUAGGGGUAAAGGGAAUUUCCAGUGGAGCGGUGAAAUGCGUAGAGAUUGGAAAGAACACCGAUGGCGAAGGCACUUUACUGGGCUAUUACUGACACUCAGAGACGAAAGCUAGGGUAGCAAAUGGG	Bacteria	Cyanobacteria	Oxyphotobacteria	Chloroplast
>ASV_1094.1.253	UACGGAGGGUCCGAGCGUUAUCCGGAAUCAUUGGGUUUAAAGGGUCCGUAGGCGGGCGUCUAAGUCAGUGGUGAAAUCUCGCGGCUCAACCGUGAAAUUGCCAUUGAUACUGGUCGCCUUGAAUUAGUGUGAAGUGGCUAGAAUAUGUAGUGUAGCGGUGAAAUGCUUAGAUAUUACAUAGAAUACCGAUUGCGAAGGCAGGUCACUAACACUAUAUUGACGCUGAUGGACGAAAGCGUGGGGAGCGAACAGG	Bacteria	Bacteroidetes	Bacteroidia	Flavobacteriales	Flavobacteriaceae	Vitellibacter
>ASV_1098.1.253	UACGGAGGGUGCAAGCGUUAUCCGGAAUCAUUGGGUUUAAAGGGUCCGCAGGCGGUCAAUUAAGUCAGAGGUGAAAUCCCAUAGCUUAACUAUGGAACUGCCUUUGAUACUGGUUGACUUGAGUUAUACGGAAGUAGAUAGAAUGUGUAGUGUAGCGGUGAAAUGCAUAGAGAUUACACAGAAUACCGAUUGCGAAGGCAGUCUACUACGUAUAUACUGACGCUCAUGGACGAAAGCGUGGGGAGCGAACAGG	Bacteria	Bacteroidetes	Bacteroidia	Flavobacteriales	Flavobacteriaceae	[Polaribacter] huanghezhanensis
>ASV_1100.1.253	UACAGAGGAUGCAAGCGUUAUCCGGAAUCACUGGGCAUAAAGCGUCUGUAGGUGGUUUAGUAAGUCUGCUGUUAAAGACUGGGGCUCAACCCCAGAAAAGCAGUGGAAACUGCUAGACUUGAGUGUGGUAGAGGUAGAGGGAAUUCCUAGUGUAGCGGUGAAAUGCGUAGAUAUUAGGAAGAACACCAAUGGCGAAGGCACUCUACUGGGCCAUAACUGACACUGAGAGACGACAGCUAGGGGAGCAAAUGGG	Bacteria	Cyanobacteria	Oxyphotobacteria	Chloroplast
>ASV_1104.1.253	UACGGAGGGUGCGAGCGUUAAUCGGAAUUACUGGGCGUAAAGCGCAUGCAGGUGGUGGAUUAAGUCAGAUGUGAAAGCCCGGGGCUCAACCUCGGAACCGCAUUUGAAACUGGUUCACUAGAGUACUGUAGAGGGGGGUAGAAUUUCAGGUGUAGCGGUGAAAUGCGUAGAGAUCUGAAGGAAUACCGGUGGCGAAGGCGGCCCCCUGGACAGAUACUGACACUCAGAUGCGAAAGCGUGGGGAGCAAACAGG	Bacteria	Proteobacteria	Gammaproteobacteria	Vibrionales	Vibrionaceae	Vibrio
>ASV_1108.1.253	UACGAAGGUCCCAAGCGUUGUUCGGAUUUACUGGGCGUAAAGCGUCUGUAGGCGGGAUGGUAAGUCAGAUGUGAAAUCCCGGGGCUCAACCCCGGAACUGCAUCCGAUACUGCCAACCUAGAGGGUCGGAGGGGAGUCUGGAAUUCUCGGUGUAGCAGUGAAAUGCGUAGAUAUCGAGAGGAACACUCGUGGCGAAGGCGAGACUCUGGACGACACCUGACGCUGAGAGACGAAGGCCAGGGUAGCGAAAAGG	Bacteria	Verrucomicrobia	Verrucomicrobiae	Verrucomicrobiales	DEV007
>ASV_1111.1.253	UACGGAGGGUCCAAGCGUUAUCCGGAUUUAUUGGGUUUAAAGGGUCCGUAGGCGGGAUUUUAAGUCAGUGGUGAAAGCCUACAGCUCAACUGUAGAACUGCCAUUGAAACUGGAAUUCUUGAAUGUGAUUGAAGUGGGCGGAAUAUGUCAUGUAGCGGUGAAAUGCUUAGAUAUGACAUAGAACACCGAUAGCGAAGGCAGCUCACUAAGUCAUGAUUGACGCUGAUGGACGAAAGCGUGGGGAGCGAACAGG	Bacteria	Bacteroidetes	Bacteroidia	Flavobacteriales	Cryomorphaceae	uncultured
>ASV_1115.1.253	UACAGAGGGUGCAAGCGUUAUUCGGAAUUACUGGGCGUAAAGCGCGCGUAGGCGGACUAUUAAGUCAGUUGUGAAAGCCCUGGGCUCAACCUGGGAACUGCAUCUGAUACUGGUAGUCUAGAGUUUAAGAGAGGGAAGUGGAAUUCCAGGUGUAGCAGUGAAAUGCGUAGAUAUCUGGAGGAACAUCAGUGGCGAAGGCGACUUCCUGGCUUAAAACUGACGCUGAGGUGCGAAAGCGUGGGUAGCGAACGGG	Bacteria	Proteobacteria	Gammaproteobacteria	Thiomicrospirales	Thiomicrospiraceae	Thiomicrorhabdus
>ASV_1119.1.253	UACGGAGGGUGCAAGCGUUAUCCGGAUUCAUUGGGUUUAAAGGGUCCGUAGGCGGCCAAAUAAGUCAGUGGUGAAAGCCUCCCGCUCAACGGGAGAACUGCCAUUGAAACUGUCUGGCUUGAAUCUAUUUGAAGUGGGCGGAAUACAUCAUGUAGCGGUGAAAUGCAUAGAUAUGAUGUAGAACACCUAUUGCGAAGGCAGCUCACUAAGUUAGCAUUGACGCUGAGGGACGAAAGCGUGGGGAGCGAACAGG	Bacteria	Bacteroidetes	Bacteroidia	Flavobacteriales	Cryomorphaceae	uncultured
>ASV_1123.1.253	UACGGAGGGGGCUAGCGUUGUUCGGAAUCACUGGGCGUAAAGCGCGCGUAGGCGGUUAGGAAAGUUGGGAGUGAAAGCCCAGGGCUCAACCCUGGAACUGCUCUCAAAACUUCCUGGCUAGAGAAUUAGAGAGGUGGGCGGAAUUCCGAGUGUAGAGGUGAAAUUCGUAGAUAUUCGGAAGAACACCAGUUGCGAAGGCGGCUCACUGGCUAAUUUCUGACGCUGAGGUGCGAAAGCGUGGGGAGCAAACAGG	Bacteria	Proteobacteria	Alphaproteobacteria	Puniceispirillales	EF100-94H03
>ASV_1127.1.253	UACGAGGGGUGCAAGCGUUAAUCGGAAUUACUGGGCGUAAAGCGUGCGUAGGUGGUUUGUUAAGCAAGAUGUGAAAGCCCCGGGCUCAACCUGGGAACUGCAUUUUGAACUGGCAAACUAGAGUUUUGUAGAGGGUAGUGGAAUUUCCAGUGUAGCGGUGAAAUGCGUAGAGAUUGGAAGGAACAUCAGUGGCGAAGGCGGCUACCUGGACAAAGACUGACACUGAGGCACGAAAGCGUGGGGAGCAAACAGG	Bacteria	Proteobacteria	Gammaproteobacteria	Alteromonadales	Colwelliaceae	Colwellia
>ASV_1130.1.253	CACGAGGGGUGCAAGCGUUGUUCGGAAUCACUGGGCGUAAAGAGAGCGUAGGUGGGUGAUCAAGUCAGAUGUUUAAUUCCAAGGCCUAACCUUGGGUAUGCAUUUGAAACUGGUCAUCUUGAAUAGUUCAGGGGCUGAUGGAAUACUUGGUGUAGCGGUGGAAUGCGUAGAUAUCAAGUGGAACACCAAUGGCGAAGGCAAUCAGCUGGGGACAUAUUGACACUGAGGCUCGAAAGCGCGGGUAGCAAACAGG	Bacteria	Fibrobacteres	Fibrobacteria	Fibrobacterales	Fibrobacteraceae	uncultured
>ASV_1134.1.253	UACGGAGGGUGCAAGCGUUAUCCGGAUUUAUUAGGUUUAAAGGGUUCGCAGGCGGAAUUUUAAGUCAGUGGUGAAAGCCUAUAGCUCAACUAUAGAACUGCCAUUGAUACUGAAAUUCUUGAGUGUAGAUGAAGUGGGCGGAAUAUGUCAUGUAGCGGUGAAAUGCAUAGAUAUGACAUGGAACACCAAUUGCGAAGGCAGCUCACUAAGCUAUUACUGACGCUCAUGAACGAAAGCGUGGGGAGCGAACAGG	Bacteria	Bacteroidetes	Bacteroidia	Flavobacteriales	NS9 marine group
>ASV_1138.1.253	UACGGGGGAUGCAAGCGUUAUCCGGAAUCAUUGGGCGUAAAGCGCCUGUAGGUUGUUUAUUAAGUCUGUUGUUAAAGACUAGGGCUUAACCCUAGAAAAGCAAUGGAAACUAAUAGACUAGAGUAUGGCAGGGGUAGAGGGAAUUUCUAGUGUAGCGGUGAAAUGCGUAGAUAUUAGAAAGAACACCAGUGGCGAAAGCGCUCUACUGGACCAUUACUGACACUCAGAGGCGAAAGCUAGGGUAGCAAAAGGG	Bacteria	Cyanobacteria	Oxyphotobacteria	Chloroplast
>ASV_1141.1.253	UACGGAGGGUGCAAGCGUUAUCCGGAAUCAUUGGGUUUAAAGGGUCCGUAGGUGGACUAAUAAGUCAGUGGUGAAAGUCUGCAGCUCAACUGUAGAAUUGCCAUUGAUACUGUUAGUCUUGAAUUGUUAUGAAGUAGCUAGAAUAUGUAGUGUAGCGGUGAAAUGCAUAGAUAUUACAUAGAAUACCAAUUGCGAAGGCAGGCUACUAAUAAUUGAUUGACACUGAUGGACGAAAGCGUGGGGAGCGAACAGG	Bacteria	Bacteroidetes	Bacteroidia	Flavobacteriales	Flavobacteriaceae	Leeuwenhoekiella
>ASV_1144.1.253	UACGAAGGGGGCUAGCGUUGUUCGGAUUUACUGGGCGUAAAGCGCACGUAGGCGGUUUGUUAAGUCAGAGGUGAAAUCCCGGAGCUCAACUCCGGAACUGCCUUUGAUACUGGCAAGCUAGAGUCCGGAAGAGGUAAGUGGAACUCCUAGUGUAGAGGUGGAAUUCGUAGAUAUUAGGAAGAACACCAGUGGCGAAGGCGGCUUACUGGUCCGGAACUGACGCUGAGGUGCGAAAGCGUGGGGAGCAAACAGG	Bacteria	Proteobacteria	Alphaproteobacteria	Rhizobiales	Devosiaceae	Devosia
>ASV_1148.1.253	UACGUAGGGUGCGAGCGUUAAUCGGAAUUACUGGGCGUAAAGCGUGCGCAGGCGGUUUUAUAAGUCAGAUGUGAAAUCCCCGAGCUCAACUUGGGAACUGCGUUUGAAACUGUAAGACUAGAGUGUGUCAGAGGGGGGUAGAAUUCCACGUGUAGCAGUGAAAUGCGUAGAUAUGUGGAGGAAUACCAAUGGCGAAGGCAGCCCCCUGGGAUAACACUGACGCUCAUGCACGAAAGCGUGGGGAGCGAACAGG	Bacteria	Proteobacteria	Gammaproteobacteria	Betaproteobacteriales	Methylophilaceae	OM43 clade
>ASV_1151.1.253	UACGAAGGGGGCUAGCGUUGUUCGGAAUUACUGGGCGUAAAGCGCACGUAGGCGGACUUUUAAGUCAGAUGUGAAAUCCCGGGGCUCAACCUCGGAACUGCAUUUGAAACUGGAAGUCUAGAGACCAGGAGAGGUUAGCGGAAUACCGAGUGUAGAGGUGAAAUUCGUAGAUAUUCGGUGGAACACCAGUGGCGAAGGCGGCUAACUGGACUGGUACUGACGCUGAGGUGCGAAAGUGUGGGGAGCAAACAGG	Bacteria	Proteobacteria	Alphaproteobacteria	Caulobacterales	Hyphomonadaceae	Hyphomonas
>ASV_1159.1.253	UACGAAAGGGGCAAGUCUUAUUCGAAAUUAUUGGGCGUAAAGGGUAAGCAGGCGAUUUAUUAAGUUAUUUGUUAAAGGCCUUAGCCCAACUAAGGUAAAGCAUUUAAUACUGAUAAAAUAGAAUAAGAUAGAGGAUAGUGGAAUUUCUAAAGGAGGAUUAAGCCCUGUAGAUAUUAGAAGGAACAUCAGUAGCGAAGGCGGCUAUCUGGAUCUUUAUUGACGCUGAGAUACUAAGGCGUGGGGAGCGAAUAGG	Bacteria	Proteobacteria	Alphaproteobacteria	Rickettsiales	Mitochondria
>ASV_1162.1.253	UACGGAGGGUGCAAGCGUUAUCCGGAAUCAUUGGGUUUAAAGGGUCCGCAGGCGGACUAAUAAGUCAGUGGUGAAAUCCCAUCGCUUAACGAUGGAACUGCCAUUGAAACUGUUAGUCUUGAAUUCGGUCGAAGUGGGCGGAAUGUGUCAUGUAGCGGUGAAAUGCAUAGAUAUGACACAGAACACCGAUAGCGAAGGCAGCUCACUAGGCCUGAAUUGACGCUCAGGGACGAAAGCGUGGGGAGCGAACAGG	Bacteria	Bacteroidetes	Bacteroidia	Flavobacteriales	Crocinitomicaceae	Salinirepens
>ASV_1166.1.253	UACGGAGGGUGCAAGCGUUAUCCGGAUUUAUUGGGUUUAAAGGGUCCGCAGGCGGAUCUGUAAGUCAGUGGUGAAAGCCUUCAGCUUAACUGGAGAAUUGCCAUUGAUACUGCUGAUCUUGAGUUCGGUUGAAGUGGGCGGAAUAUGUGGUGUAGCGGUGAAAUGCAUAGAUAUCACAUAGAACACCUAUUGCGAAGGCAGCUCACUAAGCCGAUACUGACGCUCAGGGACGAAAGCGUGGGGAGCGAACAGG	Bacteria	Bacteroidetes	Bacteroidia	Flavobacteriales	Cryomorphaceae	uncultured
>ASV_1168.1.253	UACGGAGGGUGCAAGCGUUAUCCGGAUUUAUUGGGUUUAAAGGGUCCGUAGGCGGAUCAUUAAGUCAGUGGUGAAAGCCGGCAGCUCAACUGUCGAACUGCCAUUGAUACUGAUGAUCUUGAAUAUGGUUGAAGUUGGCGGAAUAGGUCAUGUAGCGGUGAAAUGCUUAGAUAUGACCUAGAACACCGAUUGCGAAGGCAGCCAACUAAACCAUCAUUGACGCUGAGGGACGAAAGCGUGGGGAGCGAACAGG	Bacteria	Bacteroidetes	Bacteroidia	Flavobacteriales	NS9 marine group
>ASV_1170.1.253	UACGGAGGGUGCAAGCGUUAAUCGGAAUUACUGGGCGUAAAGCGCGCGUAGGCGGUUUGUUAAGUCGGAUGUGAAAGCCCCGGGCUCAACCUGGGAAUUGCACUCGAUACUGGCAAACUAGAGUAUAAGAGAGGGAGGUAGAAUUCCAUGUGUAGCGGUGAAAUGCGUAGAUAUGUGGAGGAAUACCAGUGGCGAAGGCGGCCUCCUGGCUUAAUACUGACGCUGAGGUGCGAAAGCGUGGGGAGCAAACAGG	Bacteria	Proteobacteria	Gammaproteobacteria	Cellvibrionales	Halieaceae	Halioglobus
>ASV_1174.1.252	CGUAGGCACCAAGCGUUGUCCGGAUUUAUUGGGCGUAAAGAGCUCGUAGGCGGUUCAGUAAGUCGGGUGUGAAAACUCUGGGCUCAACCCAGAGACGCCACCCGAUACUGCUGUGACUAGAGUGCGGUAGGGGAGCGGGGAAUUCCUAGUGUAGCGGUGAAAUGCGCAGAUAUUAGGAGGAACACCAGUGGCGAAGGCGCCGCUCUGGGCCGUAACUGACGCUGAGGAGCGAAAGCGUGGGUAGCAAACAGG	Bacteria	Actinobacteria	Acidimicrobiia	Microtrichales	Ilumatobacteraceae	uncultured
>ASV_1178.1.253	UACGGAGGAUCCAAGCGUUAUCCGGAAUCAUUGGGUUUAAAGGGUCCGUAGGUGGUUUAUUAAGUCAGAGGUGAAAUCCCAUAGCUUAACUAUGGAACUGCCUUUGAUACUGAUAGACUUGAGUUAUUGUGAAGUGGUUAGAAUGUGUAGUGUAGCGGUGAAAUGCAUAGAUAUUACACAGAAUACCGAUUGCGAAGGCAGAUCACUAACAAUAUACUGACACUGAGGGACGAAAGCGUGGGUAGCGAACAGG	Bacteria	Bacteroidetes	Bacteroidia	Flavobacteriales	Flavobacteriaceae	NS5 marine group
>ASV_100.1.253	UACGGAGGGUGCGAGCGUUAAUCGGAAUUACUGGGCGUAAAGCGCGCGUAGGUGGUUUGAUAAGCUAGCUGUGAAAGCCCUGGGCUCAACCUAGGAACUGCAGUUAGAACUGUCUGGCUAGAGUACAGUAGAGGGUGGCGGAAUUUCCUGUGUAGCGGUGAAAUGCGUAGAUAUAGGAAGGAACAUCAGUGGCGAAGGCGGCCACCUGGACUGAUACUGACACUGAGGUGCGAAAGCGUGGGGAGCAAACAGG	Bacteria	Proteobacteria	Gammaproteobacteria	Cellvibrionales	Porticoccaceae	SAR92 clade
>ASV_1003.1.253	UACAGAGGGUGCAAGCGUUAAUCGGAAUUACUGGGCGUAAAGGGAGCGUAGGUGGCUCGAUAAGUCAGAUGUGAAAUCCCCGGGCUCAACCUGGGAACUGCAUCUGAUACUGUUGAGCUAGAGUAUGUGAGAGGAAGGUAGAAUUCCAGGUGUAGCGGUGAAAUGCGUAGAGAUCUGGAGGAAUACCGAUGGCGAAGGCAGCCUUCUGGCAUAAUACUGACACUGAGGCUCGAAAGCGUGGGUAGCAAACAGG	Bacteria	Proteobacteria	Gammaproteobacteria	Pseudomonadales	Moraxellaceae	Psychrobacter
>ASV_1007.1.253	UACGGAGGGUGCAAGCGUUAAUCGGAAUUACUGGGCGUAAAGAGUACGUAGGCGGCUUUUCAAGUCGGAUGUGAAAGCCCUGAGCUUAACUCAGGAACUGCAUUCGAUACUGGAUCGCUAGAGUAUAUUAGAGGAUAGUGGAAUUUCAAGUGUAGCGGUGAAAUGCGUAGAUAUUUGAAGGAACACCAAUGGCGAAGGCAGCUAUCUGGAAUAAUACUGACGCUGAGGUACGAAAGCGUGGGGAGCAAACAGG	Bacteria	Proteobacteria	Gammaproteobacteria	Ectothiorhodospirales	Ectothiorhodospiraceae	uncultured
>ASV_1010.1.253	GACGGAGGAUGCAAGUGUUAUCCGGAAUCACUGGGCGUAAAGCGUCUGUAGGUGGCUUAGUAAGUCUAUUGUUAAAGCUUAAGGCUUAACCUUAAAACAGCAACGGAAACUAUUAGGCUUGAGUAUGGUAGAGGUAAAAGGAAUUUCCAGUGGAGCGGUGAAAUGCGUAGAUAUUGGAAAGAACACCGAUGGCGAAGGCAUUUUACUGGGCCAUGACUGACACUCAGAGACGAAAGCUAGGGUAGCAAAUGGG	Bacteria	Cyanobacteria	Oxyphotobacteria	Chloroplast
>ASV_1014.1.253	UACGGAGGGUCCAAGCGUUAUCCGGAAUCAUUGGGUUUAAAGGGUUCGCAGGCGGUUUAAUAAGUCAGUGGUGAAAUCUCCUCGCUCAACGAGGAAACUGCCAUUGAUACUGUUAGACUUGAAUACAGUUGGAGUAGGCGGAAUGUGUAGUGUAGCGGUGAAAUGCUUAGAUAUUACACAGAACACCGAUAGCGAAGGCAGCUUACUAAACUGUGAUUGACGCUCAUGAACGAAAGCGUGGGGAGCGAACAGG	Bacteria	Bacteroidetes	Bacteroidia	Flavobacteriales	Crocinitomicaceae	Crocinitomix
>ASV_1018.1.253	UACGUAGGGUGCAAGCGUUAAUCGGAAUUACUGGGCGUAAAGCGUGCGCAGGCGGUUAUAUAAGUCAGAUGUGAAAUCCCCGGGCUCAACCUGGGAACUGCAUUUGAGACUGUAUAGCUAGAGUACGGUAGAGGGGGAUGGAAUUCCGCGUGUAGCAGUGAAAUGCGUAGAUAUGCGGAGGAACACCGAUGGCGAAGGCAAUCCCCUGGACCUGUACUGACGCUCAUGCACGAAAGCGUGGGGAGCAAACAGG	Bacteria	Proteobacteria	Gammaproteobacteria	Betaproteobacteriales	Burkholderiaceae	Limnohabitans
>ASV_1021.1.253	UACGUAGGGUGCAAGCGUUGUCCGGAUUUAUUGGGCGUAAAGAGCUCGUAGGCGGUAUGUCACGUCGGAUGUGAAAAUCCAAGGCUCAACCUUGGACCUGCAUCCGAUACGGGCAAACUAGAGUGUGGUAGGGGAGACUGGAAUUCCUGGUGUAGCGGUGAAAUGCGCAGAUAUCAGGAGGAACACCAAUGGCGAAGGCAGGUCUCUGGGCCAUUACUGACGCUGAGGAGCGAAAGCGUGGGGAGCAAACAGG	Bacteria	Actinobacteria	Actinobacteria	PeM15
>ASV_1026.1.253	UACGAAGGGACCUAGCGUAGUUCGGAAUUACUGGGCUUAAAGAGCUCGUAGGUGGUUAAAAAAGUUGAUGGUGAAAUCCCAAGGCUCAACCUUGGAACUGCCAUCAAAACUUUUUAGCUAGAGUAUGAUAGAGGUAAGUGGAAUUUCUAGUGUAGAGGUGAAAUUCGUAGAUAUUAGAAAGAACACCAAAUGCGAAGGCAACUUACUGGAUCAUUACUGACACUGAGGAGCGAAAGCAUGGGUAGCGAAGAGG	Bacteria	Proteobacteria	Alphaproteobacteria	SAR11 clade	Clade II
>ASV_103.1.253	UACGGAGGGUCCAAGCGUUAAUCGGAAUUACUGGGCGUAAAGCGCGCGUAGGCGGUUUAGCAAGUUGUAUGUGAAAGCCCUGGGCUCAACCUAGGAACUGCAUCCAAAACUACUAAGCUAGAGUACGAGAGAGGAGAGUAGAAUUUCUGGUGUAGCGGUGAAAUGCGUAGAUAUCAGAAGGAAUACCAAUGGCGAAGGCAGCUCUCUGGCUCGUAACUGACGCUGAGGUGCGAAAGCGUGGGUAGCAAACAGG	Bacteria	Proteobacteria	Gammaproteobacteria	SAR86 clade
>ASV_1033.1.253	UACAUAGGGUGCAAGCGUUAAUCGGAAUUACUGGGCGUAAAGCGUUCGCAGGCGGUUUUAUAAGUCAGAUGUGAAAUCCCCGAGCUCAACUUGGGAACUGCGUUUGAAACUGUAAGACUAGAGUGUGUCAGAGGAGGGUAGAAUUCCAUGUGUAGCAGUGAAAUGCGUAGAUAUGUGGAGGAAUACCAAUGGCGAAGGCAGCCCUCUGGGAUAACACUGACGCUCAUGAACGAAAGCGUGGGGAGCAAACAGG	Bacteria	Proteobacteria	Gammaproteobacteria	Betaproteobacteriales	Methylophilaceae	OM43 clade
>ASV_1037.1.253	UACAGGGGAUGCAAGUGUUAUCCGGAAUUAUUGGGCGUAAAGCGUCUGUAGGUUGAUAUUUAAGUCUUUUGUUAAACCUUCGGGCUCAACCCGAAAUCUGCAAAAGAAACUAUUUAUCUUGAGUAUAGUAGGGGUAAAGGGAAUUUCCAGUGGAGCGGUGAAAUGCGUAGAGAUUGGAAAGAACACCAAAAGCGAAGGCACUUUACUGGGCUAUUACUGACACUCAGAGACGAAAGCUAGGGGAGCAAACGGG	Bacteria	Cyanobacteria	Oxyphotobacteria	Chloroplast
>ASV_1040.1.253	UACGGAGGAUCCAAGCGUUAUCCGGAAUCAUUGGGUUUAAAGGGUCCGUAGGUGGAUAAUUAAGUCAGAGGUGAAAUCCUGCAGCUCAACUGUAGAAUUGCCUUUGAUACUGGUUGUCUUGAGUUAUUGUGAAGUGGUUAGAAUAUGUAGUGUAGCGGUGAAAUGCAUAGAUAUUACAUAGAAUACCAAUUGCGAAGGCAGAUCACUAACAAUAUACUGACACUGAUGGACGAAAGCGUGGGUAGCGAACGGG	Bacteria	Bacteroidetes	Bacteroidia	Flavobacteriales	Flavobacteriaceae
>ASV_1044.1.253	UACGGAGGGUGCGAGCGUUAAUCGGAAUUACUGGGCGUAAAGCGCAUGCAGGUGGUUUGUUAAGUCAGAUGUGAAAGCCCGGGGCUCAACCUCGGAAUUGCAUUUGAAACUGACAGACUAGAGUACUGUAGAGGGGGGUAGAAUUUCAGGUGUAGCGGUGAAAUGCGUAGAGAUCUGAAGGAAUACCGGUGGCGAAGGCGGCCCCCUGGACAGAUACUGACACUCAGAUGCGAAAGCGUGGGGAGCAAACAGG	Bacteria	Proteobacteria	Gammaproteobacteria	Vibrionales	Vibrionaceae	Vibrio
>ASV_105.1.253	UACGGAGGGUGCGAGCGUUAAUCGGAAUUACUGGGCGUAAAGCGCGCGUAGGCGGUUUGAUAAGCUGGAUGUGAAAGCCCCGGGCUCAACCUGGGAACUGCAUCCAGAACUGUCUGACUAGAAUACAAUAGAGGUGAGUGGAAUUUCCUGUGUAGCGGUGAAAUGCGUAGAUAUAGGAAGGAACAUCAGUGGCGAAGGCGACUCACUGGAUUGAUAUUGACGCUGAGGUGCGAAAGCGUGGGGAGCGAACAGG	Bacteria	Proteobacteria	Gammaproteobacteria	Cellvibrionales	Porticoccaceae	Porticoccus
>ASV_1053.1.253	UACGGAGGGUGCGAGCGUUAAUCGGAAUUACUGGGCGUAAAGAGCACGUAGGUGGUUUGGUAAGUCGGAUGUGAAAUCCCUGGGCUCAACCUGGGAAUUGCAUUCGAAACUGCCUCACUAGAGUUUAGCAGAGGGAUGGGGAAUUCCGGGUGUAGCGGUGAAAUGCGUAGAGAUCCGGAGGAACAUCAGUGGCGAAGGCGCCAUCCUGGGCUAAAACUGACACUGAGGUGCGAAAGCGUGGGGAGCAAACAGG	Bacteria	Proteobacteria	Gammaproteobacteria	Tenderiales	Tenderiaceae	Candidatus Tenderia
>ASV_1057.1.253	CACGAACCGUGCGAACGUUAUUCGGAAUCACUGGGCUUAAAGGGUGCGUAGGCGGCUUUGCAAGUGAGGUGUGAAAUCCCUCAGCUCAACUGAGGAACUGCGCUUCAAACUGCAUGGCUAGAGGGAGACAGAGGUAAGCGGAACUGAUGGUGGAGCGGUGAAAUGCGUUGAUAUUAUCAGGAACACCAGUGGCGAAGGCGGCUUACUGGGUCUCUUCUGACGCUGAGGCACGAAAGCUAGGGUAGCGAACGGG	Bacteria	Planctomycetes	Planctomycetacia	Pirellulales	Pirellulaceae	Rhodopirellula
>ASV_1060.1.253	UACGGAGGGUGCGAACGUUAAUCGGAAUUACUGGGCGUAAAGCGCGCGUAGGUGGUUUACUAAGUGGGAUGUGAAAGCCCCGGGCUUAACCUGGGAACUGCAUUCCAAACUGAUGAACUAGAGUACGAUAGAGGGGGGUAGAAUUCAGAGUGUAGCGGUGAAAUGCGUAGAUAUUCUGAGGAAUACCGGUGGCGAAGGCGGCCCCCUGGAUUGAUACUGACACUGAGGUGCGAAAGCGUGGGGAGCAAACAGG	Bacteria	Proteobacteria	Gammaproteobacteria	OM182 clade
>ASV_1064.1.253	UACGAAGGGGGCGAGCGUUGUUCGGAAUUACUGGGCGUAAAGGGAGCGCAGGCGGUUCAUUUAGUCAGACGUGAAAGCCCCGGGCUCAACCCGGGAGGUGCGUUUGAAACUGGUGAGCUAGAAAUCAGAAGAGGAUAGUGGAAUUCCCAGUGUAGAGGUGAAAUUCGUAGAUAUUGGGAAGAACACCAGUGGCGAAGGCGGCUAUCUGGUCUGUAUUUGACGCUGAGGCUCGAAAGCGUGGGGAGCAAACAGG	Bacteria	Proteobacteria	Alphaproteobacteria	Puniceispirillales	SAR116 clade
>ASV_1068.1.253	UACGAAGGGGGCGAGCGUUGUUCGGAAUUACUGGGCGUAAAGGGCGCGUAGGCGGUCUUUUAAGUUAGGCGUGAAAGCCCCGGGCUCAACCCGGGAACUGCGCUUAAGACUGAAAGACUAGAAAACGGAAGAGGGUAGUGGAAUUCCCAGUGUAGAGGUGAAAUUCGUAGAUAUUGGGAAGAACACCAGUGGCGAAAGCGGCUACCUGGUCCGAUUUUGACGCUGAGGCGCGAAAGCGUGGGGAGCAAACAGG	Bacteria	Proteobacteria	Alphaproteobacteria	Puniceispirillales	SAR116 clade
>ASV_1073.1.253	CACGAACCGUGCGAACGUUAUUCGGAAUCACUGGGCUUAAAGGGUGCGUAGGCGGCUUUGCAAGUGGGGUGUGAAAUCCCUCAGCUCAACUGAGGAACUGCGCUUCAAACUGCAUAGCUAGAGGGAGACAGAGGUAAGCGGAACUGAUGGUGGAGCGGUGAAAUGCGUUGAUAUUAUCAGGAACACCAGUGGCGAAGGCGGCUUACUGGGUCUCUUCUGACGCUGAGGCACGAAAGCUAGGGUAGCGAACGGG	Bacteria	Planctomycetes	Planctomycetacia	Pirellulales	Pirellulaceae	Rhodopirellula
>ASV_1077.1.253	UACGGAGGGUCCAAGCGUUAUCCGGAAUCAUUGGGUUUAAAGGGUGCGCAGGCGGUUUAAUAAGUCAGUGGUGAAAUCUCGGGGCUCAACCUCGAAACUGCCAUUGAUACUGUUAAACUUGAGUUCAGUUGGAGUAGGCGGAAUGUGUAGUGUAGCGGUGAAAUGCUUAGAUAUUACACAGAACACCGAUAGCGAAGGCAGCUUACUAAACUGAUACUGACGCUGAGGCACGAAAGCGUGGGGAGCGAACAGG	Bacteria	Bacteroidetes	Bacteroidia	Flavobacteriales	Crocinitomicaceae	Crocinitomix
>ASV_1080.1.253	UACUAAAGGUGCAAGCGUUAAUCGGAAUUACUGGGCGUAAAGCGCGCGUAGGUGGUUUGUCAAGUUGAAUGUGAAAGCCCAGGGCUCAACCUUGGAACAGCAUCCAAAACUGACUCACUAGAGUACGAGAGAGGUUAGUGGAAUUUCCUGUGUAGCGGUGAAAUGCGUAGAGAUGGGAAGGAACACCAGUGGCGAAGGCGACUGACUGGCUCGAUACUGACACUGAGGUGCGAAAGCGUGGGGAGCAAACGGG	Bacteria	Proteobacteria	Gammaproteobacteria	Oceanospirillales	Saccharospirillaceae	Oleispira
>ASV_1082.1.253	UACGAAGGGGGCUAGCGUUGUUCGGAAUUACUGGGCGUAAAGAGUACGUAGGCGGAUUAGAAAGUUAGGGGUGAAAUCCCGAGGCUCAACCUCGGAACUGCCUCUAAAACUCCUAAUCUUGAGUUCGAGAGAGGUGAGUGGAAUUCCGAGUGUAGAGGUGAAAUUCGUAGAUAUUCGGAGGAACACCAGUGGCGAAGGCGGCUCACUGGCUCGAUACUGACGCUGAGGUACGAAAGCGUGGGGAGCAAACAGG	Bacteria	Proteobacteria	Alphaproteobacteria	Rhizobiales	Rhizobiaceae	Lentilitoribacter
>ASV_1084.1.253	UACGGAGGGUGCAAGCGUUGUUCGGAUUUAUUGGGCGUAAAGCGAGUGUAGGCGGUUUGACAAGUCGGGUGUGAAAUCCCAGGGCCCAACCCUGGAACUGCAUCCGAUACUGUUAGGCUAGAGUCCCGGAGAGGAUGGCGGAAUUCCCGGUGUAGGGGUGAAAUCCGUAGAUAUCGGGAGGAACACCAGUGGCGAAGGCGGCCAUCUGGACGGUGACUGACGCUGAGACUCGAAAGUGUGGGUAGCAAACAGG	Bacteria	Proteobacteria	Deltaproteobacteria	NB1-j
>ASV_1088.1.253	UACGGAGGGUGCGAGCGUUAAUCGGAAUUACUGGGCGUAAAGCGUACGUAGGCGGAUUAUUAAGCGAGAUGUGAAAUCCCGGGGCUCAACCUCGGAACUGCAUUUCGAACUGGUAGUCUAGAGUAUUGUAGAGGGUGGUGGAAUUUCCAGUGUAGCGGUGAAAUGCGUAGAGAUUGGAAGGAACAUCAGUGGCGAAGGCGGCCACCUGGACAAAUACUGACGCUGAGGUACGAAAGCGUGGGGAGCGAACAGG	Bacteria	Proteobacteria	Gammaproteobacteria	Alteromonadales	Colwelliaceae	Thalassotalea
>ASV_1092.1.253	UACGGGGGAUGCAAGCGUUAUCCGGAAUCAUUGGGCGUAAAGCGCCUGUAGGUUGUUUAUCAAGUCUGUUGUUAAAGACUAGGGCUCAACCCUAGAAAAGCAAUGGAAACUGAUAGACUAGAGUAUGGCAGGGGUAGAGGGAAUUUCUAGUGUAGCGGUGAAAUGCGUAGAUAUUAGAAAGAACACCGGUGGCGAAAGCGCUCUACUGGACCAUUACUGACACUCAGAGGCGAAAGCUAGGGUAGCAAAAGGG	Bacteria	Cyanobacteria	Oxyphotobacteria	Chloroplast
>ASV_11.1.253	UACGGAGGGUGCGAGCGUUAAUCGGAAUUACUGGGCGUAAAGCGCGCGUAGGUGGUUUGAUAAGCUAGCUGUGAAAGCCCUGGGCUCAACCUGGGAACUGCAGUUAGAACUGUCUGGCUAGAGUAUAGUAGAGGGUGGCGGAAUUUCCUGUGUAGCGGUGAAAUGCGUAGAUAUAGGAAGGAACAUCAGUGGCGAAGGCGGCCACCUGGACUAAUACUGACACUGAGGUGCGAAAGCGUGGGGAGCAAACAGG	Bacteria	Proteobacteria	Gammaproteobacteria	Cellvibrionales	Porticoccaceae	SAR92 clade
>ASV_1102.1.253	UACAGAGGGCCCGAGCGUUAAUCGGAAUCACUGGGCUUAAAGCGUACGCAGGCGGACAUGUAGGCAUUUUGUGAAAUCCCUCGGCUCAACCGGGGAAUGGCAGAGUGAACCACAUGUCUUGAGGCGAGUAGAGGCGGUCGGAACGAUAGGUGGAGCGGUGAAAUGCGUAGAUAUCUAUCGGAACGCCAAAGGUGAAGACAGGCCGCUGGGCUCGUCCUGACGCUGAGGUACGAAAGCGUGGGUAGCGAACGGG	Bacteria	Planctomycetes	Phycisphaerae	Phycisphaerales	Phycisphaeraceae	CL500-3
>ASV_1106.1.253	UACGGAGGGUGCAAGCGUUAAUCGGAAUUACUGGGCGUAAAGCGCGCGUAGGCGGCUUGUUAAGUCAGAUGUGAAAUCCCCGAGCUCAACUUGGGAACUGCAUUUGAUACUGGCAGGCUAGAGUAUGUUAGAGGAAAGCGGAAUUCCGGGUGUAGCGGUGAAAUGCGUAGAUAUCCGGAGGAACAUCAGUGGCGAAGGCGGCUUUCUGGAACAAUACUGACGCUGAGGUGCGAAAGCGUGGGGAGCAAACAGG	Bacteria	Proteobacteria	Gammaproteobacteria	Thiohalorhabdales	Thiohalorhabdaceae	Granulosicoccus
>ASV_111.1.253	UACGAAGGGGGCGAGCGUUAUUCGGAAUUAUUGGGCGUAAAGGGCUCGCAGGCUGCUUGAACAGUUAGACGUGAAAUCCCCGGGCUCAACCUGGGAACUGCGUUUAAUACUAGCAAGCUAGAGUAAUAGAGAGGAAAGUGGAAUUCCCAGUGUAGAGGUGAAAUUCGUAGAUAUUGGGAGGAACACCAGUGGCGAAAGCGGCUUUCUGGCUAUUUACUGACGCUGAGGAGCGAAAGCGUGGGGAGCAAACAGG	Bacteria	Proteobacteria	Alphaproteobacteria	Puniceispirillales	SAR116 clade
>ASV_1113.1.253	UACGGAGGGUCCGAGCGUUAUCCGGAAUCAUUGGGUUUAAAGGGUCCGUAGGCGGGCGUCUAAGUCAGUGGUGAAAUCCCGCAGCUCAACUGUGGAAUUGCCAUUGAUACUGGUCGCCUUGAAUUAGUGUGAAGUGGCUAGAAUAUGUAGUGUAGCGGUGAAAUGCUUAGAUAUUACAUAGAAUACCGAUUGCGAAGGCAGGUCACUAACACUAUAUUGACGCUGAUGGACGAAAGCGUGGGGAGCGAACAGG	Bacteria	Bacteroidetes	Bacteroidia	Flavobacteriales	Flavobacteriaceae	Vitellibacter
>ASV_1117.1.253	UACGGAGGAUGCAAGCGUUAUCCGGAAUCAUUGGGCGUAAAGCGUCUGUAGGUGGCUUUGUAAGUCCGCUGUGAAAGAGUACAGCUUAACUGUAACUAGGCAGCGGAAACUACGAGGCUGGAGUGUGGUAGGGGUAGAGGGAAUUCCCGGUGUAGCGGUGAAAUGCGUAGAUAUCGGGAAGAACACCAACGGCGAAAGCACUCUGCUGGGCCAACACUGACACUGAGAGACGAAAGCUAGGGUAGCCAAUGGG	Bacteria	Cyanobacteria	Oxyphotobacteria	Chloroplast
>ASV_1121.1.253	UACGGAAGGUCCUAGCGUUGUUCGGAAUUACUGGGCGUAAAGAGUAUGUAGGCGGAACAGAAAGUUAGAAGUGAAAUCCCUGGGCUCAACCUAGGAAUUGCUUUUAAAACUCCUGUUCUUGAAUUCAGGAGAGGAUAGUGGAAUUUCCAGUGUAGAGGUGAAAUUCGUAGAUAUUGGAAGGAACACCAGUGGCGAAGGCGGCUAUCUGGACUGACAUUGACGCUGAGAUACGAAGGCAUGGGUAGCAAACGGG	Bacteria	Proteobacteria	Alphaproteobacteria	Rhodospirillales	AEGEAN-169 marine group
>ASV_1125.1.253	GACGGAGGAUGCAAGUGUUAUCCGGAAUCACUGGGCGUAAAGCGUCUGUAGGUGGUUUAAUAAGUCAAUUGUUAAAUCUUAAGGCUCAACCUCAAAAUUGCAAUUGAAACUAUUAGACUUGAGUAUAGUAGAGGUAAAGGGAAUUUCCAGUGGAGCGGUGAAAUGCGUAGAUAUUGGAAAGAACACCAAUUGCGAAGGCACUUUACUGGGCUAUUACUGACACUCAGAGACGAAAGCUAGGGUAGCAAAUGGG	Bacteria	Cyanobacteria	Oxyphotobacteria	Chloroplast
>ASV_1129.1.253	UACGGGGGAUGCAAGCGUUAUCCGGAAUCAUUGGGCGUAAAGCGCCUGUAGGUUGUUUAAUAAGUCUGUUGUUAAAGACUAGGGCUUAACCCUAGGAAAGCAAUGGAAACUGCUAGACUUGAGUGUGAUAGGGGUAGAGGGAAUUUCUAGUGUAGCGGUGAAAUGCGUAGAUAUUAGAAAGAACACCGGUGGCGAAGGCGCUCUACUGGAUCAUUACUGACACUCAGAGGCGAAAGCUAGGGUAGCAAAAGGG	Bacteria	Cyanobacteria	Oxyphotobacteria	Chloroplast
>ASV_1131.1.253	UACGUAGGGUGCGAGCGUUGUUCGGAAUUACUGGGCGUAAAGGGCGCGCAGGCGGAAUAGUAAGUCGGAGGUGAAAGCCCGGGGCUCAACCCCGGAGGGUCUUUCGAAACUGCUAAUCUAGAGAGGGUCAGGGGCCAGCAGAAUUCAUGGUGUAGAGGUGAAAUUCGUAGAUAUCAUGAGGAAUACCGGUGGCGAAAGCGGCUGGCUGGGGCCACUCUGACGCUGAGGCGCGAAAGCGUGGGGAGCAAACAGG	Bacteria	Proteobacteria	Deltaproteobacteria	SAR324 clade(Marine group B)
>ASV_1132.1.253	UACGUAGGUCACAAACGUUGUCCGGAAUUAUUGGGCGUAAAGGGUCCGUAGGCGGUUCGGUAAGUCUCCUGUGAAAUCUUCAGGCUCAACUUGAAGAGGUCGGGGGAUACUGCCGGACUAGAGACAGACAGAGGCAAAUGGAAUUCCCGGUGUAGUGGUGAAAUGCGUAGAUAUCGGGAGGAACACCAGUGGCGAAAGCGAUUUGCUGGGUCUGUUCUGACGCUGAGGGACGAAAGCGUGGGUAGCAAACCGG	Bacteria	Chloroflexi	Dehalococcoidia	SAR202 clade
>ASV_1136.1.253	UACGAAGGUCCCAAGCGUUGUUCGGAAUCACUGGGCGUAAAGCGUGUGUAGGCUGCGCGGAAAGUCAAAUGUGAAAGCCCGGGGCUCAACCUCGGAACUGCAUUCGAUACUCCCGUGCUAGAGUAAUGGAGAGGUAAGUGGAAUUCCCGGUGUAGCAGUGAAAUGCGUGGAUAUCGGGAGGAACAUCAAUGGCGAAGGCAACUUACUGGACAUUUACUGACGCUCAGACACGAAGGCUAGGGGAGCGAAAGGG	Bacteria	Verrucomicrobia	Verrucomicrobiae	Verrucomicrobiales	Rubritaleaceae	Roseibacillus
>ASV_114.1.253	GACGGAGGAUGCAAGUGUUAUCCGGAAUCACUGGGCGUAAAGCGUCUGUAGGUGGUUUAAUAAGUCAACUGUUAAAUCUUGAGGCUCAACCUCAAAAUCGCAGUCGAAACUAUUAGACUAGAGUAUAGUAGAGGUAAAGGGAAUUUCCAGUGGAGCGGUGAAAUGCGUAGAUAUUGGAAAGAACACCGAUGGCGAAAGCACUUUACUGGGCUAUUACUAACACUCAGAGACGAAAGCUAGGGUAGCAAAUGGG	Bacteria	Cyanobacteria	Oxyphotobacteria	Chloroplast
>ASV_1143.1.253	UACGGAGGGGGCUAGCGUUGUUCGGAAUUACUGGGCGUAAAGCGUGCGUAGGCGGACUAAUAAGUAAGGGGUGAAAUCCCGAGGCUCAACCUCGGAACUGCCUCUUAAACUGUUAGUCUUGAGUUCUGGAGAGGUGAGUGGAAUUGCUAGUGUAGAGGUGAAAUUCGUAGAUAUUAGCAGGAACACCAGAGGCGAAGGCGGCUCACUGGACAGAUACUGACGCUGAGGCACGAAAGUGUGGGGAGCAAACAGG	Bacteria	Proteobacteria	Alphaproteobacteria	Caulobacterales	Hyphomonadaceae	Litorimonas
>ASV_1146.1.253	UACGGAGGGGGCUAGCGUUGUUCGGAAUCACUGGGCGUAAAGCGCGCGUAGGCGGUUAGGAAAGUUGGGAGUGAAAGCCCAGGGCUCAACCCUGGAACUGCUCUCAAAACUUCCUGGCUAGAGAAUUGGAGAGGUGGGCGGAAUUCCGAGUGUAGAGGUGAAAUUCGUAGAUAUUCGGAAGAACACCAGUUGCGAAGGCGGCUCACUGGCCAAUUUCUGACGCUGAGGUGCGAAAGCGUGGGGAGCAAACAGG	Bacteria	Proteobacteria	Alphaproteobacteria	Puniceispirillales	EF100-94H03
>ASV_115.1.253	UACCGGCAGCUCAAGUGGUCGUCGCUUUUAUUGGGCCUAAAACGUCCGUAGCCUGUUUGGUAAAUCUGUGGGUAAAUCAACCAGCUUAACUGGUUGAAUUCUGCAGAGACUGCCAGACUAGGGACCGGGAGAGGUGUGGGGUACUCUAGGGGUAGGGGUAAAAUCCUGUCAUCCUUAGAGGACCACCAGUUGCGAAGGCGCCACACUGGAACGGAUCCGACGGUCAGGGACGAAGCCUAGGGGCACGAACCGG	Archaea	Euryarchaeota	Thermoplasmata	Marine Group II
>ASV_1153.1.253	UACGGAGGGUGCAAGCGUUGUUCGGAUUUACUGGGCGUAAAGCGCGCGCAGGCGGACUGAUCAGUCAGAUGUGAAAUCUCGGGGCUCAACCUCGAAACUGCGUCUGAAACUAUCAGUCUAGAGUCUCAUAGGGGGUAGGGGAAUUUCACGUGUAGGGGUAAAAUCCGUAGAGAUGUGAAGGAACACCGGUGGCGAAGGCGCCUACCUGGAUGAGUACUGACGCUGAGGCGCGAAAGCGUGGGGAGCAAACAGG	Bacteria	Proteobacteria	Deltaproteobacteria	Bdellovibrionales	Bacteriovoracaceae	Peredibacter
>ASV_1155.1.253	UACAGAGGGUGCAAGCGUUAAUCGGAAUUACUGGGCGUAAAGCGAGCGUAGGUGGCUUGAUAAGUCAGAUGUGAAAGCCCCGGGCUUAACCUGGGAACGGCAUCUGAUACUGUUAGGCUAGAGUAGGUGAGAGGAAGGUAGAAUUCCAGGUGUAGCGGUGAAAUGCGUAGAGAUCUGGAGGAAUACCGAUGGCGAAGGCAGCCUUCUGGCAUCAUACUGACACUGAGGUUCGAAAGCGUGGGUAGCAAACAGG	Bacteria	Proteobacteria	Gammaproteobacteria	Pseudomonadales	Moraxellaceae	Psychrobacter
>ASV_1157.1.253	UACGGAGGGUGCAAGCGUUACUCGGAAUUACUGGGCGUAAAGGGAGCGCAGGCGGUCUAUUAAGUCAGGUGUGAAAGCCCGGGGCUCAACCCCGGAACUGCACCUGAAACUGGUAGACUUGAGGAUGAGAGAGGAAAGUAGAAUUUCUGGUGUAGAGGUGAAAUUCGUUGAUAUCAGAAGGAAUACCCGUGGCGAAGGCGGCUUUCUGGCUCAUUUCUGACGCUGAGGCUCGAAAGUGUGGGUAGCAAACAGG	Bacteria	Proteobacteria	Deltaproteobacteria	Bdellovibrionales	Bdellovibrionaceae	OM27 clade
>ASV_1160.1.253	UACGGAGGGGGUUAGCGUUGUUCGGAAUUACUGGGCGUAAAGCGCACGUAGGCGGACUAGUCAGUCAGAGGUGAAAUCCCAGGGCUCAACCUUGGAACUGCCUUUGAUACUGCUAGUCUUGAGUUCGAGAGAGGUGAGUGGAAUUCCGAGUGUAGAGGUGAAAUUCGUAGAUAUUCGGAGGAACACCAGUGGCGAAGGCGGCUCACUGGCUCGAUACUGACGCUGAGGUGCGAAAGUGUGGGGAGCAAACAGG	Bacteria	Proteobacteria	Alphaproteobacteria	Rhodobacterales	Rhodobacteraceae	Planktotalea
>ASV_1135.1.253	UACGGAGGGAGCUAGCGUUGUUCGGAAUUACUGGGCGUAAAGAGUACGUAGGCGGUUAUUCAAGUCAGAGGUGAAAGCCUGGAGCUCAACUCCAGAACUGCCUUUGAAACUAGAUAGCUAGAAUCUUGGAGAGGUGAGUGGAAUUCCGAGUGUAGAGGUGAAAUUCGUAGAUAUUCGGAAGAACACCAGUGGCGAAGGCGACUCACUGGACAAGUAUUGACGCUGAGGUACGAAAGCGUGGGGAGCAAACAGG	Bacteria	Proteobacteria	Alphaproteobacteria	Sphingomonadales	Sphingomonadaceae	Sphingorhabdus
>ASV_1139.1.253	UACGUAGGUCACAAAUGUUAUCCGGAAUUAUUGGGCGUAAAGGGUCCGUAGGCGGUUCGGUAAGUCUUCUGUGAAAUCUUCAGGCUCAACUUGAAGAGGUCGGGGGAUACUGCUGAACUUGAGACAGACAGAGGCAAAUGGAAUUCCCGGUGUAGUGGUGAAAUGCGUAGAUAUCGGGAGGAACACCAGUGGCGAAAGCGAUUUGCUGGGUCUGUUCUGACGCUGAGGGACGAAAGCGUGGGUAGCAAACCGG	Bacteria	Chloroflexi	Dehalococcoidia	SAR202 clade
>ASV_1142.1.253	UACAGAGGGUGCAAGCGUUAAUCGGAAUUACUGGGCGUAAAGCGCGCGUAGGUGGUUGAUUAAGUUGGAUGUGAAAUCCCCGGGCUCAACCUGGGAACAGCAUUCAAAACUAAUUGACUAGAGUAUGGUAGAGGGUAGUGGAAUUUCCUGUGUAGCGGUGAAAUGCGUAGAUAUAGGAAGGAACACCAGUGGCGAAGGCGACUACCUGGACCAAUACUGACACUGAGGUGCGAAAGCAUGGGGAGCAAACAGG	Bacteria	Proteobacteria	Gammaproteobacteria	Pseudomonadales	Pseudomonadaceae	Pseudomonas
>ASV_1145.1.253	UACGGAGGGUGCAAGCGUUAUCCGGAUUUAUUAGGUUUAAAGGGUUCGCAGGCGGAAUUUUAAGUCAGUGGUGAAAGCCUACAGCUCAACUGUAGAACUGCCAUUGAAACUGAUAUUCUUGAGUAUAGAUGAAGUGGGCGGAAUAUGUCAUGUAGCGGUGAAAUGCAUAGAUAUGACAUGGAACACCAAUUGCGAAGGCAGCUCACUAAACUAUUACUGACGCUCAUGAACGAAAGCGUGGGGAGCGAACAGG	Bacteria	Bacteroidetes	Bacteroidia	Flavobacteriales	NS9 marine group
>ASV_1149.1.252	UACAGAAGGGACGAGUGUUAUUCAUCAUAACUGGGCGUAAAGAGUUUGUAGGCGGAUAAAUAAGUUAAAAUAAAAUUCCAAAGCUCAACUUUGGGUAAAGUUUUAAUACUGUUUAUCUAGAGUUUAAGAGGGGAUAAUAGAAUUUCUACAGUAACGAUAAAAUGUUUAGAUAGUAGAAGGAAUGCCAGAGGCGAAGGCGAUUAUCUGGCUUAAUACUGACGCUGAGAAACGAAAGCUUGGGUAGCAAACAGG	Bacteria	Proteobacteria	Alphaproteobacteria	Rickettsiales	Mitochondria
>ASV_1152.1.253	GACGAACCGUCCAAACGUUAUUCGGAAUUACUGGGCUUAAAGGGUGCGUAGGCGGCUUGGCAAGUUGGGUGUGAAAUCCCUCGGCUCAACCGGGGAACUGCGCUCAAAACUGCCAGGCUAGAGGAAGAUAGAGGUGAGCGGAACUAAUGGUGGAGCGGUGAAAUGCGUUGAUAUCAUUAGGAACACCUGUGGCGAAAGCGGCUCACUGGGUCUUUUCUGACGCUGAGGCACGAAAGCUAGGGUAGCGAACGGG	Bacteria	Planctomycetes	Planctomycetacia	Pirellulales	Pirellulaceae	uncultured
>ASV_1156.1.253	UACGGGGGAUGCAAGCGUUAUCCGGAAUCAUUGGGCGUAAAGCGUCUGUAGGUGGUUUAUCAAGUCUACUGUCAAAGACUAGGGCUUAACCCUGGAAAGGCAGUGGAUACUGUUAGGCUUGAGUACGGUAGGGGCAGAGGGAAUUCCCGGUGUAGCAGUGAAAUGUGUAGAGCUCGGGAAGAACACCAAUGGCGAAAGCACUCUGCUGGGCCGUGACUGACACUGAGAGACGAAAGCUAGGGGAGCGAAUGGG	Bacteria	Cyanobacteria	Oxyphotobacteria	Chloroplast
>ASV_116.1.251	CGGGGGGGGCGAGUGUUAUUCUAAAUUAUUGGGCGUAAAGGGUCUGUAGGCGGGAAUACAAGUUGAAACCUAAAAUUUAGAACUUAAUUCUAAACCGAGUUUCAAAACUAUAUUUCUUGAGUAUGAGAGGGGAUAAUAGAAUUUCUAGUGGAGGAAUAGAAUUCGUAGAUAUUAGAAGGAAUACCAGAGGCGAAGGCGAUUAUCUGGCUCAAUACUGACGCUGAGAGACGAAAGCAUGGGUAGCGAACGGG	Bacteria	Proteobacteria	Alphaproteobacteria	Rickettsiales	Mitochondria
>ASV_1163.1.253	UACGGAGGGUGCAAGCGUUAAUCGGAAUUACUGGGCGUAAAGCGCGCGUAGGCGGUUCGGUAAGUUGGAUGUGAAAGCCCAGGGCUCAACCUUGGAACUGCAUUCAAAACUGCCAAGCUAGAGUACGGUAGAGGGGGGUAGAAUUCCACGUGUAGCGGUGAAAUGCGUAGAGAUGUGGAGGAAUACCAGUGGCGAAGGCGGCCCCCUGGAUCGAUACUGACGCUGAGGUGCGAAAGCGUGGGGAGCAAACAGG	Bacteria	Proteobacteria	Gammaproteobacteria	Oceanospirillales	Pseudohongiellaceae	Pseudohongiella
>ASV_1167.1.252	UACGUAAGUUGCAAGCGUUAUCCGGAUUUAUUGGGCAUAAAGAGUGCGUAGGCGGUAUCUUAAGUCAGGUGUAAAAUCCCACAGCUCAACUGUGGUUAGCAUUUGAUACUGAGAUACUAGAGACUAGGAGAGGAAAGCGGAACUCACAGUGUAGCGGUGAAAUGCGUAGAUAUUGUGGGGAACACCAGUGGCGAAGGCGGCUUUCUGGACUAGUUCUGACGCUGAGGCACGAAAGCAUGGGGAGCGAACGGG	Bacteria	Margulisbacteria
>ASV_1171.1.253	UACGGAGGGUACGAACGUUAAUCGGAAUUACUGGGCGUAAAGCGCGCGUAGGUGGUUUGUUAAGUGGGAUGUGAAAGCCCUGGGCUCAACCUGGGAACUGCAUUCCAAACUGACGAACUAGAGUACGGUAGAGGGGGGUAGAAUUCAGAGUGUAGCGGUGAAAUGCGUAGAUAUUCUGAGGAAUACCAGUGGCGAAGGCGGCCCCCUGGAUUGAUACUGACACUGAGGAGCGAAAGCGUGGGGAGCAAACAGG	Bacteria	Proteobacteria	Gammaproteobacteria	OM182 clade
>ASV_1175.1.252	UACAUAGGGGGCAAGCGUUAUCCGGAAUUAUUGGGCGUAAAGGGUGCGUAGGCGGCCAUUUAAGUCUUUGGUAUAAGUGCAGUGCUUAACGCUGUGAUGCUAAGGAAACUGAGUGGCUUGAGUGAGAUAGAGGCAAGUGGAAUUCCAUGUGUAGCGGUAAAAUGCGUAAAUAUAUGGAGGAACACCAGUGGCGAAGGCGGCUUGCUGGGUCUACACUGACGCUGAGGCACGAAAGCGUGGGGAGCAAACAGG	Bacteria	Tenericutes	Mollicutes	Acholeplasmatales	Acholeplasmataceae	Acholeplasma
>ASV_117.1.253	UACGGAGGGUGCGAGCGUUAAUCGGAAUUACUGGGCGUAAAGCGCGCGUAGGUGGUUUGAUAAGCUAGCUGUGAAAGCCCUGGGCUCAACCUAGGAACUGCAGUUAGAACUGUCUGACUAGAGUACAGUAGAGGGUGGCGGAAUUUCCUGUGUAGCGGUGAAAUGCGUAGAUAUAGGAAGGAACAUCAGUGGCGAAGGCGGCCACCUGGACUGAUACUGACACUGAGGUGCGAAAGCGUGGGGAGCAAACAGG	Bacteria	Proteobacteria	Gammaproteobacteria	Cellvibrionales	Porticoccaceae	SAR92 clade
>ASV_1173.1.253	GACGGAGGAUGCAAGUGUUAUCCGGAAUCACUGGGCGUAAAGCGUCUGUAGGUGGUUAAGCAAGUCAACUGUUAAAUCUUGAGGCUCAACUUCAAAAUCGCAGUCGAAACUGUUUGACUAGAGUAUAGUAGGGGUAAAGGGAAUUUCCAGUGGAGCGGUGAAAUGCGUAGAUAUUGGAAAGAACACCGAUGGCGAAGGCACUUUACUGGGCUAUUACUGACACUCAGAGACGAAAGCUAGGGUAGCAAAUGGG	Bacteria	Cyanobacteria	Oxyphotobacteria	Chloroplast
>ASV_1177.1.253	UACGGAGGGUGCAAGCGUUACUCGGAAUCACUGGGCGUAAAGCGCGCGCAGGCGGCUAUUUAAGUUGGAUGUGAAAGCCUACGGCUCAACCGUAGAACUGCAUCCAAAACUAUUUAGCUAGAGUGUGGGAGAGGAAGAUGGAAUUAGUUGUGUAGGGGUAAAAUCCGUAGAGAUAACUAGGAAUACCAAAAGCGAAGGCAAUCUUCUGGAACACUACUGACGCUGAGGCGCGAAAGCGUGGGGAGCAAACAGG	Bacteria	Epsilonbacteraeota	Campylobacteria	Campylobacterales	Sulfurovaceae	Sulfurovum
>ASV_118.1.253	UACAGGGGAUGCAAGUGUUAUCCGGAAUUAUUGGGCGUAAAGCGUCUGUAGGUUGAUAAUUAAGUCUUUUGUUAAACCUUCGGGCUCAACCCGAAAUCUGCAAAAGAAACUAUUUAUCUUGAGUAUGGUAGAGGUAAAGGGAAUUUCCAGUGGAGCGGUGAAAUGCGUAGAUAUUGGAAAGAACACCAACAGCGAAGGCACUUUACUGGGCCAUUACUGACACUGAGAGACGAAAGCUAAGGGAGCAAACGGG	Bacteria	Cyanobacteria	Oxyphotobacteria	Chloroplast
>ASV_1164.1.253	UACGGAGACCUCGAGCGUUACUCGGAUUUACUGGGCGUAAAGGGUGAGCAGGCGGCCAAGUGUGUCAGGUGUGAAAUCCCGGGGCUUAACCCCGGAACUGCGCCUGAAACUACUUGGCUAGAGUCUCGGAGAGGACAGUGGAAUUCUAGGUGUAGCGGUGAAAUGCGUAGAUAUCUAGAGGAACACCAGUGGCGAAGGCGACUGUCUGGACGAGUACUGACGCUCAAUCACGAAAGCGUGGGUAGCGAAAGGG	Bacteria	Verrucomicrobia	Verrucomicrobiae	Opitutales	Puniceicoccaceae	MB11C04 marine group
>ASV_1169.1.253	UACGUAGGUCACAAACGUUGUCCGGAAUUAUUGGGCGUAAAGGGUCCGUAGGCGGUUCGGUAAGUCUCCUGUGAAAUCUUCAGGCUCAACUUGAAGAGGUCGGGGGAUACUGCCGAACUUGAGACAGACAGAGGCAAAUGGAAUUCCCGGUGUAGUGGUGAAAUGCGUAGAUAUCGGGAGGAACACCAGUGGCGAAAGCGGUUUGCUGGGUCUGUUCUGACGCUGAGGGACGAAAGCGUGGGUAGCAAACCGG	Bacteria	Chloroflexi	Dehalococcoidia	SAR202 clade
>ASV_1172.1.253	UACGGAGGGAGCGAGCGUUAAUCGGAAUUACUGGGCGUAAAGCGCGCGUAGGCGGCUUUGUCAGUCGGAUGUGAAAGCCCUGGGCUCAACCUGGGAAUUGCAUUCGAUACUGCAGAGCUAGAGUAUGGUAGAGGGAAGUGGAAUUUCCGGUGUAGCGGUGAAAUGCGUAGAUAUCGGAAGGAACACCAGUGGCGAAGGCGACUUCCUGGGCCAAUACUGACGCUGAGGUGCGAAAGCGUGGGGAGCAAACAGG	Bacteria	Proteobacteria	Gammaproteobacteria	Thiohalorhabdales	Thiohalorhabdaceae	uncultured
>ASV_1176.1.253	GACGGAGGAUGCAAGUGUUAUCCGGAAUCACUGGGCGUAAAGCGUCUGUAGGUGGUUUAAUAAGUCAACUGUUAAAUCUUGAGGCUCAACCUCAAAACCGCAGUCGAAACUAUUAGACUAGAGUAUAGUAGGGGUAAAGGGAAUUUCCAGUGGAGCGGUGAAAUGCGUAGAGAUUGGAAAGAACACCGAUGGCGAAGGCACUUUACUGGGCUAUUACUAACACUGAGAGACGAAAGCUAGGGUAGCAAAUGGG	Bacteria	Cyanobacteria	Oxyphotobacteria	Chloroplast
>ASV_1180.1.252	UACGGAGGGUGCAAGCGUUAUCCGGAAUCACUGGGUUUAAAGGGUACGUAGGCGGUUAAUUAAGUCAGACGUCAAAGGCUGUGGCUAAACCACGGUACGCGUAUGAAACUGGUUAACUUGAAUAUGUUCGAGGUGCAUGGAAUGCAUCAUGUAGCGGUGAAAUGCUUAGAUAUGAUGUAGAACACCAAUUGCGAAGGCAGUGCACUAGGGCAUUAUUGACGCUGAGGUACGAAAGCGUGGGUAGCGAACAGG	Bacteria	Bacteroidetes	Bacteroidia	Chitinophagales	Saprospiraceae	Aureispira
>ASV_1184.1.253	UACGAAGGGGGCGAGCGUUGUUCGGAAUUACUGGGCGUAAAGGGAGCGCAGGCGGUUCAUUAAGUUAGGCGUGAAAGCCCCGGGCUCAACCUGGGAACUGCGCUUAAUACUGAUGAACUAGAAAACAGGAGAGGGUAGUGGAAUUUCCAGUGUAGAGGUGAAAUUCGUAGAUAUUGGAAAGAACACCGGUGGCGAAAGCGGCUACCUGGCCUGAUUUUGACGCUGAGGCUCGAAAGCGUGGGGAGCAAACAGG	Bacteria	Proteobacteria	Alphaproteobacteria	Puniceispirillales	SAR116 clade
>ASV_1188.1.253	UACGAGGGGUGCUAGCGUUGUCCGGAAUCAUUGGGCGUAAAGGGUCCGUAGGCGAUCUAACAAGUCAAUUGUUAAAUACAUCGGCUUAACCGAUGAGAUGCAGUUGAAACUGUUAGGAUAGAGUUUAGGAGAGGAAAGUGGAAUUUCUGGUGUAGCGGUGACAUGCGUAGAUAUCAGAAGGAACACCAAUGGCGAAGGCAACUUUCUGGCCUAAAACUGACGCUGAGGGACGAAAGCGUGGGGAGCGAACAGG	Bacteria	Marinimicrobia (SAR406 clade)
>ASV_1193.1.253	UACGUAGGGUCCGAGCGUUGUCCGGAAUUAUUGGGCGUAAAGGGCUCGUAGGCGGUUUGUCGCGUCGGGAGUGAAAACACCGGGCUUAACUCGGUGCUUGCUUUCGAUACGGGCAGACUAGAGGCAUUCAGGGGAGAACGGAAUUCCUGGUGUAGCGGUGAAAUGCGCAGAUAUCAGGAGGAACACCGGUGGCGAAGGCGGUUCUCUGGGAAUGUCCUGACGCUGAGGAGCGAAAGUGUGGGGAGCGAACAGG	Bacteria	Actinobacteria	Actinobacteria	Propionibacteriales	Nocardioidaceae	Nocardioides
>ASV_1197.1.252	UACGUAAGGAGCGAACGUUAUCCGGAUUUAUUGGGUAUAAAGUGCGCGUAGGCGGUUACUUAAGUUAGGUGUUAAAUCCUUUAGCUCAACUAAAGUCUGCAUCUAAAACUGGGUAACUAGAGAAUAGUAGAGGAAAGCGGAACUCACAGUGUAGCGGUGAAAUGCAUAGAUAUUGUGAGGAACACCGGUUGCGAAGGCGGCUUUCUGGCCUAUUUCUGACGCUGAGGUGCGAAAGCGUGGGGAGCGAACGGG	Bacteria	Margulisbacteria
>ASV_1200.1.253	UACGGAGACCUCGAGCGUUACUCGGAUUUACUGGGCGUAAAGGGUUCGUAGGUGGACAAAUGUGUCGGGUGUGAAAUCCUGCGGCUUAACCGCAGAACUGCGCCCGAAACUGUUUGACUAGAGACUCGGAGGGGUAAGCGGAAUUCCAGGUGUAGCGGUGAAAUGCGUAGAUAUCUGGAGGAACACCAACGGCGAAGGCAGCUUACUGGACGAGAUCUGACACUGAUGGACGAAAGCGUGGGGAGCGAAAGGG	Bacteria	Verrucomicrobia	Verrucomicrobiae	Opitutales	Puniceicoccaceae	Verruc-01
>ASV_1208.1.253	UACGGGGGAUGCAAGCGUUAUCCGGAAUCAUUGGGCGUAAAGCGCCUGUAGGUGGUUUAAUAAGUCUGUUGUUAAAGACUAGGGCUUAACCCUAGGAAAGCAAUGGAAACUAAUAGACUAGAGUAUGGCAGGGGUAGAGGGAAUUUCUAGUGUAGCGGUGAAAUGCGUAGAUAUUAGAAAGAACACCAGUGGCGAAAGCGCUCUACUGGACCAUUACUGACACUCAGAGGCGAAAGCUAGGGUAGCAAAAGGG	Bacteria	Cyanobacteria	Oxyphotobacteria	Chloroplast
>ASV_1211.1.252	UACAGAAGGGACAAGUGUUAUUCAUCAUAACUGGGCGUAAAGAGUUUGUAGGCGGAUAAAUAAGUUAAAAUAAAAUUCCAAAGCUUAACUUUGGGCAAAGUUUUAAUACUGUUUAUCUAGAGUUUAAGAGGGGAUAAUAGAAUUUCUACAGUAACGAUAAAAUGUUUAGAUAGUAGAAGGAAUGCCAGAGGCGAAGGCGAUUAUCUGGCUUAAUACUGACGCUGAGAAACGAAAGCUUGGGUAGCAAACAGG	Bacteria	Proteobacteria	Alphaproteobacteria	Rickettsiales	Anaplasmataceae
>ASV_1215.1.253	UACGGAGGGUGCAAGCGUUGUUCGGAAUUAUUGGGCGUAAAGCGGAUGUAGGCGGUCUGUUAAGUCGGAUGUGAAAUCCCUGGGCUCAACCCAGGAACUGCAUUCGAUACUGGCAAACUAGAGUCUCGGAGGGGGUGGCGGAAUUCCCGGUGUAGAGGUGAAAUUCGUAGAUAUCGGGAGGAACACCAGUGGCGAAGGCGGCCACCUGGACGAUGACUGACGCUCAGAUCCGAAAGUGUGGGGAGCAAACAGG	Bacteria	Proteobacteria	Deltaproteobacteria	NB1-j
>ASV_1217.1.253	UACGGAGGGGGCUAGCGUUGUUCGGAAUUACUGGGCGUAAAGCGAGCGUAGGCGGUUUGGUAAGUUAGGUGUGAAAGCCCGGGGCUCAACCCCGGAACUGCACUUAAAACUGCUGGGCUAGAGGCCGAGAGAGGUGAGUGGAAUUCCCAGUGUAGAGGUGAAAUUCGUAGAUAUUGGGAAGAACACCAGUGGCGAAGGCGGCUCACUGGCUCGGAUCUGACGCUGAGGCUCGAAAGCGUGGGGAGCAAACAGG	Bacteria	Proteobacteria	Alphaproteobacteria	Sneathiellales	Sneathiellaceae	AT-s3-44
>ASV_122.1.253	AACCAGCACCUCAAGUGGUCAGGAUGAUUAUUGGGCCUAAAGCAUCCGUAGCCGGCUCUGUAAGUUUUCGGUUAAAUCUGUACGCUCAACGUACAGGCUGCCGGGAAUACUGCAGAACUAGGGAGUGGGAGAGGUAGACGGUACUCGGUAGGAAGUGGUAAAAUGCUUUGAUCUAUCGAUGACCACCUGUGGCGAAGGCGGUCUACCAGAACACGUCCGACGGUGAGGGAUGAAAGCUGGGGGAGCAAACCGG	Archaea	Thaumarchaeota	Nitrososphaeria	Nitrosopumilales	Nitrosopumilaceae	Candidatus Nitrosopumilus
>ASV_1223.1.253	UACGGAGGAUCCAAGCGUUAUCCGGAAUCAUUGGGUUUAAAGGGUCCGCAGGCGGUCUUUUAAGUCAGAGGUGAAAGCCUACAGCUCAACUGUAGAACGGCCUUUGAUACUGAAAGACUUGAGUUAUUGUGAAGUGAUUAGAAUGUGUGGUGUAGCGGUGAAAUGCAUAGAUAUCACACAGAAUACCGAUUGCGAAGGCAGAUCACUAACAAUAUACUGACGCUCAUGGACGAAAGCGUGGGGAGCGAACAGG	Bacteria	Bacteroidetes	Bacteroidia	Flavobacteriales	Flavobacteriaceae	NS4 marine group
>ASV_1227.1.253	GACGGAGGAUGCAAGUGUUAUCCGGAAUCACUGGGCGUAAAGCGUCUGUAGGUUGUUAGACAAGUCAACUGUUAAAUCUUGGGGCUCAACUUCAAAAUCGCAGUCGAAACUGUCUGACUAGAGUAUAGUAGGGGUAAAGGGAAUUUCCAGUGGAGCGGUGAAAUGCGUAGAUAUUGGAAAGAACACCGAUGGCGAAGGCACUUUACUGGGCUAUUACUGACACUCAGAGACGAAAGCUAGGGUAGCAAAUGGG	Bacteria	Cyanobacteria	Oxyphotobacteria	Chloroplast
>ASV_1230.1.253	UACGGAGGGUACAAACGUUAAUCGGAAUUACUGGGCGUAAAGCGCGCGUAGGUGGUUCGUUAAGUGGGAUGUGAAAGCCCUGGGCUUAACCUAGGAAUUGCAUUCCAAACUGACAGACUAGAGUACGAUAGAGGGGGGUAGAAUUCAGAGUGUAGCGGUGAAAUGCGUAGAUAUUCUGAGGAAUACCGGUGGCGAAGGCGGCCCCCUGGAUUGAUACUGACACUGAGGUGCGAAAGCGUGGGGAGCAAACAGG	Bacteria	Proteobacteria	Gammaproteobacteria	OM182 clade
>ASV_1234.1.253	UACGGAGGGGGUUAGCGUUGUUCGGAAUUACUGGGCGUAAAGCGUACGUAGGCGGAUUGGAAAGUAGGGGGUGAAAUCCCAGGGCUCAACCCUGGAACUGCCUCCUAAACUAACAGUCUAGAGUUCGAGAGAGGUGAGUGGAAUUCCAAGUGUAGAGGUGAAAUUCGUAGAUAUUUGGAGGAACACCAGUGGCGAAGGCGGCUCACUGGCUCGAUACUGACGCUGAGGUACGAAAGUGUGGGGAGCAAACAGG	Bacteria	Proteobacteria	Alphaproteobacteria	Rhodobacterales	Rhodobacteraceae	Loktanella
>ASV_1239.1.254	UACGGAGGGGGCGAGCGUUAUCUGGAAUAAUUGGGCGUAAAGGGUUCGUAGGCUGUAUUUUGCUGUUGAAUGUUAAAAAUCAGAGCUUAACUUUGAAAAUGCAUUCAAAACGUUUAUACUUGAGUACGAAAUAGGACAAUGGAAUUUUACAAGGAGGGGUGAAAUCCGUAGAACUGUAAAGGAAUGUCAAAAGCGAAGGCAGUUGUCUGGGUCGUUACUGACGCUAAGGAACGAAAGCGUGGGUAUCCAACAGG	Bacteria	Proteobacteria	Alphaproteobacteria	Rickettsiales	Mitochondria
>ASV_1244.1.253	UACGGAGGGUGCAAGCGUUAUCCGGAUUUACUGGGUUUAAAGGGUGCGCAGGCGGUAAUGUAAGUCAGUGGUGAAAGCUUCCAGCUCAACUGGAAAACUGCCAUUGAUACUGCAAUACUUGAAUUUGGGAGAGGUAGGCGGAAUACAUCAUGUAGCGGUGAAAUGCUUAGAUAUGAUGUAGAACACCGAUUGCGAAGGCAGCUUACUAGACCAAUAUUGACGCUCAUGCACGAAAGCGUGGGGAGCAAACAGG	Bacteria	Bacteroidetes	Bacteroidia	Chitinophagales	uncultured
>ASV_1248.1.253	UACGAGGGGUGCUAGCGUUGUCCGGAAUAACUGGGCGUAAAGGGUCCGUAGGCGUUUUGCCAAGUUGAUCGUUAAAGCCAUCGGCUUAACCGAUGAUCUGCGAUCAAAACUGGCAGAAUAGAAUAUGUGAGGGGAAUGUGGAAUUCCUGGUGUAGCGGUGACAUGCGUAGAUAUCAGGAGGAACACCAAUGGCGAAGGCAGCAUUCUGGCACAAUAUUGACGCUGAGGGACGAAAGCGUGGGGAGCGAACAGG	Bacteria	Marinimicrobia (SAR406 clade)
>ASV_1251.1.253	UACGGAGGGUGCAAGCGUUAUCCGGAUUUACUGGGUUUAAAGGGUGCGCAGGCGGUAUUAUAAGUCAGUGGUGAAAGCUUCCAGCUCAACUGGAAAACUGCCAUUGAUACUGUAGUACUUGAAUUUGGGAGAGGUAGGCGGAAUACAUCAUGUAGCGGUGAAAUGCUUAGAUAUGAUGUAGAACACCGAUUGCGAAGGCAGCUUACUAGACCAAUAUUGACGCUCAUGCACGAAAGCGUGGGGAGCAAACAGG	Bacteria	Bacteroidetes	Bacteroidia	Flavobacteriales	NS9 marine group
>ASV_1253.1.253	UACGGAGGGUCCAAGCGUUGUCCGGAUUUAUUGGGUUUAAAGGGUACGUAGGCGGGAUUUUAAGUCAGUGGUGAAAGCCUCCAGCUCAACUGGAGAACUGCCAUUGAAACUGAAAUUCUUGAAUAUGGAUGAGGUGGUUGGAAUAUAACAUGUAGCGGUGAAAUGCUUAGAUAUGUUAUAGAACACCAAUUGCGAAGGCAGAUCACUAAACCAUUAUUGACGCUGAGGUACGAAAGCGUGGGGAGCGAACAGG	Bacteria	Bacteroidetes	Bacteroidia	Sphingobacteriales	NS11-12 marine group
>ASV_1255.1.253	UACGGAGGGGGCUAGCGUUGUUCGGAAUUACUGGGCGUAAAGCGUGCGUAGGCGGAUUAGCAAGUAUAGGGUGAAAUCCCAAGGCUCAACCUUGGAACUGCCUUAUAAACUGCUAGUCUUGAGUUCUGGAGAGGUAAGUGGAAUUCCUAGUGUAGAGGUGAAAUUCGUAGAUAUUAGGAGGAACACCAGAGGCGAAGGCGGCUUACUGGACAGAUACUGACGCUGAGGCACGAAAGUGUGGGGAGCAAACAGG	Bacteria	Proteobacteria	Alphaproteobacteria	Caulobacterales	Hyphomonadaceae	Algimonas
>ASV_1259.1.253	UACGGAGGGUGCAAGCGUUGUUCGGAAUUAUUGGGCGUAAAGGGCGCGUAGGCGGGUUCUUAAGUCUGAUGUGAAAUCCCUCGGCUCAACCGAGGACGUGCAUUGGAUACUGGGAACCUUGAGUCCUGGAGAGGAAAGCGGAAUUCCAAGUGUAGAGGUGAAAUUCGUAGAUAUUUGGAGGAACACCAGUGGCGAAGGCGGCUUUCUGGACAGUGACUGACGCUGAGGCGCGAAAGCGUGGGUAGCAAACAGG	Bacteria	Proteobacteria	Deltaproteobacteria	PB19
>ASV_1262.1.253	GACGGAGGAUGCAAGUGUUAUCCGGAAUCACUGGGCGUAAAGCGUCUGUAGGUUGUUGAACAAGUCAACUGUUAAAUCUUGAGGCUCAACUUCAAAAUCGCAGUCGAAACUAUUUGACUAGAGUAUAGUAGGGGUAAAGGGAAUUUCCAGUGGAGCGGUGAAAUGCGUAGAUAUUGGAAAGAACACCGAUGGCGAAGGCACUUUACUGGGCUAUUACUGACACUCAGAGACGAAAGCUAGGGUAGCAAAUGGG	Bacteria	Cyanobacteria	Oxyphotobacteria	Chloroplast
>ASV_1268.1.253	UACGGAGGGUGCAAGCGUUGUUCGGAUUUAUUGGGCGUAAAGCGAGUGUAGGCGGUUUAGCAAGUCGGGUGUGAAAGCCCAGGGCCCAACCCUGGAACUGCAUCCGAUACUGUUAGGCUAGAGUUCCGGAGAGGGUGGCGGAAUUCCCGGUGUAGGGGUGAAAUCCGUAGAUAUCGGGAGGAACACCAGUGGCGAAGGCGGCCACCUGGACGGUGACUGACGCUGAGACUCGAAAGUGUGGGUAGCAAACAGG	Bacteria	Proteobacteria	Deltaproteobacteria	NB1-j
>ASV_1271.1.253	UACGGAGGGGGCUAGCGUUGUUCGGAAUCACUGGGCGUAAAGCGUAUGUAGGCGGAUCAAAAAGUUAGAUGUGAAAUCCCUGGGCUCAACCUAGGAACUGCAUUUAAAACUAGUGAUCUAGAAUUUGGUAGGGGCCAGUAGAAUUUCCAGUGUAGAGGUGAAAUUCGUAGAUAUUGGAAAGAAUACCAGUGGCGAAGGCGACUGGCUGGGCCAUUUUUGACGCUGAGAUACGAAAGCGUGGGUAGCAAACAGG	Bacteria	Proteobacteria	Alphaproteobacteria	Rhodospirillales	AEGEAN-169 marine group
>ASV_1275.1.253	UACGGAGGGUGCGAGCGUUAAUCGGAAUUACUGGGCGUAAAGCGUGCGUAGGCGGCAUGGUCAGUCGGAUGUGAAAGCCCCGGGCUCAACCUGGGAAUUGCAUUCGAUACUGCCAAGCUAGAGUAUGUUAGAGGAAAGUGGAAUUCCCGGUGUAGCGGUGAAAUGCGUAGAUAUCGGGAGGAACAUCAAUGGCGAAGGCAACUUUCUGGAGCAAUACUGACGCUGAGGCACGAAAGCGUGGGGAGCAAACAGG	Bacteria	Proteobacteria	Gammaproteobacteria	HgCo23
>ASV_1279.1.253	UACGGAGGGUCCGAGCGUUAUCCGGAAUCAUUGGGUUUAAAGGGUCCGCAGGCGGUCAAUUAAGUCAGAGGUGAAAUCCCAUAGCUCAACUAUGGAACUGCCUUUGAUACUGGUUGACUUGAGUCAUAUGGAAGUAGAUAGAAUGUGUAGUGUAGCGGUGAAAUGCAUAGAUAUUACACAGAAUACCGAUUGCGAAGGCAGUCUACUACGUAUGUACUGACGCUCAUGGACGAAAGCGUGGGGAGCGAACAGG	Bacteria	Bacteroidetes	Bacteroidia	Flavobacteriales	Flavobacteriaceae	Polaribacter
>ASV_1282.1.253	UACGGAGGGUGCAAGCGUUAUCCGGAUUUAUUAGGUUUAAAGGGUCCGUAGGCGGAAAUUUAAGUCAGUGGUGAAAGCCCAUAGCUCAACUAUGGAACUGCCAUUGAUACUGAAUUUCUUGAAUAUGAUUGAAGUGGGCGGAAUAUGUCAUGUAGCGGUGAAAUGCUUAGAUAUGACAUAGAACACCGAUAGCGAAGGCAGCUCACUAAGUCAUCAUUGACGCUGAGGGACGAAAGCGUGGGGAGCGAACAGG	Bacteria	Bacteroidetes	Bacteroidia	Flavobacteriales	NS7 marine group
>ASV_1286.1.252	CGUAGGCACCAAGCGUUGUCCGGAUUUAUUGGGCGUAAAGAGCUCGUAGGCGGUUCAGUAAGUCGGGUGUGAAAACUCUGGGCUCAACCCAGAGACGCCACCCGAUACUGCUGUGACUAGAGUGCGGUAGGGGAGCGGGGAAUUCCUAGUGUAGCGGUGAAAUGCGCAGAUAUUAGGAGGAACACCAGUGGCGAAGGCGCCGCUCUGGGCCGUAACUGACGCUGAGGAGCGAAAGCGUGGGGAGCAAACAGG	Bacteria	Actinobacteria	Acidimicrobiia	Microtrichales	Ilumatobacteraceae	uncultured
>ASV_129.1.253	UACGAAGGUCCCAAGCGUUGUUCGGAAUAACUGGGCGUAAAGCGUGUGUAGGCCGCGCGGAAAGUCGGAUGUGAAAGCCCAAGGCUCAACCUUGGAACUGCAUCCGAUACUCCCGUGCUAGAGUAAUGGAGAGGUAAGUGGAAUUCUCGGUGUAGCAGUGAAAUGCGUAGAUAUCGAGAGGAACAUCAAUGGCGAAGGCAACUUACUGGACAUUCACUGACGCUCAGACACGAAGGCUAGGGUAGCGAAAGGG	Bacteria	Verrucomicrobia	Verrucomicrobiae	Verrucomicrobiales	Rubritaleaceae	Roseibacillus
>ASV_1294.1.253	UACGGAGGGUGCAAGCGUUAUCCGGAAUCAUUGGGUUUAAAGGGUCCGUAGGCGGGCAUAUAAGUCAGUGGUGAAAGUCUGUGGCUCAACCAUAGAAUUGCCAUUGAAACUGUAUGUCUUGAAUUAUUGUGAAGUGGUUAGAAUAUGUAGUGUAGCGGUGAAAUGCUUAGAGAUUACAUAGAAUACCGAUUGCGAAGGCAGAUCACUAACAAUAUAUUGACGCUGAUGGACGAAAGCGUAGGUAGCGAACAGG	Bacteria	Bacteroidetes	Bacteroidia	Flavobacteriales	Flavobacteriaceae	Dokdonia
>ASV_1298.1.253	UACGGAGGGUGCAAGCGUUAAUCGGAAUUACUGGGCGUAAAGCGCACGCAGGUGGUCUGUUAAGCUAGAAGUGAAAGCCCCGCGCUCAACGUGGGAAGGCCUUUUAGAACUGGCAGACUAGAGUCUUGGAGAGGGGAGUGGAAUUUCUAGUGUAGCGGUGAAAUGCGUAGAUAUUAGAAGGAACAUCAGUGGCGAAGGCGACUCUCUGGCCAAAGACUGACACUCAUGUGCGAAAGUGUGGGUAGCGAACAGG	Bacteria	Proteobacteria	Gammaproteobacteria	Alteromonadales	Alteromonadaceae	Glaciecola
>ASV_1300.1.253	UACAGAGGGUGCGAGCGUUAAUCGGAAUUACUGGGCGUAAAGCGCGCGUAGGUGGUUUGUUAAGUCGGAUGUGAAACCCCAGGGCUCAACCUUGGACUGGCACCCGAUACUGGCAGGCUAGAGUACGGUAGAGGGAUGUGGAAUUUCCUGUGUAGCGGUGAAAUGCGUAGAUAUAGGAAGGAACAUCAGUGGCGAAGGCGACAUCCUGGACUGAUACUGACACUGAGGUGCGAAAGCGUGGGGAGCAAACAGG	Bacteria	Proteobacteria	Gammaproteobacteria	Oceanospirillales	Marinomonadaceae	Marinomonas
>ASV_1304.1.253	UACGAAGGGACCUAGCGUAGUUCGGAAUUACUGGGCUUAAAGAGUUCGUAGGUGGUUAAAAUAGUUGGUGGUGAAAUCCCAGAGCUUAACUCUGGAACUGCCAUCAAAACUUUUUAGCUAGAGUAUGAUAGAGGAAAGUAGAAUUUCUAGUGUAGAGGUGAAAUUCGUAGAUAUUAGAAAGAAUACCGAUUGCGAAGGCAGCUUUCUGGAUCAUUACUGACACUGAGGAACGAAAGCAUGGGUAGCGAAGAGG	Bacteria	Proteobacteria	Alphaproteobacteria	SAR11 clade	Clade I	Clade Ia
>ASV_1308.1.253	UACGGAGGGGGCUAGCGUUGUUCGGAUUUACUGGGCGUAAAGCGCACGUAGGCGGUGUGCAUAGUCAGAGGUGAAAGCCCGGGGCUCAACCCCGGAAUUGCCUUUGAUACUUGCACGCUAGAAUCUGUGAGAGGGUAGUGGAAUUCCUAGUGUAGAGGUGAAAUUCGUAGAUAUUAGGAAGAACACCAGUGGCGAAGGCGACUACCUGGCACAGUAUUGACGCUGAUGUGCGAAAGCGUGGGGAGCGAACAGG	Bacteria	Proteobacteria	Alphaproteobacteria	Rhodospirillales	Rhodospirillaceae	uncultured
>ASV_1311.1.253	UACAGGGGAUGCAAGUUUUAUUCGGAAUUAUUGGGCGUAAAGCGUCUGCAGGUUGAUAUAAAAGUCUUUUGUUAAAUAUCAGAGCUCAACUCGGAAUCUGCAAAAGAAACUAUAUAUCUAGAGUAUGGUAGAGGUAGGGGGAAUUUCCAGUGGAGCGGUGAAAUGCGUAGAUAUUGGAAAGAACACCGAUAGCGAAGGCACCCUACUGGGCCAUUACUGACACUCAGAGACGAAAGCUAGGGGAGCAAACGGG	Bacteria	Cyanobacteria	Oxyphotobacteria	Chloroplast
>ASV_1316.1.253	UACAGAGGGCCCGAGCGUUAAUCGGAAUCACUGGGCUUAAAGCGUACGCAGGCGGACUUGUAGGCAUUUUGUGAAAUCCCUCGGCUCAACCGGGGAAUUGCAGAGUGAACCACAAGUCUUGAGGCGAGUAGAGGCGGUCGGAACGAUAGGUGGAGCGGUGAAAUGCGUAGAUAUCUAUCGGAACGCCAAAGGUGAAGACAGGCCGCUGGGCUCGUCCUGACGCUGAGGUACGAAAGCGUGGGUAGCGAACGGG	Bacteria	Planctomycetes	Phycisphaerae	Phycisphaerales	Phycisphaeraceae	CL500-3
>ASV_132.1.253	UACGUAGGGUGCAAGCGUUAAUCGGAAUUACUGGGCGUAAAGCGUGCGCAGGCAGUUUUAUAAGUCAGAUGUGAAAUCCCCGAGCUCAACUUGGGAACUGCGUUUGAAACUAUAAGACUAGAGUGUGUCAGAGGGGGGUAGAAUUCCAAGUGUAGCAGUGAAAUGCGUAGAGAUUUGGAGGAAUACCAAUGGCGAAGGCAGCCCCCUGGGAUAACACUGACGCUCAUGCACGAAAGCGUGGGGAGCAAACAGG	Bacteria	Proteobacteria	Gammaproteobacteria	Betaproteobacteriales	Methylophilaceae	OM43 clade
>ASV_1323.1.253	UACGUAGGGUGCGAGCGUUAAUCGGAAUUACUGGGCGUAAAGCGUGCGCAGGCGGUUUGUUAAGACAGUUGUGAAAUCCCCGGGCUCAACCUGGGAACUGCAAUUGUGACUGGCAGGCUAGAGUUUGGCAGAGGGGGGUGGAAUUCCUGGUGUAGCAGUGAAAUGCGUAGAUAUCAGGAGGAACACCGAUGGCGAAGGCAGCCCCCUGGGCCAUGACUGACGCUCAUGCACGAAAGCGUGGGGAGCAAACAGG	Bacteria	Proteobacteria	Gammaproteobacteria	Betaproteobacteriales	Burkholderiaceae	MWH-UniP1 aquatic group
>ASV_1326.1.253	UACGGAGGGUGCAAGCGUUAAUCGGAAUUACUGGGCGUAAAGCGCGCGUAGGCGGUUUGGUAAGUCAGAUGUGAAAGCCCUGGGCUUAACCUAGGAAUUGCAUUUGAAACUGCCAAACUAGAGUAUGGUAGAGGGAAGUGGAAUUCCACAUGUAGCGGUGAAAUGCGUAGAGAUGUGGAGGAACACCAGUGGCGAAGGCGACUUCCUGGACCAAUACUGACGCUGAGGUGCGAAAGCGUGGGGAGCAAACAGG	Bacteria	Proteobacteria	Gammaproteobacteria	Arenicellales	Arenicellaceae	uncultured
>ASV_1327.1.253	UACGGAGGGUGCGAGCGUUAAUCGGAAUUACUGGGCGUAAAGCGCAUGCAGGUGGUUUGUUAAGUCAGAUGUGAAAGCCCGGGGCUCAACCUCGGAAUUGCAUUUGAAACUGGCAGACUAGAGUACUGUAGAGGGGGGUAGAAUUUCAGGUGUAGCGGUGAAAUGCGUAGAGAUCUGAAGGAAUACCGGUGGCGAAGGCGGCCCCCUGGACAGAUACUGACACUCAGAUGCGAAAGCGUGGGGAGCAAACAGG	Bacteria	Proteobacteria	Gammaproteobacteria	Vibrionales	Vibrionaceae	Catenococcus
>ASV_1330.1.253	UACGGAGGGGGUUAGCGUUGUUCGGAAUUACUGGGCGUAAAGCGCGCGUAGGCGGAUUGGAAAGUUGGGGGUGAAAUCCCGGGGCUCAACCCCGGAACUGCCUCCAAAACUAUCAGUCUAGAGGUCGAGAGAGGUGAGUGGAAUUCCGAGUGUAGAGGUGAAAUUCGUAGAUAUUCGGAGGAACACCAGUGGCGAAGGCGGCUCACUGGCUCGAUACUGACGCUGAGGUGCGAAAGCGUGGGGAGCAAACAGG	Bacteria	Proteobacteria	Alphaproteobacteria	Rhodobacterales	Rhodobacteraceae	Loktanella
>ASV_1334.1.253	GACGGAGGAUGCAAGUGUUAUCCGGAAUCACUGGGCGUAAAGCGUCUGUAGGUUGUUCUAUAAGUCAACUGUUAAAUCUUGAGGCUCAACCUCAAAAUCGCAGUCGAAACUAUAGAACUAGAGUAUAGUAGAGGUAAAGGGAAUUUCCAGUGGAGCGGUGAAAUGCGUAGAGAUUGGAAAGAACACCGAUGGCGAAGGCACUUUACUGGGCUAUGACUGACACUCAGAGACGAAAGCUAGGGUAGCAAAUGGG	Bacteria	Cyanobacteria	Oxyphotobacteria	Chloroplast
>ASV_1338.1.253	UACGGAGGGUCCAAGCGUUAUCCGGAAUCAUUGGGUUUAAAGGGUCCGCAGGCGGGUUAAUAAGUCAGUGGUGAAAUCUCUCAGCUUAACUGGGAAACUGCCAUUGAUACUGUUAGUCUUGAAUUCGGUCGAAGUAGGCGGAAUGUGUCAUGUAGCGGUGAAAUGCAUAGAUAUGACACAGAACACCGAUAGCGAAGGCAGCUUACUAGGCCUGAAUUGACGCUCAUGGACGAAAGCGUGGGGAGCAAACAGG	Bacteria	Bacteroidetes	Bacteroidia	Flavobacteriales	Crocinitomicaceae	uncultured
>ASV_134.1.253	AACCAGCACCUCAAGUGGUCAGGAUGAUUAUUGGGCCUAAAGCAUCCGUAGCCGGCUCUGUAAGUUUUCGGUUAAAUCUGUACGCUUAACGUACAGGCUGCCGGGAAUACUGCAGAGCUAGGGAGUGGGAGAGGUAGACGGUACUCGGUAGGAAGGGGUAAAAUCCUUUGAUCUAUUGAUGACCACCUGUGGCGAAGGCGGUCUACCAGAACACGUCCGACGGUGAGGGAUGAAAGCUGGGGGAGCAAACCGG	Archaea	Thaumarchaeota	Nitrososphaeria	Nitrosopumilales	Nitrosopumilaceae	Candidatus Nitrosopumilus
>ASV_1343.1.252	UACGGAGGAUGCAAGCGUUAUCCGGAUUUAUUGGGUUUAAAGGGUCCGCAGGCGGAUCAAUAAGUCAGUGGUGAAAUCCCAGAGCUCAACUCUGGAACUGCCAUUGAAACUGUUGAUCUUGAGUCUAGUUGACGUAGGCGGAAUGUGACAUGUAGCGGUGAAAUGCAUAGAUAUGUCACAGAACACCAAUUGCGAAGGCAGCUUACGAAACUAGACUGACGCUCAUGGACGAAAGCGUGGGUAGCGAACAGG	Bacteria	Bacteroidetes	Bacteroidia	Flavobacteriales	Cryomorphaceae	NS10 marine group
>ASV_1347.1.254	UACGUAGGGUUCAAGCGUUGUCCGGAUUUAUUGGGCGUAAAGGGCUCGUAGGCGGUUCGGUAAGUCGGGUGUGAAAACUCAGGGCUCAACCCUGAGACGCCACCCGAUACUGCCGUGACUAGAGUUCGGUAGAGGAGUGUGGAAUUCCUGGUGUAGCGGUGAAAUGCGCAGAUAUCAGGAGGAACACCAACAGCGAAGGCAGCACUCUGGGCCGAUACUGACGCUGAGGAGCGAAAGCGUGGGGAGCAAACAGG	Bacteria	Actinobacteria	Acidimicrobiia	Microtrichales	Microtrichaceae	Sva0996 marine group
>ASV_1350.1.253	UACGGAGGGUGCAAGCGUUAAUCGGAAUUACUGGGCGUAAAGCGCGCGUAGGCGGUUUGUUAAGUCAGAUGUGAAAUCCCCGGGCUCAACCUGGGAAUGGCAUUUGAGACUGGCAGGCUAGAGUAUGGUAGAGGUGAGUGGAAUUUCAGGUGUAGCGGUGAAAUGCGUAGAGAUCUGAAGGAACAUCAGUGGCGAAGGCGACUCACUGGGCCAUUACUGACGCUGAGGUGCGAAAGCGUGGGUAGCAAACAGG	Bacteria	Proteobacteria	Gammaproteobacteria	Nitrosococcales	Methylophagaceae	Methylophaga
>ASV_1354.1.253	UACGGAGGAUCCAAGCGUUAUCCGGAAUCAUUGGGUUUAAAGGGUCCGUAGGCGGUUUAAUAAGUCAGUGGUGAAAUCUGGUCGCUCAACGAUCAAACGGCCAUUGAUACUGUUAGACUUGAAUUAUUAGGAAGUAACUAGAAUAUGUAGUGUAGCGGUGAAAUGCUUAGAUAUUACAUGGAAUACCAAUUGCGAAGGCAGGUUACUACUAAUGGAUUGACGCUGAUGGACGAAAGCGUGGGGAGCGAACAGG	Bacteria	Bacteroidetes	Bacteroidia	Flavobacteriales	Flavobacteriaceae	Flavobacterium
>ASV_1358.1.257	UACGAAGGGGGCGAGCGUUAUCCGGAAUGAUUGGGCGUAAAGUGUUAUAUAGGCGGUAUUUAUUGAUUAUAUGUAAAAUCCUAGGUUUGUUGCUUAGAAAUGCGUAUAAUACUUUUUUACUUGAGUAUAGUAGAAGAUAACAGAAUUUUAUACAUAGGAGUAAAAUCCAAUAAUUUAUGAAGGAAUGUCAGUGGCGAAAGCGGUUAUCUAGACUAUUUACUGACGCUGAUGAAACGAAAGCAUAGGGAGCAAACAGG	Bacteria	Proteobacteria	Alphaproteobacteria	Rickettsiales	Mitochondria
>ASV_1181.1.253	UACGGGGGUCCCAAGCGUUGUUCGGAUUCACUGGGCGUAAAGAGUACGUAGGCGGCCUGUUUAGUCUGAUGUGAAAGCUCCGAGCUCAACUCGGAAACUGCAUUGGAUACUGGCAGGCUAGAGAUCCGGAGGGGAGACUGGAAUUCUCGGUGUAGCAGUGAAAUGCGUAGAUAUCGAGAGGAACAUCAGUGGCGAAGGCGAGUCUCUGGACGGUUUCUGACGCUGAGGUACGAAAGUUAGGGUAGCAAACAGG	Bacteria	Verrucomicrobia	Verrucomicrobiae	Pedosphaerales	Pedosphaeraceae
>ASV_1185.1.253	UACGGAGGGUGCAAGCGUUAAUCGGAAUUACUGGGCGUAAAGCGCGCGUAGGUGGUCGUUUAAGUUAGAUGUGAAAGCCCUGGGCUUAACCUAGGAAUUGCAUUUAAAACUGGGCGACUAGAGUAUGGUAGAGGGAAGUGGAAUUCCACAUGUAGCGGUGAAAUGCGUAGAGAUGUGGAGGAACACCAGUGGCGAAGGCGACUUCCUGGACCAAUACUGACACUGAGGUGCGAAAGCGUGGGGAGCAAACAGG	Bacteria	Proteobacteria	Gammaproteobacteria	Arenicellales	Arenicellaceae	Arenicella
>ASV_1189.1.253	UACAGAGGUCCCAAGCGUUGUUCGGAUUCACUGGGCGUAAAGAGUGCGUAGGUGGCUAGGUAAGUUUGAUGUGAAAGCUCCGAGCUCAACUCGGAAAUUGCAUUGAAAACUGCUUGGCUAGAGGGUCGGAAGGGAGACUGGAAUUUUCGGUGUAGCAGUGAAAUGCGUAGAUAUCGAGAGGAACACCAGUGGCGAAGGCGAGUCUCUGGACGAAUCCUGACACUGAGGCACGAAAGCUAGGGGAGCAAACAGG	Bacteria	Verrucomicrobia	Verrucomicrobiae	Pedosphaerales	Pedosphaeraceae
>ASV_1194.1.253	UACGUACUGGGCGAACGUUAUUCGGAAUCACUGGGCUUACAGGGUGCGUAGGCGGCCGACCAGGUCGGAUGUGAAAGGCUUCAGCUCAACUGAGGCAUUGCGUUCGAAACCGGCCGGCUUGAGUCAGCUAGGGGUCUGUGGAACUUCCGGUGGAGCGGUGAAAUGUGUUGAUAUCGGAAGGAACGCCGGUGGCGAAAGCGACAGACUGGGGCUCGACUGACGCUGAGGCACGAAAGCCAGGGGAGCGAACGGG	Bacteria	Planctomycetes	Planctomycetacia	Planctomycetales	uncultured
>ASV_1198.1.253	UACGAAUGCUGCAAGCGUAGUUCGGAAUCACUGGGCAUAAAGGGCACGUAGGCGGCUUGUUAAGUCAGCUGUGAAAUCCCUCGGCUCAACCGAGGAACUGCAGCUGAUACUGACAGGCUUGAGUUCGGGAGGGGAGAGCGGAAUUCCUGGUGGAGCGGUGAUAUGCAUAGAGAUCAGGAGGAACGCCGGUGGCGAAAGCGGCUCUCUGGACCGAAACUGACGCUGAGGUGCGAAAGCUAGGGGAGCGAACAGG	Bacteria	Planctomycetes	Pla3 lineage
>ASV_1201.1.252	GACAGGGGGGGCUGGUGUUAUUCUACGUUAUUAGGCGUAAAGGGUAUGUAGAUUGCAGUUAAGUUCUUUUGCAUAAUUCUGUAAUAAAGUUAUAGGCAAGCAUUAGAUACUUUAAGCUUGAGUUUAUUGGGGAUAGUAGAAUUUUUAGUGUAGGGGUUGAAUCCAGUGAUAUUAAAAGGAAUACUGAAGGCGAAGGCUUCUAUCUGAGUAAAACUGACAUUAAAAUACGGAGGUAUGGGUAGCGAACAGGUU	Bacteria	Proteobacteria	Alphaproteobacteria	Rickettsiales	Mitochondria
>ASV_1205.1.253	UACGGAGGAUGCAAGCGUUAUCCGGAUUUAUUGGGUUUAAAGGGUCCGUAGGCGGAACUUUAAGUCAGUGGUGAAAGCCUACAGCUCAACUGUAGAACUGCCAUUGAUACUGAAGUUCUUGAAUAUAUAUGAAGUGGGCGGAAUGCGUCAUGUAGCGGUGAAAUGCACAGAUAUGACGCAGAACACCAAUUGCGAAGGCAGCUCACUAAUGUAUUAUUGACGCUGAGGGACGAAAGCAUGGGGAGCGAACAGG	Bacteria	Bacteroidetes	Bacteroidia	Flavobacteriales	NS9 marine group
>ASV_1209.1.253	UACGGAGGGUGCAAGCGUUACUCGGAAUUACUGGGCGUAAAGCGAGCGCAGGCGGCUUAUUAAGUCAGGUGUGAAAGCCCGGGGCUCAACCCCGGAACUGCACCUGAAACUGGUAGGCUUGAGGAUGAGAGAGGAAAGUAGAAUUUCUGGUGUAGAGGUGAAAUUCGUUGAUAUCAGAAGGAAUACCCGUGGCGAAGGCGGCUUUCUGGCUCAUUUCUGACGCUGAGGCUCGAAAGUGUGGGUAGCAAACAGG	Bacteria	Proteobacteria	Deltaproteobacteria	Bdellovibrionales	Bdellovibrionaceae	OM27 clade
>ASV_1212.1.253	UACGGAGGUCCCAAGCGUUGUUCGGAUUCACUGGGCGUAAAGAGUACGUAGGCGGCCUGUUAAGUCUGAUGUGAAAGCUCCGAGCUCAACUCGGAAAUUGCAUUGGAUACUGGCAGGCUAGAGAUCCGGAGGGGAGACUGGAAUUCUCGGUGUAGCAGUGAAAUGCGUAGAUAUCGAGAGGAACACCAGUGGCGAAGGCGAGUCUCUGGACGGUUUCUGACGCUGAGGUACGAAAGUUAGGGUAGCAAACAGG	Bacteria	Verrucomicrobia	Verrucomicrobiae	Pedosphaerales	Pedosphaeraceae
>ASV_1216.1.253	UACGGAGGGUGCAAGCGUUAAUCGGAAUUACUGGGCGUAAAGCGUGCGUAGGCGGAUUAUUAAGUCAGAUGUGAAAGCCCCGGGCUUAACCUGGGAACUGCAUUUGAAACUGGUAAACUAGAGUAUGGUAGAGGAAAGUGGAAUUUCUGGUGUAGCGGUGAAAUGCGUAGAUAUCAGAAGGAACAUCAAUGGCGAAGGCAGCUUUCUGGACCAAUACUGACGCUGAGGUACGAAAGCGUGGGUAGCAAACAGG	Bacteria	Proteobacteria	Gammaproteobacteria	Thiomicrospirales	Thioglobaceae	SUP05 cluster
>ASV_1220.1.253	UACGAAGGGGGCUAGCGUUGUUCGGAAUCACUGGGCGUAAAGCGUAUGUAGGCGGAUCAAAAAGUUAGAUGUGAAAUCCCUGGGCUCAACCCAGGAACUGCAUUUAAAACUAGUGAUCUAGAAUUUGGUAGGGGUUAGUAGAAUUUCCAGUGUAGAGGUGAAAUUCGUAGAUAUUGGAAAGAAUACCAGUGGCGAAGGCGACUGACUGGGCCAUUUUUGACGCUGAGAUACGAAAGCGUGGGUAGCAAACAGG	Bacteria	Proteobacteria	Alphaproteobacteria	Rhodospirillales	AEGEAN-169 marine group
>ASV_1224.1.253	UACGGAGGGUCCAAGCGUUAUCCGGAUUCAUUGGGUUUAAAGGGUCCGCAGGCGGGAAAAUAAGUCAGUGGUGAAAGCCUACAGCUCAACUGUAGAACUGCCAUUGAAACUGUUUUUCUUGAGUAUAGAUGAAGUGGGCGGAAUAUAUCAUGUAGCGGUGAAAUGCAUAGAUAUGAUAUAGAACACCGAUUGCGAAGGCAGCUCACUAAACUAUUACUGACGCUCAUGGACGAAAGCGUGGGGAGCGAACAGG	Bacteria	Bacteroidetes	Bacteroidia	Flavobacteriales	Cryomorphaceae	uncultured
>ASV_1228.1.253	UACGGAGGGUGCAAGCGUUAAUCGGAAUUACUGGGCGUAAAGCGCGCGUAGGCGGUUUGGUCAGUUGGAUGUGAAAGCCCCGGGCUUAACCUGGGAACUGCAUUCAAUACUGCCAGACUAGAGUACGAGAGAGGGGGGUAGAAUUUCUAGUGUAGCGGUGAAAUGCGUAGAUAUUAGAAGGAAUACCGGUGGCGAAGGCGGCCCCCUGGCUCGAUACUGACGCUGAGGUGCGAAAGCGUGGGGAGCAAACAGG	Bacteria	Proteobacteria	Gammaproteobacteria	Cellvibrionales	Spongiibacteraceae	BD1-7 clade
>ASV_1231.1.253	UACGGGGGAUGCAAGCGUUAUCCGGAAUCAUUGGGCGUAAAGCGCCUGUAGGUUGUUUACUAAGUCUGUUGUUAAAGACUAGGGCUUAACCCUAGAAAAGCAAUGGAAACUUGUAGACUAGAGUAUGGCAGGGGUAGAGGGAAUUUCUAGUGUAGCGGUGAAAUGCGUAGAUAUUAGAAAGAACACCAGUGGCGAAAGCGCUCUACUUGACCAUUACUGACACUCAGAGGCGAAAGCUAGGGUAGCAAAAGGG	Bacteria	Cyanobacteria	Oxyphotobacteria	Chloroplast
>ASV_1236.1.253	UACGGAGGGGGUUAGCGUUGUUCGGAAUUACUGGGCGUAAAGCGUACGUAGGCGGAUUAGAAAGUAGGGGGUGAAAUCCCAGGGCUCAACCCUGGAACUGCCUCCUAAACUACUAGUCUAGAGUUCGAGAGAGGUGAGUGGAAUUCCAAGUGUAGAGGUGAAAUUCGUAGAUAUUUGGAGGAACACCAGUGGCGAAGGCGGCUCACUGGCUCGAUACUGACGCUGAGGUACGAAAGUGUGGGGAGCAAACAGG	Bacteria	Proteobacteria	Alphaproteobacteria	Rhodobacterales	Rhodobacteraceae	Loktanella
>ASV_124.1.253	UACGAGGGGUGCAAGCGUUAAUCGGAAUUACUGGGCGUAAAGCGUUCGUAGGCGGUUGAAUAAGCAAGAUGUGAAAGCCCAGGGCUCAACCUUGGAACUGCAUUUUGAACUGUUCGACUAGAGUACUGUAGAGGGUGGUGGAAUUUCCAGUGUAGCGGUGAAAUGCGUAGAGAUUGGAAGGAACAUCAGUGGCGAAGGCGGCCACCUGGACAGAUACUGACGCUGAGGAACGAAAGCGUGGGGAGCGAACAGG	Bacteria	Proteobacteria	Gammaproteobacteria	Alteromonadales	Colwelliaceae	Colwellia
>ASV_1245.1.253	UACGGAGGGUCCAAGCGUUAUCCGGAAUCAUUGGGUUUAAAGGGUCCGCAGGCGGUCAAUUAAGUCAGAGGUGAAAGCCCAUCGCUCAACGAUGGAACUGCCUUUGAUACUGGUUGACUUGAGUUAUACGGAAGUAGAUAGAAUAAGUAGUGUAGCGGUGAAAUGCAUAGAUAUUACUUAGAAUACCGAUUGCGAAGGCAGUCUACUACGUAUAUACUGACGCUCAUGGACGAAAGCGUGGGGAGCGAACAGG	Bacteria	Bacteroidetes	Bacteroidia	Flavobacteriales	Flavobacteriaceae	Tenacibaculum
>ASV_1249.1.253	UACGUAGGGUGCAAGCGUUAAUCGGAAUUACUGGGCGUAAAGCGUGCGCAGGCGGUUAUAUAAGUCAGAUGUGAAAUCCCCGGGCUCAACCUGGGAACUGCAUUUGAGACUGUAUGGCUAGAGUGUGUCAGAGGGGGGUAGAAUUCCACGUGUAGCAGUGAAAUGCGUAGAUAUGUGGAGGAAUACCGAUGGCGAAGGCAGCCCCCUGGGAUAACACUGACGCUCAUGCACGAAAGCGUGGGGAGCAAACAGG	Bacteria	Proteobacteria	Gammaproteobacteria	Betaproteobacteriales	Burkholderiaceae	Undibacterium
>ASV_1252.1.253	UACGGAGGGUACGAACGUUAAUCGGAAUUACUGGGCGUAAAGCGCGCGUAGGUGGUUUGUUAAGUGGGAUGUGAAAGCCCUGGGCUCAACCUGGGAACUGCAUUCCAAACUGACGAACUAGAGUACGGUAGAGGGGGGUAGAAUUCAGAGUGUAGCGGUGAAAUGCGUAGAUAUUCUGAGGAAUACCAGUGGCGAAGGCGGCCCCCUGGAUUGAUACUGACACUGAUGAGCGAAAGCGUGGGGAGCAAACAGG	Bacteria	Proteobacteria	Gammaproteobacteria	OM182 clade
>ASV_1256.1.253	UACGAAGGGUGCAAGCGUUGCUCGGAUUUACUGGGCGUAAAGCGACCGCAGGCGGUCUGAUAGGUCGGGUGUGAAAGCCCAGGGCUCAACCCUGGAACUGCAUUCGAAACCCUCAGACUUGAGUAUGGGAGAGGAGGGCGGAAUUCCUGGUGUAGAGGUGAAAUUCGUAGAUAUCAGGAGGAACGCUCGCGGCGAAGGCGGCUCUCUGGCCCAAUACUGACGCUCAUGGUCGAAAGCAUGGGUAGCGAACGGG	Bacteria	Proteobacteria	Deltaproteobacteria	Bdellovibrionales	Bdellovibrionaceae	OM27 clade
>ASV_126.1.253	UACGGAGGGUGCGAGCGUUAAUCGGAAUUACUGGGCGUAAAGCGCACGUAGGUGGUUUGAUAAGCUAGCUGUGAAAGCCCCGGGCUCAACCUGGGAACUGCAGUUAGAACUGUCUGACUAGAGUAUAGUAGAGGGUGGCGGAAUUUCCUGUGUAGCGGUGAAAUGCGUAGAUAUAGGAAGGAACAUCAGUGGCGAAGGCGGCCACCUGGACUAAUACUGACACUGAGGUGCGAAAGCGUGGGGAGCAAACAGG	Bacteria	Proteobacteria	Gammaproteobacteria	Cellvibrionales	Porticoccaceae	SAR92 clade
>ASV_1263.1.253	UACGGAGGAUCCAAGCGUUAUCCGGAAUUAUUGGGUUUAAAGGGUCCGUAGGUGGAUAAUUAAGUCAGAGGUGAAAUCCUGCAGCUUAACUGUAGAAUUGCCUUUGAUACUGGUUAUCUUGAGUUAUUAUGAAGUGAUUAGAAUGUGUAGUGUAGCGGUGAAAUGCAUAGAUAUUACACAGAAUACCAAUUGCGAAGGCAGGUCACUAAUAAUCAACUGACACUGAGGGACGAAAGCGUGGGUAGCGAACAGG	Bacteria	Bacteroidetes	Bacteroidia	Flavobacteriales	Flavobacteriaceae	NS2b marine group
>ASV_1269.1.253	UACGGAGGGUGCAAGCGUUAUCCGGAAUCAUUGGGUUUAAAGGGUCCGUAGGCGGGCAUAUAAGUCAGUGGUGAAAGUCUGUGGCUCAACCAUAGAACUGCCAUUGAUACUGUAUGUCUUGAAUUAUUGUGAAGUGGUUAGAAUAUGUAGUGUAGCGGUGAAAUGCUUAGAUAUUACAUAGAAUACCGAUUGCGAAGGCAGAUCACUAACAAUAUAUUGACGCUGAUGGACGAAAGCGUAGGUAGCGAACAGG	Bacteria	Bacteroidetes	Bacteroidia	Flavobacteriales	Flavobacteriaceae	Dokdonia
>ASV_1272.1.253	UACAGAGGGUGCGAGCGUUAAUCGGAUUUACUGGGCGUAAAGCGUGCGUAGGCGGCUGAUUAAGUCGGAUGUGAAAUCCCUGAGCUUAACUUAGGAAUUGCAUUCGAUACUGGUCAGCUAGAGUAUGGGAGAGGAUGGUAGAAUUCCAGGUGUAGCGGUGAAAUGCGUAGAGAUCUGGAGGAAUACCGAUGGCGAAGGCAGCCAUCUGGCCUAAUACUGACGCUGAGGUACGAAAGCAUGGGGAGCAAACAGG	Bacteria	Proteobacteria	Gammaproteobacteria	Pseudomonadales	Moraxellaceae	Acinetobacter
>ASV_1276.1.253	UACGGAGACCUCGAGCGUUACUCGGAUUCACUGGGCGUAAAGGGUGAGUAGGUGGCCAAAUGUGUCAGGUGUGAAAUCCCAGGGCUUAACCCUGGAACUGCGCCUGAAACUGUUUGGCUAGAGUCUCGGAGAGGAUAGUGGAAUUCCAAGUGUAGCGGUGAAAUGCGUAGAUAUUUGGAGGAACACCAGUGGCGAAGGCGACUAUCUGGACGAGUACUGACGCUCAAUCACGAAAGCGUGGGUAGCGAAAGGG	Bacteria	Verrucomicrobia	Verrucomicrobiae	Opitutales	Puniceicoccaceae	MB11C04 marine group
>ASV_1278.1.253	UACGGGGGAUGCAAGCGUUAUCCGGAAUCAUUGGGCGUAAAGCGCCUGUAGGUUGUUUAGUAAGUCUGUGGUUAAAGACUAAGGCUUAACCUUAGGAAAGCGAUGGAAACUACUAGACUUGAGUAUGGCAGGGGUAGAGGGAAUUUCUAGUGUAGCGGUGAAAUGCGUAGAUAUUAGAAAGAACACCAGAGGCGAAAGCGCUCUACUGGACCAUUACUGACACUCAGAGGCGAAAGCUAGGGGAGCAAAAGGG	Bacteria	Cyanobacteria	Oxyphotobacteria	Chloroplast
>ASV_128.1.253	UACAUAGGGUGCAAGCGUUAAUCGGAAUUACUGGGCGUAAAGCGUUCGCAGGCGGUCUUAUAAGUCAGAUGUGAAAUCCCCGAGCUCAACUUGGGAACUGCGUUUGAAACUGUAAGACUAGAGUGUGUCAGAGGGGGGUAGAAUUCCAUGUGUAGCAGUGAAAUGCGUAGAUAUGUGGAGGAAUACCAAUGGCGAAGGCAGCCCCCUGGGAUAACACUGACGCUCAUGAACGAAAGCGUGGGGAGCAAACAGG	Bacteria	Proteobacteria	Gammaproteobacteria	Betaproteobacteriales	Methylophilaceae	OM43 clade
>ASV_1283.1.253	UACGGAGGGUACAAACGUUAAUCGGAAUUACUGGGCGUAAAGCGCGCGUAGGUGGUUUGUUAAGUGGGAUGUGAAAGCCCUGGGCUUAACCUAGGAAUUGCAUUCCAAACUGACAGACUAGAGUACGAUAGAGGGGGGUAGAAUUCAGAGUGUAGCGGUGAAAUGCGUAGAUAUUCUGAGGAAUACCGGUGGCGAAGGCGGCCCCCUGGAUUGAUACUGACACUGAGGUGCGAAAGCGUGGGGAGCAAACAGG	Bacteria	Proteobacteria	Gammaproteobacteria	OM182 clade
>ASV_1179.1.253	UACAGAGGUCCCAAGCGUUGUUCGGAUUUACUGGGCGUAAAGAGUGCGUAGGCGGCUAGAAAAGUUUGGUGUGAAAUCUUCGGGCUUAACCCGGAAACUGCACUGAAAACUAUCUGGCUAGAGGAUCGGAGAGGAGAUUGGAAUUCUCGGUGUAGCAGUGAAAUGCGUAGAUAUCGAGAGGAACACCAGUUGCGAAGGCGGAUCUCUGGACGGUUUCUGACGCUGAGGCACGAAAGCUGGGGUAGCGAAGAGG	Bacteria	Verrucomicrobia	Verrucomicrobiae	Arctic97B-4 marine group
>ASV_1287.1.253	UACGGAGGGUGCAAGCGUUAAUCGGAAUUACUGGGCGUAAAGCGUACGUAGGUGGUUUGUUAAGUUGGAUGUGAAAGCCCAGGGCUCAACCUUGGAACUGCAUUCAAAACUGAUGAACUAGAGUAUGGUAGAGGUAAGUGGAAUUUCCUGUGUAGCGGUGAAAUGCGUAGAGAUGGGAAGGAACAUCAGUGGCGAAGGCGACUUACUGGACCAAUACUGACACUGAGGUACGAAAGCGUGGGUAGCAAACAGG	Bacteria	Proteobacteria	Gammaproteobacteria	Oceanospirillales	Saccharospirillaceae	uncultured
>ASV_1183.1.253	GACGAACCGUCCAAACGUUAUUCGGUAUCACUGGGCUUAAAGCGUGCGUAGGCGGCUUGAUAGGUGAGAUGUGAAAGCCCACGGCCCAACCGUGGAAUUGCGUUUCAAACCCUCAAGCUCGAGGAAGAUAGGGGUGAUGGGAACUUAUGGUGGAGCGGUGAAAUGCGUUGAUAUCAUAGGGAACACCGGUGGCGAAAGCGCAUCACUGGAUCUUUUCUGACGCUGAGGCACGAAAGCUAGGGUAGCGAACGGG	Bacteria	Planctomycetes	Planctomycetacia	Pirellulales	Pirellulaceae	Rubripirellula
>ASV_1182.1.253	UACGGGGGAUGCAAGCGUUAUCCGGAUUUAUUGGGCGUAAAGCGCCUGUAGGUUGUUUAAUAAGUCUGUUGUUAAAGACUAGGGCUCAACCCUGGGAAAGCAAUGGAAACUGAUAAACUUGAGUAUGGCAGGGGUAGAGGGAAUUUCUAGUGUAGCGGUGAAAUGCGUAGAUAUUAGAAAGAACACCGGUGGCGAAAGCGCUCUACUGGACCAUUACUGACACUCAGAGGCGAAAGCUAGGGGAGCGAAAGGG	Bacteria	Cyanobacteria	Oxyphotobacteria	Chloroplast
>ASV_1291.1.253	UACGGAGGGGGUUAGCGUUGUUCGGAAUUACUGGGCGUAAAGCGCACGUAGGCGGAUUUUUAAGUUAGAGGUGAAAUCCCAGGGCUCAACCCUGGAACUGCCUUUAAUACUGGAAGUCUUGAGUUCGAGAGAGGUGAGUGGAAUUCCGAGUGUAGAGGUGAAAUUCGUAGAUAUUCGGAGGAACACCAGUGGCGAAGGCGGCUCACUGGCUCGAUACUGACGCUGAGGUGCGAAAGCGUGGGGAGCAAACAGG	Bacteria	Proteobacteria	Alphaproteobacteria	Rhodobacterales	Rhodobacteraceae	uncultured
>ASV_1187.1.253	CACGAACCGUGCGAACGUUAUUCGGAAUCACUGGGCUUAAAGGGUGCGUAGGCGGCUUUGCAAGUGGGGUGUGAAAUCCCUCAGCUCAACUGAGGAACUGCGCUUCAAACUGCAUGGCUAGAGGGAGACAGAGGUAAGCGGAACUGAUGGUGGAGCGGUGAAAUGCGUUGAUAUUAUCAGGAACACCAGUGGCGAAGGCGGCUUACUGGGUCUCUUCUGACGCUGAGGCACGAAAGCUAGGGUAGCGAACGGG	Bacteria	Planctomycetes	Planctomycetacia	Pirellulales	Pirellulaceae	Rhodopirellula
>ASV_1186.1.253	UACGGAGGGUGCGAGCGUUAUCCGGAAUUAUUGGGUUUAAAGGGUCCGUAGGCGGUCUAUUAAGUCAGAGGUGAAAUCUUGUAGCUCAACUAUAAAAUUGCCUUUGAAACUAUUAGACUUGAAACAAUUUGACGUGAGUGGAAUGAGUAGUGUAGCGGUGAAAUGCAUAGAUAUUACUCAGAACACCAAAAGCGAAGGCAGCUCACGAAGAUUGAUUUGACGCUGAUGGACGAAAGCGUGGGGAGCGAACAGG	Bacteria	Bacteroidetes	Bacteroidia	Flavobacteriales	Crocinitomicaceae	Crocinitomix
>ASV_1295.1.253	UACGGAGGGUGCAAGCGUUAAUCGGAAUUACUGGGCGUAAAGCGCGCGUAGGCGGCUUGGUCAGUCAGAUGUGAAAUCCCCGAGCUCAACUUGGGAACUGCAUUUGAUACUGCCAAGCUAGAGUAUGUUAGAGGAAAGCGGAAUUCCGGGUGUAGCGGUGAAAUGCGUAGAUAUCCGGAGGAACAUCAGUGGCGAAGGCGGCUUUCUGGAACAAUACUGACGCUGAGGUGCGAAAGCGUGGGGAGCAAACAGG	Bacteria	Proteobacteria	Gammaproteobacteria	Thiohalorhabdales	Thiohalorhabdaceae	Granulosicoccus
>ASV_1191.1.253	UACGGAGGGUGCGAGCGUUAAUCGGAAUUACUGGGCGUAAAGCGUACGCAGGCGGUUUGUUAAGCGAGAUGUGAAAGCCCCGGGCUCAACCUGGGAACUGCAUUUCGAACUGGCAGACUAGAGUGUGAUAGAGGGUGGUAGAAUUUCAGGUGUAGCGGUGAAAUGCGUAGAGAUCUGAAGGAAUACCGAUGGCGAAGGCAGCCACCUGGGUCAACACUGACGCUCAUGUACGAAAGCGUGGGGAGCAAACGGG	Bacteria	Proteobacteria	Gammaproteobacteria	Alteromonadales	Pseudoalteromonadaceae	Pseudoalteromonas
>ASV_119.1.253	UACGGAGGGUCCGAGCGUUAUCCGGAAUCAUUGGGUUUAAAGGGUCCGCAGGCGGUCGAUUAAGUCAGAGGUGAAAUCCCAUAGCUCAACUAUGGAACUGCCUUUGAUACUGGUUGACUUGAGUCAUAUGGAAGUGGAUAGAAUGUGUAGUGUAGCGGUGAAAUGCAUAGAUAUUACACAGAAUACCGAUUGCGAAGGCAGUCCACUACGUAUGUACUGACGCUGAGGGACGAAAGCGUGGGGAGCGAACAGG	Bacteria	Bacteroidetes	Bacteroidia	Flavobacteriales	Flavobacteriaceae	Polaribacter 1
>ASV_1299.1.253	UACGGAGGGAGCGAGCGUUAAUCGGAAUUACUGGGCGUAAAGCGCGCGUAGGCGGCUUUGUCAGUCGGAUGUGAAAGCCCUGGGCUCAACCUGGGAAUUGCAUUCGAUACUACAGAGCUAGAGUAUGGUAGAGGGAAGUGGAAUUUCCGGUGUAGCGGUGAAAUGCGUAGAUAUCGGAAGGAACACCAGUGGCGAAGGCGACUUCCUGGACCAAUACUGACGCUGAGGUGCGAAAGCGUGGGGAGCAAACAGG	Bacteria	Proteobacteria	Gammaproteobacteria	Thiohalorhabdales	Thiohalorhabdaceae	uncultured
>ASV_1192.1.253	UACGGAGACCUCGAGCGUUACUCGGAUUCACUGGGCGUAAAGGGUGAGUAGGUGGCCAAGUGUGUCAGGUGUGAAAUCCCGGGGCUUAACCCCGGAACUGCGCCUGAAACUACUUGGCUAGAGUCUCGGAGAGGAUAGUGGAAUUCCAAGUGUAGCGGUGAAAUGCGUAGAUAUUUGGAGGAACACCAGUGGCGAAGGCGACUAUCUGGACGAGUACUGACGCUCAAUCACGAAAGCGUGGGUAGCGAAAGGG	Bacteria	Verrucomicrobia	Verrucomicrobiae	Opitutales	Puniceicoccaceae	MB11C04 marine group
>ASV_1195.1.253	UACGGAGGGGGCAAGCGUUGUUCGGAAUUACUGGGCGUAAAGGGCGCGUAGGCGGCCAAGUCAGUCAGGCGUGAAAGCCCAGGGCUCAACCCUGGAAUUGCGUUUGAUACUGCUAGGCUCGAGACCGGAAGAGGGUAGUGGAAUUCCCAGUGUAGAGGUGAAAUUCGUAGAUAUUGGGAAGAACACCAGUGGCGAAGGCGGCUACCUGGUCCGGAUCUGACGCUGAGGCGCGAAAGCGUGGGGAGCAAACAGG	Bacteria	Proteobacteria	Alphaproteobacteria	Thalassobaculales	Nisaeaceae	OM75 clade
>ASV_1305.1.253	UACGGAGGAUGCAAGUGUUAUCCGGAAUCACUGGGCGUAAAGCGUCUGUAGGUUGUUUAAUAAGUCAACUGUUAAAUCUUGAAGCUCAACUUCAAAAUCGCAGUCGAAACUGUUAGACUAGAGUAUAGUAGGGGUAAAGGGAAUUUCCAGUGGAGCGGUGAAAUGCGUAGAUAUUGGAAAGAACACCGAUGGCGAAGGCACUUUACUGGGCUAUUACUGACACUCAGAGACGAAAGCUAGGGUAGCAAAUGGG	Bacteria	Cyanobacteria	Oxyphotobacteria	Chloroplast
>ASV_1196.1.253	UACGGAGGGUGCAAGCGUUAUCCGGAUUCAUUGGGUUUAAAGGGUGCGCAGGCGGUCUAUUAAGUCAGUGGUGAAAGCCUACAGCUCAACUGUAGAACUGCCAUUGAUACUGAUAGACUUGAAUGCGGUUGAAGUGGGUGGAAUGUGUAGUGUAGCGGUGAAAUGCAUAGAUAUUACACAGAACUCCGAUUGCGAAGGCAACUCACUAAACCGUUAUUGACGCUCAGGCACGAAAGCGUGGGGAGCGAACAGG	Bacteria	Bacteroidetes	Bacteroidia	Flavobacteriales	Cryomorphaceae	uncultured
>ASV_1199.1.253	UACGGAGGGUGCGAGCGUUAAUCGGAAUUACUGGGCGUAAAGCGUGCGUAGGCGGUUUGUUAAGCAAGAUGUGAAAGCCCCGGGCUCAACCUGGGAACUGCAUUUUGAACUGGCAGGCUAGAGUAUUGUAGAGGGUGGUGGAAUUUCCAGUGUAGCGGUGAAAUGCGUAGAGAUUGGAAGGAACAUCAGUGGCGAAGGCGGCCACCUGGACAAAUACUGACGCUGAGGCACGAAAGCGUGGGGAGCAAACAGG	Bacteria	Proteobacteria	Gammaproteobacteria	Alteromonadales	Colwelliaceae	Colwellia
>ASV_1309.1.253	UACGGAGGGGGUUAGCGUUGUUCGGAAUUACUGGGCGUAAAGCGCGCGUAGGCGGAUUAGAAAGUUGGGGGUGAAAUCCCGGGGCUCAACCCCGGAACUGCCUCCAAAACUACUAGUCUAGAGUUCGAGAGAGGUGAGUGGAAUUCCGAGUGUAGAGGUGAAAUUCGUAGAUAUUCGGAGGAACACCAGUGGCGAAGGCGGCUCACUGGCUCGAUACUGACGCUGAGGUGCGAAAGUGUGGGGAGCAAACAGG	Bacteria	Proteobacteria	Alphaproteobacteria	Rhodobacterales	Rhodobacteraceae	Roseibacterium
>ASV_12.1.253	UACGGAAGGUGCAAGCGUUAAUCGGAAUUACUGGGCGUAAAGCGCGCGUAGGUGGUUUGUUAAGUUGGAUGUGAAAGCCCUGGGCUCAACCUAGGAACUGCAUCCAAAACUAACUCACUAGAGUACGAUAGAGGGAGGUAGAAUUCAUAGUGUAGCGGUGGAAUGCGUAGAUAUUAUGAAGAAUACCAGUGGCGAAGGCGGCCUCCUGGAUCUGUACUGACACUGAGGUGCGAAAGCGUGGGUAGCGAACAGG	Bacteria	Proteobacteria	Gammaproteobacteria	SAR86 clade
>ASV_1202.1.253	UACGGAGGGUCCAAGCGUUAUCCGGAAUCAUUGGGUUUAAAGGGUCCGUAGGCGGGCUAAUAAGUCAGAGGUGAAAGUUUGCAGCUCAACUGUAAAAUUGCCUUUGAUACUGUUAGUCUUGAGUUAUAGUGAAGUGGUUAGAAUAAGUGGUGUAGCGGUGAAAUGCAUAGAUAUCACUUAGAAUACCGAUUGCGAAGGCAGAUCACUAACUGUAUACUGACGCUGAGGGACGAAAGCAUGGGUAGCGAACGGG	Bacteria	Bacteroidetes	Bacteroidia	Flavobacteriales	Flavobacteriaceae	uncultured
>ASV_1312.1.253	UACGGAGCCUGCAAGCGUUACUCGGAUUCACUGGGCGUAAAGGGUGCGUAGGCGGAUAGAUGUGUCAGGUGUGAAAUCUCGGGGCUCAACCUCGAAACUGCGCCUGAAACUGUCUAUCUAGAGUAUUGGAGGGGUAAGUGGAAUUUCUGGUGUAGCGGUGAAAUGCGUAGAUAUCAGAAGGAACACCAAUGGCGAAGGCAGCUUACUGGACAAAUACUGACGCUGAGGCACGAAAGCAUGGGUAGCGAAAGGG	Bacteria	Verrucomicrobia	Verrucomicrobiae	Opitutales	Puniceicoccaceae	Lentimonas
>ASV_1203.1.254	UACAGAAGGGGCAAGUGUUAUUCGGAAUAAUUGGGCGUAAAUGGCGUGUAGGUUGUGUUUCGUAGCUUUUUGUUAAAUCCCCAUUGUUAAAAUGGGUCACGCGAAAAGAACGGUUACACUGGAGACUGAGAGAGGAAAGGGGAAUUUCUAGUGGAGAAGUUAAAUUCUUAGAUAUUAGAAGGAACACCAAAAGCGAAAGCACCUUUCUGGCUCAGAUCUGACACUGAGGCGCGAAGGCGUGGGGAGCGAAGCCG	Bacteria	Proteobacteria	Alphaproteobacteria	Holosporales	Holosporaceae	Holospora
>ASV_1204.1.253	UACGGAGGGUGCAAGCGUUAUCCGGAAUCACUGGGUUUAAAGGGUGCGUAGGCGGUUAUGUAAGUCAGAGGUGAAAUGUCGUCGCUUAACGAUGAAAUUGCCUUUGAUACUGCUUAACUUGAAUCAGAAUGAGGUUGGCGGAAUGUGACAUGUAGCGGUGAAAUGCAUAGAUAUGUCAUGGAACACCGAUUGCGAAGGCAGCUGACUGGCACUUGAUUGACGCUGAGGCACGAAAGCGUGGGGAGCGAACAGG	Bacteria	Bacteroidetes	Bacteroidia	Chitinophagales	Saprospiraceae	uncultured
>ASV_1314.1.253	UACGGAGGAUCCAAGCGUUAUCCGGAUUUAUUGGGUUUAAAGGGUCCGCAGGCGGGAAACUAAGUCAGUGGUGAAAUCCUACAGCUUAACUGUAGAACUGCCAUUGAUACUGGUUUUCUUGAGUACACCUGAAGUGGGCGGAAUGUGUCAUGUAGCGGUGAAAUGCUUAGAUAUGACACAGAACACCAAUUGCGAAGGCAGCUCACUAAAGUGUCACUGACGCUGAGGGACGAAAGCGUGGGGAGCGAACAGG	Bacteria	Bacteroidetes	Bacteroidia	Flavobacteriales	NS9 marine group
>ASV_1207.1.252	GACAGGGGGGGCUGGUGUUAUUCUACGUUAUUAGGCGUAAAGGGUAUGUAGAUUGCAGUUAAGUUCUUUUGCAUAAUUCUGUAAUAAAGUUAUAGGCCAGCAUUAGAUACUUUAAGCUUGAGUUUAUUGGGGAUAGUAGAAUUUUUAGUGUAGGGGUUGAAUCCAGUGAUAUUAAAAGGAAUACUGAAGGCGAAGGCUUCUAUCUGAGUAAAACUGACAUUAAAAUACGGAGGUAUGGGUAGCGAACAGGUU	Bacteria	Proteobacteria	Alphaproteobacteria	Rickettsiales	Mitochondria
>ASV_1206.1.253	UACGGAGGAUCCAAGCGUUAUCCGGAAUCAUUGGGUUUAAAGGGUCCGUAGGUGGAUAAUUAAGUCAGAGGUGAAAUCCUGCAGCUCAACUGUAGAAUUGCCUUUGAUACUGGUUAUCUUGAAUUAUUAUGAAGUAGUUAGAAUAUGUAGUGUAGCGGUGAAAUGCAUAGAUAUUACAUAGAAUACCAAUUGCGAAGGCAGAUUACUAAUAAUAUAUUGACACUGAUGGACGAAAGCGUGGGGAGCGAACAGG	Bacteria	Bacteroidetes	Bacteroidia	Flavobacteriales	Flavobacteriaceae	Aquibacter
>ASV_1317.1.253	GACGGAGGAUGCAAGUGUUAUCCGGAAUCACUGGGCGUAAAGCGUCUGUAGGUGGUUUAGUAAGUCAACUGUUAAAUCUUGAGGCUCAACCUCAAAAUCGCAGUCGAAACUAUUAGACUAGAGUAUAGUAGAGGUAAAGGGAAUUUCCAGUGGAGCGGUGAAAUGCGUAGAUAUUGGAAAGAACACCGAUGGCGAAAGCACUUUACUGGGCUAUUACUAACACUCAGAGACGAAAGCUAGGGUAGCAAAUGGG	Bacteria	Cyanobacteria	Oxyphotobacteria	Chloroplast
>ASV_1210.1.253	UACGAAGGGGGCUAGCGUUGCUCGGAAUUACUGGGCGUAAAGGGAGCGUAGGCGGACAUUUAAGUCAGGGGUGAAAUCCCAGAGCUCAACUCUGGAACUGCCUUUGAUACUGGGUGUCUUGAGUGUGAGAGAGGUAUGUGGAACUCCGAGUGUAGAGGUGAAAUUCGUAGAUAUUCGGAAGAACACCAGUGGCGAAGGCGACAUACUGGCUCAUUACUGACGCUGAGGCUCGAAAGCGUGGGGAGCAAACAGG	Bacteria	Proteobacteria	Alphaproteobacteria	Caulobacterales	Caulobacteraceae	Brevundimonas
>ASV_121.1.253	UACGAAGGGACCUAGCGUAGUUCGGAAUUACUGGGCUUAAAGAGUUCGUAGGUGGUUGAAAAAGUUAGUGGUGAAAUCCCAGAGCUUAACUCUGGAACUGCCAUUAAAACUUUUCAGCUAGAGUAUGAUAGAGGAAAGCAGAAUUUCUAGUGUAGAGGUGAAAUUCGUAGAUAUUAGAAAGAAUACCAAUUGCGAAGGCAGCUUUCUGGAUCAUUACUGACACUGAGGAACGAAAGCAUGGGUAGCGAAGAGG	Bacteria	Proteobacteria	Alphaproteobacteria	SAR11 clade	Clade I	Clade Ia
>ASV_1320.1.253	UACAGAGGAUGCAAGCGUUAUCCGGAAUCACUGGGCAUAAAGCGUCUGUAGGUGGUUUGGUAAGUCUGCUGUUAAAGACUGGGGCUCAACCCCAGAAAAGCAGUGGAAACUGCCAGACUUGAGUGUGGUAGAGGUAAAGGGAAUUCCUAGUGUAGCGGUGAAAUGCGUAGAUAUUAGGAAGAACACCAAUGGCGAAGGCACUUUACUGGGCCAUAACUGACACUGAGAGACGACAGCUAGGGGAGCAAAUGGG	Bacteria	Cyanobacteria	Oxyphotobacteria	Chloroplast
>ASV_1214.1.253	CACGUACUGUGCGAACGUUAUUCGGAAUCACUGGGCUUAAAGGGUGCGUAGGCGGUUUAUCAAGUCAGAUGUGAAAUGCCAGAGCUCAACUGUGGCACUGCGUUUGAAACUGAUAGGCUAGAGUAUUCCAGGGGUGUGCGGAACUUAUGGUGGAGCGGUGAAAUGCGUUGAUAUCAUGAGGAACACCGGAGGCGAAGGCGGCACACUGGGGGAUUACUGACGCUGAGGCACGAAAGCCAGGGUAGCGAACGGG	Bacteria	Planctomycetes	Planctomycetacia	Planctomycetales	Rubinisphaeraceae	uncultured
>ASV_1213.1.253	UACGGAGGGGGUUAGCGUUGUUCGGAAUUACUGGGCGUAAAGCGCGCGUAGGCGGACUGGAAAGUUGGGGGUGAAAUCCCGGGGCUCAACCCCGGAACGGCCUCCAAAACUAUCAGUCUAGAGUUCGAGAGAGGUGAGUGGAAUUCCGAGUGUAGAGGUGAAAUUCGUAGAUAUUCGGAGGAACACCAGUGGCGAAGGCGGCUCACUGGCUCGAUACUGACGCUGAGGUGCGAAAGCGUGGGGAGCAAACAGG	Bacteria	Proteobacteria	Alphaproteobacteria	Rhodobacterales	Rhodobacteraceae	Marivivens
>ASV_1324.1.253	GACGGAGGAUGCAAGUGUUAUCCGAAAUUAUUGGGCGUAAAGAGUCUGUAGGUGGCCUAUCAAGUCUGGUGUUAAAUGUUGGAACUUAAUUUCAAACCUGCAUCAGAAACUGUUAAGCUUGAGUAAAGUCGAAGUAGAAGGAAUUUCCAGUGAAGCGGUGAAAUGCGUAGAUAUUGGAAGGAAGACCGAUGGCGAAAGCAUUCUACUAGGCUUUUACUGACACUGAGAGACGAAAGCUAGGGUAGCAAAUGGG	Bacteria	Cyanobacteria	Oxyphotobacteria	Chloroplast
>ASV_1219.1.253	UACGGAGGAUCCAAGCGUUAUCCGGAAUCAUUGGGUUUAAAGGGUCCGUAGGUGGAUAAUUAAGUCAGGGGUGAAAGUCUGCAGCUCAACUGUAGAAUUGCCUUUGAUACUGGUUAUCUUGAAUUAUUGUGAAGUGGUUAGAAUAUGUAGUGUAGCGGUGAAAUGCAUAGAUAUUACAUAGAAUACCAAUUGCGAAGGCAGAUCACUAACAAUAUAUUGACACUGAUGGACGAAAGCGUGGGGAGCGAACAGG	Bacteria	Bacteroidetes	Bacteroidia	Flavobacteriales	Flavobacteriaceae	Winogradskyella
>ASV_1218.1.253	CACGAACUGUGCGAACGUUAUUCGGAAUCACUGGGCUUAAAGGGUGCGUAGGCGGUCUUGUAGGUCAGAUGUGAAAUCCCACGGCUCAACCGUGGAAUUGCGUUUGAAACCACAGGACUUGAGUAAGAUAGAGGUAAGCGGAACUGAUGGUGGAGCGGUGAAAUGCGUUGAUAUCAUCAGGAACACCGGUGGCGAAAGCGGCUUACUGGGUCUUUACUGACGCUGAGGCACGAAAGCUAGGGGAGCGAACGGG	Bacteria	Planctomycetes	Planctomycetacia	Pirellulales	Pirellulaceae	Blastopirellula
>ASV_1328.1.253	UACGUAGGGUGCAAGCGUUAAUCGGAAUUACUGGGCGUAAAGCGUGCGCAGGCGGUUAUAUAAGACAGAUGUGAAAUCCCCGGGCUCAACCUGGGAACUGCAUUUGUGACUGUAUAGCUAGAGUACGGCAGAGGGGGAUGGAAUUCCGCGUGUAGCAGUGAAAUGCGUAGAUAUGCGGAGGAACACCGAUGGCGAAGGCAAUCCCCUGGGCCUGUACUGACGCUCAUGCACGAAAGCGUGGGGAGCAAACAGG	Bacteria	Proteobacteria	Gammaproteobacteria	Betaproteobacteriales	Burkholderiaceae	Acidovorax
>ASV_1222.1.253	UACGGGGGAUGCAAGCGUUAUCCGGAAUCAUUGGGCGUAAAGCGCCUGUAGGUUGUUUAAUAAGUCCGUUGUUAAAGACUAGGGCUUAACCCUAGAAAAGCAAUGGAAACUAUUAGACUAGAGUAUGGCAGGGGUAGAGGGAAUUUCUAGUGUAGCGGUGAAAUGCGUAGAUAUUAGAAAGAACACCGGCGGCGAAAGCGCUCUACUGGACCAUUACUGACACUCAGAGGCGAAAGCUAGGGUAGCAAAAGGG	Bacteria	Cyanobacteria	Oxyphotobacteria	Chloroplast
>ASV_1221.1.253	GACGGAGGAUGCAAGUGUUAUCCGGAAUCACUGGGCGUAAAGCGUCUGUAGGUGGUUUAAUAAGUCAACUGUUAAAUCUUGAGGCCCAACCUCGAAAUCGCAGUCGAAACUAUUAGACUAGAGUAUAGUAGGGGUAAAGGGAAUUUCCAGUGGAGCGGUGAAAUGCGUAGAGAUUGGAAAGAACACCGAUGGCGAAGGCACUUUACUGGGCUAUUACUAACACUCAGAGACGAAAGCUAGGGUAGCAAAUGGG	Bacteria	Cyanobacteria	Oxyphotobacteria	Chloroplast
>ASV_1331.1.253	UACGGAGGGGGUUAGCGUUGUUCGGAAUUACUGGGCGUAAAGCGUACGUAGGCGGACUGAUCAGUCAGAGGUGAAAUCCCAGGGCUUAACCCUGGAACUGCCUUUGAUACUGUCAGUCUUGAGUUCGAGAGAGGUGAGUGGAAUUCCAAGUGUAGAGGUGAAAUUCGUAGAUAUUUGGAGGAACACCAGUGGCGAAGGCGGCUCACUGGCUCGAUACUGACGCUGAGGUACGAAAGUGUGGGGAGCAAACAGG	Bacteria	Proteobacteria	Alphaproteobacteria	Rhodobacterales	Rhodobacteraceae	Roseobacter clade NAC11-7 lineage
>ASV_1226.1.254	UACGUAGGGAGCAAGCGUUGUCCGGAAUUAUUGGGCGUAAAGAGCUCGUAGGCGGUUCGGUAAGUCGGGUGUGAAAACUCAAGGCUCAACCUUGAGAUGCCACUCGAUACUGCUGUGACUAGAGUCCGGUAGAGGAGUGUGGAAUUCCUGGUGUAGCGGUGAAAUGCGCAGAUAUCAGGAGGAACACCAGCGGCGAAGGCGGCACUCUGGGCCGGUACUGACGCUGAGGAGCGAAAGCAUGGGGAGCAAACAGG	Bacteria	Actinobacteria	Acidimicrobiia	Microtrichales	Microtrichaceae	Sva0996 marine group
>ASV_1225.1.253	UACGGAAGGUGCGAGCGUUAAUCGGAAUUACUGGGCGUAAAGCGCGCGUAGGCUGUUAUUUAAGUCGAAUGUGAAAUCCUCGGGCUCAACCUGGGAACUGCAUCCGAAACUAAAUAACUAGAGUAUGGGAGAGGUAAGUAGAAUUUCCGGUGUAGCGGUGAAAUGCGUAGAUAUCGGAAGGAAUACCAGUGGCGAAGGCGGCUUACUGGACCAAUACUGACGCUGAGGUGCGAAAGCGUGGGGAGCGAACAGG	Bacteria	Proteobacteria	Gammaproteobacteria	HOC36
>ASV_1335.1.253	UACGGAGGGUGCAAGCGUUAUCCGGAUUUAUUAGGUUUAAAGGGUUCGCAGGCGGAAUUUUAAGUCAGUGGUGAAAGCCUAUAGCUCAACUAUAGAACUGCCAUUGAUACUGAUAUUCUUGAGUAUAGAUGAAGUGGGCGGAAUAUGUCAUGUAGCGGUGAAAUGCAUAGAUAUGACAUGGAACACCAAUUGCGAAGGCAGCUCACUAAACUAUUACUGACGCUCAUGAACGAAAGCGUGGGGAGCGAACAGG	Bacteria	Bacteroidetes	Bacteroidia	Flavobacteriales	NS9 marine group
>ASV_1229.1.253	UACGGAGGGUGCAAGCGUUAUCCGGAAUCAUUGGGUUUAAAGGGUCCGCAGGCGGAUUUAUAAGUCAGUGGUGAAAUCCUAUCGCUUAACGAUAGAACUGCCAUUGAUACUGUAAGUCUUGAAUUCGGUCGGAGUGGGCGGAAUGUGUAGUGUAGCGGUGAAAUGCAUAGAUAUUACACAGAACACCGAUAGCGAAGGCAGCUCACUAGGCCUGAAUUGACGCUCAGGGACGAAAGCGUGGGGAUCAAACAGG	Bacteria	Bacteroidetes	Bacteroidia	Flavobacteriales	Crocinitomicaceae	Fluviicola
>ASV_1232.1.253	UACGGAGGGUCCGAGCGUUAUCCGGAAUCAUUGGGUUUAAAGGGUCCGUAGGCGGACUAAUAAGUCAGAGGUGAAAUCCCAUAGCUCAACUAUGGAACUGCCUUUGAUACUGUUAGUCUUGAGUUAUUUGGAAGUAGAUAGAAUGUGUAGUGUAGCGGUGAAAUGCAUAGAUAUUACACAGAAUACCGAUUGCGAAGGCAGUCUACUACGAAUAUACUGACGCUGAUGGACGAAAGCGUGGGGAGCGAACAGG	Bacteria	Bacteroidetes	Bacteroidia	Flavobacteriales	Flavobacteriaceae	Flavicella
>ASV_1340.1.253	UACCGGCAGCUCAAGUGGUCGUCGCUUUUAUUGGGCCUAAAACGUCCGUAGCCUGUUCAGUAAAUCUGUGGGUAAAUCAACCUGCUUAACGGGUUGAAUUCUGCAGAGACUGCUGGACUAGGGACCGGGAGAGGUGUGGGGUACUCGAGGGGUAGGGGUAAAAUCCUGUCAUCCUUCGAGGACCACCAGUUGCGAAGGCGCCACACUGGAACGGAUCCGACGGUCAGGGACGAAGCCUAGGGGCACGAACCGG	Archaea	Euryarchaeota	Thermoplasmata	Marine Group II
>ASV_123.1.254	CACGUAGGGAGCAAGCGUUGUCCGGAUUUAUUGGGCGUAAAGAGCUCGUAGGUGGUUCGGUAAGUCGGAUGUGAAAACUCAAGGCUCAACCUUGAGACGCCAUCCGAUACUGCUGUGACUUGAGUUCGGUAGAGGAGUGUGGAAUUCCUGGUGUAGCGGUGAAAUGCGCAGAUAUCAGGAGGAACACCGACAGCGAAGGCAGCACUCUGGGCCGAUACUGACACUGAGGAGCGAAAGCAUGGGGAGCAAACAGG	Bacteria	Actinobacteria	Acidimicrobiia	Microtrichales	Microtrichaceae	Sva0996 marine group
>ASV_1237.1.253	UACGUAGGGUGCAAGCGUUAAUCGGAAUUACUGGGCGUAAAGCGUGCGCAGGCGGUUGUGCAAGACAGAUGUGAAAUCCCCGGGCUCAACCUGGGAAUUGCAUUUGUGACUGCACGGCUAGAGUGUGUCAGAGGGGGGUAGAAUUCCACGUGUAGCAGUGAAAUGCGUAGAUAUGUGGAGGAAUACCGAUGGCGAAGGCAGCCCCCUGGGAUAACACUGACGCUCAUGCACGAAAGCGUGGGGAGCAAACAGG	Bacteria	Proteobacteria	Gammaproteobacteria	Betaproteobacteriales	Burkholderiaceae	uncultured
>ASV_1344.1.253	UACGGAGGGGACUAGCGUUGUUCGGAAUUACUGGGCGUAAAGCGCACGUAGGCGGACCAGAAAGUAUGGGGUGAAAUCCCAGGGCUCAACCCUGGAACUGCCUCAUAAACUCCUAGUCUAGAGUUCGAGAGAGGUGAGUGGAAUUCCGAGUGUAGAGGUGAAAUUCGUAGAUAUUCGGAGGAACACCAGUGGCGAAGGCGGCUCACUGGCUCGAUACUGACGCUGAGGUGCGAAAGCGUGGGGAGCAAACAGG	Bacteria	Proteobacteria	Alphaproteobacteria	Rhodobacterales	Rhodobacteraceae	uncultured
>ASV_1233.1.253	GACGGAGGAUGCAAGUGUUAUCCGGAAUCACUGGGCGUAAAGCGUCUGUAGGUUGUUUGAUAAGUCGACUGUGAAAUCUUGGGGCUUAACCUCAAAACUGCAGUCGAAACUAUUAGGCUAGAGUAUAGUAGAGGUAAGGGGAAUUUCCAGUGGAGCGGUGAAAUGCGUAGAUAUUGGAAAGAACACCGAUGGCGAAAGCACCUUACUGGGCUAUUACUGACACUCAGAGACGAAAGCUAGGGUAGCAAAUGGG	Bacteria	Cyanobacteria	Oxyphotobacteria	Chloroplast
>ASV_1240.1.253	UACGGAGGGUGCAAGCGUUAAUCGGAAUUACUGGGCGUAAAGGGCGCGUAGGCGGUCUGGUUAGUCAGAUGUGAAAGCCCCGGGCUUAACCUGGGAACUGCAUUUGAUACUGCCAGACUAGAGUGUGGUAGAGGGAAGUGGAAUUCCGCGUGUAGCGGUGAAAUGCGUAGAUAUGCGGAGGAACAUCAGUGGCGAAGGCGACUUCCUGGACCAACACUGACGCUCAGGUGCGAAAGCGUGGGGAGCAAACAGG	Bacteria	Proteobacteria	Gammaproteobacteria	UBA10353 marine group
>ASV_1348.1.253	UACGGAGGGUGCAAGCGUUAUCCGGAAUCAUUGGGUUUAAAGGGUCCGCAGGCGGACAUAUAAGUCAGUGGUGAAAGCCCAUCGCUUAACGAUGGAACUGCCAUUGAUACUGUAUGUCUUGAAUUCGGUCGAAGUGGGCGGAAUAUGUCAUGUAGCGGUGAAAUGCUUAGAUAUGACAUAGAACACCGAUAGCGAAGGCAGCUCACUAGGCCUGGAUUGACGCUCAGGGACGAAAGCGUGGGGAGCAAACAGG	Bacteria	Bacteroidetes	Bacteroidia	Flavobacteriales	Crocinitomicaceae	Fluviicola
>ASV_1238.1.253	UACGGAGGGUGCAAGCGUUAAUCGGAAUUACUGGGCGUAAAGCGCACGCAGGUGGUUAUUUAAGCUAGAAGUGAAAGCCCCGCGCUCAACGUGGGAAGGCCUUUUAGAACUGGAUAACUAGAGUCUUGGAGAGGGGAGUGGAAUUCCAGGUGUAGCGGUGAAAUGCGUAGAUAUCUGGAGGAACAUCAGUGGCGAAGGCGACUCUCUGGCCAAAGACUGACACUCAUGUGCGAAAGUGUGGGUAGCGAACAGG	Bacteria	Proteobacteria	Gammaproteobacteria	Alteromonadales	Alteromonadaceae	Glaciecola
>ASV_1242.1.253	UACGUAGGGUGCAAGCGUUAAUCGGAAUUACUGGGCGUAAAGCGUGCGCAGGCGGUUUUGUAAGACAGAGGUGAAAUCCCCGGGCUCAACCUGGGAACUGCCUUUGUGACUGCAAGGCUGGAGUGCGGCAGAGGGGGAUGGAAUUCCGCGUGUAGCAGUGAAAUGCGUAGAUAUGCGGAGGAACACCGAUGGCGAAGGCAAUCCCCUGGGCCUGCACUGACGCUCAUGCACGAAAGCGUGGGGAGCAAACAGG	Bacteria	Proteobacteria	Gammaproteobacteria	Betaproteobacteriales	Burkholderiaceae	Diaphorobacter
>ASV_135.1.253	UACGGAGGGGGUUAGCGUUGUUCGGAAUUACUGGGCGUAAAGCGCACGUAGGCGGACUUUUAAGUUAGAGGUGAAAUCCCAGGGCUCAACCCUGGAACUGCCUUUAAUACUGGAAGUCUUGAGUUCGAGAGAGGUAAGUGGAAUUCCAAGUGUAGAGGUGAAAUUCGUAGAUAUUUGGAGGAACACCAGUGGCGAAGGCGGCUUACUGGCUCGAUACUGACGCUGAGGUGCGAAAGCGUGGGGAGCAAACAGG	Bacteria	Proteobacteria	Alphaproteobacteria	Rhodobacterales	Rhodobacteraceae	Octadecabacter
>ASV_1241.1.254	UACGAAGGGGGCGAGCGUUAUUCGGAAUGAUUGGGCGUAAAGAGUUCGUAGGCUGUAUUUGUUGUUAUAUGUAAAAUCCUAGACUUGUUGUUUAGAUAUGCAUUUAAUACUCUUUUACUUGAGUAUAGUAGGGGAUAACAGAAUUUCAUACAUAGGAGUAAAAUCCGAUCAUUUAUGAAGGAAUGUCAGCGGCGAAAGCGGUUAUCUAGUCUAUUUACUGACGCUGAGGAACGAAAGCAUAGGGAGCAAACAGG	Bacteria	Proteobacteria	Alphaproteobacteria	Rickettsiales	Mitochondria
>ASV_1246.1.253	UACGGAGGGGGCUAGCGUUGUUCGGAAUUACUGGGCGUAAAGAGCACGUAGGCGGUGUAGAUAGUUAGAGGUGAAAGGCCUAGGCUCAACCUGGGAACUGCCUUUAAUACUACUACGCUAGAGUCCGGGAGAGGGUAGCGGAAUUCCAAGUGUAGAGGUGAAAUUCGUAGAUAUUUGGAAGAACACCGGUGGCGAAGGCGGCUACCUGGACCGGUACUGACGCUGAGGUGCGAAAGCGUGGGGAGCGAACAGG	Bacteria	Proteobacteria	Alphaproteobacteria	Rhodospirillales	Magnetospiraceae	Magnetospira
>ASV_1351.1.253	UACGGAGGGGGUUAGCGUUGUUCGGAAUUACUGGGCGUAAAGCGCACGUAGGCGGACUAAUAAGUCAGAGGUGAAAUCCCAGGGCUCAACCUUGGAACUGCCUUUGAUACUGUUAGUCUUGAGUUCGAGAGAGGUGAGUGGAAUUCCGAGUGUAGAGGUGAAAUUCGUAGAUAUUCGGAGGAACACCAGUGGCGAAGGCGGCUCACUGGCUCGAUACUGACGCUGAGGUGCGAAAGUGUGGGGAGCAAACAGG	Bacteria	Proteobacteria	Alphaproteobacteria	Rhodobacterales	Rhodobacteraceae	Celeribacter
>ASV_1243.1.253	UACGAGGGGUGCUAGCGUUGUCCGGAAUUAUUGGGCGUAAAGGGUCCGCAGGCGUUCCAACAAGUCAAUUGUAAAAGACACCGGCUUAACCGGUGGACUGCAUUUGAAACUGUUGGAAUAGAGUAUAGGAGAGGAAAGUGGAAUUCCUGGUGUAGCGGUGACAUGCGUAGAUAUCAGGAGGAACAUCAAUGGCGAAGGCAACUUUCUGGCCUAUUACUGACGCUGAGGGACGAAAGCGUGGGGAGCAAACAGG	Bacteria	Marinimicrobia (SAR406 clade)
>ASV_125.1.253	UACGUAGGGUGCGAGCGUUAAUCGGAAUUACUGGGCGUAAAGAGUGCGCAGGCGGCUCUCUAAGACAGGUGUGAAAUCCCCGGGCUUAACCUGGGAAUGGCGCUUGUGACUGGAGAGCUAGAGUGUGGCAGAGGGGAAUGGAAUUCCUGGUGUAGCAGUGAAAUGCGUAGAUAUCAGGAGGAACACCGAUGGCGAAGGCAGUUCCCUGGGCCAACACUGACGCUCAUGCACGAAAGCGUGGGGAGCAAACAGG	Bacteria	Proteobacteria	Gammaproteobacteria	Betaproteobacteriales	Nitrosomonadaceae	IS-44
>ASV_1355.1.253	UACGGAGGGUCCAAGCGUUAUCCGGAAUCAUUGGGUUUAAAGGGUCCGUAGGCGGGUUAUUAAGUCAGGGGUGAAAGUUUGCAGCUCAACUGUAAAAUUGCCUUUGAUACUGAUAGUCUUGAAUUGUAGUGAAGUGGUUAGAAUAUGUGGUGUAGCGGUGAAAUGCAUAGAUAUCACAUAGAAUACCGAUUGCGAAGGCAGAUCACUAACUAUAUAUUGACGCUGAGGGACGAAAGCGUGGGGAGCGAACGGG	Bacteria	Bacteroidetes	Bacteroidia	Flavobacteriales	Flavobacteriaceae	uncultured
>ASV_1247.1.253	UACGGAGGGUGCAAGCGUUAUCCGGAUUUAUUGGGUUUAAAGGGUCCGCAGGCGGGAUUCUAAGUCAGUGGUGAAAGCCUACAGCUCAACUGUAGAACUGCCAUUGAUACUGGAAUUCUUGAGUGUGGUUGAAGUAGACGGAAUAUGUCAUGUAGCGGUGAAAUGCAUAGAUAUGACAUAGAACACCAAUUGCGUAGGCAGUUUACUAAACCAUUACUGACGCUCAUGGACGAAAGUGUGGGGAGCGAACAGG	Bacteria	Bacteroidetes	Bacteroidia	Flavobacteriales	NS9 marine group
>ASV_1257.1.253	UACGAGGGGUGCUAGCGUUGUCCGGAAUAACUGGGCGUAAAGGGUCCGUAGGCGUUUUAUUAAGUUGAUUGUUAAAUCCACCGGCUUAACCGGUGAUCUGCAAUCAAAACUGAUAAAAUAGAAUAUGUGAGAGGAAUGUGGAAUUCCUGGUGUAGCGGUGACAUGCGUAGAUAUCAGGAGGAACACCAAUGGCGAAGGCAGCAUUCUGGCACAAUAUUGACGCUGAGGGACGAAAGCGUGGGGAGCGAACAGG	Bacteria	Marinimicrobia (SAR406 clade)
>ASV_1359.1.253	UACGAGGGGUGCUAGCGUUGUCCGGAAUUACUGGGCGUAAAGGGUCCGUAGGCGUCUUGUCAAGUUGAUCGUUAAAUCCACCGGCUUAACCGGUGAUCUGCGAUCAAAACUGGCAGGAUAGAAUAUGUGAGGGGAAUGUGGAAUUCCUGGUGUAGCGGUGACAUGCGUAGAUAUCAGGAGGAACACCAAUGGCGAAGGCAGCAUUCUGGCACAAUAUUGACGCUGAGGGACGAAAGCGUGGGGAGCAAACAGG	Bacteria	Marinimicrobia (SAR406 clade)
>ASV_1250.1.253	UACGGAGGGUCCAAGCGUUAUCCGGAUUCAUUGGGUUUAAAGGGUUCGUAGGCGGAUAGAUAAGUCAGUGGUGAAAUCCCGAAGCUCAACUUCGGAACUGCCAUUGAAACUGUUUAUCUUGAAUUUAGUUGAAGUGGGCGGAAUAUGACAUGUAGCGGUGAAAUGCAUAGAUAUGUCAUGGAACACCAAUUGCGAAGGCAGCUCACUAAGCUAAUAUUGACGCUGAUGAACGAAAGCAUGGGUAGCGAACAGG	Bacteria	Bacteroidetes	Bacteroidia	Flavobacteriales	Cryomorphaceae	uncultured
>ASV_1260.1.253	UACCGGCAGCUCAAGUGGUCGUCGCUUUUAUUGGGCCUAAAACGUCCGUAGCCUGUUUGGUAAAUCUGUGGGUAAAUCAACUCGCUCAACGAGUUGAAUUCUGCAGAGACUGCCAGACUAGGGACCGGGAGAGGUGUGGGGUACUCGAGGGGUAGGGGUAAAAUCCUGUCAUCCUUCGAGGACCACCAGUUGCGAAGGCGCCACACUGGAACGGAUCCGACGGUCAGGGACGAAGCCUAGGGGCACGAACCGG	Archaea	Euryarchaeota	Thermoplasmata	Marine Group II
>ASV_1364.1.253	UACGUAGGGUGCAAGCGUUAAUCGGAAUUACUGGGCGUAAAGCGUGCGCAGGCGGUUCGGAAAGAGAGGUGUGAAAUCCCAGGGCUCAACCUUGGAACUGCACUUUUAACUACCGAGCUAGAGUAUGUCAGAGGGGGGUGGAAUUCCGCGUGUAGCAGUGAAAUGCGUAGAUAUGCGGAGGAACACCGAUGGCGAAGGCAGCCCCCUGGGAUAAUACUGACGCUCAUGCACGAAAGCGUGGGGAGCAAACAGG	Bacteria	Proteobacteria	Gammaproteobacteria	Betaproteobacteriales	Burkholderiaceae	GKS98 freshwater group
>ASV_1254.1.253	UACGAAGGGCCCGAGCGUUAAUCGGAAUCACUGGGCUUAAAGCGUGUGUAGGCGGACAUGAAGGCGAUUUGUGAAAUCCCUCGUCUCAAACGAGGAACUGCAGGUCGAACCACGUGUCUUGAGACAGGUAGGGGUGGUCGGAACCGUAGGUGGAGUGGUGAUAUGCGUUGAUAUCUACGGGAACGCCGAAGGAGAAGUCAGGCCACUGGGCCUGUUCUGACGCUGAGACACGAAAGCGUGGGGAGCGAACGGG	Bacteria	Planctomycetes	Phycisphaerae	Phycisphaerales	Phycisphaeraceae	FS140-16B-02 marine group
>ASV_1264.1.253	UACGGGGGAUGCAAGCGUUAUCCGAAAUCAUUGGGCGUAAAGCGCCUGUAGGUUGUUUAUUAAGUCUGUUGUUAAAGCCUAGGGCUUAACCCUAGAACAGCAAUGGAAACUGGUAAACUUGAGUAUGGUAGGGGUAGAGGGAAUUUCUAGUGUAGCGGUGAAAUGCGUAGAUAUUAGAAAGAACACCAGUGGCGAAAGCGCUCUACUGGACCAUUACUGACACUCAGAGGCGAAAGCUAGGGUAGCAAAAGGG	Bacteria	Cyanobacteria	Oxyphotobacteria	Chloroplast
>ASV_1258.1.253	UACGGGGGAUGCAAGCGUUAUCCGGAAUCAUUGGGCGUAAAGCGCCUGUAGGUUGUUUAUUAAGUCUGUUGUUAAAGACUAGGGCUUAACCCUAGAAAAGCAAUGGAAACUGAUAGACUAGAGUAUGGCAGGGGUAGAGGGAAUUUCUAGUGUAGCGGUGAAAUGCGUAGAUAUUAGAAAGAACACCAGCGGCGAAAGCGCUCUACUGGACCAUUACUGACACUCAGAGGCGAAAGCUAGGGUAGCAAAAGGG	Bacteria	Cyanobacteria	Oxyphotobacteria	Chloroplast
>ASV_1266.1.254	UACGAAGGGGGCGAGCGUUAUCCGGAAUGAUUGGGCGUAAAGAGUUCGUAGGCGGUAUUUGUUGUUAUAUGUAAAAUCCUAGGUUUACUACUUAGGUCUGCGUAUAAUACUCUUUUACUUGAGUAUAGUAGAGGAUAACAGAAUUUCAUACAUAGGGUUAAAAUCCAAUUAUUUAUGAAGGAAUGUCGAUGGCGAAAGCAGUUAUCUGGACUAUUUACUGACGCUGAGGAACGAAAGCAUAGGGAGCAAACAGG	Bacteria	Proteobacteria	Alphaproteobacteria	Rickettsiales	Mitochondria
>ASV_1261.1.248	CGUAGGGUGCGAGCGUUGUCCGGAUUUAUUGGGCGUAAAGGGCUCGUAGGUGGUUGAUCGCGUCGGAAGUGUAAUCUUGGGGCUUAACCCUGAGCGUGCUUUCGAUACGGGUUGACUUGAGGAAGGUAGGGGAGAAUGGAAUUCCUGGUGGAGCGGUGGAAUGCGCAGAUAUCAGGAGGAACACCAGUGGCGAAGGCGGUUCUCUGGGCCUUUCCUGACGCUGAGGAGCGAAAGCGUGGGGAGCGAAC	Bacteria	Actinobacteria	Actinobacteria	Propionibacteriales	Propionibacteriaceae	Cutibacterium
>ASV_127.1.253	AACCAGCACCUCAAGUGGUCAGGAUGAUUAUUGGGCCUAAAGCAUCCGUAGCCGGCUCUGUAAGUUUUCGGUUAAAUCUGUACGCUCAACGUACAGGCUGCCGGGAAUACUGCAGAGCUAGGGAGUGGGAGAGGUAGACGGUACUCGGUAGGAAGGGGUAAAAUCCUUUGAUCUAUUGAUGACCACCUGUGGCGAAGGCGGUCUACCAGAACACGUCCGACGGUGAGGGAUGAAAGCUGGGGGAGCAAACCGG	Archaea	Thaumarchaeota	Nitrososphaeria	Nitrosopumilales	Nitrosopumilaceae	Candidatus Nitrosopumilus
>ASV_1265.1.253	UACAGAGACUGCAAGCGUUAUUCGGAUUCACUGGGCGUAAAGGGUGCGCAGGCGGUCGUGUGUGUUAGAUGUGAAAGCCCGAGGCUCAACCUCGGAAUUGCGUUUAAAACUACACGACUAGAGCAUUGGAGAGGGAAGCGGAAUUCAUGGUGUAGCAGUGAAAUGCGUAGAUAUCAUGAGGAACACCAGAGGCGAAGGCGGCUUCCUGGACAAUUGCUGACGCUCAGGCACGAAAGCGUGGGUAGCGAAAGGG	Bacteria	Verrucomicrobia	Verrucomicrobiae	Opitutales	Opitutaceae	Cephaloticoccus
>ASV_1273.1.253	UACGGAGGGUCCAAGCGUUAUCCGGAAUCAUUGGGUUUAAAGGGUCCGUAGGCGGGCUAUUAAGUCAGGGGUGAAAGUUUGCAGCUCAACUGUAAAAUUGCCUUUGAUACUGGUAGUCUUGAGUUAUAGUGAAGUGGUUAGAAUAUGUGGUGUAGCGGUGAAAUGCAUAGAUAUCACAUAGAAUACCAAUUGCGAAGGCAGAUCACUAACUAUAUACUGACGCUGAUGGACGAAAGCGUGGGGAGCGAACGGG	Bacteria	Bacteroidetes	Bacteroidia	Flavobacteriales	Flavobacteriaceae	uncultured
>ASV_1267.1.253	UACGGAGGGGGCUAGCGUUGCUCGGAAUUACUGGGCGUAAAGCGCGCGUAGGCGGCGAAUCCAGUCAGGCGUGAAAGCCCAGGGCUUAACCCUGGAAUAGCGUUUGAUACUGAUUUGCUAGAAUUCGAGAGAGGGUAGUGGAAUUUCCAGUGUAGAGGUGAAAUUCGUAGAUAUUGGAAAGAACACCAGUGGCGAAGGCGGCUACCUGGCUCGAUAUUGACGCUGAGGUGCGAAAGCGUGGGGAGCGAACGGG	Bacteria	Proteobacteria	Alphaproteobacteria	Rhodospirillales	Magnetospiraceae	uncultured
>ASV_1277.1.253	GACGGAGGAUGCAAGUGUUAUCCGGAAUCACUGGGCGUAAAGCGUCUGCAGGUGGUUUUUUAAGUCCGAUGUUAAAACUCGAGGCUCAACCUCGAUCCAGCAUUGGAAACUGAAAGACUAGAGUAUAGUAGGGAUAGAGGGAAUUUCCAGUGGAGCGGUGAAAUGCGUAGAUAUUGGAAAGAACACCGAUGGCGAAAGCACUCUAUUGGGCUAUUACUGACACUCAGAGACGAAAGCUAGGGGAGCGAAUGGG	Bacteria	Cyanobacteria	Oxyphotobacteria	Chloroplast
>ASV_1270.1.253	UACGGAGGAUCCAAGCGUUAUCCGGAAUCAUUGGGUUUAAAGGGUCCGUAGGCGGUUUAAUAAGUCAGUGGUGAAAGCCCAUCGCUCAACGGUGGAACGGCCAUUGAUACUGUUAAACUUGAAUUAUUAGGAAGUAACUAGAAUAUGUAGUGUAGCGGUGAAAUGCUUAGAGAUUACAUGGAAUACCAAUUGCGAAGGCAGGUUACUACUAAUGGAUUGACGCUGAUGGACGAAAGCGUGGGUAGCGAACAGG	Bacteria	Bacteroidetes	Bacteroidia	Flavobacteriales	Flavobacteriaceae	Flavobacterium
>ASV_1280.1.253	UACGAAGGUCCCGAGCGUUAUUCGGAAUCACUGGGCGUAAAGGGAGCGUAGGCGGCGCGGUAAGUCAGAUGUGAAAUCUGGAGGCUCAACCUCCAAACUGCAUUCGAUACUGCCGUGCUAGAGUAAUGGAGAGGUAACUGGAAUUCUCGGUGUAGCAGUGAAAUGCGUAGAUAUCGAGAGGAAGACCAAUGGCGAAAGCAGGUUACUGGACAUUUACUGACGCUGAGGCUCGAAGGCUAGGGUAGCGAAAGGG	Bacteria	Verrucomicrobia	Verrucomicrobiae	Verrucomicrobiales	Rubritaleaceae	Rubritalea
>ASV_1274.1.253	CACCGGCACCUCGAGUGGUAGCCACUAUUAUUGGGCCUAAAGCGUUCGUAGCCGGUUUGGUAAAUUCUUGGGUAAAUCGUACAGCUUAACUGUGCGGAUUCCGGGGACACUACCAGACUUGAGACCGGGAGAGAUCAGAGGUACUUGUAGGGGAGCGGUGAAAUGUUGUAAUCCUACAGGGACCACCAGUGGCGAAGGCGUCUGAUCAUAACGGCUUUGACGGUGAGGAACGAAACCCUGGGGCGCAAACGGG	Archaea	Euryarchaeota	Thermoplasmata	Marine Group III
>ASV_1284.1.253	UACGGAGGGGGCUAGCGUUGUUCGGAAUUACUGGGCGUAAAGCGCAUGUAGGCGGACCAGAAAGUUGGGGGUGAAAUCCCGGGGCUCAACCCCGGAACGGCCUUCAAAACUAUUGGUCUGGAGUUCGAGAGAGGUGAGUGGAAUUCCGAGUGUAGAGGUGAAAUUCGUAGAUAUUCGGAGGAACACCAGUGGCGAAGGCGGCUCACUGGCUCGAUACUGACGCUGAGAUGCGAAAGCGUGGGGAGCAAACAGG	Bacteria	Proteobacteria	Alphaproteobacteria	Rhodobacterales	Rhodobacteraceae	Paracoccus
>ASV_1281.1.253	UACGGAGGGUCCAAGCGUUAUCCGGAAUCAUUGGGUUUAAAGGGUCCGCAGGCGGUUGAUUAAGUCAGAGGUGAAAUCCCAUAGCUCAACUAUGGAACUGCCUUUGAUACUGGUUAACUUGAGUCAUAUGGAAGUAGAUAGAAUGUGUAGUGUAGCGGUGAAAUGCAUAGAUAUUACACAGAAUACCGAUUGCGAAGGCAGUCUACUACGUAUGUACUGACGCUGAGGGACGAAAGCGUGGGGAGCGAACAGG	Bacteria	Bacteroidetes	Bacteroidia	Flavobacteriales	Flavobacteriaceae	Polaribacter 1
>ASV_1288.1.253	UACGGAGGGUGCAAGCGUUAAUCGGAAUUACUGGGCGUAAAGCGCUCGUAGGCGGUUUGUUAAGUCGGAUGUGAAAGCCCCGGGCUCAACCUGGGAACUGCAUUCGAUACUGGCAAACUAGAGUAUAGAAGAGGCAAGUGGAAUUCCGGGUGUAGCGGUGAAAUGCGUAGAUAUCCGGAGGAACAUCAGUGGCGAAGGCGACUUGCUGGUCUAAUACUGACGCUGAGGAGCGAAAGCGUGGGGAGCAAACGGG	Bacteria	Proteobacteria	Gammaproteobacteria	BD7-8
>ASV_1285.1.253	UACGGAGGGUGCGAGCGUUAAUCGGAAUUACUGGGCGUAAAGCGCGCGUAGGCGGUUAAUUAAGUCAGAUGUGAAAUCCCAGGGCUCAACCUUGGAACUGCAUUUGAAACUGGUUAACUAGAGUUUUGUAGAGGGUGGUAGAAUUUCAGGUGUAGCGGUGAAAUGCGUAGAGAUCUGAAGGAAUACCAGUGGCGAAGGCGGCCACCUGGACAAUAACUGACGCUGAGGCGCGAAGGCGUGGGGAGCAAACGGG	Bacteria	Proteobacteria	Gammaproteobacteria	Alteromonadales	Psychromonadaceae	Psychromonas
>ASV_1290.1.253	UACGAAAGGUGCAAGCGUUAAUCGGAAUUACUGGGCGUAAAGCGAGCGUAGGCGGCUUGGUAAGUUGAAUGUGAAAGCCCCGGGCUCAACCUGGGAACUGCAUCCAAAACUGUCAAGCUAGAGUAUGGUAGAGGAUGGCGGAAUUUCCUGUGUAGCGGUGAAAUGCGUAGAUAUAGGAAGGAACAUCAGUGGCGAAGGCGGCCAUCUGGACCAAUACUGACGCUGAGGCUCGAAAGCGUGGGGAGCAAACAGG	Bacteria	Proteobacteria	Gammaproteobacteria	Oceanospirillales	Litoricolaceae	Litoricola
>ASV_1289.1.253	UACGGAGGGUGCAAGCGUUAAUCGGAAUUACUGGGCGUAAAGCGCGCGUAGGUGGUUGAGUAAGCGAGAUGUGAAAGCCCCGGGCUCAACCUGGGAACGGCACUUCGAACUGCUCGGCUAGAGUGUGGUAGAGGGUAGUGGAAUUUCCUGUGUAGCGGUGAAAUGCGUAGAUAUAGGAAGGAACACCAGUGGCGAAGGCGGCUACCUGGACCAACACUGACACUGAGGUGCGAAAGCGUGGGGAGCAAACAGG	Bacteria	Proteobacteria	Gammaproteobacteria	Alteromonadales	Marinobacteraceae	Marinobacter
>ASV_1292.1.253	UACGGAGGUCCCAAGCGUUGUUCGGAUUCACUGGGCGUAAAGAGUAUGUAGGCGGCCCGUUAAGUCUGAUGUGAAAGCUCCGAGCUCAACUCGGAAACUGCAUUGGAUACUGGCGGGCUAGAGAUCCGGAGGGGAGUCUGGAAUUCUCGGUGUAGCAGUGAAAUGCGUAGAUAUCGAGAGGAACACCAGUGGCGAAGGCGAGACUCUGGACGGUUUCUGACGCUGAGAUACGAAAGUUAGGGUAGCAAACAGG	Bacteria	Verrucomicrobia	Verrucomicrobiae	Pedosphaerales	Pedosphaeraceae
>ASV_1293.1.252	UACCGGAGGGGCGAGCGUUAUUCGGAAUGAUUGGGCGUAAAGGGUCCGUAGGCGGUUUUUUAAGUUGUUUCUAUAAUUUUAGGGCAUAACUCUAAACUUGAAACAAAACUGAAAAACUAGAAUUUGAUAGAGGAUAGUGGAAUUCCUAGUGGAAGGAUAAAAUCUCUAGAUAUUAGGAGGAACAUCAGAGGCGAAGGCGACUAUCUGGAUCAAUAUUGACGCUAAAGGACGAAAGUAUGGGUAUCAAAUGGG	Bacteria	Proteobacteria	Alphaproteobacteria	Rickettsiales	Rickettsiaceae	uncultured
>ASV_1296.1.253	UACGGAGGGUACGAACGUUAAUCGGAAUUACUGGGCGUAAAGCGCGCGUAGGUGGUUUGUUAAGUGGGAUGUGAAAGCCCUGGGCUUAACCUGGGAACUGCAUUCCAAACUGACGAACUAGAGUACGGUAGAGGGGGGUAGAAUUCAGAGUGUAGCGGUGAAAUGCGUAGAUAUUCUGAGGAAUACCAGUGGCGAAGGCGGCCCCCUGGAUUGAUACUGACACUGAGGAGCGAAAGCGUGGGGAGCAAACAGG	Bacteria	Proteobacteria	Gammaproteobacteria	OM182 clade
>ASV_1297.1.253	UACGUAGGGUGCAAGCGUUGUCCGGAAUUAUUGGGCGUAAAGAGCUCGUAGGCGGUUUGUCACGUCUGCUGUGAAAUUUCGAGGCUCAACCUCGAACUUGCAGUGGGUACGGGCAGACUAGAGUGCGGUAGGGGAGAUGGGAAUUCCUGGUGUAGCGGUGGAAUGCGCAGAUAUCAGGAGGAACACCAAUGGCGAAGGCACAUCUCUGGGCCGUAACUGACGCUGAGGAGCGAAAGCGUGGGGAGCAAACAGG	Bacteria	Actinobacteria	Actinobacteria	Micrococcales	Microbacteriaceae	SV1-3
>ASV_13.1.253	UACGGAGGAUCCAAGCGUUAUCCGGAAUCAUUGGGUUUAAAGGGUCCGUAGGUGGAUAAUUAAGUCAGAGGUGAAAUCUUGCAGCUCAACUGUAAAAUUGCCUUUGAAACUGGUUAUCUUGAGUUAUUAUGAAGUAGUUAGAAUAUGUAGUGUAGCGGUGAAAUGCAUAGAUAUUACAUAGAAUACCAAUUGCGAAGGCAGAUUACUAAUAAUCAACUGACACUGAUGGACGAAAGCGUGGGUAGCGAACAGG	Bacteria	Bacteroidetes	Bacteroidia	Flavobacteriales	Flavobacteriaceae	Aquibacter
>ASV_130.1.253	UACGGAGGGGGCAAGCGUUGUUCGGAAUUACUGGGCGUAAAGGGCGCGUAGGCGGCCAAGUCAGUCAGGCGUGAAAGCCCAGGGCUCAACCCUGGAAUUGCGUUUGAUACUGCCUGGCUAGAGACCGGAAGAGGGUAGUGGAAUUCCCAGUGUAGAGGUGAAAUUCGUAGAUAUUGGGAAGAACACCAGUGGCGAAGGCGGCUACCUGGUCCGGAUCUGACGCUGAGGCGCGAAAGCGUGGGGAGCAAACAGG	Bacteria	Proteobacteria	Alphaproteobacteria	Thalassobaculales	Nisaeaceae	OM75 clade
>ASV_1302.1.253	UACGGAGGGUGCGAGCGUUAAUCGGAAUUACUGGGCGUAAAGCGCGCGUAGGCGGUUUGUUAAGUCGGAUGUGAAAGCCCUGGGCUCAACCUGGGAACUGCAUUCGAUACUGGCAAACUAGAGUGCGAGAGAGGGAGGUAGAAUUCCAUGUGUAGCGGUGAAAUGCGUAGAUAUGUGGAGGAAUACCGGUGGCGAAGGCGGCCUCCUGGCUCGACACUGACGCUGAGGUGCGAAAGCGUGGGGAGCAAACAGG	Bacteria	Proteobacteria	Gammaproteobacteria	Cellvibrionales	Halieaceae	Halioglobus
>ASV_1301.1.253	GACGGAGGAUGCAAGUGUUAUCCGGAAUCACUGGGCGUAAAGCGUCUGUAGGUUGUUAAACAAGUCAACUGUUAAAUCUUGAGGCUUAACUUCAAAAUCGCAGUCGAAACUGUUUGACUAGAGUAUAGUAGGGGUAAAGGGAAUUUCCAGUGGAGCGGUGAAAUGCGUAGAUAUUGGAAAGAACACCGAUGGCGAAGGCACUUUACUGGGCUAUUACUGACACUCAGAGACGAAAGCUAGGGUAGCAAAUGGG	Bacteria	Cyanobacteria	Oxyphotobacteria	Chloroplast
>ASV_1306.1.253	UACAGGGGGUGCAAGCGUUAUCCGGAAUUACUGGGUUUAAAGGGUGCGUAGGCUGCCGUGUAAGUUUGGGGUGAAAGGCCAGGGCUUAACCUUGGGACUGCCUUGGAUACUGCACGGCUUGAAUUAGGAUGAGGUUGGCGGAAUGCGGCAUGUAGCGGUGAAAUGCAUAGAUAUGCCGUAGAACACCGAUUGUGAAGACAGCUGACUGGACCUAUAUUGACGCUGAGGCACGAAAGCGUGGGGAGCGAACGGG	Bacteria	Bacteroidetes	Bacteroidia	Chitinophagales	Saprospiraceae	Rubidimonas
>ASV_1303.1.253	UACAGAGGGUGCAAGCGUUAAUCGGAAUUACUGGGCGUAAAGCGCGCGUAGGCGGUUUGUUAAGUUGGAUGUGAAAGCCCCGGGCUCAACCUGGGAACUGCAUCCAAAACUGGCAAGCUAGAGUACAGUAGAGGGUGGUGGAAUUUCCUGUGUAGCGGUGAAAUGCGUAGAUAUAGGAAGGAACACCAGUGGCGAAGGCGACCACCUGGACUGAUACUGACGCUGAGGUGCGAAAGCGUGGGGAGCAAACAGG	Bacteria	Proteobacteria	Gammaproteobacteria	Pseudomonadales	Pseudomonadaceae	Pseudomonas
>ASV_131.1.253	UACUGAAGGUGCAAGCGUUAAUCGGAAUUACUGGGCGUAAAGCGCGCGUAGGCGGCUUGUUAAGUCGGAUGUGAAAGCCCUGGGCUCAACCCGGGAACUGCAUACGAUACUGGCAAGCUAGAGUAUGGGAGAGGGCUGUGGAAUUUCUAGUGUAGCGGUGAAAUGCGUAGAUAUUAGAAGGAACAUCAGUGGCGAAGGCGGCAGCCUGGCCCAAUACUGACGCUGAGGUGCGAAAGCGUGGGGAGCAAACAGG	Bacteria	Proteobacteria	Gammaproteobacteria	Cellvibrionales	Spongiibacteraceae	uncultured
>ASV_1307.1.253	UACGGAGGGUGCAAGCGUUAAUCGGAAUUACUGGGCGUAAAGCGCGCGUAGGCGGUUUGUUAAGUUGGAUGUGAAAGCCCAGGGCUCAACCUUGGAACUGCAUCCAAAACUGGCAGGCUAGAGUAUUGUAGAGGGGUGUGGAAUUUCAGGUGUAGCGGUGAAAUGCGUAGAGAUCUGAAGGAACAUCAGUGGCGAAGGCGACACCCUGGACAAAUACUGACGCUGAGGUGCGAAAGCGUGGGGAGCAAACGGG	Bacteria	Proteobacteria	Gammaproteobacteria	Oceanospirillales	Saccharospirillaceae	uncultured
>ASV_1313.1.252	UACGGGGGAUGCAAGUGUUAUCCGGAAUUAUUGGGCGUAAAGCGUCUGUAGGUUGUUUAAUAAGUCCAUUGUUAAAGCUUGAAACUUAACUUCAGAGAUGCAGUGGAAACUAUUAAACUAGAGUAUAAUUGAGGUAGAAGGAAUUUCCAGUGGAGUGGUGAAAUGCGUAGAUAUUGGAAAGAACACCAAUUGCGAAGGCAUUCUAUUAAAUUAUUCUGACACUCAGAGACGAAAGCUAGGGUAGCAAAUGGG	Bacteria	Cyanobacteria	Oxyphotobacteria	Chloroplast
>ASV_1310.1.253	UACGGAGGGUCCAAGCGUUAUCCGGAAUCAUUGGGUUUAAAGGGUCCGCAGGCGGACAAUUAAGUCAGAGGUGAAAUCCCAUAGCUCAACUAUGGAACUGCCUUUGAUACUGGUUGUCUUGAGUUAUACGGAAGUAGAUAGAAUAUGUGGUGUAGCGGUGAAAUGCAUAGAUAUCACAUAGAAUACCGAUUGCGAAGGCAGUCUACUACGUAUAUACUGACGCUCAUGGACGAAAGCGUGGGGAGCGAACAGG	Bacteria	Bacteroidetes	Bacteroidia	Flavobacteriales	Flavobacteriaceae	Tenacibaculum
>ASV_1318.1.253	UACAGAGGGUGCAAGCGUUGUUCGGAAUUAUUGGGCGUAAAGCGCGCGUAGGCGGUUACGAAAGUCUGAUGUGAAAGCCCGGGGCUUAACCUCGGAAGUGCAUCGGAAACUGCGUGACUUGAGUCUCGGAGAGGGUGGUGGAAUUCCAGGUGUAGAGGUGAAAUUCGUAGAUAUCUGGAGGAACAUCGGUGGCGAAGGCGACCACCUGGACGAUGACUGACGCUGAGGUGCGAAAGCGUGGGUAGCAAACAGG	Bacteria	Proteobacteria	Deltaproteobacteria	Myxococcales	P3OB-42
>ASV_1315.1.253	UACGGGGGGUGCAAGCGUUACUCGGAAUCACUGGGCGUAAAGAGCAUGUAGGCUGGUUUGUAAGUUGGAAGUGAAAUCCUAUGGCUUAACCAUAGAACUGCUUCCAAAACUGCAGACCUAGAGUAUGGGAGAGGUAGAUGGAAUUUCUGGUGUAGGGGUAAAAUCCGUAGAGAUCAGAAGGAAUACCGAUUGCGAAGGCGAUCUACUGGAACAUUACUGACGCUGAGAUGCGAAAGCGUGGGGAGCAAACAGG	Bacteria	Epsilonbacteraeota	Campylobacteria	Campylobacterales	Arcobacteraceae	Arcobacter
>ASV_1321.1.253	UACGAAGGGCCCGAGCGUUAUUCGGAAUCACUGGGCUUAAAGCGUACGUAGGCUGGUAUAUAGGCAUUUUGUGAAAUCCCUCGGCUCAACCGAGGAACUGCAGAGUGAACCAUAUACCUUGAGACAGACAGAGGUCGUUGGAACGAUUGGUGGAGUGGUGAAAUGCGUUGAUAUCAAUCGGAACGCCAAUGGAGAAGUCAAGCGACUGGGUCUGUUCUGACGCUGAGGUACGAAAGCGUGGGUAGCGAACGGG	Bacteria	Planctomycetes	Phycisphaerae	Phycisphaerales	Phycisphaeraceae	JL-ETNP-F27
>ASV_1319.1.253	UACGGAGGAUGCAAGCGUUAUCCGGAUUUAUUGGGUUUAAAGGGUCCGCAGGCGGACCAAUCAGUCAGUGGUGAAAUCCCAUCGCUCAACGAUGGAACUGCCAUUGAUACUGUUGGUCUUGAGUCUAGUUGACGUAGGCGGAAUAUGACAUGUAGCGGUGAAAUGCAUAGAUAUGUCAUAGAACACCAAUUGCGAAGGCAGCUUACGAAACUACGACUGACGCUCAUGGACGAAAGCGUGGGUAGCGAACAGG	Bacteria	Bacteroidetes	Bacteroidia	Flavobacteriales	Cryomorphaceae	NS10 marine group
>ASV_1325.1.253	UACGGAGGGGGCAAGCGUUGUUCGGAAUUAUUGGGCGUAAAGAGUAUGUAGGCGGCUAUUUAAGUCAGGCGUGCAAGCCCACGGCUCAACCGUGGAAUUGCGUUUGAAACUAUUUAGCUUGAGUACAGGAGAGGAAGGCGGAAUUCCCAGUGUAGCGGUGAAAUGCAUUGAUAUUGGGAAGAACACCGGUGGCGAAGGCGGCCUUCUGGUCUGAUACUGACGCUGAGAUACGAAAGCCAGGGGAGCGAACGGG	Bacteria	Nitrospinae	Nitrospinia	Nitrospinales	Nitrospinaceae	LS-NOB
>ASV_1322.1.253	UACGGAGGGUGCAAGCGUUAUCCGGAUUUAUUAGGUUUAAAGGGUUCGCAGGCGGAAUUUUAAGUCAGUGGUGAAAGCCUACAGCUCAACUGUAGAACUGCCAUUGAUACUGAUAUUCUUGAGUGUAGAUGAAGUGGGCGGAAUAUGUCAUGUAGCGGUGAAAUGCAUAGAUAUGACAUGGAACACCAAUUGCGAAGGCAGCUCACUAAACUAUUACUGACGCUCAUGAACGAAAGCGUGGGGAGCGAACAGG	Bacteria	Bacteroidetes	Bacteroidia	Flavobacteriales	NS9 marine group
>ASV_1329.1.253	UACGGAGGGUGCAAGCGUUGUUCGGAUUUACUGGGCGUAAAGCGCGCGCAGGCGGACUAGCAAGUCAGAUGUGAAAUCCCGGGGCUUAACCUCGGAACUGCGUCUGAAACUGUUAGUCUAGAGUCUCACAGGGGGUAGGGGAAUUUCACGUGUAGGGGUAAAAUCCGUAGAGAUGUGAAGGAACACCGGUGGCGAAGGCGCCUACCUGGAUGAGUACUGACGCUGAGGCGCGAAAGCGUGGGGAGCAAACAGG	Bacteria	Proteobacteria	Deltaproteobacteria	Bdellovibrionales	Bacteriovoracaceae	Peredibacter
>ASV_133.1.253	UACGGAGGAUGCGAGCGUUAUCCGGAUUUAUUGGGUUUAAAGGGUCCGCAGGCGGACCAAUCAGUCAGUGGUGAAAUCCAAUCGCUUAACGAUUGAACUGCCAUUGAUACUGUUGGUCUUGAGUCUAGUUGACGUAGGCGGAAUGUGACAUGUAGCGGUGAAAUGCAUAGAUAUGUCACAGAACACCAAUUGCGAAGGCAGCUUACGAAACUACGACUGACGCUCAUGGACGAAAGCGUGGGUAGCGAACAGG	Bacteria	Bacteroidetes	Bacteroidia	Flavobacteriales	Cryomorphaceae	NS10 marine group
>ASV_1332.1.254	GACAGAAGGAGCUAGUGUUAUUCUUAGUUAUUAGGUGUAAAGUGCUUGUAGACGCUUUAAAUAGUUAAACUUUAAAAACCAAGAUUUUAAUUCUGGUAGUUGGUUUAAUACAUUUUUAGUAGAGUAUAGUAGAGGGUAGUAGAAUUUUUAAUGUAAGGAUAAAAUCUUGAGAUAUUAAGAGGAAUGCCAGCAGCGAAGGCGGCUACCUGGGCUAUUACUGACGUUAAAGGGCGAAAGCUAGGGUAUCAAACGGG	Bacteria	Proteobacteria	Alphaproteobacteria	Rickettsiales	Mitochondria
>ASV_1333.1.253	UACGAAAGGGGCGAGCGUUAUCCGGAAUGAUUGGGCGUAAAGAGUUCGUAGGCGGUAUUUGUUGUUACAUGUUAAAUCCUAGGUUUAUACUUAGGUCUGCGUGUAAUACUCUUUUACUUGAGUAUAGUAGAGGAUAACAGAAUUUCAUACAUAGGGGUAAAAUCCAAUUAUUUAUGAAGGAAUGCCAGUGGCGAAAGCGGUUAUCUGGACUAUUUACUGACGCUGAGGAACGAAAGCAUAGGGAGCAAACAGG	Bacteria	Proteobacteria	Alphaproteobacteria	Rickettsiales	Mitochondria
>ASV_1336.1.253	CACGUACUGUGCGAACGUUAUUCGGAAUCACUGGGCUUAAAGGGUACGUAGGCGGUUUAUCAAGUCAGGUGUGAAAUGCCUGAGCUCAACUGAGGCACUGCGCUUGAAACUGAUAAACUAGAGUAUUCCAGGGGUGUGCGGAACUGCCAGUGGAGCGGUGAAAUGCGUUGAUAUUGGCAGGAACACCGGAGGCGAAGGCGGCACACUGGGGGAUAACUGACGCUGAGGUACGAAAGCCAGGGUAGCGAACGGG	Bacteria	Planctomycetes	Planctomycetacia	Planctomycetales	Rubinisphaeraceae	uncultured
>ASV_1337.1.253	UACGGAGGGUCCAAGCGUUAUCCGGAUUUAUUGGGUUUAAAGGGUCCGUAGGCGGGUUAUUAAGUCAGUGGUGAAAUCCUACAGCUCAACUGUAGAACUGCCAUUGAAACUGUUAACCUUGAGUAUAAUUGAAGUGGGCGGAAUGUGUCAUGUAGCGGUGAAAUGCUUAGAUAUGACACAGAACACCGAUUGCGAAGGCAGCUCACUAAGUUAUAACUGACGCUGAGGGACGAAAGCGUGGGUAGCGAACAGG	Bacteria	Bacteroidetes	Bacteroidia	Flavobacteriales	Cryomorphaceae	uncultured
>ASV_1341.1.253	UACGGAGGGUGCAAGCGUUAUCCGGAAUCACUGGGUUUAAAGGGUGCGUAGGUGGACUAGUAAGUCAGAGGUGAAAUCCCGCAGCUUAACUGCGGAACUGCCUUUGAUACUGCUUGUCUUGAAUCAGGUUGAGGUAUGCGGAAUGUGGCAUGUAGCGGUGAAAUGCGUAGAUAUGCCAUAGAACACCGAUUGCGAAGGCAGCAUACUGGCCCUGUAUUGACACUGAGGCACGAAAGCGUGGGGAGCGAACAGG	Bacteria	Bacteroidetes	Bacteroidia	Chitinophagales	Saprospiraceae	Lewinella
>ASV_1339.1.253	UACGUAGGGUGCGAGCGUUAAUCGGAAUUACUGGGCGUAAAGCGUGCGCAGGCUGUUUUGUAAGUCAGAUGUGAAAUCCCUGAGCUCAACUUAGGAACUGCGUUUGAAACUACAAGACUAGAAUAUGUCAGAGGGGGGUAGAAUUCCACGUGUAGCAGUGAAAUGCGUAGAGAUGUGGAGGAAUACCAAUGGCGAAGGCAGCCCCCUGGGAUAAUAUUGACGCUCAUGCACGAAAGCGUGGGGAGCAAACAGG	Bacteria	Proteobacteria	Gammaproteobacteria	Betaproteobacteriales	Methylophilaceae	Methylotenera
>ASV_1345.1.253	UACGUAGGUGGCAAGCGUUGUCCGGAAUUAUUGGGCGUAAAGCGCGCGCAGGUGGUUCCUUAAGUCUGAUGUGAAAGCCCACGGCUCAACCGUGGAGGGUCAUUGGAAACUGGGGAACUUGAGUGCAGAAGAGGAAAGUGGAAUUCCAAGUGUAGCGGUGAAAUGCGUAGAUAUUUGGAGGAACACCAGUGGCGAAGGCGACUUUCUGGUCUGUAACUGACACUGAGGCGCGAAAGCGUGGGGAGCAAACAGG	Bacteria	Firmicutes	Bacilli	Bacillales	Bacillaceae	Bacillus
>ASV_1342.1.253	UACGAAGGGGGCUAGCGUUGCUCGGAAUUACUGGGCGUAAAGGGCGCGUAGGCGGACAGUUUAGUCAGAGGUGAAAGCCCAGGGCUCAACCUUGGAAUAGCCUUUGAUACUGACUGUCUUGAGUACGGGAGAGGUGUGUGGAACUCCGAGUGUAGAGGUGAAAUUCGUAGAUAUUCGGAAGAACACCAGUGGCGAAGGCGACACACUGGCCCGUUACUGACGCUGAGGCGCGAAAGCGUGGGGAGCAAACAGG	Bacteria	Proteobacteria	Alphaproteobacteria	Caulobacterales	Caulobacteraceae	Phenylobacterium
>ASV_1349.1.254	UACGGGGGGGACGAGUGUUACUCGGAAUGAUUAGGCGUAAAGGGUCCUUUAAGCGGUUUAAUAAGUUAAAAGUUUUCUCAUAUGGGCCCAACCUGUAUGUACUUUUAAAACUGUUAGACUUGAGUUUAUCAGGAGAUAGUAGAAUUCAUGGAGUAGGGGUAAAAUCCAAUAAUCUCAUGAGGAACACCAGUGGCGAAGGCGACUAUCUAGGGUAAAACUGACGCUGUAAGACGAAGGUAUGGGUAUCAAAUGGG	Bacteria	Proteobacteria	Alphaproteobacteria	Rickettsiales	Anaplasmataceae	uncultured
>ASV_1346.1.255	UACGAAGGGGGCAAGCGUUAUCCAGAAUGAUUGGGCGUAAAGAGUUUGUAGGCAGUAUUUGUUGUUAUUUGUAAAAGCCUAAAUUUGUUGUUUAGAUAUGCAUUUAAUACUCUUUUACUUUGAGUAUAGUAGAGGAUAACAGAAUUUUAUACAUAGGAGUGAAAUCCGAUCAUUUAUGAAGGAAUGUCAGUGGCGAAAGCGGUUAUCUGGACUAUUUACUGACGCUGAGGAACGAAAGCAUAGGGAGCAAACAGG	Bacteria	Proteobacteria	Alphaproteobacteria	Rickettsiales	Mitochondria
>ASV_1352.1.253	UACGGAGGGGGCAAGCGUUGUUCGGAAUUACUGGGCGUAAAGGGCGCGUAGGCGGCUAUAACAGUCAGGCGUGAAAGCCCCGGGCUUAACCUGGGAACUGCGUUUGAUACUGCAUAGCUAGAGAUUGGAAGAGGAGAGUGGAAUUCCAAGUGUAGAGGUGAAAUUCGUAGAUAUUUGGAAGAACACCAGUGGCGAAGGCGGCUCUCUGGUCCACAUCUGACGCUGAGGCGCGAAAGCGUGGGGAGCAAACAGG	Bacteria	Proteobacteria	Alphaproteobacteria	uncultured
>ASV_1353.1.253	UACGGAGGGAGCUAGCGUUGUUCGGAAUUACUGGGCGUAAAGCGCGCGUAGGCGGCUUAUCAAGUCAGGGGUGAAAUCCCGGGGCUCAACCCCGGAACUGCCUCUGAAACUGGUAGACUAGAAUCCUGGAGAGGCGAGUGGAAUUCCGAGUGUAGAGGUGAAAUUCGUAGAUAUUCGGAAGAACACCAGUGGCGAAGGCGACUCGCUGGACAGGUAUUGACGCUGAGGUGCGAAAGCGUGGGGAGCAAACAGG	Bacteria	Proteobacteria	Alphaproteobacteria	Sphingomonadales	Sphingomonadaceae	Erythrobacter
>ASV_1356.1.253	UACGAAGGGUGCAAGCGUUGUUCGGAUUUAUUGGGCGUAAAGCGCGCGCAGGCGGACGGCUAAGUCAGAUGUGAAAUCUCGGGGCUCAACCCCGAAACUGCGUCUGAAACUGGUCGUCUAGAAUCUCGGAGAGGAAAGGGGAAUUUCGCAUGUAGGGGUAAAAUCCGUAGAGAUGCGAAGGAACACCAGAGGCGAAGGCGCCUUUCUGGACGAGUAUUGACGCUGAGGCGCGAAAGCGUGGGGAGCAAACAGG	Bacteria	Proteobacteria	Deltaproteobacteria	Bdellovibrionales	Bacteriovoracaceae	uncultured
>ASV_1357.1.253	UACGGAGACUGCAAGCGUUACUCGGAUUCACUGGGCGUAAAGGGUGCGUAGGCCGCUAGGUGUGUUAGGUGUGAAAUCUCGGGGCUCAACCCCGAAACUGCGCCUAAAACUGCCUAGCUAGAGUAUUGGAGAGGUAAGCGGAAUUUCUGGUGUAGCGGUGAAAUGCGUAGAUAUCAGAAGGAACACCAAUGGCGAAGGCAGCUUACUGGACAAUUACUGACGCUGAGGCACGAAAGCAUGGGUAGCGAAAGGG	Bacteria	Verrucomicrobia	Verrucomicrobiae	Opitutales	Puniceicoccaceae	Lentimonas
>ASV_136.1.253	UACGGAGGGUGCGAGCGUUAAUCGGAAUUACUGGGCGUAAAGCGCACGUAGGUGGUUUGAUAAGCUAGCUGUGAAAGCCCCGGGCUCAACCUGGGAACUGCAGUUAGAACUGUCUGGCUAGAGUAUAGUAGAGGGUGGCGGAAUUUCCUGUGUAGCGGUGAAAUGCGUAGAUAUAGGAAGGAACAUCAGUGGCGAAGGCGGCCACCUGGACUAAUACUGACACUGAGGUGCGAAAGCGUGGGGAGCAAACAGG	Bacteria	Proteobacteria	Gammaproteobacteria	Cellvibrionales	Porticoccaceae	SAR92 clade
>ASV_1360.1.253	UACGGAGGGUCCAAGCGUUAUCCGGAAUCAUUGGGUUUAAAGGGUCCGUAGGCGGGCUAUUAAGUCAGAGGUGAAAGUUUGCAGCUCAACUGUAAAAUUGCCUUUGAUACUGAUAGUCUUGAAUUGUAGUGAAGUGGUUAGAAUAUGUGGUGUAGCGGUGAAAUGCAUAGAUAUCACAUAGAAUACCGAUUGCGAAGGCAGAUCACUAACUAUACAUUGACGCUGAGGGACGAAAGCGUGGGGAGCGAACGGG	Bacteria	Bacteroidetes	Bacteroidia	Flavobacteriales	Flavobacteriaceae	uncultured
>ASV_1361.1.253	UACGGAGGGUGCAAGCGUUAAUCGGAAUUACUGGGCGUAAAGCGCGCGUAGGUGGCUUGAUAAGCCGGUUGUGAAAGCCCCGGGCUCAACCUGGGAACGGCAUCCGGAACUGUCAGGCUAGAGUGCAGGAGAGGAAGGUAGAAUUCCCGGUGUAGCGGUGAAAUGCGUAGAGAUCGGGAGGAAUACCAGUGGCGAAGGCGGCCUUCUGGACUGACACUGACACUGAGGUGCGAAAGCGUGGGUAGCAAACAGG	Bacteria	Proteobacteria	Gammaproteobacteria	Oceanospirillales	Halomonadaceae	Halomonas
>ASV_1363.1.253	UACGGGGGAUGCAAGCGUUAUCCGGAAUCAUUGGGCGUAAAGCGCCUGUAGGUUGUUUAAUAAGUCUGUUGUUAAAGACUGGGGCUUAACCCCAGGAAAGCAAUGGGAACUACUAGACUAGAGUAUGGUAGGGGUAAAGGGAAUUUCUAGUGUAGCGGUGAAAUGCGUAGAUAUUAGAAAGAACACCGGUGGCGAAAGCGCUUUACUGGACCAUUACUGACACUCAGAGGCGAAAGCUAGGGUAGCCAAAGGG	Bacteria	Cyanobacteria	Oxyphotobacteria	Chloroplast
>ASV_1367.1.253	GACGGAGGAUGCAAGUGUUAUCCGGAAUUAUUGGGCGUAAAGCGUCUGCAGGUUGUUUUAUAAGUCUAUUGUUAAAGGUCGAAGCUUAACUUCGAAAAUGCGGUAGAAACUGUUUAACUAGAGUAUGGUCGAAGUAGAAGGAAUUUCCAGUGGAGUGGUGAAAUGCGUAGAUAUUGGAAAGAACACCGAUGGCGAAAGCAUUCUAUUAGGGCAUUACUGACACUCAGAGACGAAAGCUAGGGUAGCAAAUGGG	Bacteria	Cyanobacteria	Oxyphotobacteria	Chloroplast
>ASV_1370.1.253	GACGAAGGAUUCAAGCGUUGUCCGGAUUUACUGGGUUUAAAGGGUGCGUAGGCGGAUUAUUAAGUCAGUGGUGAAAGCCCGCAGCUCAACUGCGGAACUGCCAUUGAAACUGAUAAUCUUGAAUAUGGUUGAGGUAGAUGGAAUGUAACAUGUAGCGGUGAAAUGCUUAGAUAUGUUACAGAACUCCGAUUGCGAAGGCAGUCUGCUAAGCCAUCAUUGACGCUGAUGCACGAAAGCGUGGGGAGCGAACAGG	Bacteria	Bacteroidetes	Bacteroidia	Sphingobacteriales	NS11-12 marine group
>ASV_1379.1.253	UACAGGGGACGCAAGUUUUAUUCGGAAUCAUUGGGCGUAAAGCGUCUGCAGGUUGACAUAAAAGUCUUUUGUUAAAUAUCAGAGCUCAACUCGGAAUCUGCAAAAGAUACUAUAUGUCUUGAGUAUGGUAGAGGUAGGGGGAAUUUCCAGUGGAGCGGUGAAAUGCGUAGAUAUUGGAAAGAACACCAAUAGCGAAGGCACCCUACUGGGCCAUUACUGACACUCAGAGACGAAAGCUAGGGGAGCAAACGGG	Bacteria	Cyanobacteria	Oxyphotobacteria	Chloroplast
>ASV_1382.1.253	UACGGGGGAUGCAAGCGUUAUCCGGAAUCAUUGGGCGUAAAGCGCCUGUAGGUUGUUUAGUAAGUCUGUUGUUAAAGCCUAGGGCUUAACCCUAGAACAGCAAUGGAAACUACUAGGCUAGAGUAUGGUAGGGGUAGAGGGAAUUUCUAGUGUAGCGGUGAAAUGCGUAGAUAUUAGAAAGAACACCGGUGGCGAAAGCGCUCUACUGGACCAUUACUGACACUCAGAGGCGAAAGCUAGGGUAGCAAAAGGG	Bacteria	Cyanobacteria	Oxyphotobacteria	Chloroplast
>ASV_1386.1.253	UACGAAGGGGGCUAGCGUUGCUCGGAAUUACUGGGCGUAAAGGGCGCGUAGGCGGAUCGUUUAGUCAGAGGUGAAAUCCCAGGGCUCAACCCUGGAAUUGCCUUUGAUACUGGCGAUCUUGAGUGUGAGAGAGGUAUGUGGAACUCCGAGUGUAGAGGUGAAAUUCGUAGAUAUUCGGAAGAACACCAGUGGCGAAGGCGACAUACUGGCUCAUUACUGACGCUGAGGCGCGAAAGCGUGGGGAGCAAACAGG	Bacteria	Proteobacteria	Alphaproteobacteria	Caulobacterales	Caulobacteraceae	Brevundimonas
>ASV_1389.1.255	UACGAAGGGGGCGAGCGUUAUCCGGAAUUAUUGGGCGUAAAGAGUCCGUAGACGGUAUUUGUUGUUGUUUGUUAAAGACUAGGUUUGUUACUUAUUAUAAUGCAUACAAUACACUCAUGCUAGAGUUUGAUUGGGGAUAACAGAAUUUUAUAAUUAGGGGUAAAAUCCUAAGAGUUAUGAAGGAAUGCCAGAGGCGAAGGCGGUUAUCUAGGUCAUUACUGACGUUCAGGGACGAAAGCGUAGGUAGCAAACAGG	Bacteria	Proteobacteria	Alphaproteobacteria	Rickettsiales	Mitochondria
>ASV_1392.1.253	UACAGGGGAUGCAAGUGUUAUCCGGAAUUAUUGGGCGUAAAGCGUCUGUAGGUUGAUAAUUAAGUCUUUUGUUAAAGCUUCGAGCCUAACUUGAAAUCUGCAAAAGAAACUAUUUAUCUUGAGUAUAGUAGAGGUAAAGGGAAUUUCCAGUGGAGCGGUGAAAUGCGUAGAGAUUGGAAAGAACACCAACAGCGAAGGCACUUUACUGGGCUAUUACUGACACUGAGAGACGAAAGCUAGGGGAGCAAACGGG	Bacteria	Cyanobacteria	Oxyphotobacteria	Chloroplast
>ASV_1396.1.253	UACGGAGGGUGCAAGCGUUAUCCGGAAUCAUUGGGUUUAAAGGGUCCGCAGGCGGAUUUAUAAGUCAGUGGUGAAAGCCUACAGCUUAACUGUAGAACUGCCAUUGAUACUGUAAGUCUUGAAUUCGGUCGAAGUGGGCGGAAUGUGUAAUGUAGCGGUGAAAUGCAUAGAUAUUACACAGAACACCGAUAGCGAAGGCAGCUCACUAGGCCUGGAUUGACGCUCAGGGACGAAAGCGUGGGGAUCAAACAGG	Bacteria	Bacteroidetes	Bacteroidia	Flavobacteriales	Crocinitomicaceae	Fluviicola
>ASV_1402.1.253	UACGGAGGGUGCGAGCGUUAUCCGGAAUUAUUGGGUUUAAAGGGUGCGUAGGCGGAAAUUUAAGUCAGUGGUGAAAGCCUGCAGCUUAACUGUAGAAUUGCCAUUGAUACUGAUUUUCUUGAAUCUAAUAGAAGUAGGCGGAAUAUGACAUGUAGCGGUGAAAUGCUUAGAUAUGUCAUAGAACACCGAUAGCGAAGGCAGCUUACUAUGUUAGUAUUGACGCUAAUGCACGAAAGCGUGGGGAGCGAACAGG	Bacteria	Bacteroidetes	Bacteroidia	Flavobacteriales	NS7 marine group
>ASV_1406.1.252	UACGGGGGAUGCAAGUGUUAUCCGGAAUUAUUGGGCGUAAAGCGUCUGUAGGUUGUUUAAUAAGUCUAUUGUUAAAGCGUGUAACUUAACUUCAUAGAUGCAGUAGAAACUAUUAGACUAGAGUAUAAUUGAGGUAGAAGGAAUUUCCAGUGGAGUGGUGAAAUGCGUAGAUAUUGGAAAGAACACCAAUUGCGGAGGCAUUCUAUUAAAUUAUUCUGACACUCAGAGACGAAAGCUAGGGUAGCAAAUGGG	Bacteria	Cyanobacteria	Oxyphotobacteria	Chloroplast
>ASV_141.1.253	UACGGAGGGUGCAAGCGUUAUCCGGAUUUAUUGGGUUUAAAGGGUCCGUAGGCGGAUUAAUAAGUCAGUGGUGAAAGCCUACAGCUCAACUGUAGAACUGCCAUUGAUACUGUUAAUCUUGAGUUUGGUUGAGGUAAGCGGAAUGAGACAUGUAGCGGUGAAAUGCUUAGAUAUGUCUCAGAACACCAAUUGCGAAGGCAGCUUACUAAACCAAUACUGACGCUGAUGGACGAAAGCGUGGGGAGCGAACAGG	Bacteria	Bacteroidetes	Bacteroidia	Flavobacteriales	Cryomorphaceae	uncultured
>ASV_1411.1.253	UACGGAGGGUGCAAGCGUUAAUCGGAAUUACUGGGCGUAAAGCGCACGCAGGCGGUUUGUUAAGUCAGAUGUGAAAUCCCCGCGCUUAACGUGGGAACUGCAUUUGAAACUGGCAAGCUAGAGUCUUGUAGAGGGGGGUAGAAUUCCAGGUGUAGCGGUGAAAUGCGUAGAGAUCUGGAGGAAUACCGGUGGCGAAGGCGGCCCCCUGGACAAAGACUGACGCUCAGGUGCGAAAGCGUGGGGAGCAAACAGG	Bacteria	Proteobacteria	Gammaproteobacteria	Enterobacteriales	Enterobacteriaceae	Yersinia
>ASV_1414.1.253	UACGGAGGGGGCUAGCGUUGUUCGGAAUUACUGGGCGUAAAGCGCGCGUAGGCGGCUAAGCAAGUUAGAGGUGAAAGCCCCGGGCUCAACCUGGGAAUUGCCUUUAAUACUGUUUGGCUUGAGAUCGGAAGAGGGAAGUGGAAUUUCCAGUGUAGAGGUGAAAUUCGUAGAUAUUGGAAAGAACACCAGUGGCGAAGGCGGCUUCCUGGUCCGAUACUGACGCUGAGGUGCGAAAGCGUGGGGAGCAAACAGG	Bacteria	Proteobacteria	Alphaproteobacteria	Rhodospirillales	Magnetospiraceae	uncultured
>ASV_1418.1.253	UACGGAGGGGGCUAGCGUUGUUCGGAAUCACUGGGCGUAAAGCGCGCGUAGGCGGAUUGAUUAGUUGGGGGUGAAAUCCCGGGGCUCAACCUCGGAACUGCCUUCAAUACUGUCAGUCUUGAGUUCGUGAGAGGUAAGUGGAAUUCCGAGUGUAGAGGUGAAAUUCGUAGAUAUUCGGAAGAACACCAGUGGCGAAGGCGACUUACUGGCACGAUACUGACGCUGAGGUGCGAAAGCGUGGGGAGCAAACAGG	Bacteria	Proteobacteria	Alphaproteobacteria	Parvibaculales	PS1 clade
>ASV_1421.1.253	UACGGAGGGUGCAAGCGUUAAUCGGAAUUACUGGGCGUAAAGCGCGCGUAGGUUGUUUGUUAAGCGAGAUGUGAAAGCCCCGGGCUUAACCUGGGAACUGCAUUUCGAACUGGCAAGCUAGAGUACAGUAGAGGGUGGCGGAAUUUCCUGUGUAGCGGUGAAAUGCGUAGAGAUGGGAAGGAACAUCAGUGGCGAAGGCGGCCACCUGGACUGAUACUGACACUGAGGUGCGAAAGCGUGGGGAGCAAACAGG	Bacteria	Proteobacteria	Gammaproteobacteria	Oceanospirillales	Saccharospirillaceae	Oleibacter
>ASV_1425.1.253	UACGGAGGGGGCUAGCGUUGUUCGGAAUUACUGGGCGUAAAGCGAGCGUAGGCGGUUUGGUAAGUUAGGUGUGAAAGCCCGGGGCUCAACCCCGGAACUGCACUUAAAACUGCUGAGCUAGAGGCCGAGAGAGGUGAGUGGAAUUCCCAGUGUAGAGGUGAAAUUCGUAGAUAUUGGGAAGAACACCAGUGGCGAAGGCGGCUCACUGGCUCGGAUCUGACGCUGAGGCUCGAAAGCGUGGGGAGCAAACAGG	Bacteria	Proteobacteria	Alphaproteobacteria	Sneathiellales	Sneathiellaceae	AT-s3-44
>ASV_1429.1.253	UACGGAGGAUCCAAGCGUUAUCCGGAAUCAUUGGGUUUAAAGGGUCCGUAGGCGGUCUGAUAAGUCAGAGGUGAAAUCCUGCAGCUCAACUGUAGCAUUGCCUUUGAUACUGUUAGACUUGAGUUAUUGUGAAGUAGUUAGAAUGUGUGGUGUAGCGGUGAAAUGCAUAGAUAUCACACAGAAUACCGAUUGCGAAGGCAGAUUACUAACAAUAUACUGACGCUGAGGGACGAAAGCGUGGGUAGCGAACAGG	Bacteria	Bacteroidetes	Bacteroidia	Flavobacteriales	Flavobacteriaceae	NS5 marine group
>ASV_1432.1.253	GACGGAGGAUGCAAGUGUUAUCCGGAAUUAUUGGGCGUAAAGCGUCUGUAGGUUGUUUCAUAAGUCUACUGUUAAAUGUUGAAGCUUAACUUCAAAACUGCAGUAGAAACUGUUUAACUAGAGUAUGUUCGAAGUAAAAGGAAUUUCCAGUGGAGUGGUGAAAUGCGUAGAGAUUGGAAGGAACACCGAUGGCGAAAGCAUUCUAUUAGGACAUUACUGACACUCAGAGACGAAAGCUAGGGUAGCAAAUGGG	Bacteria	Cyanobacteria	Oxyphotobacteria	Chloroplast
>ASV_1438.1.253	UACGGAGACUGCAAGCGUUACUCGGAUUCACUGGGCGUAAAGGGUGCGUAGGCCGAUAGAUGUGUGAGGUGUGAAAUCUCGGGGCUCAACCUCGAAACUGCGCCUCAAACUGUCUAUCUAGAGUAUUGGAGAGGUAAGCGGAAUUUCUGGUGUAGCGGUGAAAUGCGUAGAUAUCAGAAGGAACACCAAUGGCGAAGGCAGCUUACUGGACAAUAACUGACGCUGAGGCACGAAAGCAUGGGUAGCGAAAGGG	Bacteria	Verrucomicrobia	Verrucomicrobiae	Opitutales	Puniceicoccaceae	Lentimonas
>ASV_1441.1.253	UACAUAGGGUGCAAGCGUUGUCCGGAAUUAUUGGGCGUAAAGAGCUCGUAGGUGGUUCGAUACGUCGGAUGUGAAAAUCAGGGGCUCAACCCCUGACCUGCAUCCGAUACGGUCGAGCUAGAGUUUGGUAGGGGAGACUGGAAUUCCUGGUGUAGCGGUGGAAUGCGCAGAUAUCAGGAGGAACACCGAUGGCGAAGGCAGGUCUCUGGGCCAAUACUGACACUGAGGAGCGAAAGCGUGGGGAGCGAACAGG	Bacteria	Actinobacteria	Actinobacteria	Frankiales	Sporichthyaceae	hgcI clade
>ASV_1445.1.253	UACGGAGGGUGCAAGCGUUAUCCGGAAUCACUGGGUUUAAAGGGUGCGUAGGUGGACUAGUAAGUCAGAGGUGAAAUCCCGUCGCUUAACGACGGAACUGCCUUUGAUACUGCUUGUCUUGAAUCAGGUUGAGGUAUGCGGAAUGUGGCAUGUAGCGGUGAAAUGCGUAGAUAUGCCAUAGAACACCGAUUGCGAAGGCAGCAUACUGGCCCUGUAUUGACACUGAGGCACGAAAGCGUGGGGAGCGAACAGG	Bacteria	Bacteroidetes	Bacteroidia	Chitinophagales	Saprospiraceae	Lewinella
>ASV_1447.1.253	UACGGAGGGGGCUAGCGUUGUUCGGAAUCACUGGGCGUAAAGCGUCUGUAGGCGGAUCAAAAAGUUAGAUGUGAAAUCCCUGGGCUCAACCCAGGAACUGCAUUUAAAACUAGUGAUCUAGAAUUUGGUAGAGGUUAGUAGAAUUUCCAGUGUAGAGGUGAAAUUCGUAGAUAUUGGAAAGAAUACCAGUGGCGAAGGCGACUAACUGGGCCAUUUUUGACGCUGAGAGACGAAAGCGUGGGUAGCAAACAGG	Bacteria	Proteobacteria	Alphaproteobacteria	Rhodospirillales	AEGEAN-169 marine group
>ASV_1449.1.253	UACGUAGGGUGCGAGCGUUGUUCGGAAUUACUGGGCGUAAAGGGCGCGCAGGCGGAAUAGCAAGUCGGAGGUGAAAGCCCGGGGCUCAACCCCGGAGGGUCUUUCGAAACUGCUAAUCUAGAGAGGGUCAGGGGCCAGCAGAAUUCUUGGUGUAGAGGUGAAAUUCGUAGAUAUCAAGAGGAAUACCGGUGGCGAAAGCGGCUGGCUGGGGCCACUCUGACGCUGAGGCGCGAAAGCGUGGGGAGCAAACAGG	Bacteria	Proteobacteria	Deltaproteobacteria	SAR324 clade(Marine group B)
>ASV_1452.1.253	UACGAAGGGCCCGAGCGUUAAUCAGAAUCACUGGGCUUAAAGCGUGUGUAGGCGGACAUGAAGGCGCUUUGUGAAAUCCCUCGGCUCAACCGAGGAACUGCAGGGCGAACCAUGUGUCUUGAGACAGGUAGGGGUCGUCGGAACGGUAGGUGGAGUGGUGAAAUGCGUUGAUAUCUACCGGAACGCCGAAGGAGAAGUCAGGCGACUGGGCCUGUUCUGACGCUGAGACACGAAAGCGUGGGGAGCGAACGGG	Bacteria	Planctomycetes	Phycisphaerae	Phycisphaerales	Phycisphaeraceae	FS140-16B-02 marine group
>ASV_1456.1.253	UACAGAGGGUGCAAGCGUUAAUCGGAAUUACUGGGCGUAAAGCGCGCGUAGGCGGUUAGAUAAGUAAGAUGUGAAAUCCCCGGGCUCAACCUGGGAACUGCAUCUUAAACUGUUUAACUAGAGUUUAGGAGAGGGAAGUAGAAUUUCAGGUGUAGCGGUGAAAUGCAUAGAGAUCUGAAGGAAUACCAGUGGCGAAGGCGACUUCCUGGCCUAGAACUGACGCUGAGGUGCGAAAGCGUGGGUAGCAAACGGG	Bacteria	Proteobacteria	Gammaproteobacteria	Thiotrichales	Thiotrichaceae	Cocleimonas
>ASV_1461.1.253	UACGGAGGGGGCUAGCGUUGUUCGGAAUUACUGGGCGUAAAGCGCGCGUAGGCGGCUAAGCAAGUUAGAGGUGAAAGCCCCGGGCUCAACCUGGGAAUUGCCUUUAAUACUGCUUAGCUUGAGUUCGGAAGAGGGAAGUGGAAUUUCCAGUGUAGAGGUGAAAUUCGUAGAUAUUGGAAAGAACACCAGUGGCGAAGGCGGCUUCCUGGUCCGAUACUGACGCUGAGGUGCGAAAGCGUGGGGAGCAAACAGG	Bacteria	Proteobacteria	Alphaproteobacteria	Rhodospirillales	Magnetospiraceae	uncultured
>ASV_1465.1.253	UACGGAGGGUGCGAGCGUUAAUCGGAAUUACUGGGCGUAAAGCGUGCGUAGGUGGUUUAGUAAGUCGGAUGUGAAAUCCCCGGGCUCAACCUGGGAAUUGCAUUCGAAACUGCUUCACUAGAGUCUAGCAGAGGGAUGGGGAAUUCCGGGUGUAGCGGUGAAAUGCGUAGAGAUCCGGAGGAACAUCAGUGGCGAAGGCGCCAUCCUGGGCUAAGACUGACACUGAGGCACGAAAGCGUGGGGAGCAAACAGG	Bacteria	Proteobacteria	Gammaproteobacteria	Tenderiales	Tenderiaceae	Candidatus Tenderia
>ASV_1469.1.253	UACGGAGGGGGCUAGCGUUGUUCGGAAUUACUGGGCGUAAAGCGCGCGUAGGCGGUUUAUCAAGUUAGGCGUGAAAGCCCCAGGCUCAACCUGGGAACUGCGUUUAAUACUGGUAAACUAGAGACCGAGAGAGGGUGGCGGAAUUCCCAGUGUAGAGGUGAAAUUCGUAGAUAUUGGGAAGAACACCGGUUGCGAAGGCGGCCACCUGGAUCGGCACUGACGCUGAGGCGCGAAAGCGUGGGGAGCGAACAGG	Bacteria	Proteobacteria	Alphaproteobacteria	Rhodospirillales	Magnetospiraceae	uncultured
>ASV_1472.1.253	UACAGAGACCUCAAGCGUUAUUCGGAUUUACUGGGCGUAAAGGGUGCGCAGGCGGCCGAGUGUGUCGGAGGUGAAAUCUUGCAGCUUAACUGUAAAAUUGCCUACGAAACUACUCGGCUAGAGUAUCGGAGAGGAUAGCAGAAUUCCAGGUGUAGCAGUGAAAUGCGUAGAUAUCUGGAGGAAUACCAAUGGCGAAGGCAGCUAUCUGGACGAUUACUGACGCUCAGGCACGAAAGCAUGGGGAGCGAAAGGG	Bacteria	Verrucomicrobia	Verrucomicrobiae	Opitutales	Puniceicoccaceae	Pelagicoccus
>ASV_1476.1.253	UACGGAGGGUGCAAGCGUUGUUCGGAAUCACUGGGCGUAAAGCGCGUGUAGGCGGUUUUUUAAGUCGGAUGUGAAAUCCCUCGGCUCAACCGAGGACGUGCAUCCGAUACUGGAGAACUAGAGUACCGGAGGGGAUGGUGGAAUUCCUGGUGUAGAGGUGAAAUUCGUAGAUAUCAGGAGGAACAUCAGUGGCGAAGGCGACCAUCUGGAAGGUAACUGACGCUGAGACGCGAAAGCGUGGGGAGCAAACAGG	Bacteria	Proteobacteria	Deltaproteobacteria	Myxococcales	Blfdi19
>ASV_148.1.253	UACGGAAGGUGCAAGCGUUAAUCGGAAUUACUGGGCGUAAAGCGCGCGUAGGUGGUUUGUUAAGUUGGAUGUGAAAGCCCUGGGCUCAACCUAGGAACUGCAUCCAAAACUGACUGACUAGAGUACGAUAGAGGGAGGUAGAAUUCAUAGUGUAGCGGUGGAAUGCGUAGAUAUUAUGAAGAAUACCAGUGGCGAAGGCGGCCUCCUGGAUCUGUACUGACACUGAGGUGCGAAAGCGUGGGUAGCGAACAGG	Bacteria	Proteobacteria	Gammaproteobacteria	SAR86 clade
>ASV_1483.1.253	UACGUAGGGUGCAAGCGUUGUCCGGAUUUAUUGGGCGUAAAGAGCUCGUAGGCGGUUUGUCGCGUCGGAUGUGAAAACCUAUGGCUUAACCAUGGGCCUGCAUUCGAUACGGGCAGACUAGAGUUCGGUAGGGGAGACUGGAAUUCCUGGUGUAGCGGUGAAAUGCGCAGAUAUCAGGAGGAACACCGGUGGCGAAGGCGGGUCUCUGGGCCGAUACUGACGCUGAGGAGCGAAAGCGUGGGGAGCAAACAGG	Bacteria	Actinobacteria	Actinobacteria	Frankiales	Cryptosporangiaceae	Fodinicola
>ASV_1487.1.253	UACGAAGGGGGCGAGCGUUGUUCGGAAUUACUGGGCGUAAAGGGCGCGUAGGCGGUCUUUUAAGUUAGGCGUGAAAGCCCCGGGCUCAACCUGGGAACUGCGCUUAAAACUGAGAGACUAGAAAACGGAAGAGGGUAGUGGAAUUCCCAGUGUAGAGGUGAAAUUCGUAGAUAUUGGGAAGAACACCAGUGGCGAAAGCGGCUACCUGGUCCGAUUUUGACGCUGAGGCGCGAAAGCGUGGGGAGCAAACAGG	Bacteria	Proteobacteria	Alphaproteobacteria	Puniceispirillales	SAR116 clade
>ASV_1490.1.253	UACGUAGGGUGCAAGCGUUGUUCGGAAUUACUGGGCGUAAAGGGCGUGCAGGCGGAUUGGUAAGCCGGAGGUGAAAGCCCGGGGCUCAACCCCGGAGGGUCUUUCGGAACUGCCAGUCUUGAGAGGGUCAGGGGCCAGCGGAAUUCCUGGUGUAGAGGUGAAAUUCGUAGAUAUCAGGAGGAACACCGGCGGCGAAAGCGGCUGGCUGGGGCCACUCUGACGCUGAGGCGCGAAAGCGUGGGGAGCAAACAGG	Bacteria	Proteobacteria	Deltaproteobacteria	SAR324 clade(Marine group B)
>ASV_1494.1.253	UACGGAGGGUGCAAGCGUUAUCCGGAUUUACUGGGUUUAAAGGGUGCGCAGGCGGUCUAUUAAGUCAGUGGUGAAAGCCCGGGGCUCAACUCCGGAAUUGCCAUUGAAACUGAUAGACUUGAGUUUGGGAGAGGUAGGCGGAAUACAGCAUGUAGCGGUGAAAUGCAUAGAUAUGCUGUAGAACACCAAUUGCGAAGGCAGCUUACUAUACCAAUACUGACGUUCAGGCACGAAAGCGUGGGGAGCGAACAGG	Bacteria	Bacteroidetes	Bacteroidia	Chitinophagales	uncultured
>ASV_1496.1.253	UACGGAGGGGGCUAGCGUUGCUCGGAAUUACUGGGCGUAAAGAGCAUGUAGGCGGAUUGUAUAGUCAGGCGUGAAAGCCCCAGGCUCAACCUGGGAACUGCGUUUGAUACUUGCAGUCUAGAGUCCGAGAGAGGGUGGUGGAAUUCCCAGUGUAGAGGUGAAAUUCGUAGAUAUUGGGAAGAACACCAGUGGCGAAGGCGGCCACCUGGCUCGGUACUGACGCUGAGAUGCGAAAGCGUGGGGAGCGAACAGG	Bacteria	Proteobacteria	Alphaproteobacteria	uncultured
>ASV_1498.1.253	UACGAGGGGUGCAAGCGUUAAUCGGAAUUACUGGGCGUAAAGCGUACGCAGGCGGUUUGUUAAGCGAGAUGUGAAAGCCCUGGGCUCAACCUAGGAACUGCAUUUCGAACUGGCAAACUAGAGUCUUGUAGAGGGGGGUAGAAUUUCAGGUGUAGCGGUGAAAUGCGUAGAGAUCUGAAGGAAUACCGGUGGCGAAGGCGGCCCCCUGGACAAAGACUGACGCUCAUGUACGAAAGCGUGGGGAGCAAACAGG	Bacteria	Proteobacteria	Gammaproteobacteria	Alteromonadales	Shewanellaceae	Shewanella
>ASV_1500.1.253	UACGGAGGGUGCAAACGUUAAUCGGAAUUACUGGGCGUAAAGCGCGCGUAGGUGGUUUGUUAAGUGGGAUGUGAAAGCCCUAGGCUCAACCUAGGAAUUGCAUUCCAAACUGAUGAACUAGAGUACGAUAGAGGGAGGUAGAAUUCAGAGUGUAGCGGUGAAAUGCGUAGAUAUUCUGAGGAAUACCGGUGGCGAAGGCGGCCUCCUGGAUUGAUACUGACACUGAGGUGCGAAAGCGUGGGGAGCAAACAGG	Bacteria	Proteobacteria	Gammaproteobacteria	OM182 clade
>ASV_1504.1.253	UACGGAGGGGGCUAGCGUUACUCGGAAUUACUGGGCGUAAAGCGAGCGUAGGCGGUUAAAUAAGUUGAGGGUGAAAGCCCGGGGCUCAACCCCGGAAAUGCCCUCAAAACUAUUUGACUAGAGGACGGGAGAGGGGAGUGGAACUCCCAGUGUAGAGGUGAAAUUCGUAGAUAUUGGGAAGAACACCAGUGGCGAAGGCGACUCUCUGGACCGUUUCUGACGCUAAGGCUCGAAAGCGUGGGUAGCAAACAGG	Bacteria	Proteobacteria	Alphaproteobacteria	uncultured
>ASV_1509.1.253	UACGAACUGUGCAAACGUUAUUCGGAAUCACUGGGCUUAAAGGGUGCGUAGGCGGGUUUAUAGGUCAGAUGUGAAAGCCCACGGCUCAACCGUGGAAUUGCGUUUGAAACCAUAAGUCUUGAGGGGAUCAGAGGAGAGCGGAACUGAUGGUGGAGCGGUGAAAUGCGUUGAUAUCAUCAGGAACACCGGUGGCGAAAGCGGCUCUCUGGGAUCUUUCUGACGCUGAGGCACGAAAGCUAGGGGAGCGAACGGG	Bacteria	Planctomycetes	Planctomycetacia	Pirellulales	Pirellulaceae	Blastopirellula
>ASV_1512.1.253	UACAGAGGGUGCAAGCGUUAAUCGGAAUUACUGGGCGUAAAGCGCGCGUAGGUGGCUAAGUAAGAUGGGUGUGAAAUCCCCGGGCUCAACCUGGGAACUGCAUCCAUAACUGCUUGGCUAGAGUACGGUAGAGGGUAGUGGAAUUUCCUGUGUAGCGGUGAAAUGCGUAGAUAUAGGAAGGAACACCAGUGGCGAAGGCGACUACCUGGACUGAUACUGACACUGAGGUGCGAAAGCGUGGGGAGCAAACAGG	Bacteria	Proteobacteria	Gammaproteobacteria	Pseudomonadales	Pseudomonadaceae	Pseudomonas
>ASV_1516.1.253	UACGUAGGUGGCAAGCGUUGUCCGGAAUUACUGGGCGUAAAGGGCCUGUAGGCGGCAUGGUAAGUCCGUAGUGAAAUCUCCCGGCUUAACUGGGAGCGGUCUAUGGAUACUGCCAAGCUAGAGAUCAUCAGAGGAGAGCGGAAUUCCCGGUGUAGUGGUGAAAUGCGUAGAUAUCGGGAGGAACACCAGUGGCGAAAGCGGCUCUCUGGGGUGGUUCUGACGCUGAGGGGCGAAAGCGUGGGGAGCAAACCGG	Bacteria	Chloroflexi	Dehalococcoidia	SAR202 clade
>ASV_1523.1.253	UACGGAGGAUCCAAGCGUUAUCCGGAAUCAUUGGGUUUAAAGGGUCCGUAGGCGGACAGCUAAGUCAGUGGUGAAAGUCUGUAGCUCAACUAUAGAAUUGCCAUUGAUACUGGUUGUCUUGAAUCAUUAUGAAGUGGUUAGAAUAAGUAGUGUAGCGGUGAAAUGCAUAGAUAUUACUUAGAAUACCAAUUGCGAAGGCAGAUCACUAAUAAUGUAUUGACGCUGAUGGACGAAAGCGUGGGGAGCGAACAGG	Bacteria	Bacteroidetes	Bacteroidia	Flavobacteriales	Flavobacteriaceae	Ulvibacter
>ASV_1527.1.253	UACGGAUGGUGCAAGCGUUGCUCGGAAUUACUGGGCGUAAAGCGAGUGCAGGCGGACUAUUAAGCCAGAUGUGAAAGCCCGGGGCUCAACCCCGGAACUGCAUCUGGAACUGGUAGUCUAGAGGCAGUGAGAGGGAAGUAGAAUUCCUGGUGUAGAGGUGAAAUUCGUUGAUAUCAGGAGGAAUACCUGUGGCGAAGGCGGCUUCCUGGCACUGUUCUGACGCUAAAGCUCGAAAGCGUGGGUAGCAAACAGG	Bacteria	Proteobacteria	Deltaproteobacteria	Bdellovibrionales	Bdellovibrionaceae	OM27 clade
>ASV_1530.1.253	UACGAAGGGUGCUAGCAUUGUUCGGAAUCAUUGGGCGUAAAGCGUAUGUAGGCGGCUUAGCAAGUUGGUUGUGAAAUCCCGGGGCUCAACCUCGGAAUUGCAAUCAAAACUGCUUCGCUAGAGUAUAGUAGGGGAUAGUGGAAUUCCUAGUGUAGGGGUGAAAUCCGUAGAUAUUAGGAGGAACAUCAGCGGCGAAGGCGGCUAUCUAGACUAUUACUGACGCUGAGAUACGAAAGCGUGGGGAGCAAACAGG	Bacteria	Proteobacteria	Alphaproteobacteria	Rickettsiales	Mitochondria
>ASV_1533.1.253	UACGAAGGGACCUAGCGUAGUUCGGAAUUACUGGGCUUAAAGAGCUCGUAGGUGGUUAAAAAAGUUGAUUGUGAAAUCCCAAGGCUCAACCUUGGAACUGCAAUCAAAACUUUUUAGCUAGAGUAUGAUAGAGGAAAGUGGAAUUUCUAGUGUAGAGGUGAAAUUCGUAGAUAUUAGAAAGAACACCAAAUGCGAAGGCAACUUUCUGGAUCAUUACUGACACUGAGGAGCGAAAGCAUGGGUAGCGAAGAGG	Bacteria	Proteobacteria	Alphaproteobacteria	SAR11 clade	Clade II
>ASV_1537.1.253	UACGGAGGGGGUUAGCGUUGUUCGGAAUUACUGGGCGUAAAGCGCACGUAGGCGGAUUAGAAAGUAUGGGGUGAAAUCCCAGGGCUCAACCCUGGAACUGCCUCAUAAACUCCUAGUCUAGAGUUCGAGAGAGGUGAGUGGAAUUCCGAGUGUAGAGGUGAAAUUCGUAGAUAUUCGGAGGAACACCAGUGGCGAAGGCGGCUCACUGGCUCGAUACUGACGCUGAGGUGCGAAAGUGUGGGGAGCAAACAGG	Bacteria	Proteobacteria	Alphaproteobacteria	Rhodobacterales	Rhodobacteraceae	Tateyamaria
>ASV_1540.1.253	GACGGAGGAUGCAAGUGUUAUCCGGAAUCACUGGGCGUAAAGCGUCUGUAGGUGGUUUGAUAAGUCAACUGUUAAAUCUUGAGGCUCAACCUCAAAACCGCAGUCGAAACUAUCAGACUAGAGUAUAGUAGGGGUAAAGGGAAUUUCCAGUGGAGCGGUGAAAUGCGUAGAGAUUGGAAAGAACACCGAUGGCGAAGGCACUUUACUGGGCUAUUACUAACACUCAGAGACGAAAGCUAGGGUAGCAAAUGGG	Bacteria	Cyanobacteria	Oxyphotobacteria	Chloroplast
>ASV_1365.1.253	UACGGAGGGUGCAAGCGUUAAUCGGAAUUACUGGGCGUAAAGCGUGCGUAGGCGGUUCGUUAAGUCUGCUGUGAAAGCCCCGGGCUCAACCUGGGAAUGGCAGUGGAUACUGGCGAGCUAGAGUGUGAUAGAGGAUGGUGGAAUUCCCGGUGUAGCGGUGAAAUGCGUAGAGAUCGGGAGGAACAUCAGUGGCGAAGGCGGCCAUCUGGAUCAACACUGACGCUGAGGCACGAAAGCGUGGGGAGCAAACAGG	Bacteria	Proteobacteria	Gammaproteobacteria	Xanthomonadales	Rhodanobacteraceae	Luteibacter
>ASV_1369.1.254	GACAGAAGGAGCUAGUGUUAUUCUUAGUUAUUAGGUGUAAAGUGCUUGUAGACGCUUUAAAUAGUUAAACUUUAAAAACCAAGGAUUUAAUUCUGGUAGUUGGUUUAAUACAUUUUUAGUAGAGUAUAGUAGAGGGUAGUAGAAUUUUUAAUGUAAGGAUAAAAUCUUGAGAUAUUAAGAGGAAUGCCAGCUGCGAAGGCGGCUACCUGGACUAUUACUGACGUUAAAGGGCGAAAGCUAGGGUAUCAAACGGG	Bacteria	Proteobacteria	Alphaproteobacteria	Rickettsiales	Mitochondria
>ASV_1373.1.253	UACGGAGGGGGCGAGCGUUGUUCGGAAUUACUGGGCGUAAAGGGCGCGUAGGCGGCCAUGUCAGUUGGGAGUGAAAGCCCCGGGCUCAACCUGGGAACUGCUCUCAAUACUGCGUGGCUUGAGAACGGGAGAGGGUAGUGGAAUUCCCAGUGUAGAGGUGAAAUUCGUAGAUAUUGGGAAGAACACCAGUGGCGAAGGCGGCUACCUGGCCCGUUUCUGACGCUGAGGCGCGAAAGCGUGGGGAGCAAACAGG	Bacteria	Proteobacteria	Alphaproteobacteria	Thalassobaculales	Thalassobaculaceae	Thalassobaculum
>ASV_1375.1.253	UACAGAGGGUGCAAGCGUUAAUCGGAAUUACUGGGCGUAAAGCGCGCGUAGGUGGCUAAGUAAGAUGGGUGUGAAAUCCCCGGGCUCAACCUGGGAACUGCAUCCAUAACUGCUUAGCUAGAGUACGGUAGAGGGUAGUGGAAUUUCCUGUGUAGCGGUGAAAUGCGUAGAUAUAGGAAGGAACACCAGUGGCGAAGGCGACUACCUGGACUGAUACUGACACUGAGGUGCGAAAGCGUGGGGAGCAAACAGG	Bacteria	Proteobacteria	Gammaproteobacteria	Pseudomonadales	Pseudomonadaceae	Pseudomonas
>ASV_1377.1.252	UACGGGAGGGGCAAGCGUUAUCUGGAAUAAUUGGGUGUAAAGGGUUCGUAGACUGUAUUGUAAGUUAUAUGUUAAACCCUAAAGCUUAACUUUAGAACAGCAUAUAAUACUACUAUACUAGAGUUUUGUGCAGAAAAGUAGAAUUUUAUGUAGAGGAGUACCGACUGCAAACACAUAAAGGAAUAUCAAUAGUGAAGACAACUUUUUAGUAAAAACUGACGUUGAGGGACGAAAGUGUAGGUAGCAAACAGA	Bacteria	Proteobacteria	Alphaproteobacteria	Rickettsiales	Mitochondria
>ASV_1380.1.253	UACGGAGGGUGCAAGCGUUAUCCGGAAUUAUUGGGUUUAAAGGGUGCGUAGGCGGAAAUUUAAGUCAGUGGUGAAAGCCUGCAGCUCAACUGUAGAAUUGCCAUUGAUACUGAAUUUCUUGAAUCUAAUUGAAGUAGGCGGAAUAUGACAUGUAGCGGUGAAAUGCUUAGAUAUGUCAUAGAACACCGAUAGCGAAGGCAGCUUACUAAGUUAGUAUUGACGCUAAUGCACGAAAGCGUGGGGAGCGAACAGG	Bacteria	Bacteroidetes	Bacteroidia	Flavobacteriales	NS7 marine group
>ASV_1384.1.253	UACGGAGGGAGCUAGCGUUGUUCGGAAUCACUGGGCGUAAAGCGCGCGUAGGCGGCUGUUUAAGUCAGAGGUGAAAGCCCGGGGCUCAACCCCGGAACUGCCUUUGAGACUGGACAGCUAGAAUAUCGGAGAGGUGAGUGGAAUUCCGAGUGUAGAGGUGAAAUUCGUAGAUAUUCGGAAGAACACCAGUGGCGAAGGCGACUCACUGGACGAUUAUUGACGCUGAGGUGCGAAAGCGUGGGGAGCAAACAGG	Bacteria	Proteobacteria	Alphaproteobacteria	Sphingomonadales	Sphingomonadaceae	Parasphingopyxis
>ASV_1388.1.253	UACGUAGGGUGCGAGCGUUAAUCGGAAUUACUGGGCGUAAAGCGUGCGCAGGCGGUUUUGUAAGUCAGAUGUGAAAUCCCCGAGCUUAACUUGGGAACUGCGUUUGAAACUACAAGACUAGAGUGUGUCAGAGGGGGGUAGAAUUCCACGUGUAGCAGUGAAAUGCGUAGAGAUGUGGAGGAAUAUCAAUGGCGAAGGCAGCCCCCUGGGAUAACACUGACGCUCAUGCACGAAAGCGUGGGGAGCGAACAGG	Bacteria	Proteobacteria	Gammaproteobacteria	Betaproteobacteriales	Methylophilaceae	OM43 clade
>ASV_1390.1.253	UACGGAGGGUGCAAGCGUUAUCCGGAAUCAUUGGGUUUAAAGGGUCCGCAGGCGGACUAAUAAGUCAGUGGUGAAAUCCCAUCGCUUAACGAUGGAACUGCCAUUGAAACUGUUAGUCUUGAAUUCGGUCGAAGUAGGCGGAAUGUGUCAUGUAGCGGUGAAAUGCAUAGAUAUGACACAGAACACCGAUAGCGAAGGCAGCUUACUAGACCUGGAUUGACGCUCAUGGACGAAAGCGUGGGGAGCGAACAGG	Bacteria	Bacteroidetes	Bacteroidia	Flavobacteriales	Crocinitomicaceae	Fluviicola
>ASV_1394.1.253	UACGGAGGAUCCAAGCGUUAUCCGGAAUCAUUGGGUUUAAAGGGUCCGUAGGUGGAUAAUUAAGUCAGAGGUGAAAUCCUGCAGCUCAACUGUAGAAUUGCCUUUGAUACUGGUUAUCUUGAAUUAUUGUGAAGUGGUUAGAAUAUGUAGUGUAGCGGUGAAAUGCAUAGAUAUUACAUAGAAUACCAAUUGCGAAGGCAGAUCACUAACAAUAUAUUGACACUGAUGGACGAAAGCGUGGGGAGCGAACAGG	Bacteria	Bacteroidetes	Bacteroidia	Flavobacteriales	Flavobacteriaceae	Winogradskyella
>ASV_1398.1.253	UACGUAGGGUGCAAGCGUUAAUCGGAAUUACUGGGCGUAAAGCGUGCGCAGGCGGUUAUAUAAGACAGAUGUGAAAUCCCCGAGCUUAACUUGGGAACUGCAUUUGUGACUGUAUAGCUAGAGUACGGCAGAGGGGGAUGGAAUUCCGCGUGUAGCAGUGAAAUGCGUAGAUAUGCGGAGGAACACCGAUGGCGAAGGCAAUCCCCUGGGCCUGUACUGACGCUCAUGCACGAAAGCGUGGGGAGCAAACAGG	Bacteria	Proteobacteria	Gammaproteobacteria	Betaproteobacteriales	Burkholderiaceae	Limnohabitans
>ASV_14.1.253	UACGGAGGGUCCGAGCGUUAUCCGGAAUCAUUGGGUUUAAAGGGUCCGCAGGCGGUCUUUUAAGUCAGAGGUGAAAGCCUACAGCUCAACUGUAGAACGGCCUUUGAUACUGAAAGACUUGAGUUAUUAUGAAGUGGUUAGAAUGUGUGGUGUAGCGGUGAAAUGCAUAGAUAUCACACAGAAUACCGAUUGCGAAGGCAGAUCACUAAUAAUAUACUGACGCUCAUGGACGAAAGCGUGGGGAGCGAACAGG	Bacteria	Bacteroidetes	Bacteroidia	Flavobacteriales	Flavobacteriaceae	NS4 marine group
>ASV_1400.1.253	UACGGAGGGAUCUAGCGUUAUUCGGAAUUACUGGGCGUAAAGCGAGCGUAGGCGGAUUUGUAAGUUGGAUGUGAAAUCCCAGAGCUUAACUCUGGAACGGCAUUCAAAACUACAUUUCUCGAGUUUGGUAGGGGAGAGUGGAAUUCCUAGUGUAGAGGUGAAAUUCGUAGAUAUUAGGAGGAACACCAGUGGCGAAGGCGACUCUCUGGACCAAUACUGACGCUGAGGUUCGAAAGCGUGGGGAGCGAACGGG	Bacteria	Proteobacteria	Alphaproteobacteria	SAR11 clade	Clade IV
>ASV_1404.1.253	GACGGAGGAUGCAAGUGUUAUCCGGAAUCACUGGGCGUAAAGCGUCUGUAGGUGGUUUAAUAAGUCAACUGUUAAAUCUUGAGGCUUAACUUCAAUAUCGCAGUCGAAACUAUUAGACUAGAGUAUAGUAGAGGUAAAGGGAAUUUCCAGUGGAGCGGUGAAAUGCGUAGAUAUUGGAAAGAACACCGAUGGCGAAAGCACUUUACUGGGCUAUUACUAACACUCAGAGACGAAAGCUAGGGUAGCAAAUGGG	Bacteria	Cyanobacteria	Oxyphotobacteria	Chloroplast
>ASV_1408.1.253	UACGUAGGGUGCAAGCGUUAAUCGGAAUUACUGGGCGUAAAGCGUGCGCAGGCGGUUAUGUAAGACAGAUGUGAAAUCCCCGGGCUCAACCUGGGAACUGCAUUUGUGACUGCAUAGCUAGAGUACGGUAGAGGGGGAUGGAAUUCCGCGUGUAGCAGUGAAAUGCGUAGAUAUGCGGAGGAACACCGAUGGCGAAGGCAAUCCCCUGGACCUGUACUGACGCUCAUGCACGAAAGCGUGGGGAGCAAACAGG	Bacteria	Proteobacteria	Gammaproteobacteria	Betaproteobacteriales	Burkholderiaceae	uncultured
>ASV_1412.1.253	UACAGAGGAUGCAAGCGUUAUCCGGAAUCACUGGGCAUAAAGCGUCUGUAGGUUGUUUAGUAAGUCUGCUGUUAAAGACUGGGGCUCAACCCCAGAAAAGCAGUGGAAACUGCUAGACUUGAGUGUGGUAGAGGUAGAGGGAAUUCCUAGUGUAGCGGUGAAAUGCGUAGAUAUUAGGAAGAACACCAAUGGCGAAGGCACUCUACUGGGCCAUAACUGACACUCAGAGACGACAGCUAGGGGAGCAAAUGGG	Bacteria	Cyanobacteria	Oxyphotobacteria	Chloroplast
>ASV_1416.1.253	UACGGAGGGGGCUAGCGUUGUUCGGAAUUACUGGGCGUAAAGCGCGCGUAGGCGGCGAAACAAGUUAGAGGUGAAAGCCCCGGGCUCAACCUGGGAAUUGCCUUUAAUACUGUUUUGCUUGAGUUCGGAAGAGGGAAGUGGAAUUUCCAGUGUAGAGGUGAAAUUCGUAGAUAUUGGAAAGAACACCAGUGGCGAAGGCGACUUCCUGGUCCGAUACUGACGCUGAGGUGCGAAAGCGUGGGGAGCAAACAGG	Bacteria	Proteobacteria	Alphaproteobacteria	Rhodospirillales	Magnetospiraceae	uncultured
>ASV_142.1.253	UACGAAGGGACCUAGCGUAGUUCGGAAUUACUGGGCUUAAAGAGCUCGUAGGUGGUUAAAAAAGUUGAUGGUGAAAUCCCAAGGCUCAACCUUGGAACUGCCAUCAAAACUUUUUAGCUAGAGUGUGAUAGAGGUAAGUGGAAUUUCUAGUGUAGAGGUGAAAUUCGUAGAUAUUAGAAAGAACACCAAAUGCGAAGGCAACUUACUGGGUCACUACUGACACUGAGGAGCGAAAGCAUGGGUAGCGAAGAGG	Bacteria	Proteobacteria	Alphaproteobacteria	SAR11 clade	Clade II
>ASV_1427.1.253	UACGAAUGGAGCAAGCGUUGUUCGGAAUCACUGGGCUUAAAGCGUGCGCAGGCGGACUUACAAGUCAGGAGUGAAAUCCCAGGGCUCAACCCUGGAACUGCUUCUGAAACUGUAAGUCUAGAAUUCGGGAGAGGCCAGUAGAAUUCCCAGUGUAGAGGUGAAAUUCGCAGAGAUUGGGAGGAAUACCAGUGGCGUAGGCGACUGGCUGGACCGAUAUUGACGCUCAUGUACGAAAGCGUGGGGAGCAAACAGG	Bacteria	Proteobacteria	Alphaproteobacteria	Micavibrionales	Micavibrionaceae	uncultured
>ASV_1430.1.253	CACCGGCACCUCGAGUGGUAGCCACUAUUAUUGGGCCUAAAGCGUUCGUAGCCGGUUUGGUAAAUUCUUGGGUAAAUCGUACAGCUCAACUGUGCGGAUUCCGGGGACACUACCAGACUUGAGACCGGGAGAGAUCAGAAGUACUUGUAGGGGAGCGGUGAAAUGUUGUAAUCCUACAGGGACUACCAGUGGCGAAGGCGUCUGAUCAUAACGGCUUUGACGGUGAGGAACGAAACCCUGGGGCGCAAACGGG	Archaea	Euryarchaeota	Thermoplasmata	Marine Group III
>ASV_1434.1.253	UACGAGAGGGGCUAGUGUUAUUCGAAAUUACUGGGCGUAAAGGGUAAGUAGGUUGUUUAUUAAGUUGUAGAUUAAAGCCCAAAGCUUAACUUUGGUAUAGUCUACAAAACUACUAAACUAGAAUUAAAUAGAGGAUAGUGGAAUUUCUAAUGGAGGGUUAAGUUCCGUAGAUAUUAGAAGGAACAUCAAUGGCGAAGGCAACUAUCUGGAUUUAUAUUGACACUGAAUUACGAAGGCGUAGGUAGCGAACAGG	Bacteria	Proteobacteria	Alphaproteobacteria	Rickettsiales	Mitochondria
>ASV_1436.1.253	UACAGAGGGUGCGAGCGUUAAUCGGAAUUACUGGGCGUAAAGAGCGCGUAGGUGGUCUACUAAGUCAUGUGUGAAAGCCCUGAGCUUAACUUAGGAAUUGCAUGUGAUACUGGUAGUCUAGAGUAUGGUAGAGGGAAGUGGAAUUUCCGGUGUAGCGGUGAAAUGCAUAGAUAUCGGAAGGAACACCAGUGGCGAAGGCGACUUCCUGGGCCAAUACUGACACUGAGGCGCGAAAGCGUGGGUAGCAAACAGG	Bacteria	Proteobacteria	Gammaproteobacteria	Coxiellales	Coxiellaceae	Coxiella
>ASV_144.1.253	UACGGAGGGUCCGAGCGUUAUCCGGAAUCAUUGGGUUUAAAGGGUCCGCAGGCGGUUUUUUAAGUCAGAGGUGAAAGCCUACAGCUCAACUGUAGAACGGCCUUUGAUACUGAAAAACUUGAGUUAUUAUGAAGUGGUUAGAAUGUGUGGUGUAGCGGUGAAAUGCAUAGAUAUCACACAGAAUACCGAUUGCGAAGGCAGAUCACUAAUAAUAUACUGACGCUCAUGGACGAAAGCGUGGGGAGCGAACAGG	Bacteria	Bacteroidetes	Bacteroidia	Flavobacteriales	Flavobacteriaceae	NS4 marine group
>ASV_1443.1.253	UACGAAGGUCCCGAGCGUUAUUCGGAAUCACUGGGCGUAAAGGGAGCGUAGGCGGCGUGGUAAGUCAGAUGUGAAAGCCCGGGGCUCAACCCCGGAACUGCAUUCGAUACUGCCAUGCUAGAGUAAUGGAGAGGUAAAUGGAAUUCUCGGUGUAGCAGUGAAAUGCGUAGAUAUCGAGAGGAAGACCAAUGGCGAAGGCAAUUUACUGGACAUUUACUGACGCUGAGGCUCGAAGGCUAGGGUAGCAAAAGGG	Bacteria	Verrucomicrobia	Verrucomicrobiae	Verrucomicrobiales	Rubritaleaceae	Rubritalea
>ASV_1450.1.253	UACGGAGGGUGCAAGCGUUAUCCGGAUUUAUUGGGUUUAAAGGGUCCGCAGGCGGACUUGUAAGUCAGUGGUGAAAGCCUUCAGCUUAACUGGAGAAUUGCCAUUGAUACUGCUAGUCUUGAGUUCGGUUGAAGUGGGCGGAAUAUGUGGUGUAGCGGUGAAAUGCAUAGAUAUCACAUAGAACACCUAUUGCGAAGGCAGCUCACUAAGCCGAUACUGACGCUCAGGGACGAAAGCGUGGGGAGCGAACAGG	Bacteria	Bacteroidetes	Bacteroidia	Flavobacteriales	Cryomorphaceae	uncultured
>ASV_1454.1.253	UACGGGGGGGACGAGUGUUAUUCUAAAUUAUUGGGCGUAAAGGGUCCGUAGGCUGGAAUGAAAGUUGAACCCUAAAAAUUAGGACCUAAUCCUAAAUCGUGUUUCAAAACUACAUUUCUUGAGUAUGAGAGAGGAUAAUAGAAUUUCUAGUGGAGGAAUAAAAUUCGUAGAUAUUAGAAGGAAUACCAGAGGCGAAGGCGAUUAUCUGGCUCAUUACUGACGCUGAGAGACGAAAGCAUGGGUAGCGAACGGG	Bacteria	Proteobacteria	Alphaproteobacteria	Rickettsiales	Mitochondria
>ASV_1458.1.253	UACGAAGGGUGCAAGCGUUGUUCGGAUUUAUUGGGCGUAAAGCGCGCGCAGGCGGAUUGAUUAGUCAGAUGUGAAAUCUCGGGGCUCAACCUCGAAACUGCGUCUGAAACUGUCAAUCUAGAGUCUCGGAGAGGGAAGGGGAAUUUCGCAUGUAGGGGUAAAAUCCGUAGAGAUGCGAAGGAACACCAGAGGCGAAGGCGCCUUCCUGGACGAGUACUGACGCUGAGGCGCGAAAGCGUGGGGAGCAAACAGG	Bacteria	Proteobacteria	Deltaproteobacteria	Bdellovibrionales	Bacteriovoracaceae	uncultured
>ASV_146.1.253	UACGAAAGGUGCAAGCGUUAAUCGGAAUUACUGGGCGUAAAGCGCGCGUAGGCGGUUUGCUAAGUCAGAUGUGAAAGCCCCGGGCUCAACCUGGGAACUGCAUUUGAAACUGGCAGGCUAGAAUGCAGUAGAGGGAGGUGGAAUUUCCGGUGUAGCGGUGAAAUGCGUAGAGAUCGGAAGGAACACCAGUGGCGAAGGCGGCCUCCUGGACUGACAUUGACGCUGAGGUGCGAAAGCGUGGGGAGCAAACAGG	Bacteria	Proteobacteria	Gammaproteobacteria	Oceanospirillales	Alcanivoracaceae	Alcanivorax
>ASV_1463.1.256	AACGGGGGGUGCGAGCAUUAAUCGGAAUUAUUGGGCGUAAAGAGUUUGUAGGUGGUUUGGUAAGUCAACAGUGAAAUACUAGAGCUCAACUUUAGUGCUGCUGUUGAAACUACUUCACUAGAGUUUAUUUGUAGAGGAUUACAGAAUUAUCGGUGUAGCGGUGAAAUGCGUAGAUAUCGAUAGGAAUACCAAUAGCGAAGGCAGUAAUCUGGACAUAGACUGACACUAAAGAACGUAAGCGUGGGUAGCAAACAGG	Bacteria	Proteobacteria	Gammaproteobacteria	Francisellales	Francisellaceae	[Caedibacter] taeniospiralis group
>ASV_1467.1.252	CGUAGGCACCAAGCGUUGUCCGGAUUUAUUGGGCGUAAAGAGCUCGUAGGCGGUUCAGUUAGUCGGGUGUGAAAACUCUGGGCUUAACCCAGAGACGCCACUCGAUACUGCUGUGACUAGAGUGCGGUAGGGGAGCGGGGAAUUCCUAGUGUAGCGGUGAAAUGCGCAGAUAUUAGGAGGAACACCAGUGGCGAAGGCGCCGCUCUGGGCCGUAACUGACGCUGAGGAGCGAAAGCGUGGGUAGCAAACAGG	Bacteria	Actinobacteria	Acidimicrobiia	Microtrichales	Ilumatobacteraceae	uncultured
>ASV_1470.1.253	UACGGAGGGUGCAAGCGUUAUCCGGAUUCACUGGGUUUAAAGGGUGCGUAGGCGGGCAGGUAAGUCAGUGGUGAAAUCCUGGAGCUCAACUCCAGAACUGCCAUUGAUACUAUCUGUCUUGAAUAUUGUGGAGGUAAGCGGAAUAUGUCAUGUAGCGGUGAAAUGCUUAGAUAUGACAUAGAACACCCAUUGCGAAGGCAGCUUACUACGCAUAUAUUGACGCUGAGGCACGAAAGCGUGGGGAUCAAACAGG	Bacteria	Bacteroidetes	Bacteroidia	Chitinophagales	Chitinophagaceae	Sediminibacterium
>ASV_1474.1.253	UACAGAGACUGCAAGCGUUACUCGGAUUCACUGGGCGUAAAGGGAGCGCAGGCGGACUCAUGUGUCGGACGUGAAAUACCGGGGCUUAACCCCGGUGCUGCGUCCGAAACUAUGAGUCUAGAGACUUGGAGGGGUAAGCGGAAUUCUUGGUGGAGCAGUGAAAUGCGUAGAUAUCAAGAGGAACACCAACGGCGAAGGCAGCUUACUGGACAAGAUCUGACGCUCAGGCUCGAAAGCGUGGGGAGCAAAAGGG	Bacteria	Verrucomicrobia	Verrucomicrobiae	uncultured
>ASV_1478.1.253	UACGGAGGGGGCUAGCGUUAUUCGGAUUUACUGGGCGUAAAGCGCACGUAGGCGGCGUAUCUAGUCAGAGGUGAAAGCCCGGGGCUCAACCCCGGAAUUGCCUUUGAUACUGGUAUGCUUGAGUUCGGAAGAGGGUAGUGGAAUUCCAAGUGUAGAGGUGAAAUUCGUAGAUAUUUGGAAGAACACCGGUGGCGAAGGCGGCUACCUGGUCCGAUACUGACGCUGAGGUGCGAAAGCGUGGGGAGCGAACAGG	Bacteria	Proteobacteria	Alphaproteobacteria	Rhodospirillales	Magnetospiraceae	uncultured
>ASV_1481.1.253	UACGGAGGGUGCAAGCGUUAUCCGGAAUCACUGGGUUUAAAGGGUGCGUAGGCGGCCUGACAAGUCAGAGGUGAAAUACACGAGCUUAACUGGUGAAUUGCCUUUGAAACUGUCAAGCUAGAAUUAUGUUGAGGUUAGCGGAAUGAGUCAUGUAGCGGUGAAAUGCAUAGAUAUGACUUAGAACACCAAUUGCGUAGGCAGCUAGCUAGGCAUAUAUUGACGCUGAGGCACGAAAGCGUGGGGAGCGAACAGG	Bacteria	Bacteroidetes	Bacteroidia	Chitinophagales	Saprospiraceae	uncultured
>ASV_1484.1.253	UACGUAGGGUGCGAGCGUUGUCCGGAAUUACUGGGCGUAAAGAGUUCGUAGGCGGUUUGUCGCGUCGUUUGUGAAAACCCGGGGCUCAACUUCGGGCUUGCAGGCGAUACGGGCAGACUUGAGUGUUUCAGGGGAGACUGGAAUUCCUGGUGUAGCGGUGAAAUGCGCAGAUAUCAGGAGGAACACCGGUGGCGAAGGCGGGUCUCUGGGAAACAACUGACGCUGAGGAACGAAAGCGUGGGUAGCAAACAGG	Bacteria	Actinobacteria	Actinobacteria	Corynebacteriales	Nocardiaceae	Rhodococcus
>ASV_1485.1.253	UACGAAGGGACCUAGCGUAGUUCGGAAUUACUGGGCUUAAAGAGUUCGUAGGUGGUUAAAAAAGUUGAUGGUGAAAUCCCAAGGCUCAACCUUGGAACUGCCAUCAAAACUUUUUAGCUAGAGUGUGAUAGAGGAAAGUGGAAUUUCUAGUGUAGAGGUGAAAUUCGUAGAUAUUAGAAAGAACAUCAAAAGCGAAGGCAACUUUCUGGAUCAUUACUGACACUGAGGAACGAAAGCAUGGGUAGCGAAGAGG	Bacteria	Proteobacteria	Alphaproteobacteria	SAR11 clade	Clade II
>ASV_1489.1.253	UACGGAGGGGGUUAGCGUUGUUCGGAAUUACUGGGCGUAAAGCGCACGUAGGCGGACUGAUCAGUUAGAGGUGAAAUCCCGGGGCUCAACCCCGGAACUGCCUUUAAUACUGUCAGUCUAGAGAUCGAGAGAGGUGAGUGGAAUUCCAAGUGUAGAGGUGAAAUUCGUAGAUAUUUGGAGGAACACCAGUGGCGAAGGCGGCUCACUGGCUCGAUACUGACGCUGAGGUGCGAAAGCGUGGGGAGCAAACAGG	Bacteria	Proteobacteria	Alphaproteobacteria	Rhodobacterales	Rhodobacteraceae	uncultured
>ASV_1492.1.253	UACGGGGGGGACAAGUGUUAUUCGGAAUGACUGGGCGUAAAGGGUCUGUAGGCGGCUUUUUAAGUUGAAAACUAAAUCUUGGGACCCAAUCCCACGAAGAUUUUCAAAACUGAGAAGCUAGAGUUUGAAAGAGGACAGUAGAAUUUCUAAUGGAGAGAUAAAAUUCAUAGAUAUUAGAAGGAAUACCAGAGGCGAAAGCGACUGUCUGGGUCAAAACUGACGCUGAGAGACGAAAGCGUGGGGAGCGAAUGGG	Bacteria	Proteobacteria	Alphaproteobacteria	Rickettsiales	Mitochondria
>ASV_15.1.253	UACGGAGGAUCCAAGCGUUAUCCGGAUUCAUUGGGUUUAAAGGGUCCGUAGGCGGGUCUUUAAGUCAGUGGUGAAAGCCGACAGCUCAACUGUCGAACUGCCAUUGAUACUGGAGACCUUGAGUACAAAUGAAGUAGGCGGAAUGAGUCAUGUAGCGGUGAAAUGCAUAGAUAUGACUCAGAACACCGAUUGCGAAGGCAGCUUACUAACAUGUAACUGACGCUGAGGGACGAAAGCGUGGGGAGCGAACAGG	Bacteria	Bacteroidetes	Bacteroidia	Flavobacteriales	Cryomorphaceae	uncultured
>ASV_1502.1.253	UACGGAGGGUGCAAGCGUUAAUCGGAAUUACUGGGCGUAAAGCGCACGCAGGUGGUUUGUUAAGCUAGAAGUGAAAGCCCCGCGCUCAACGUGGGAAGGCCUUUUAGAACUGGCAGACUAGAGUCUUGGAGAGGAGAGUGGAAUUUCAGGUGUAGCGGUGAAAUGCGUAGAUAUCUGAAGGAACAUCAGUGGCGAAGGCGACUCUCUGGCCAAAGACUGACACUCAUGUGCGAAAGUGUGGGUAGCGAACAGG	Bacteria	Proteobacteria	Gammaproteobacteria	Alteromonadales	Alteromonadaceae	Glaciecola
>ASV_1506.1.253	UACAGGGGAUGCAAGUUUUAUCCGGAAUUAUUGGGCGUAAAGCGUCUGCAGGUUGAUAAUUAAGUCUUUUGUUAAAUCUUUGGGCUCAACCCAAAAUCUGCAAAAGAAACUAUUUAUCUUGAGUGUGGUAGAGGUAAGGGGAAUUUCCAGUGGAGCGGUGAAAUGCGUAGAGAUUGGAAAGAACACCAAUAGCGAAGGCACCUUACUGGGCCAGUACUGACACUGAGAGACGAAAGCUAGGGUAGCAAACGGG	Bacteria	Cyanobacteria	Oxyphotobacteria	Chloroplast
>ASV_1508.1.253	UACCGGCAGCUCAAGUGGUCGUCGCUUUUAUUGGGCCUAAAACGUCCGUAGCCUGUUUGGUAAAUCUAUGGGUAAAUCAACCAGCUUAACUGGUUGAAUUCUGCAGAGACUGCCAGACUAGGGACCGGGAGAGGUAUGAGGUACUCUGGGGGUAGGGGUAAAAUCCUGUCAUCCUCAGAGGACCACCUGUUGCGAAGGCGUCAUACUGGAACGGAUCCGACGGUCAGGGACGAAGCCUGGGGGCACGAACCGG	Archaea	Euryarchaeota	Thermoplasmata	Marine Group II
>ASV_1510.1.253	GACGGGGGAUGCAAGUGUUAUCCGGAAUCACUGGGCGUAAAGCGUUUGUAGGUGGUUUAGUAAGUCUAUUGUUAAAUCUUGAAGCUUAACUUCAAAACUGUAAUAGAAACUAUUAGACUCGAGGAUAGUAGGGGUAAAGGGAAUUUCCAGUGGAGCGGUGAAAUGCGUAGAGAUUGGAAGGACCACCGAUGGCGAAGGCACUUUACUGGGCUAUUUCUGACACUAAGAGACGAAAGCUAGGGUAGCGAAUGGG	Bacteria	Cyanobacteria	Oxyphotobacteria	Chloroplast
>ASV_1514.1.253	UACGGAGGGUGCAAGCGUUAAUCGGAAUUACUGGGCGUAAAGCGUGCGUAGGUGGUUUGUUAAGUCAGAUGUGAAAGCCCCGGGCUCAACCUGGGAACUGCAUUUGAAACUGUCAAACUAGAGUAUAGGAGAGGAAAGUGGAAUUUCAGGUGUAGCGGUGAAAUGCGUAGAUAUCUGAAGGAACAUCAAUGGCGAAGGCAGCUUUCUGGACUAAUACUGACACUGAGGUACGAAAGCGUGGGUAGCAAACAGG	Bacteria	Proteobacteria	Gammaproteobacteria	Thiomicrospirales	Thioglobaceae	Candidatus Thioglobus
>ASV_1518.1.253	UACGGAGGGUGCAAGCGUUAAUCGGAAUUACUGGGCGUAAAGCGCACGCAGGCGGUCUGUUAAGCUAGAUGUGAAAGCCCCGCGCUCAACGUGGGAUGGUCAUUUAGAACUGGCAGACUAGAGUUUUGGAGAGGAGAGUGGAAUUCCAGGUGUAGCGGUGAAAUGCGUAGAUAUCUGGAGGAACAUCAGUGGCGAAGGCGACUCUCUGGUCAAUAACUGACGCUCAUGUGCGAAAGUGUGGGUAGCGAACAGG	Bacteria	Proteobacteria	Gammaproteobacteria	Alteromonadales	Alteromonadaceae	Glaciecola
>ASV_1521.1.253	UACGGAGGGUGCGAGCGUUAAUCGGAAUUACUGGGCGUAAAGCGCGCGUAGGCGGUUUGAUAAGCUGGAUGUGAAAGCCCCGGGCUCAACCUGGGAACUGCAUCCAGAACUGUUUGACUAGAAUACAAUAGAGGUGAGUGGAAUUUCCUGUGUAGCGGUGAAAUGCGUAGAUAUAGGAAGGAACAUCAGUGGCGAAGGCGACUCACUGGAUUGAUAUUGACGCUAAGGUGCGAAAGCGUGGGGAGCGAACAGG	Bacteria	Proteobacteria	Gammaproteobacteria	Cellvibrionales	Porticoccaceae	Porticoccus
>ASV_1525.1.253	UACGUAGGGUGCAAGCGUUAAUCGGAAUUACUGGGCGUAAAGCGUGCGCAGGCGGUUCGGAAAGAAAGGUGUGAAAUCCCAGGGCUUAACCUUGGAACUGCAUUUUUAACUACCGGGCUAGAGUAUGUCAGAGGGGGGUGGAAUUCCGCGUGUAGCAGUGAAAUGCGUAGAUAUGCGGAGGAACACCGAUGGCGAAGGCAGCCCCCUGGGAUAAUACUGACGCUCAUGCACGAAAGCGUGGGGAGCAAACAGG	Bacteria	Proteobacteria	Gammaproteobacteria	Betaproteobacteriales	Burkholderiaceae	Kerstersia
>ASV_1529.1.253	GACGGAGGAUGCAAGUGUUAUCCGGAAUUAUUGGGCGUAAAGCGUCUGUAGGUUGUCUAGCAAGUCUAUUGUUAAAGGUUAAAGCUCAACUUUAAAACUGCGGUAGAAACUGCUAGACUUGAGUAUAGUCGAAGUAGAGGGAAUUUCCAGUGAAGCGGUGAAAUGCGUAGAUAUUGGAAGGAACACCAAUGGCGAAAGCACUCUACUAGGCUUUUACUGACACUCAGAGACGAAAGCUAGGGUAGCAAAUGGG	Bacteria	Cyanobacteria	Oxyphotobacteria	Chloroplast
>ASV_1535.1.253	UACGGGGGAUGCAAGCGUUAUCCGGAAUCAUUGGGCGUAAAGCGCCUGUAGGUUGUUUAAUAAGUCUGUUGUUAAAGACUAGGGCUUAACCCUAGGAAAGCAAUGGAAACUACUAGACUAGAGUAUGGUAGGGGUAGAGGGAAUUUCUAGUGUAGCGGUGAAAUGCGUAGAUAUUAGAAAGAACACCGGUGGCGAAAGCGCUCUACUGGACCAUUACUGACACUCAGAGGCGAAAGCUAGGGUAGCAAAAGGG	Bacteria	Cyanobacteria	Oxyphotobacteria	Chloroplast
>ASV_1539.1.253	UACGGAGGGUGCGAGCGUUAAUCGGAAUUACUGGGCGUAAAGGGCGCGUAGGUGGUUCGAUAAGUCAGAUGUGAAAUCCCCGGGCUCAACCUGGGAAUUGCAUUUGAUACUGUCGAACUAGAGUGUGGUAGAGGUAAGCGGAAUUCCCGGUGUAGCGGUGAAAUGCGUAGAUAUCGGGAAGAACAUCAGUGGCGAAGGCGGCUUACUGGAUCAACACUGACACUGAGGCGCGAAAGCGUGGGUAGCAAACAGG	Bacteria	Proteobacteria	Gammaproteobacteria	JTB23
>ASV_1362.1.253	UACGGAGGGUGCAAGCGUUACUCGGAAUCACUGGGCGUAAAGAGCGUGUAGGCGGAUAGUUAAGUUUGAAGUGAAAUCCUAUGGCUCAACCAUAGAACUGCUUUGAAAACUGAUUAUCUAGAAUAUGGGAGAGGUAGAUGGAAUUUCUGGUGUAGGGGUAAAAUCCGUAGAGAUCAGAAGGAAUACCGAUUGCGAAGGCGAUCUACUGGAACAUUAUUGACGCUGAGACGCGAAAGCGUGGGGAGCAAACAGG	Bacteria	Epsilonbacteraeota	Campylobacteria	Campylobacterales	Arcobacteraceae	Arcobacter
>ASV_1366.1.253	UACGAGGGGUGCAAGCGUUAAUCGGAAUUACUGGGCGUAAAGCGUGCGUAGGUGGUUUGUUAAGCAAGAUGUGAAAGCCCUGGGCUCAACCUGGGAACUGCAUUUUGAACUGGCAAGCUAGAGUUUUGUAGAGGGUAGUGGAAUUUCCAGUGUAGCGGUGAAAUGCGUAGAGAUUGGAAGGAACAUCAGUGGCGAAGGCGGCUACCUGGACAGAGACUGACACUGAGGCACGAAAGCGUGGGGAGCAAACAGG	Bacteria	Proteobacteria	Gammaproteobacteria	Alteromonadales	Colwelliaceae	Colwellia
>ASV_137.1.253	UACGGAGGGAUCUAGCGUUAUUCGGAAUAACUGGGCGUAAAGCGAGCGUAGGCGGAUUUGUAAGUUGGAGGUGAAAUCCCAGGGCUUAACCCUGGAACUGCCUUCAAAACUACAUUUCUUGAGUUUGGUAGAGGAGAGUGGAAUUCCUAGUGUAGAGGUGAAAUUCGUAGAUAUUAGGAGGAACACCAGUGGCGAAGGCGACUCUCUGGGCCAAUACUGACGCUGAGGUUCGAAAGCGUGGGGAGCGAACGGG	Bacteria	Proteobacteria	Alphaproteobacteria	SAR11 clade	Clade IV
>ASV_1374.1.252	UACGAGGGGAGUUAGCGUUAUCCAAAAUGAUUGGGCAUAAAGAGUUUGUAGGCGGUAUUUGUUGUUAUUUGUGAAAUAUUCAGUUCAUGCUGAAGAGCGCAUAUAAUACUCCUAUACUUGAGUAUGGCAGAGGACAACAGAAUUUCAUAUGGAAGAGUAAAAUCUAGUGAUGUAUGAAGGAAUGCCAAUUGCGAAAGCAGUUGUCCGGGUUUUUACUGACGCUGAGGAACGAAAGCAUAGGGAGCAAACAGG	Bacteria	Proteobacteria	Alphaproteobacteria	Rickettsiales	Mitochondria
>ASV_1378.1.253	UACAGGGGUUGCAAGUUUUAUUCGGAAUCAUUGGGCGUAAAGCGUCUGCAGGUUGACAUAAAAGUCUUUUGUUAAAUAUCAGAGCUCAACUCGGAAUCUGCAAAAGAUACUAUAUGUCUUGAGUAUGGUAGAGGUAGGGGGAAUUUCCAGUGGAGCGGUGAAAUGCGUAGAUAUUGGAAAGAACACCGAUAGCGAAGGCACCCUACUGGGCCAUUACUGACACUCAGAGACGAAAGCUAGGGGAGCAAACGGG	Bacteria	Cyanobacteria	Oxyphotobacteria	Chloroplast
>ASV_1381.1.253	UACGUAGGGUGCAAGCGUUAAUCGGAAUUACUGGGCGUAAAGCGUGCGCAGGCGGUUAUAUAAGUCAGAUGUGAAAUCCCCGGGCUCAACCUGGGAACUGCAUUUGAGACUGUAUAGCUAGAGUACGGCAGAGGGGGAUGGAAUUCCGCGUGUAGCAGUGAAAUGCGUAGAUAUGCGGAGGAACACCGAUGGCGAAGGCAAUCCCCUGGGCCUGUACUGACGCUCAUGCACGAAAGCGUGGGGAGCAAACAGG	Bacteria	Proteobacteria	Gammaproteobacteria	Betaproteobacteriales	Burkholderiaceae	Limnohabitans
>ASV_1368.1.253	UACGGAGGGGGCUAGCGUUAUUCGGAUUUACUGGGCGUAAAGCGCACGUAGGCGGUGUGCAUAGUCAGAGGUGAAAGCCCGGGGCUCAACCCCGGAACUGCCUUUGAUACUUGCAUGCUAGAAUCUGUGAGAGGGUAGUGGAAUUCCUAGUGUAGAGGUGAAAUUCGUAGAUAUUAGGAAGAACACCAGUGGCGAAGGCGACUACCUGGCACGGCAUUGACGCUGAGGUGCGAAAGCGUGGGGAGCGAACAGG	Bacteria	Proteobacteria	Alphaproteobacteria	Rhodospirillales	Rhodospirillaceae	uncultured
>ASV_1372.1.253	UACGGAGGGUGCAAGCGUUAAUCGGAAUUACUGGGCGUAAAGCGCGCGUAGGCGGUUUGUUAAGUGUGAUGUGAAAGCCCAGGGCUCAACCUUGGAACUGCAUCACAUACUGGCAGGCUAGAGUACGGUAGAGGGGGGUAGAAUUCCAUGUGUAGCGGUGAAAUGCGUAGAGAUGUGGAGGAAUACCAGUGGCGAAGGCGGCCCCCUGGAUCGAUACUGACGCUGAGGUGCGAAAGCGUGGGGAGCAAACAGG	Bacteria	Proteobacteria	Gammaproteobacteria	Oceanospirillales	Pseudohongiellaceae	Pseudohongiella
>ASV_1376.1.253	UACGGAGACCUCGAGCGUUACUCGGAUUCACUGGGCGUAAAGGGUGAGUAGGCGGCCAAGUAUGUCGGGUGUGAAAUCCCGGGGCUUAACCCCGGAACUGCGCCCGAAACUACUUGGCUAGAGUCUCGGAGAGGAUAGUGGAAUUCCAGGUGUAGCGGUGAAAUGCGUAGAUAUCUGGAGGAACACCAGUGGCGAAGGCGACUAUCUGGACGAGAACUGACGCUCAAUCACGAAAGCGUGGGUAGCGAAAGGG	Bacteria	Verrucomicrobia	Verrucomicrobiae	Opitutales	Puniceicoccaceae	MB11C04 marine group
>ASV_1544.1.253	UACGUAGGUCACAAAUGUUAUCCGGAAUUAUUGGGCGUAAAGGGUCCGUAGGCGGUUCGGUAAGUCUUCUGUGAAAUCUUCAGGCUCAACUUGAAGAGGUCGGGGGAUACUGCUUAACUUGAGACAGACAGAGGCAAAUGGAAUUCCCGGUGUAGUGGUGAAAUGCGUAGAUAUCGGGAGGAACACCAGUGGCGAAAGCGAUUUGCUGGGUCUGUUCUGACGCUGAGGGACGAAAGCGUGGGUAGCAAACCGG	Bacteria	Chloroflexi	Dehalococcoidia	SAR202 clade
>ASV_1548.1.254	UACGGGAGGGGCAAGCGUUAUCCGAAAUAACUGGGCGUAAAGGGUCCGUAGAUUGUAUUGUAAGUUAUGUGUGAAAUUCUAAAGCUUAACUUUAGAAACGUCAUUUAAUACUGCUAUACUAGAGUUUAAAACAGAAAAGUAGAAUUUUAUGUUGAGGAGUAAACCAUCGUAGACACAUGAAGGAAUACCAUUAGUGAAGUCGACUUUUUAGUAAAAACUGACAUUGAGGGACGAAAGUGUAGGUAUCAAACAGG	Bacteria	Proteobacteria	Alphaproteobacteria	Rickettsiales	Mitochondria
>ASV_1551.1.253	UACGGAGGGUGCAAGCGUUAUCCGGAAUCAUUGGGUUUAAAGGGUCCGUAGGCGGGCUAAUAAGUCAGUGGUGAAAUGCAGGGGCUCAACUCCGGCACUGCCAUUGAUACUGUUAGUCUUGAAUUAUUGUGAAGUGGUUAGAAUAUGUAGUGUAGCGGUGAAAUGCUUAGAUAUUACAUAGAAUACCGAUUGCGAAGGCAGAUCACUAACAAUAUAUUGACGCUGAUGGACGAAAGCGUGGGUAGCGAACAGG	Bacteria	Bacteroidetes	Bacteroidia	Flavobacteriales	Flavobacteriaceae	Nonlabens
>ASV_1555.1.253	UACGGAGGGUCCGAGCGUUAAUCGGAAUUACUGGGCGUAAAGCGCACGCAGGCGGUUUGUUAAGCUAGAUGUGAAAGCCCCGGGCUCAACCUGGGAAUAGCAUUUAGAACUGGCAGGCUAGAGUCUUGGAGAGGGGAGUGGAAUUUCUGGUGUAGCGGUGAAAUGCGUAGAUAUCAGAAGGAACAUCAGUGGCGAAGGCGACUCCCUGGCCAAAGACUGACGCUCAUGUGCGAAAGUGUGGGUAGCGAACAGG	Bacteria	Proteobacteria	Gammaproteobacteria	Alteromonadales	Alteromonadaceae	Paraglaciecola
>ASV_156.1.253	UACGUAGGGUGCGAGCGUUAAUCGGAAUUACUGGGCGUAAAGCGUGCGCAGGCGGCUUUGUAAGACAGACGUGAAAUCCCCGGGCUCAACCUGGGAAUUGCGUUUGUGACUGCAAGGCUAGAGUACGGUAGAGGGGGGUAGAAUUCCGCGUGUAGCAGUGAAAUGCGUAGAUAUGCGGAGGAACACCGAUGGCGAAGGCAGCCCCCUGGACCUGUACUGACGCUCAUGCACGAAAGCGUGGGGAGCAAACAGG	Bacteria	Proteobacteria	Gammaproteobacteria	Betaproteobacteriales	Burkholderiaceae	RS62 marine group
>ASV_1563.1.253	UACCGGCAGCUCGAGUGGUCGUCGCUUUUAUUGGGCCUAAAACGUCCGUAGCCUGUUUGGUAAAUCUGUGGGUAAAUCAAUCCGCUUAACGGAUUGAAUUCUGCAGAGACUGCCAGACUAGGGACCGGGAGAGGUAUGAGGUACUCUGGGGGUAGGGGUAAAAUCCUGUCAUCCUCAGAGGACCACCUGUUGCGAAGGCGUCAUACUGGAACGGAUCCGACGGUCAGGGACGAAGCCUAGGGGCACGAACCGG	Archaea	Euryarchaeota	Thermoplasmata	Marine Group II
>ASV_1567.1.253	UACGGGGGAUGCAAGCGUUAUCCGGAAUCAUUGGGCGUAAAGCGCCUGUAGGUUGUUUAAUAAGUCUGUUGUUAAAGACUAGGGCUUAACCCUAGGAAAGCAAUGGAAACUACUAGACUUGAGUAUGAUAGGGGUAGAGGGAAUUUCUAGUGUAGCGGUGAAAUGCGUAGAUAUUAGGAAGAACACCGGUGGCGAAGGCGCUCUACUGGAUCAUUACUGACACUCAGAGGCGAAAGCUAGGGUAGCAAAAGGG	Bacteria	Cyanobacteria	Oxyphotobacteria	Chloroplast
>ASV_1570.1.253	UACGUAGGGUGCAAGCGUUAAUCGGAAUUACUGGGCGUAAAGCGUGCGCAGGCGGUUCGGAAAGAGAGGUGUGAAAUCCCAGGGCUUAACCUUGGAACUGCACUUUUAACUCCCGAGCUAGAGUAUGUCAGAGGGGGGUGGAAUUCCGCGUGUAGCAGUGAAAUGCGUAGAUAUGCGGAGGAACACCGAUGGCGAAGGCAGCCCCCUGGGAUGAUACUGACGCUCAUGCACGAAAGCGUGGGGAGCAAACAGG	Bacteria	Proteobacteria	Gammaproteobacteria	Betaproteobacteriales	Burkholderiaceae	GKS98 freshwater group
>ASV_1574.1.253	GACGGAGGAUGCAAGUGUUAUCCGGAAUCACUGGGCGUAAAGCGUCUGUAGGUGGUUUAGUAAGUCAACUGUUAAAUCUUGAAGCUCAACUUCAAAAUCGCAGUCGAAACUAUUAGACUAGAGUAUAGUAGGGGUAAAGGGAAUUUCCAGUGGAGCGGUGAAAUGCGUAGAGAUUGGAAAGAACACCGAUGGCGAAGGCACUUUACUGGGCUAUUACUGACACUCAGAGACGAAAGCUAGGGUAGCAAAUGGG	Bacteria	Cyanobacteria	Oxyphotobacteria	Chloroplast
>ASV_1578.1.253	UACGGAGGGUGCAAGCGUUAAUCGGAAUUACUGGGCGUAAAGCGCGCGUAGGCGGUUUGUUAAGCUAGAUGUGAAAGCCCAGGGCUCAACCUUGGAAUUGCAUUUAGAACUGGCUAACUUGAGUACAGCAGAGGAUAGUGGAAUUUCUAGUGUAGCGGUGAAAUGCGUAGAUAUUAGAAGGAACACCAGUGGCGAAGGCGACUGUCUGGGCUGAUACUGACGCUGAGGUGCGAAAGCGUGGGGAGCAAACGGG	Bacteria	Proteobacteria	Gammaproteobacteria	Cellvibrionales	Cellvibrionaceae	uncultured
>ASV_1584.1.253	UACGGAGGGGGUUAGCGUUGUUCGGAAUUACUGGGCGUAAAGCGUACGUAGGCGGAUCAGAAAGUAGGGGGUGAAAUCCCAGGGCUCAACCCUGGAACUGCCUCCUAAACUCCUGGUCUUGAGUUCGAGAGAGGUGAGUGGAAUUCCAAGUGUAGAGGUGAAAUUCGUAGAUAUUUGGAGGAACACCAGUGGCGAAGGCGGCUCACUGGCUCGAUACUGACGCUGAGGUACGAAAGUGUGGGGAGCAAACAGG	Bacteria	Proteobacteria	Alphaproteobacteria	Rhodobacterales	Rhodobacteraceae	Sulfitobacter
>ASV_1588.1.253	UACGGAGGGUGCAAGCGUUAAUCGGAAUUACUGGGCGUAAAGCGCGCGUAGGCGGCUUGUUAAGUCGGAUGUGAAAGCCCCGGGCUCAACCUGGGAACUGCACCCGAUACUGGCAAGCUAGAGUACGAGAGAGGGGGGUAGAAUUCCAUGUGUAGCGGUGAAAUGCGUAGAUAUAUGGAGGAAUACCGGUGGCGAAGGCGGCCCCCUGGCUCGAUACUGACGCUGAGGUGCGAAAGCGUGGGGAGCAAACAGG	Bacteria	Proteobacteria	Gammaproteobacteria	Cellvibrionales	Halieaceae	OM60(NOR5) clade
>ASV_1591.1.253	UACGGAGGGGGUUAGCGUUGUUCGGAAUUACUGGGCGUAAAGCGCGCGUAGGCGGAUCAGAAAGUUGGGGGUGAAAUCCCAGGGCUCAACCCUGGAACUGCCUCCAAAACUCCUGGUCUUGAGUUCGAGAGAGGUGAGUGGAACUCCGAGUGUAGAGGUGAAAUUCGUAGAUAUUCGGAAGAACACCAGUGGCGAAGGCGGCUCACUGGCUCGAUACUGACGCUGAGGUGCGAAAGUGUGGGGAGCAAACAGG	Bacteria	Proteobacteria	Alphaproteobacteria	Rhodobacterales	Rhodobacteraceae	Roseovarius
>ASV_1595.1.253	GACGGAGGAUGCAAGUGUUAUCCGGAAUCACUGGGCGUAAAGCGUCUGCAGGUGGUUUUUUAAGUCUGAUGUUAAAACUUGAGGCUCAACCUCAAUCCAGCAUUGGAAACUGAAAGACUAGAGUAUAGUAGGGAUAGAGGGAAUUUCCAGUGGAGCGGUGAAAUGCGUAGAUAUUGGAAAGAACACCGAUGGCGAAAGCACUCUAUUGGACUAUUACUGACACUCAGAGACGAAAGCUAGGGGAGCAAAUGGG	Bacteria	Cyanobacteria	Oxyphotobacteria	Chloroplast
>ASV_1599.1.253	UACAGGGGAUGCAAGUGUUAUCCGGAAUUAUUGGGCGUAAAGCGUCUGCAGGUUGAUAUGUAAGUCUUUUGUUAAAACUUUGAGCUUAACUCAAAUCCCGCAAAAGAAACUAUUUAUCUUGAGUAUGGUAGAGGUAAAGGGAAUUUCCAGUGGAGCGGUGAAAUGCGUAGAUAUUGGAAAGAACACCAACAGCGAAGGCACUUUACUGGGCCAUUACUGACACUCAGAGACGAAAGCUAGGGUAGCAAACGGG	Bacteria	Cyanobacteria	Oxyphotobacteria	Chloroplast
>ASV_1601.1.253	UACGGAGGGUCCGAGCGUUGUCCGGAAUUAUUGGGUUUAAAGGGUACGUAGGCGGAUUAAUAAGUCGAAGUUGAAAUCCUGCAGCUUAACUGUAGAACUGGCUUUGAAACUGUUAAUCUUGAGUAUGGUAGAGAUAGGCGGAAUUUAUAAUGUAGCGGUGAAAUGCAUAGAUAUUAUAAAGAACACCGAUAGCGAAGGCAGCUUGUUGGACCAUAACUGACGCUAAUGUACGAAAGUGCGGGUAUCGAACAGG	Bacteria	Bacteroidetes	Bacteroidia	Cytophagales	Cyclobacteriaceae	uncultured
>ASV_1385.1.253	UACGUAGGGAGCGAGCGUUGUUCGGAUUUACUGGGCGUAAAGAGCACGUAGGCGGGCAUUCAAGUCGGUUGUGAAAUCCUCUGGCUCAACCAGAGAACUGCAAUCGAAACUGUAUGCCUUGAGUCCAUCAGAGGAAAUCGGAAUCUUAGGUGUAGCGGUGAAAUGCGUAGAUAUCUAAGAGAACACCAGUGGCGAAGGCGGAUUUCUGGGAUGGCACUGACGCUGAGGUGCGAAAGCUGAGGGAGCGAACAGG	Bacteria	PAUC34f
>ASV_138.1.253	UACGUAGGGUGCAAGCGUUAAUCGGAAUUACUGGGCGUAAAGCGUGCGCAGGCAGUCUUAUAAGUCAGAUGUGAAAUCCCCGAGCUCAACUUGGGAACUGCGUUUGAAACUGUAAGACUAGAGUGUGUCAGAGGGGGGUAGAAUUCCAAGUGUAGCAGUGAAAUGCGUAGAGAUUUGGAGGAAUACCAAUGGCGAAGGCAGCCCCCUGGGAUAACACUGACGCUCAUGCACGAAAGCGUGGGGAGCAAACAGG	Bacteria	Proteobacteria	Gammaproteobacteria	Betaproteobacteriales	Methylophilaceae	OM43 clade
>ASV_1606.1.253	UACGUAGGGUGCGAGCGUUAAUCGGAAUUACUGGGCGUAAAGCGUGCGCAGGCGGUUUUAUAAGUCAGAUGUGAAAUCCCCGAGCUCAACUUGGGAACUGCGUUUGAUACUGUAAGACUAGAGUGUGUCAGAGGGGGGUAGAAUUCCAUGUGUAGCAGUGAAAUGCGUAGAUAUAUGGAGGAAUACCAAUGGCGAAGGCAGCCCCCUGGGAUAACACUGACGCUCAUGCACGAAAGCGUGGGGAGCAAACAGG	Bacteria	Proteobacteria	Gammaproteobacteria	Betaproteobacteriales	Methylophilaceae	OM43 clade
>ASV_161.1.253	UACGGAGGGAGCUAGCGUUGUUCGGAAAUACUGGGCGUAAAGCGAACGUAGGCGGUCUAUUAAGUCAGGGGUGAAAUCCCGGAGCUCAACUCCGGAACUGCCCUUGAAACUGCUAGACUAGAAUCCUGGAGAGGUCAGUGGAAUUCCGAGUGUAGAGGUGAAAUUCGUAGAUAUUCGGAAGAACACCAGUGGCGAAGGCGACUGACUGGACAGGUAUUGACGCUGAGGUUCGAAAGCGUGGGGAGCAAACAGG	Bacteria	Proteobacteria	Alphaproteobacteria	Sphingomonadales	Sphingomonadaceae	Erythrobacter
>ASV_1613.1.253	UACGGAGGGUGCAAGCGUUAUCCGGAAUCAUUGGGUUUAAAGGGUCCGCAGGCGGACUUAUAAGUCAGUGGUGAAAUCUCACAGCUCAACUGUGAAACUGCCAUUGAAACUGUAAGUCUUGAAUUCGGUCGAAGUGGGCGGAAUAUGACAUGUAGCGGUGAAAUGCUUAGAUAUGUCCUAGAACACCAAUAGCGAAGGCAGCUCACUAGGCCUGGAUUGACGCUCAGGGACGAAAGCGUGGGGAGCAAACAGG	Bacteria	Bacteroidetes	Bacteroidia	Flavobacteriales	Crocinitomicaceae	Fluviicola
>ASV_1616.1.253	UACGGAGGGUGCAAGCGUUAAUCGGAAUUACUGGGCGUAAAGCGUACGUAGGCGGUGUGUUAAGCUAGAUGUGAAAGCCCCGGGCUCAACCUGGGAAUAGCAUUUAGAACUGGCACGCUAGAGUCCUGAAGAGGGUGGUAGAAUUUCCAGUGUAGCGGUGAAAUGCGUAGAUAUUGGAAGGAAUACCGGUGGCGAAGGCGGCCACCUGGUCAGAGACUGACGCUGAGGUACGAAAGCGUGGGGAGCAAACAGG	Bacteria	Proteobacteria	Gammaproteobacteria	Alteromonadales	Idiomarinaceae	Idiomarina
>ASV_1617.1.253	UACGGGGGAUGCAAGCGUUAUCCGGAAUCAUUGGGCGUAAAGCGCCUGUAGGUUGUUUAAUAAGUCUGUUGUUAAAGACUAGGGCUUAACCCUAGGAAAGCAAUGGAAACUACUAGACUAGAGUAUGAUAGGGGUAGAGGGAAUUUCUAGUGUAGCGGUGAAAUGCGUAGAUAUUAGGAAGAACACCGGUGGCGAAGGCGCUCUACUGGAUCAUUACUGACACUCAGAGGCGAAAGCUAGGGUAGCAAAAGGG	Bacteria	Cyanobacteria	Oxyphotobacteria	Chloroplast
>ASV_1620.1.253	UACGGAGGGUGCAAGCGUUGCUCGGAAUUACUGGGCGUAAAGGGUGCGCAGGCGGAUUAUUAAGCAAGAUGUGAAAGCCCAGGGCUCAACCCUGGAACUGCAUCUUGAACUGGUAAUCUUGAGUCCGUGAGAGGGGGGUAGAAUUCCAGGUGUAGAGGUGAAAUUCGUUGAUAUCUGGAGGAAUACCGGUGGCGAAGGCGGCCCCCUGGCACGGUACUGACGCUGAGGCACGAAAGCGUGGGGAGCAAACAGG	Bacteria	Proteobacteria	Deltaproteobacteria	Bdellovibrionales	Bdellovibrionaceae	OM27 clade
>ASV_1624.1.253	GACAGAGGAUGCAAGUGUUAUCCGGAAUUACUGGGCGUAAAGCGUCUGUAGGUGGUUUAGUAAGUCUGUUGUUAAAUCUUGAGGCUUAACCUCAAAACAGCGAUGGAAACUAUUAGACUUGAGUAUGGUAGAGGUAAAAGGAAUUUCCAGUGGAGCGGUGAAAUGCGUAGAUAUUGGAAAGAACACCGAUGGCGAAGGCAUUUUACUGGGCCAUAACUGACACUCAGAGACGAAAGCUAGGGUAGCAAAUGGG	Bacteria	Cyanobacteria	Oxyphotobacteria	Chloroplast
>ASV_1628.1.253	UACUAGGGGUGCAAGCGUUGUCCGGAAUCAUUGGGCGUAAAGGGUCCGUAGGCGUCUCAAUAAGUCACUUGUUAAAGACACCGGCUUAACCGGUGGAAUGCAUGUGAAACUGUUGAGAUAGAGUAUAGGAGAGGAAAGUGGAAUUCCUGGUGUAGCGGUGACAUGCGUAGAUAUCAGGAGGAACACCAAUGGCGAAGGCAACUUUCUGGCCUAUUACUGACGCUGAUGGACGAAAGCGUGGGGAGCAAACAGG	Bacteria	Marinimicrobia (SAR406 clade)
>ASV_163.1.253	UACGGGAGUGGCAAGCGUUAUCCGGAAUUAUUGGGCGUAAAGCGUCCGCAGGCGGUCUGUCAAGUCUGCUGUUAAAGCGUGGAGCUUAACUCCAUUUCGGCAGUGGAAACUGACAGACUAGAGUGUGGUAGGGGCAGAGGGAAUUCCCGGUGUAGCGGUGAAAUGCGUAGAUAUCGGGAAGAACACCAGUGGCGAAGGCGCUCUGCUGGGCCAUAACUGACGCUCAUGGACGAAAGCCAGGGGAGCGAAAGGG	Bacteria	Cyanobacteria	Oxyphotobacteria	Synechococcales	Cyanobiaceae	Cyanobium PCC-6307
>ASV_1633.1.253	UACGGAGGGUGCAAGCGUUAUCCGGAAUCAUUGGGUUUAAAGGGUCCGUAGGCGGGCUAUUAAGUCAGAGGUGAAAUCCCACAGCUCAACUGUGGAACUGCCUUUGAUACUGGUAGUCUUGAAUUAUAUGGAAGUAGAUAGAAUGUGUAGUGUAGCGGUGAAAUGCUUAGAGAUUACACAGAAUACCGAUUGCGAAGGCAGUCUACUACGUAUAUAUUGACGCUAAUGGACGAAAGCGUGGGGAGCGAACAGG	Bacteria	Bacteroidetes	Bacteroidia	Flavobacteriales	Flavobacteriaceae	uncultured
>ASV_1637.1.253	UACGAGGGGUGCUAGCGUUGUCCGGAAUUACUGGGCGUAAAGGGUCCGUAGGCGUCUUGCCAAGUUGAUCGUUAAAUCCACCGGCUUAACCGGUGAUCUGCGAUCAAAACUGGCAGGAUAGAAUAUGUGAGGGGAAUGUGGAAUUCCUGGUGUAGCGGUGACAUGCGUAGAUAUCAGGAGGAACACCAAUGGCGAAGGCAGCAUUCUGGCACAAUAUUGACGCUGAGGGACGAAAGCGUGGGGAGCAAACAGG	Bacteria	Marinimicrobia (SAR406 clade)
>ASV_1640.1.253	UACAGAGGGCCCGAGCGUUAAUCGGAAUCACUGGGCUUAAAGCGUACGUAGGCGGACUUGUAGGCAUUUUGUGAAAUCCCUCGGCUCAACCGGGGAAUUGCAGGGUGAACCACAAGUCUUGAGGCGAGUAGAGGCGGUCGGAACGAUAGGUGGAGCGGUGAAAUGCGUAGAUAUCUAUCGGAACGCCAAAGGUGAAGACAGGCCGCUGGGCUCGUCCUGACGCUGAGGUACGAAAGCAUGGGUAGCGAACGGG	Bacteria	Planctomycetes	Phycisphaerae	Phycisphaerales	Phycisphaeraceae	CL500-3
>ASV_1644.1.253	UACGGGGGGGACAAGUGUUAUUCGGAAUGACUGGGUGUAAAGAGUCUGUAGGCGGUUUUUUAAGUUGAAAUAUAAAUCUUGUAGCUUGACUUCAAGAAAGGUUUCAAAACUGAAAGACUAGAGUUUGAUAGGGGAAAGUAGAAUUUCUAAUGGAGGGAUAAAAUUCAUAGAUAUUAGAAGGAAUACCAGAGGCGAAGGCGACUUUCUGGAUCAAAACUGACGCUGAGAGACGAAAGCAUGGGUAGCGAACAGG	Bacteria	Proteobacteria	Alphaproteobacteria	Rickettsiales	Mitochondria
>ASV_1648.1.253	UACGGAGGGUCCAAGCGUUAUCCGGAAUCAUUGGGUUUAAAGGGUCCGUAGGCGGGUUAAUAAGUCAGAGGUGAAAGUUUGCAGCUCAACUGUAAAAUUGCCUUUGAUACUGUUAGUCUUGAGUUAUAGUGAAGUGGUUAGAAUAAGUGGUGUAGCGGUGAAAUGCAUAGAUAUCACUUAGAAUACCGAUUGCGAAGGCAGAUCACUAACUGUAUACUGACGCUGAGGGACGAAAGCAUGGGUAGCGAACGGG	Bacteria	Bacteroidetes	Bacteroidia	Flavobacteriales	Flavobacteriaceae	uncultured
>ASV_1651.1.253	UACGGAGGGUCCAAGCGUUGUCCGGAAUCACUGGGUGUAAAGGGUGUGUAGGCGGGCCUACAAGUCAGAGGUGAAAGCCCCCGGCCUAACCGGGGAACUGCCUUUGAGACUGUAGGUCUUGAGUCCUGGAGGGGUCACUAGAAUUCGUGGUGUAGCGGUGAAAUGCGUAGAUAUCACGAGGAAUACCAGAGGCGAAGGCGGGUGACUGGACAGGUACUGACGCUGAGGCACGAAAGCGUGGGGAGCAAACAGG	Bacteria	Bacteroidetes	Rhodothermia	Rhodothermales	Rhodothermaceae	uncultured
>ASV_1653.1.253	UACGAAGGGUGCAAGCGUUGUUCGGAUUUAUUGGGCGUAAAGCGCGCGCAGGCGGACGGCUAAGUCAGAUGUGAAAUCUCGGGGCUCAACCUCGAAACUGCGUCUGAAACUGGUUGUCUAGAAUCUCGGAGAGGAAAGGGGAAUUUCGCAUGUAGGGGUAAAAUCCGUAGAGAUGCGAAGGAACACCAGAGGCGAAGGCGCCUUUCUGGACGAGUAUUGACGCUGAGGCGCGAAAGCGUGGGGAGCAAACAGG	Bacteria	Proteobacteria	Deltaproteobacteria	Bdellovibrionales	Bacteriovoracaceae	uncultured
>ASV_1657.1.253	UACGGAGGGUGCGAGCGUUAAUCGGAAUUACUGGGCGUAAAGCGCAUGCAGGUGGUUCAAUAAGUCAGAUGUGAAAGCCCGGGGCUCAACCUCGGAACUGCAUUUGAAACUGUUGGACUAGAGUACUGUAGAGGGGGGUAGAAUUUCAGGUGUAGCGGUGAAAUGCGUAGAGAUCUGAAGGAAUACCAGUGGCGAAGGCGGCCCCCUGGACAGAUACUGACACUCAGAUGCGAAAGCGUGGGGAGCAAACAGG	Bacteria	Proteobacteria	Gammaproteobacteria	Vibrionales	Vibrionaceae	Vibrio
>ASV_1660.1.253	UACGGGAGGGGCAAGCGUUAUUCGGAAUAAUUGGGCGUAAAGGGUUCGUAGGUGGUAUUGUAAGUUGAUUUCGAAAACUUAAAGCUUAACUUUAAGAAAGUUAUCAAAACUACUCUACUAGAAUUUAAAAGAAAACAGUGGAAUUUUAUGUGAAGGAAUGAAAUCCGUAGAUAUGUAAAGGAACACCAAAAGCGAAGGCAACUGUUUAGUUUAAAAUUGACACUAAGGGACGAAAGUAUGGGGAGCAAACAGG	Bacteria	Proteobacteria	Gammaproteobacteria	Enterobacteriales	Enterobacteriaceae	endosymbionts2
>ASV_1669.1.253	UACGGGGGAUGCAAGCGUUAUCCGGAAUCAUUGGGCGUAAAGCGCCUGUAGGUUGUUUAUUAAGUCUGUUGUUAAAGACUAGGGCUUAACCCUAGAAAAGCAAUGGAAACUAAUAGACUAGAGUAUGGCAGGGGUAGAGGGAAUUUCUAGUGUAGCGGUGAAAUGCGUAGAUAUUAGAAAGAACACCGGUGGCGAAAGCGCUCUACUGGACCAUUACUGACACUCAGAGGCGAAAGCUAGGGUAGCAAAAGGG	Bacteria	Cyanobacteria	Oxyphotobacteria	Chloroplast
>ASV_1672.1.253	UACGGAGGGGGCUAGCGUUGUUCGGAAUUACUGGGCGUAAAGCGCGCGUAGGCGGUGUGCAUAGUCAGAGGUGAAAGCCCGGGGCUCAACCCCGGAACUGCCUUUGAUACUGGCAUGCUAGAAUCCGUGAGAGGGUAGUGGAAUUCCUAGUGUAGAGGUGAAAUUCGUAGAUAUUAGGAAGAACACCAGUGGCGAAGGCGACUACCUGGCACGGCAUUGACGCUGAUGUGCGAAAGCGUGGGGAGCGAACAGG	Bacteria	Proteobacteria	Alphaproteobacteria	Rhodospirillales	Rhodospirillaceae	uncultured
>ASV_1676.1.253	UACGGAGGGUGCAAGCGUUAAUCGGAAUUACUGGGCGUAAAGCGCGCGUAGGCGGCUUGGUCAGUCAGAUGUGAAAUCCCAGGGCUCAACCUUGGAACUGCAUUUGAUACUGCCAGGCUAGAGUAUGUUAGAGGAAAGCGGAAUUCCGGGUGUAGCGGUGAAAUGCGUAGAUAUCCGGAGGAACAUCAGUGGCGAAGGCGGCUUUCUGGAACAAUACUGACGCUGAGGUGCGAAAGCGUGGGGAGCAAACAGG	Bacteria	Proteobacteria	Gammaproteobacteria	Thiohalorhabdales	Thiohalorhabdaceae	Granulosicoccus
>ASV_168.1.253	UACGUAGGGUGCAAGCGUUAAUCGGAAUUACUGGGCGUAAAGCGUGCGCAGGCGGUUUUGUAAGACAGGCGUGAAAUCCCCGGGCUCAACCUGGGAAUUGCGCUUGUGACUGCAAGGCUAGAGUACGGUAGAGGGGGGUAGAAUUCCGCGUGUAGCAGUGAAAUGCGUAGAUAUGCGGAGGAACACCGAUGGCGAAGGCAGCCCUCUGGACCUGUACUGACGCUCAUGCACGAAAGCGUGGGGAGCAAACAGG	Bacteria	Proteobacteria	Gammaproteobacteria	Betaproteobacteriales	Burkholderiaceae	RS62 marine group
>ASV_1683.1.253	UACGGGGGGUGCAAGCGUUAAUCGGAAUUACUGGGCGUAAAGGGUUCGUAGGUGGUAUGAUAAGUCAGAUGUGAAAGCCCAGGGCUCAACCUUGGAACUGCAUUUGAUACUGUCAAACUAGAGUAUAGUAGAGGAGUGGGGAAUUUCUGGUGUAGCGGUGAAAUGCGUAGAGAUCAGAAGGAACACCAAUGGCGAAGGCAACACUCUGGACUAAUACUGACACUGAGGGACGAAAGCGUGGGGAUCAAACAGG	Bacteria	Proteobacteria	Gammaproteobacteria	Francisellales	Francisellaceae	Francisella
>ASV_1687.1.253	GACGGAGGAUGCAAGUGUUAUCCGGAAUUAUUGGGCGUAAAGCGUCUGUAGGUUGCCUAACAAGUCUAUUGUUAAAGGUUAAAGCUCAACUUUAAAACUGCAGUAGAAACUGUUAGGCUUGAGUACAGUCGAAGUAGAGGGAAUUUCCAGUGAAGCGGUGAAAUGCGUAGAUAUUGGAAGGAACACCAAUGGCGAAGGCACUCUACUAGACUUUUACUGACACUCAGAGACGAAAGCUAGGGUAGCAAAUGGG	Bacteria	Cyanobacteria	Oxyphotobacteria	Chloroplast
>ASV_1690.1.253	UACGGAUGGUGCGAGCGUUAAUCGGAAUUACUGGGCGUAAAGCGCGCGUAGGCGGCUAAGUCAGUCAGAAGUGAAAGCCCCGGGCUCAACCUGGGAAUUGCUUUUGAUACUGCUUAGCUAGAGUUUGGUAGAGGAUAGUGGAAUUCCAGGUGUAGCGGUGAAAUGCGUAGAUAUCUGGAGGAACAUCAGUGGCGAAGGCGACUGUCUGGACCAAAACUGACGCUGAGGUGCGAAAGCGUGGGUAGCAAACAGG	Bacteria	Proteobacteria	Gammaproteobacteria	Thiotrichales	Thiotrichaceae	uncultured
>ASV_1694.1.253	UACGAAGGGGGCUAGCGUUGUUCGGAAUUACUGGGCGUAAAGCGCGCGUAGGCGGAUUAUUAAGUCAGAUGUGAAAUCCCGAUGCUCAACAUCGGAACUGCAUUUGAAACUGGUAGUCUAGAGUUUGGUAGAGGUUAGUGGAAUACCUAGUGGAGAGGUGAAAUUCAUAGAUAUUAGGUGGAACACCAGUGGCGAAGGCGACUGACUGGGCCAAUACUGACGCUGAGGUGCGAAAGUGUGGGGAGCAAACAGG	Bacteria	Proteobacteria	Alphaproteobacteria	Caulobacterales	Hyphomonadaceae	uncultured
>ASV_1698.1.253	UACGGAGGAUCCAAGCGUUAUCCGGAAUCAUUGGGUUUAAAGGGUCCGUAGGUGGAUAAUUAAGUCAGAGGUGAAAGUUUGCGGCUCAACCGUAAAAUUGCCUUUGAUACUGGUUAUCUUGAAUCAUUGUGAAGUGGUUAGAAUAUGUAGUGUAGCGGUGAAAUGCAUAGAUAUUACAUAGAAUACCAAUUGCGAAGGCAGAUCACUAACAAUGUAUUGACACUGAUGGACGAAAGCGUGGGGAGCGAACGGG	Bacteria	Bacteroidetes	Bacteroidia	Flavobacteriales	Flavobacteriaceae	Winogradskyella
>ASV_1700.1.253	UACGGAGGGGGCUAGCGUUGUUCGGAAUUACUGGGCGUAAAGCGUGCGUAGGCGGACUAGAAAGUUAGAUGUGAAAUCCCAGGGCUCAACCCUGGAACUGCAUUUAAAACUCCUAGUCUAGAGUUCUGGAGAGGUAAGGGGAAUUCCUAGUGUAGAGGUGAAAUUCGUAGAUAUUAGGAGGAACACCAGAGGCGAAGGCGCCUUACUGGACAGAUACUGACGCUGAGGCACGAAAGUGUGGGUAGCAAACAGG	Bacteria	Proteobacteria	Alphaproteobacteria	Caulobacterales	Hyphomonadaceae	Hellea
>ASV_1391.1.254	UACGAGAGGGGCAAGUGUUAUUCGGAAUGACUAGGCGUAAAGCGCACAUAGGCUGUUUUUUUAGUUGAAAUUUAAAUUAGAAAGCUUAACUUUUAUAAUGGUUUCAAUACUGAUAAACUAGAGUAAGAAUAGAGGAUAGCGGAAUUUUUAAUAAAGAGUUGAAAUUCAUCGACAUUAGAAGGAAGGCCGAUUGCGAAGGCAGCUAUCUAGCUCUUAACUGACGCUGUUGUGCGAAAGCAUGGGGAGCGAACAGG	Bacteria	Proteobacteria	Alphaproteobacteria	Rickettsiales	Mitochondria
>ASV_1705.1.253	UACGGGAGUGGCAAGCGUUAUCCGGAAUUAUUGGGCGUAAAGCGUCCGCAGGCGGCUCAACAAGUCUGCUGUUAAAAAGUGGAGCUUAACUCCAUCAUGGCAGUGGAAACUGUUGGGCUAGAGUGUGGUAGGGGCAGAGGGAAUUCCCGGUGUAGCGGUGAAAUGCGUAGAUAUCGGGAAGAACACCAGUGGCGAAGGCGCUCUGCUGGGCCAUCACUGACGCUCAUGGACGAAAGCCAGGGGAGCGAAAGGG	Bacteria	Cyanobacteria	Oxyphotobacteria	Synechococcales	Cyanobiaceae	Synechococcus CC9902
>ASV_1542.1.253	UACGGAGGGAUCGAGCGUUGCUCGGAAUUACUGGGCGUAAAGGGCGCGUAGGCGGUCUUGUAUGUCGGGCGUGAAAGCCCCGGGCUCAACCCGGGAUGUGCGUCCGAAACUGCAAGACUAGAGUCUCGGAGAGGGAGGUGGAAUUCCAGGUGUAGCGGUGGAAUGCGUAGAUAUCUGGAAGAACACCGGUGGCGAAGGCGACCUCCUGGACGAUGACUGACGCUGAGGCGCGAAAGCGUGGGUAGCAAACAGG	Bacteria	Proteobacteria	Deltaproteobacteria	Desulfarculales	Desulfarculaceae	uncultured
>ASV_1383.1.253	UACGUAGGGUGCAAGCGUUGUCCGGAUUUAUUGGGCGUAAAGAGCUCGUAGGCGGUUAGUCACGUCGGAUGUGAAAUCCCAGGGCUUAACCCUGGGCCUGCAUUCGAUACGGGCUGACUAGAGUGUUGUAGGGGAGACUGGAACUCCUGGUGUAGCGGUGAAAUGCGCAGAUAUCAGGAAGAACACCGGUGGCGAAGGCGGGUCUCUGGGCAACUACUGACGCUGAGGAGCGAAAGCGUGGGGAGCAAACAGG	Bacteria	Actinobacteria	Actinobacteria	PeM15
>ASV_1395.1.253	UACGUAGGGUGCAAGCGUUGUUCGGAAUUACUGGGCGUAAAGGGCGUGUAGGCGGAACGGCUAGCGAGGGGUGAAAUCCCGGGGCUCAACCCCGGAACUGCUCUUCGAACUGCCGAUCUAGAGAAGGUCAGGGGCCGGCGGAAUUCCUGGUGUAGAGGUGAAAUUCGUAGAUAUCAGGAGGAACAUCGGAGGCGAAGGCGGCCGGCUGGGGCCAUUCUGACGCUGAGGCGCGAAAGCGUGGGGAGCAAACAGG	Bacteria	Proteobacteria	Deltaproteobacteria	SAR324 clade(Marine group B)
>ASV_1399.1.253	UACGGAGGGAUCUAGCGUUAUUCGGAAUUACUGGGCGUAAAGCGAGCGUAGGCUGAUUUGUAAGUUGGAUGUGAAAUCCCAGAGCUUAACUCUGGAACUGCAUCCAAAACUACAUUUCUUGAGUUUGGUAGAGGAGAGUGGAAUUCCUAGUGUAGAGGUGAAAUUCGUAGAUAUUAGGAGGAACACCAGUGGCGAAGGCGACUCUCUGGGCCAAUACUGACGCUGAGGUUCGAAAGCGUGGGUAGCGAACAGG	Bacteria	Proteobacteria	Alphaproteobacteria	SAR11 clade	Clade IV
>ASV_1401.1.253	UACGGAGGAUCCAAGCGUUAUCCGGAAUCAUUGGGUUUAAAGGGUCCGUAGGCGGUUUAAUAAGUCAGUGGUGAAAGCCCAUCGCUCAACGAUGGAACGGCCAUUGAUACUGUUAGACUUGAAUUAUUAGGAAGUAACUAGAAUAUGUAGUGUAGCGGUGAAAUGCUUAGAUAUUACAUGGAAUACCAAUUGCGAAGGCAGGUUACUACUAAUGGAUUGACGCUGAUGGACGAAAGCGUGGGGAGCGAACAGG	Bacteria	Bacteroidetes	Bacteroidia	Flavobacteriales	Flavobacteriaceae	Flavobacterium
>ASV_1405.1.253	UACGGAGGAUGCAAGUGUUAUCCGGAAUCACUGGGCGUAAAGCGUCUGUAGGUUGUUUGAUAAGUCAACUGUUAAAUCUUGAAGCUCAACUUCAAAACCGCAGUCGAAACUAUCAGACUAGAGUAUAGUAGGGGUAAAGGGAAUUUCCAGUGGAGCGGUGAAAUGCGUAGAGAUUGGAAAGAACACCGAUGGCGAAGGCACUUUACUGGGCUAUUACUGACACUCAGAGACGAAAGCUAGGGUAGCAAAUGGG	Bacteria	Cyanobacteria	Oxyphotobacteria	Chloroplast
>ASV_1409.1.253	GACGGAGGAUGCAAGUGUUAUCCGGAAUCACUGGGCGUAAAGCGUCUGUAGGUGGUUUAAUAAGUCUAUUGUUAAAGCUUGAGGCUUAACUUCAAAUCAGCAAUGGAAACUAUUAGACUUGAGUAUAGUAGAGGUAAAAAGAAUUUCCAGUGGAGCGGUGAAAUGCGUAGAUAUUGGAAAGAACACCGAUGGCGAAGGCAUUUUACUGGGCUAUAACUGACACUCAGAGACGAAAGCUAGGGUAGCAAAUGGG	Bacteria	Cyanobacteria	Oxyphotobacteria	Chloroplast
>ASV_1413.1.253	UACGGAGGGUCCAAGCGUUAUCCGGAAUCAUUGGGUUUAAAGGGUUCGCAGGCGGUUUAUUAAGUCAGUGGUGAAAGCCUACAGCUCAACUGUAGAACUGCCAUUGAUACUGAUAGACUUGAAUUUAGUUGAAGUAGGCGGAAUGUGUAGUGUAGCGGUGAAAUGCUUAGAUAUUACACAGAACACCGAUAGCGAAGGCAGCUUACUAAACUACGAUUGACGCUCAUGAACGAAAGCGUGGGGAGCGAACAGG	Bacteria	Bacteroidetes	Bacteroidia	Flavobacteriales	Crocinitomicaceae	Crocinitomix
>ASV_1417.1.253	UACGGAGGGUGCGAGCGUUAAUCGGAAUUACUGGGCGUAAAGCGUACGUAGGUGGUUUGUUAAGUUGGAUGUGAAAGCCCAGGGCUCAACCUUGGAACUGCAUUCAAAACUGAUGAACUAGAGUAUGGUAGAGGUAAGUGGAAUUUCCUGUGUAGCGGUGAAAUGCGUAGAGAUGGGAAGGAACAUCAGUGGCGAAGGCGACUUACUGGACCAAUACUGACACUGAGGUACGAAAGCGUGGGUAGCAAACAGG	Bacteria	Proteobacteria	Gammaproteobacteria	Oceanospirillales	Saccharospirillaceae	uncultured
>ASV_1420.1.253	GACGGAGGAUGCAAGUGUUAUCCGGAAUCACUGGGCGUAAAGCGUCUGUAGGUGGUUUAAUAAGUCGAAUGUUAAAUCUUGGGGCUUAACCUCAAAACUGCAUUCGAAACUAUUAGACUAGAGUAUAGUAGAGGUAAAGGGAAUUUCCAGUGGAGCGGUGAAAUGCGUAGAUAUUGGAAAGAACACCGAUGGCGAAGGCACUUUACUGGGCUAUUACUAACACUCAGAGACGAAAGCUAGGGUAGCAAAUGGG	Bacteria	Cyanobacteria	Oxyphotobacteria	Chloroplast
>ASV_1423.1.253	UACGAAGGGGGCUAGCGUUGUUCGGAAUCAUUGGGCGUAAAGCGUAUGUAGGCGGAUCAAAAAGUUAGAUGUGAAAGCCCUGGGCUCAACCCAGGAAUUGCGUUUAAAACUAGUGAUCUAGAAUUUGGUAGGGGUUAGUAGAAUUUCCAGUGUAGAGGUGAAAUUCGUAGAUAUUGGAAAGAAUACCAGUGGCGAAGGCGACUAACUGGGCCAUUUUUGACGCUAAGAUACGAAAGCGUGGGUAGCAAACAGG	Bacteria	Proteobacteria	Alphaproteobacteria	Rhodospirillales	AEGEAN-169 marine group
>ASV_1424.1.254	GACAGAAGGGGCGAGUGUUAUUCGGAAUAAUUGGGCGUAAAGGGCGUGUAGGCGGUUGUUUGCAGUUGUUUGUGACAGCCCAAGGCUCACCCUUGGUUUUGCAGACAAAACGAGGCAACUAGAGUCUGAAAGAGGAGACCAGAAUUUCUAGUGGAGAGGUUAAAUUCUUAGAGAUUAGAAGGAAUACCAAAAGCGAAGGCAAGUCUCUGGUUCAUGACUGACGCUGAGGCGCGAAAGCGCGGGGAGCAAACGGG	Bacteria	Proteobacteria	Gammaproteobacteria	SAR86 clade
>ASV_1428.1.253	UACAGAGGAUGCAAGUUUUAUUCGGAAUUAUUGGGCGUAAAGCGUCUGCAGGUUGAUGUAAAAGUCUUUUGUUAAAUAUCAGGGCUUAACCCGGAAUCUGCAAAAGAAACUAUAUAUCUCGAGUAUGGUAGAGGUAAGGGGAAUUUCCAGUGGAGCGGUGAAAUGCGUAGAUAUUGGAAAGAACACCGAUAGCGAAGGCACCUUACUGGGCCAUUACUGACACUCAGAGACGAAAGCUAGGGUAGCAAACGGG	Bacteria	Cyanobacteria	Oxyphotobacteria	Chloroplast
>ASV_1431.1.253	UACGGAGGGUGCAAGCGUUAAUCGGAAUUACUGGGCGUAAAGCGCGCGUAGGCGGUUAGUUAAGUCAGAUGUGAAAGCCCCGGGCUCAACCUGGGAAUUGCCUCUGAUACUGGCUAACUAGAGUUUGGAAGAGGGGAGUAGAAUUUCAGGUGUAGCGGUGAAAUGCAUAGAGAUCUGAAGGAAUACCAGUGGCGAAGGCGACUCCCUGGUCCAGAACUGACGCUGAGGUGCGAAAGCGUGGGUAGCAAACGGG	Bacteria	Proteobacteria	Gammaproteobacteria	Thiotrichales	Thiotrichaceae	Leucothrix
>ASV_1435.1.253	UACAUAGGGUGCAAGCGUUGUCCGGAAUUAUUGGGCGUAAAGAGCUCGUAGGUGGUUCGUCACGUCGGAUGUGAAACUCUGGGGCUUAACCCCAGACCUGCAUUCGAUACGGGCGAGCUUGAGUAUGGUAGGGGAGUCUGGAAUUCCUGGUGUAGCGGUGGAAUGCGCAGAUAUCAGGAGGAACACCAAUGGCGAAGGCAGGACUCUGGGCCAUUACUGACACUGAGGAGCGAAAGCGUGGGGAGCGAACAGG	Bacteria	Actinobacteria	Actinobacteria	Frankiales	Sporichthyaceae	hgcI clade
>ASV_1437.1.253	UACGGGGGAUGCAAGUGUUAUCCGGAAUCACUGGGCGUAAAGCGUCUGUAGGUGGUUUAAUAAGUCAACUGUUAAAUCUUGAAGCUCAACUUCAAAAUCGCAGUCGAAACUAUUAGACUAGAGUAUAGUAGGGGUAAAGGGAAUUUCCAGUGGAGCGGUGAAAUGCGUAGAGAUUGGAAAGAACACCGAUGGCGAAGGCACUUUACUGGGCUAUUACUGACACUCAGAGACGAAAGCUAGGGUAGCAAAUGGG	Bacteria	Cyanobacteria	Oxyphotobacteria	Chloroplast
>ASV_1440.1.253	UACGUAGGGUGCGAGCGUUAAUCGGAAUUACUGGGCGUAAAGCGUGCGCAGGCGGUUUAUUAAGACAGUUGUGAAAUCCCCGGGCUCAACCUGGGAACUGCAAUUGUGACUGGUAGACUAGAGUUUGGCAGAGGGGGGUGGAAUUCCUGGUGUAGCAGUGAAAUGCGUAGAUAUCAGGAGGAACACCGAUGGCGAAGGCAGCCCCCUGGGCCAUGACUGACGCUCAUGUACGAAAGCGUGGGGAGCAAACAGG	Bacteria	Proteobacteria	Gammaproteobacteria	Betaproteobacteriales	Burkholderiaceae	MWH-UniP1 aquatic group
>ASV_1444.1.253	UACGGAGGGGGCAAACGUUAUUCGGAUUUACUGGGCGUAAAGGGUUCGUAGGCGGUUUUUUAAGUUAGAUGUGAAAGCUUGAAGCUUAACUUCAAAAUUGCAUCUAAAACUGAAUUACUAGAUUCUUGGAGAGGUAGAUGGAAUUACCGGUGUAGCGGUGAAAUGCGUAGAUAUCGGUAGGAACACCAGUGGCGAAAGCGAUCUACUGGACAAGUAAUGACGCUGAGGGACGAAAGCGUGGGUAGCAAACAGG	Bacteria	Dadabacteria	Dadabacteriia	Dadabacteriales
>ASV_1448.1.253	UACAGGGGAUGCAAGUUUUAUUCGGAAUUAUUGGGCGUAAAGCGUCUGCAGGUUGACAUAAAAGUCUUUUGUUAAAUAUCAGAGCUCAACUCGGAAUCUGCAAAAGAUACUAUAUGUCUUGAGUAUGGUAGAGGUAAGGGGAAUUUCCAGUGGAGCGGUGAAAUGCGUAGAUAUUGGAAAGAACACCGAUAGCGAAGGCACCUUACUGGGCCAUUACUGACACUCAGAGACGAAAGCUAGGGGAGCAAACGGG	Bacteria	Cyanobacteria	Oxyphotobacteria	Chloroplast
>ASV_1451.1.253	UACGGAGGAUCCAAGCGUUAUCCGGAAUCAUUGGGUUUAAAGGGUCCGUAGGCGGUCUUAUAAGUCAGUGGUGAAAUCUCCCCGCUCAACGGGGAAACGGCCAUUGAUACUGUAAGACUUGAAUUAUUAGGAAGUAACUAGAAUAUGUAGUGUAGCGGUGAAAUGCUUAGAGAUUACAUGGAAUACCAAUUGCGAAGGCAGGUUACUACUAAUGGAUUGACGCUGAUGGACGAAAGCGUGGGUAGCGAACAGG	Bacteria	Bacteroidetes	Bacteroidia	Flavobacteriales	Flavobacteriaceae	Flavobacterium
>ASV_1455.1.253	UACGUAGGGUGCAAGCGUUGUCCGGAUUUAUUGGGCGUAAAGAGCUCGUAGGCGGUUAGUCACGUCGGAUGUGAAAUCCCAGUGCUUAACACUGGGCCUGCAUUCGAUACGGGCUGACUAGAGUGUUGUAGGGGAGACUGGAACUCCUGGUGUAGCGGUGAAAUGCGCAGAUAUCAGGAAGAACACCGGUGGCGAAGGCGGGUCUCUGGGCAACUACUGACGCUGAGGAGCGAAAGCGUGGGGAGCAAACAGG	Bacteria	Actinobacteria	Actinobacteria	PeM15
>ASV_1459.1.253	UACGGAGGAUGCAAGCGUUAUCCGGAUUUAUUGGGUUUAAAGGGUCCGUAGGCGGGAGAUUAAGUCAGUGGUGAAAGCCUACAGCUCAACUGUAGAACUGCCAUUGAUACUGAUUUUCUUGAAUUUAUAUGAAGUGGGCGGAAUGCGUCAUGUAGCGGUGAAAUGCACAGAUAUGACGCAGAACACCAAUUGCGAAGGCAGCUCACUAAUGUAAUAUUGACGCUGAGGGACGAAAGCAUGGGGAGCGAACAGG	Bacteria	Bacteroidetes	Bacteroidia	Flavobacteriales	NS9 marine group
>ASV_1460.1.255	GACGGAGGAUGCAAGUGUUAUUCGGAAUGAUUGGGCGUAAAGAGUCUGUAGGCCGUAUGGAAAGUCUUUUGUUAAAUGCCUCGGCUCAACCGAGAUCCAGCAAAGGAAACUUCUAUACUUGAGGGAAGUAGAGGUACAGGGAAUUCCCGGUGGAGCGGUGAAAUGCGUAGAUAUCGGGAGGAACACCAAUAUGGCGAAGGCACUGUACUGGGCUUUUCCUGACGCUGAGAGACGAAAGCUAAAGGAGUGAUUAGG	Bacteria	Cyanobacteria	Oxyphotobacteria	Chloroplast
>ASV_1464.1.253	UACGGAGGGUCCAAGCGUUAUCCGGAAUCAUUGGGUUUAAAGGGUGCGCAGGCGGUUUAAUAAGUCAGUGGUGAAAUCUCGAGGCUUAACCUCGAAACUGCCAUUGAUACUGUUAAACUUGAGUUCAGUUGGAGUAGGCGGAAUGUGUAGUGUAGCGGUGAAAUGCUUAGAUAUUACACAGAACACCGAUAGCGAAGGCAGCUUACUAAACUGAUACUGACGCUGAGGCACGAAAGCGUGGGGAGCGAACAGG	Bacteria	Bacteroidetes	Bacteroidia	Flavobacteriales	Crocinitomicaceae	Crocinitomix
>ASV_1468.1.253	UACGGAGGGUCCGAGCGUUAAUCGGAAUUACUGGGCGUAAAGCGUACGCAGGCGGUUUGUUAAGCGAGAUGUGAAAGCCCCGGGCUCAACCUGGGAACUGCAUUUCGAACUGACAAACUAGAGUUUUGUAGAGGGUGGUAGAAUUUCAGGUGUAGCGGUGAAAUGCGUAGAGAUCUGAAGGAAUACCAGUGGCGAAGGCGGCCACCUGGACAAAAACUGACGCUCAUGUACGAAAGCGUGGGGAGCAAACGGG	Bacteria	Proteobacteria	Gammaproteobacteria	Alteromonadales	Shewanellaceae	Psychrobium
>ASV_1475.1.253	UACGGGGGAUGCAAGCGUUAUCCGGAAUCAUUGGGCGUAAAGCGCCUGUAGGUUGUUUAUUAAGUCUGUUGUUAAAGCCUAGGGCUUAACCCUAGAGAAGCAGUGGAAACUGGUAGACUAGAGUAUGGCAGGGGUAGAGGGAAUUUCUAGUGUAGCGGUGAAAUGCGUAGAUAUUAGAAAGAACACCAGCGGCGAAGGCGCUCUACUGGACCAUCACUGACACUCAGAGGCGAAAGCUAGGGUAGCAAAAGGG	Bacteria	Cyanobacteria	Oxyphotobacteria	Chloroplast
>ASV_1479.1.253	UACGGAGGGUGCAAGCGUUGUUCGGAUUUACUGGGCGUAAAGCGCGCGCAGGCGGAUAAUCAAGUCAGAUGUGAAAUCCCGGGGCUCAACCCCGGAACUGCGUCUGAAACUGGUAAUCUAGAGUCUCACAGGGGGUAGGGGAAUUUCACGUGUAGGGGUAAAAUCCGUAGAGAUGUGAAGGAACACCGGUGGCGAAGGCGCCUACCUGGAUGAGUACUGACGCUGAGGCGCGAAAGCGUGGGGAGCAAACAGG	Bacteria	Proteobacteria	Deltaproteobacteria	Bdellovibrionales	Bacteriovoracaceae	Peredibacter
>ASV_1482.1.253	UACGGAGGGUCCAAGCGUUAUCCGGAUUUAUUGGGUUUAAAGGGUCCGUAGGCGGGUUAUUAAGUCAGUGGUGAAAUCCUACAGCUCAACUGUAGAACUGCCAUUGAAACUGGUAACCUUGAGUAUAAUUGAAGUGGGCGGAAUGUGUCAUGUAGCGGUGAAAUGCUUAGAUAUGACACAGAACACCGAUUGCGAAGGCAGCUCACUAAGUUAUUACUGACGCUGAGGGACGAAAGCGUGGGUAGCGAACAGG	Bacteria	Bacteroidetes	Bacteroidia	Flavobacteriales	Cryomorphaceae	uncultured
>ASV_1486.1.253	UACGGAGACCUCGAGCGUUACUCGGAUUCACUGGGCGUAAAGGGUGAGUAGGCGGCCAAGUAUGUCGGGUGUGAAAUCCCGGGGCUUAACCCCGGAACUGCGCUCGAAACUACUUGGCUAGAGUCUCGGAGAGGAUAGUGGAAUUCCAGGUGUAGCGGUGAAAUGCGUAGAUAUCUGGAGGAACACCAGUGGCGAAGGCGACUGUCUGGACGAGAACUGACGCUCAAUCACGAAAGCGUGGGUAGCGAAAGGG	Bacteria	Verrucomicrobia	Verrucomicrobiae	Opitutales	Puniceicoccaceae	MB11C04 marine group
>ASV_149.1.253	UACGGAGGAUCCAAGCGUUAUCCGGAAUCAUUGGGUUUAAAGGGUCCGUAGGCGGUCUUUUAAGUCAGAGGUGAAAUCCUACAGCUCAACUGUAGAAUUGCCUUUGAUACUGAAGGACUUGAGUUAUUGUGAAGUAAUUAGAAUGUGUGGUGUAGCGGUGAAAUGCAUAGAGAUCACACAGAAUACCGAUUGCGAAGGCAGAUUACUAACAAUAUACUGACGCUGAGGGACGAAAGCGUGGGUAGCGAACAGG	Bacteria	Bacteroidetes	Bacteroidia	Flavobacteriales	Flavobacteriaceae	NS5 marine group
>ASV_1493.1.253	UACGAAGGGGGCGAGCGUUAUUCGGAAUUAUUGGGCGUAAAGGGCUCGCAGGCUGCUUGAACAGUUAGACGUGAAAUCCCCGGGCUCAACCUGGGAACUGCGUUUAAUACUGGCAAGCUAGAGUAAUAGAGAGGAAAGUGGAAUUCCCAGUGUAGAGGUGAAAUUCGUAGAUAUUGGGAGGAACACCAGUGGCGAAAGCGGCUUUCUGGCUAUUUACUGACGCUGAGGAGCGAAAGCGUGGGGAGCAAACAGG	Bacteria	Proteobacteria	Alphaproteobacteria	Puniceispirillales	SAR116 clade
>ASV_1497.1.254	UACGAGGGGGGCAAGCGUUAUCCAGAAUGAUUGGGCGUAAAGAGUUCGUAGGCGGUAUUUGUUGUUAUAUGUAAAAUACUAGGUUUGUUGCUUAGAGAUGCAUUUAAUACUCUUUUACUUGAGUAUAGUAGAGGAUAACAGAAUUUCAUACAUAGGAGUAAAAUCCGAUCAUUUAUGAAGGAAUGUCAGUGGCGAAGGCGGUUAUCUGGGCUAUUUACUGACGCUGAGGAACGAAAGCAUAGGGAGCAAACAGG	Bacteria	Proteobacteria	Alphaproteobacteria	Rickettsiales	Mitochondria
>ASV_150.1.253	UACGGGAGUGGCAAGCGUUAUCCGGAAUUAUUGGGCGUAAAGCGUCCGCAGGCGGCCCAACAAGUCUGCUGUUAAAAAGUGGAGCUUAACUCCAUCAUGGCAGUGGAAACUGUUGGGCUCGAGUGUGGUAGGGGCAGAGGGAAUUCCCGGUGUAGCGGUGAAAUGCGUAGAUAUCGGGAAGAACACCAGUGGCGAAGGCGCUCUGCUGGGCCAUCACUGACGCUCAUGGACGAAAGCCAGGGGAGCGAAAGGG	Bacteria	Cyanobacteria	Oxyphotobacteria	Synechococcales	Cyanobiaceae	Synechococcus CC9902
>ASV_1503.1.253	UACGAAGGGUGCAAGCGUUGUUCGGAUUUAUUGGGCGUAAAGCGCGCGCAGGCGGACGGCUAAGUCAGAUGUGAAAUCCCGGGGCUCAACCUCGGAACUGCGUCUGAAACUGGUCGUCUAGAAUCUCGGAGAGGAAAGGGGAAUUUCGCAUGUAGGGGUAAAAUCCGUAGAGAUGCGAAGGAACACCAGAGGCGAAGGCGCCUUUCUGGACGAGUAUUGACGCUGAGGCGCGAAAGCGUGGGGAGCAAACAGG	Bacteria	Proteobacteria	Deltaproteobacteria	Bdellovibrionales	Bacteriovoracaceae	uncultured
>ASV_1507.1.253	UACGGAGGGUGCAAGCGUUACUCGGAAUCACUGGGCGUAAAGGACACGUAGGCGGGAUGCCAAGUCUGAUGUGAAAUCCUAUGGCUUAACCAUAGAACUGCAUUGGAAACUGGUAACCUAGAGUAUGGGAGGGGGAGAUGGAAUUAGUGGUGUAGGGGUAAAAUCCGUAGAUAUCACUAGGAAUACCGAAAGCGAAGGCGAUCUCCUGGAACAAUACUGACGCUAAGGUGUGAAAGCGUGGGGAGCAAACGGG	Bacteria	Epsilonbacteraeota	Campylobacteria	Campylobacterales	Thiovulaceae	Sulfurimonas
>ASV_1511.1.253	UACGGAGGGGGUUAGCGUUGUUCGGAAUUACUGGGCGUAAAGCGUACGUAGGCGGAUUAGUAAGUUAGGGGUGAAAUCCCAGGGCUCAACCCUGGAACUGCCUCUAAAACUGCUAGUCUUGAGAUCGUGAGAGGUGAGUGGAAUUCCGAGUGUAGAGGUGAAAUUCGUAGAUAUUCGGAGGAACAUCAGUGGCGAAGGCGGCUCACUGGCACGAUACUGACGCUGAGGUACGAAAGUGUGGGGAGCAAACAGG	Bacteria	Proteobacteria	Alphaproteobacteria	Rhodobacterales	Rhodobacteraceae	Amylibacter
>ASV_1515.1.253	UACGGAGACCUCGAGCGUUACUCGGAUUCACUGGGCGUAAAGGGUGAGUAGGCGGCCAUGUAUGUCGGGUGUGAAAUCCCGGGGCUUAACCCCGGAACUGCGCCCGAAACUACUUGGCUAGAGUCUCGGAGAGGAUAGUGGAAUUCCAGGUGUAGCGGUGAAAUGCGUAGAUAUCUGGAGGAACACCAGUGGCGAAGGCGACUGUCUGGACGAGUACUGACGCUCAAUCACGAAAGCGUGGGUAGCGAAAGGG	Bacteria	Verrucomicrobia	Verrucomicrobiae	Opitutales	Puniceicoccaceae	MB11C04 marine group
>ASV_1519.1.253	UACGGAGGGUGCAAGCGUUAAUCGGAAUUACUGGGCGUAAAGCGCGCGUAGGCGGUUAUUUAAGUCAGAUGUGAAAGCCCCGGGCUCAACCUGGGAAUUGCCUCUGAUACUGGGUAACUAGAGUUUGGAAGAGGGGAGUAGAAUUUCAGGUGUAGCGGUGAAAUGCAUAGAGAUCUGAAGGAAUACCAGUGGCGAAGGCGACUCCCUGGUCCAGAACUGACGCUGAGGUGCGAAAGCGUGGGUAGCAAACGGG	Bacteria	Proteobacteria	Gammaproteobacteria	Thiotrichales	Thiotrichaceae	Leucothrix
>ASV_1522.1.253	UACAGAGGGUGCGAGCGUUAAUCGGAAUUACUGGGCGUAAAGGGUACGUAGGUUGUUUCUCAAGUUAGGUGUGAAAUCCCUGGGCUUAACCUAGGAAUUGCGCUUAAGACUGAGAAGCUAGAGUAUUGUAGAGGGAAGUGGAAUUUCCGGAGUAGCGGUGAAAUGCGUAGAUAUCGGAAGGAACAUCAGGGGCGAAGGCGGCUUUCUGGACAAAUACUGACACUGAGGUACGAAAGCGUGGGUAGCAAACAGG	Bacteria	Proteobacteria	Gammaproteobacteria	Gammaproteobacteria Incertae Sedis	Unknown Family	Candidatus Ovatusbacter
>ASV_1526.1.253	UACGGGGGAUGCAAGCGUUAUCCGGAAUCAUUGGGUGUAAAGCGCCUGUAGGUUGUUUGAUAAGUCUGUUGUUAAAGCCUAGGGCUUAACCCUAGAAAAGCGAUGGAAACUACCAGACUAGAGUAUGGAAGGGGUAGAGGGAAUUUCUAGUGUAGCGGUGAAAUGCGUAGAUACUAGAAAGAACACCAGAAGCGAAAGCGCUCUACUGGGCCAGUACUGACACUCAGAGGCGAAAGCUAGGGUAGCAAAAGGG	Bacteria	Cyanobacteria	Oxyphotobacteria	Chloroplast
>ASV_153.1.253	UACGGAGGAUCCAAGCGUUAUCCGGAUUCAUUGGGUUUAAAGGGUCCGUAGGCGGAUUUUUAAGUCAGUGGUGAAAGCCGACAGCUCAACUGUCGAACUGCCAUUGAUACUGGAAAUCUUGAGUACAAAUGAAGUAGGCGGAAUGAGUCAUGUAGCGGUGAAAUGCAUAGAUAUGACUCAGAACACCGAUUGCGAAGGCAGCUUACUAACAUGUAACUGACGCUGAGGGACGAAAGCGUGGGGAGCGAACAGG	Bacteria	Bacteroidetes	Bacteroidia	Flavobacteriales	Cryomorphaceae	uncultured
>ASV_1532.1.253	UACGGAGGGGGCUAGCGUUGUUCGGAAUUACUGGGCGUAAAGCGUGCGUAGGCGGAUUAAUAAGUAAGGGGUGAAAUCCCGAGGCUCAACCUCGGAACUGCCUCUUAAACUGUUAGUCUUGAGUUCUGGAGAGGUGAGUGGAAUUGCUAGUGUAGAGGUGAAAUUCGUAGAUAUUAGCAGGAACACCAGAGGCGAAGGCGGCUCACUGGACAGAUACUGACGCUGAGGCACGAAAGUGUGGGGAGCAAACAGG	Bacteria	Proteobacteria	Alphaproteobacteria	Caulobacterales	Hyphomonadaceae	Litorimonas
>ASV_1536.1.253	UACGGGGGAUGCAAGCGUUAUCCGAAAUCAUUGGGCGUAAAGCGCCUGUAGGUUGUUUAUUAAGUCUGUUGUUAAAGCCUAGGGCUUAACCCUAGAACAGCAAUGGAAACUAGUAGACUAGAGUAUGGUAGGGGUAGAGGGAAUUUCUAGUGUAGCGGUGAAAUGCGUAGAUAUUAGAAAGAACACCAGUGGCGAAAGCGCUCUACUGGGCCAUUACUGACACUCAGAGGCGAAAGCUAGGGUAGCAAAAGGG	Bacteria	Cyanobacteria	Oxyphotobacteria	Chloroplast
>ASV_154.1.253	UACGGAAGGUCCUAGCGUUGUUCGGAAUUACUGGGCGUAAAGCGCAUGUAGGCGGAACAGAAAGUUAGAAGUGAAAUCCCUGGGCUCAACCUAGGAAUUGCUUUUAAAACUUCUGUUCUGGAAUUCAGGAGAGGAAAAUGGAAUAUCCAGUGUAGAGGUGAAAUUCGUAGAUAUUGGAUGGAACACCAGUGGCGAAGGCGAUUUUCUGGACUGAUAUUGACGCUGAGAUGCGAAGGCAUGGGUAGCAAACGGG	Bacteria	Proteobacteria	Alphaproteobacteria	Rhodospirillales	AEGEAN-169 marine group
>ASV_1709.1.253	UACGAAGGUCCCGAGCGUUAUUCGGAAUCACUGGGCGUAAAGGGAGCGUAGGCGGCGCGGUAAGUCAGAUGUGAAAUCUGGGGGCUCAACCUCCAAACUGCAUUCGAUACUGCCGUGCUAGAGUAAUGGAGAGGUAACUGGAAUUUUUGGUGUAGCAGUGAAAUGCGUAGAUAUCAAGAGGAAGACCAAUGGCGAAAGCAGGUUACUGGACAUUUACUGACGCUGAGGCUCGAAGGCUAGGGUAGCGAAAGGG	Bacteria	Verrucomicrobia	Verrucomicrobiae	Verrucomicrobiales	Rubritaleaceae	Rubritalea
>ASV_1712.1.254	GACGGAGGAUGCAAGUGUUAUCCGGAAUUAUUGGGCGUAAAGCGUUUGUAGGUUGAUUUAUAAGUCUAUUGUUAAAUCCAGAAGCUUAACUUCUGUCAUGCAAUAUGAAACUAUAUUUCUAGAGGGUGGUAGGGGUAGAAGGAAUUCCUAGUGUAGCGGUGAAAUGCGUAGAUAUUAGGAAGAACACCAAAGGCGAAGGCAUUCUACUGGGCCAAUCCUGACACUGAGAGACGAAAGCUAGGGGAGCGAAUGGG	Bacteria	Cyanobacteria	Oxyphotobacteria	Chloroplast
>ASV_1716.1.253	UACGGAGGGUCCGAGCGUUAAUCGGAAUUACUGGGCGUAAAGCGUACGCAGGCGGUUUGUUAAGUCAGAUGUGAAAGCCCCGGGCUCAACCUGGGAAAGUCAUUUGAAACUGGCAAACUAGAGUCUUGUAGAGGGGGGUAGAAUUUCUAGUGUAGCGGUGAAAUGCGUAGAUAUUAGAAGGAAUACCAGUGGCGAAGGCGGCCCCCUGGACAAAGACUGACGCUCAUGUACGAAAGCGUGGGGAGCAAACGGG	Bacteria	Proteobacteria	Gammaproteobacteria	Alteromonadales	Shewanellaceae	Shewanella
>ASV_1546.1.253	UACAUAGGGUGCAAGCGUUGUCCGGAAUUAUUGGGCGUAAAGAGCUCGUAGGUGGUUCGUCACGUCGGAUGUGAAAAUCUGGGGCUUAACCCCAGACCUGCAUUCGAUACGGGCGAGCUAGAGUGUGGUAGGGGAGACUGGAAUUCCUGGUGUAGCGGUGGAAUGCGCAGAUAUCAGGAGGAACACCAAUGGCGAAGGCAGGUCUCUGGGCCAUUACUGACACUGAGGAGCGAAAGCGUGGGGAGCGAACAGG	Bacteria	Actinobacteria	Actinobacteria	Frankiales	Sporichthyaceae	hgcI clade
>ASV_1387.1.253	UACGGAGGGUGCGAGCGUUAUCCGGAAUUAUUGGGUUUAAAGGGUGCGUAGGCGGAAAUUUAAGUCAGUGGUGAAAGCCUACAGCUUAACUGUAGAAUUGCCAUUGAAACUGAAUUUCUUGAAUCUAAUUGAAGUAGGCGGAAUAUGACAUGUAGCGGUGAAAUGCUUAGAUAUGUCAUAGAACACCGAUAGCGAAGGCAGCUUACUAAGUUAGUAUUGACGCUAAUGCACGAAAGCGUGGGGAGCGAACAGG	Bacteria	Bacteroidetes	Bacteroidia	Flavobacteriales	NS7 marine group
>ASV_172.1.253	UACGGAGGGUGCAAGCGUUAAUCGGAAUUACUGGGCGUAAAGCGCGCGUAGGCGGCUAUUUAAGUCGGAUGUGAAAGCCCUGGGCUCAACCUGGGAACUGCAUUCGAUACUGGGUAGCUAGAGUAUAGGAGAGGAGUGUGGAAUUUCAGGUGUAGCGGUGAAAUGCGUAGAGAUCUGAAGGAACACCAGUGGCGAAGGCGACACUCUGGCCUAAUACUGACGCUGAGGUGCGAAAGCGUGGGGAGCAAACAGG	Bacteria	Proteobacteria	Gammaproteobacteria	Cellvibrionales	Spongiibacteraceae	Sinobacterium
>ASV_155.1.253	UACGGAGGGUCCGAGCGUUAAUCGGAAUUACUGGGCGUAAAGCGCGCGUAGGCGGCUUGUUAAGUCAGAUGUGAAAGCCCUGGGCUCAACCUGGGAACUGCAUUUGAUACUGGCAAGCUAGAGUAUGGGAGAGGACAGUGGAAUUUCUAGUGUAGCGGUGAAAUGCGUAGAUAUUAGAAGGAACACCAGUGGCGAAGGCGACUGUCUGGCCCAAUACUGACGCUGAGGUGCGAAAGCGUGGGGAGCAAACGGG	Bacteria	Proteobacteria	Gammaproteobacteria	Cellvibrionales	Spongiibacteraceae	Sinobacterium
>ASV_139.1.253	UACGGAGGGAGCUAGCGUUGUUCGGAAUUACUGGGCGUAAAGCGCACGUAGGCGGCUUUCCAAGUCAGGGGUGAAAUCCCGGGGCUCAACCCCGGAACUGCCCUUGAAACUGGAUGGCUAGAAUACUGGAGAGGUGAGUGGAAUUCCGAGUGUAGAGGUGAAAUUCGUAGAUAUUCGGAAGAACACCAGUGGCGAAGGCGACUCACUGGACAGUUAUUGACGCUGAGGUGCGAAAGCGUGGGGAGCAAACAGG	Bacteria	Proteobacteria	Alphaproteobacteria	Sphingomonadales	Sphingomonadaceae	Erythrobacter
>ASV_1723.1.253	UACGAAGGUCCCAAGCGUUGUUCGGAAUCACUGGGCGUAAAGGGAGCGUAGGCGGUGAGGUAAGUCAGAUGUGAAAUUCCAGGGCUCAACCCUGGAACUGCAUCCGAUACUGCCUUACUAGAGUAGUGGAGGGGCAUCUGGAAUUCACGGUGUAGCAGUGAAAUGCGUAGAGAUCGUGAGGAACACUAGUGGCGAAGGCGAGAUGCUGGACACUUACUGACGCUGAGGCUCGAAGGCCAGGGUAGCGAAAGGG	Bacteria	Verrucomicrobia	Verrucomicrobiae	Verrucomicrobiales	DEV007
>ASV_1553.1.253	UACCGAAGCCCCAAGUGGUCGUCGUUCUUAUUGGGCCUAAAACGUCCGUAGCCGGUUUGGUACAUUCGUGGGUAAAUCAGACAGCUUAACUGUCUGAAUUCUGCGAGCACGGCCAAACUUGAGACCGGGAGAGGUGUAGGGUACCUGCGGGGUAGGGGUAAAAUCCUGUCAUCCCGUAGGGACCACCAGUUGCGAAGGCUCUACACUAGAACGGAUCUGACGGUCAGGGACGAAGCCUAGGGGCACGAACCGG	Archaea	Euryarchaeota	Thermoplasmata	Marine Group II
>ASV_1393.1.253	UACUAGGGGUGCAAGCGUUGUCCGGAAUCAUUGGGCGUAAAGGGUCCGUAGGCGUCUCAAUAAGUCACUUGUUAAAGACACCGGCUUAACCGGUGGCCUGCAUGUGAAACUGUUGAGAUAGAGUAUAGGAGAGGAAAGUGGAAUUCCUGGUGUAGCGGUGACAUGCGUAGAUAUCAGGAGGAACACCAAUGGCGAAGGCAACUUUCUGGCCUAUUACUGACGCUGAGGGACGAAAGCGUGGGGAGCAAACAGG	Bacteria	Marinimicrobia (SAR406 clade)
>ASV_1558.1.253	AACCAGCACCUCAAGUGGUCAGGAUGAUUAUUGGGCCUAAAGCAUCCGUAGCCGGCUCUGUAAGUUUUCGGUUAAAUCUGUACGCUUAACGUACAGGCUGCCGGGAAUACUGCAGAGCUAGGGAGUGGGAGAAGUAGACGGUACUCGGGAGGAAGUGGUAAAAUGCUUUGAUCUCUCGAUGACCACCUGUGGCGAAGGCGGUCUACUAGAACACGUCCGACGGUGAGGGAUGAAAGCUGGGGGAGCAAACCGG	Archaea	Thaumarchaeota	Nitrososphaeria	Nitrosopumilales	Nitrosopumilaceae	Candidatus Nitrosopumilus
>ASV_1397.1.253	UACGAAGGGGGCUAGCGUUGUUCGGAAUUACUGGGCGUAAAGCGCACGUAGGCGGAUAUUUAAGUCAGGGGUGAAAUCCCGGAGCUCAACUCCGGAACUGCCUUUGAUACUGGAUAUCUAGAGACCGAGAGAGGUAAGUGGAACUCCUAGUGUAGAGGUGGAAUUCGUAGAUAUUAGGAAGAACACCAGUGGCGAAGGCGGCUUACUGGCUCGGAACUGACGCUGAGGUGCGAAAGCGUGGGGAGCAAACAGG	Bacteria	Proteobacteria	Alphaproteobacteria	Rhizobiales	Devosiaceae	Pelagibacterium
>ASV_1561.1.253	UACGGAGACUGCAAGCGUUACUCGGAUUUACUGGGCGUAAAGGGUGCGCAGGCGGCCUGAUAUGUCAGAUGUGAAAGCCCAUGGCUCAACCAUGGAACUGCAUUUGAAACUAUCAGGCUAGAGUAUUGGAGAGGUAAGCGGAAUUCCUAGUGUAGCGGUGAAAUGCGUAGAUAUUAGGAGGAACACCAAAGGCGAAGGCAGCUUACUGGACAAUUACUGACGCUCAGGCACGAAAGCAUGGGGAGCGAAAGGG	Bacteria	Verrucomicrobia	Verrucomicrobiae	Opitutales	Puniceicoccaceae	Cerasicoccus
>ASV_140.1.253	UACGGAGGGUCCAAGCGUUGUCCGGAAUCACUGGGUGUAAAGGGUGCGCAGGCGGGCGUGUAAGUCAGGGGUGAAAGCCACCGGCCUAACCGGUGAACUGCCCUUGAUACUGCACGUCUUGAGUCCCGGAGAGGCUAUCGGAAUUCGUGGUGUAGCGGUGAAAUGCGUAAAUAUCACGAGGAACACCUGAUGCGUAGGCGGAUAGCUGGACGGGUACUGACGCUCAGGCACGAAAGCGUGGGGAGCAAACAGG	Bacteria	Bacteroidetes	Rhodothermia	Rhodothermales	Rhodothermaceae	Rubrivirga
>ASV_1565.1.253	UACGUAGGGUGCAAGCGUUAAUCGGAAUUACUGGGCGUAAAGCGUGCGCAGGCGGUUCGGAAAGAAAGAUGUGAAAUCCCAGGGCUUAACCUUGGAACUGCAUUUUUAACUACCGAGCUAGAGUAUGUCAGAGGGGGGUGGAAUUCCGCGUGUAGCAGUGAAAUGCGUAGAUAUGCGGAGGAACACCGAUGGCGAAGGCAGCCCCCUGGGAUAAUACUGACGCUCAUGCACGAAAGCGUGGGGAGCAAACAGG	Bacteria	Proteobacteria	Gammaproteobacteria	Betaproteobacteriales	Burkholderiaceae	GKS98 freshwater group
>ASV_1403.1.253	UACGGAGGAUCCAAGCGUUAUCCGGAAUCAUUGGGUUUAAAGGGUCCGUAGGUGGUUUAAUAAGUCAGAGGUGAAAUCCUGCAGCUCAACUGUAGAAUUGCCUUUGAUACUGUUAAACUUGAGUCAUUGUGAAGUAGUUAGAAUGUGUAGUGUAGCGGUGAAAUGCAUAGAUAUUACACAGAAUACCGAUUGCGAAGGCAGACUACUAACAAUGUACUGACACUGAUGGACGAAAGCGUGGGUAGCGAACAGG	Bacteria	Bacteroidetes	Bacteroidia	Flavobacteriales	Flavobacteriaceae	NS5 marine group
>ASV_1568.1.253	UACGGAGGAUCCAAGCGUUAUCCGGAAUUAUUGGGUUUAAAGGGUCCGUAGGUGGAUAAUUUAGUCAGAGGUGAAAUCCUGCAGCUUAACUGUAGAAUUGCCUUUGAUACUGGUUAUCUUGAGUUAUUAUGAAGUGAUUAGAAUGUGUAGUGUAGCGGUGAAAUGCAUAGAUAUUACACAGAAUACCAAUUGCGAAGGCAGAUCACUAAUAAUCAACUGACACUGAGGGACGAAAGCGUGGGUAGCGAACAGG	Bacteria	Bacteroidetes	Bacteroidia	Flavobacteriales	Flavobacteriaceae	NS2b marine group
>ASV_1407.1.253	UACGGAGGGUCCAAGCGUUAAUCGGAAUUACUGGGCGUAAAGCGCGCGUAGGCGGUUUGUUAAGUCGGAUGUGAAAGCCCAGGGCUCAACCUUGGAAUUGCAUUCGAAACUGGCUUACUAGAGUACGAUAGAGGGUGGUAGAAUUUCUUGUGUAGCAGUGAAAUGCGUAGAUAUGAGAAGGAAUACCAGUGGCGAAGGCGGCCACCUGGAUCGAUACUGACGCUGAGGUGCGAAAGCGUGGGGAGCAAACGGG	Bacteria	Proteobacteria	Gammaproteobacteria	Cellvibrionales	Spongiibacteraceae	BD1-7 clade
>ASV_1569.1.253	UACGGAGGGUGCAAGCGUUAAUCGGAAUUAUUGGGCGUAAAGAGUACGUAGGCGGCUUUUCAAGUCGGAUGUGAAAGCCCUGAGCUUAACUCAGGAAUUGCAUUCGAUACUGGAUCGCUAGAGUUUAUUAGAGGAUAGUGGAAUUUCAAGUGUAGCGGUGAAAUGCGUAGAUAUUUGAAGGAACACCAAUGGCGAAGGCAGCUAUCUGGAGUAAUACUGACGCUGAGGUACGAAAGCGUGGGGAGCAAACAGG	Bacteria	Proteobacteria	Gammaproteobacteria	Ectothiorhodospirales	Ectothiorhodospiraceae	uncultured
>ASV_1410.1.253	UACGGAGGGGGCUAGCGUUGUUCGGAAUUACUGGGCGUAAAGCGUACGUAGGCGGAUUAGUAAGUAAGAUGUGAAAUCCCGGGGCUCAACCUCGGAACUGCAUUUUAAACUGCUAGUCUAGAGUUAUGGAGAGGUAAGUGGAAUUCCUAGUGUAGAGGUGAAAUUCGUAGAUAUUAGGAGGAACACCAGAGGCGAAGGCGACUUACUGGACAUAUACUGACGCUGAGGUACGAAAGUGUGGGUAGCAAACAGG	Bacteria	Proteobacteria	Alphaproteobacteria	Caulobacterales	Hyphomonadaceae	Robiginitomaculum
>ASV_1572.1.253	UACGGGGGAUGCAAGCGUUAUCCGGAAUCAUUGGGUGUAAAGCGCCUGUAGGUUGUUUGAUAAGUCUGUUGUUAAAGCCUAGGGCUUAACCCUAGAAAAGCGAUGGAAACUACCAGACUAGAGUAUGGAAGGGGUAGAGGGAAUUUCUAGUGUAGCGGUGAAAUGCGUAGAUACUAGAAAGAACACCAGAGGCGAAAGCGCUCUACUGGGCCAGUACUGACACUCAGAGGCGAAAGCUAGGGUAGCAAAAGGG	Bacteria	Cyanobacteria	Oxyphotobacteria	Chloroplast
>ASV_1415.1.253	UACGGAGGGGGUUAGCGUUGUUCGGAAUUACUGGGCGUAAAGCGCACGUAGGCGGAUCAAUAAGUUAGAGGUGAAAUCCCAGGGCUCAACCCUGGAACUGCCUUUAAUACUGUUGGUCUAGAGUUCGAGAGAGGUAAGUGGAAUUCCGAGUGUAGAGGUGAAAUUCGUAGAUAUUCGGAGGAACACCAGUGGCGAAGGCGGCUUACUGGCUCGAUACUGACGCUGAGGUGCGAAAGUGUGGGGAGCAAACAGG	Bacteria	Proteobacteria	Alphaproteobacteria	Rhodobacterales	Rhodobacteraceae	Loktanella
>ASV_1576.1.253	UACGAGGGGGGCAAGCGUUGUCCGGAUUUAUUGGGCGUAAAGGGCUCGUAGGUGGGCUAGUAAGUGAAAAUUGAAAUCCAAUGGCUUAACCAUUGUCACGGUUUUCAUACUGCUAGUCUUGAGUGAGAUAGAGGUAAGUGGAAUUCCUGGUGUAGCGGUGAAAUGCGUAGAUAUCAGGAGGAACGCCGAAGGAGAAGUCAGCUUACUGGAUCUAUACUGACACUGAGGAGCGAAAGCGUGGGUAGCAAACAGG	Bacteria	Marinimicrobia (SAR406 clade)
>ASV_1419.1.253	UACGGAGGAUCCAAGCGUUAUCCGGAUUUAUUGGGUUUAAAGGGUCCGCAGGCGGAUUAUUAAGUCAGUGGUGAAAUCCUACAGCUUAACUGUAGAACUGCCAUUGAUACUGGUAAUCUUGAGUAUAGUUGAGGUGGGCGGAAUGUGUCAUGUAGCGGUGAAAUGCAUAGAUAUGACACAGAACACCGAUUGCGAAGGCAGCUCACUAAGCUAUUACUGACGCUCAUGGACGAAAGCGUGGGGAGCAAACAGG	Bacteria	Bacteroidetes	Bacteroidia	Flavobacteriales	Cryomorphaceae	uncultured
>ASV_1581.1.253	UACGGAGGGGGUUAGCGUUGUUCGGAAUUACUGGGCGUAAAGCGCGCGUAGGCGGAUUGGAAAGUUGGGGGUGAAAUCCCGGGGCUCAACCCCGGAACGGCCUUCAAAACUCCCAGUCUGGAGUUCGAGAGAGGUGAGUGGAAUUCCGAGUGUAGAGGUGAAAUUCGUAGAUAUUCGGAGGAACACCAGUGGCGAAGGCGGCUCACUGGCUCGAUACUGACGCUGAGGUGCGAAAGUGUGGGGAGCAAACAGG	Bacteria	Proteobacteria	Alphaproteobacteria	Rhodobacterales	Rhodobacteraceae	Cribrihabitans
>ASV_1422.1.253	GACGGAGGAUGCAAGUGUUAUCCGGAAUCACUGGGCGUAAAGCGUCUGUAGGUGGUUUAAUAAGUCUAUUGUUAAAGCUUGAGGCUUAACUUCAAAUCAGCAAUGGAAACUAUUAGACUUGAGUAUAGUAGAGGUAAAAGGAAUUUCCAGUGGAGCGGUGAAAUGCGUAGAUAUUGGAAAGAACACCGAUGGCGAAGGCAUUUUACUGGGCUGUAACUGACACUCAGAGACGAAAGCUAGGGUAGCAAAUGGG	Bacteria	Cyanobacteria	Oxyphotobacteria	Chloroplast
>ASV_1586.1.253	GACAGAGGAUGCAAGCGUUAUCCGGAAUGAUUGGGCGUAAAGCGUCUGUAGGUGGCUUUUCAAGUCCGCCGUCAAAUCCCAGGGCUCAACCCUGGACAGGCGGUGGAAACUACCAAGCUGGAGUACGGUAGGGGCAGAGGGAAUUUCCGGUGGAGCGGUGAAAUGCGUUGAGAUCGGAAAGAACACCAACGGCGAAAGCACUCUGCUGGGCCGACACUGACACUGAGAGACGAAAGCUAGGGGAGCAAAUGGG	Bacteria	Cyanobacteria	Oxyphotobacteria	Chloroplast
>ASV_1426.1.253	UACGGAGGGUCCAAGCGUUAUCCGGAUUUAUUGGGUUUAAAGGGUCCGUAGGCGGGAUAUUAAGUCAGUGGUGAAAUCCUACAGCUCAACUGUAGAACUGCCAUUGAUACUGAUAUUCUUGAGUACGUUAGAAGUGGGCGGAAUAUGUCAUGUAGCGGUGAAAUGCAUAGAUAUGACAUAGAACACCGAUUGCGAAAGCAGCUCACUAUGCCGUUACUGACGCUGAGGGACGAAAGCGUGGGGAGCGAACAGG	Bacteria	Bacteroidetes	Bacteroidia	Flavobacteriales	NS9 marine group
>ASV_159.1.253	UACGGAGGGUCCAAGCGUUAUCCGGAUUCAUUGGGUUUAAAGGGUGCGUAGGCGGCUUGAUAAGUCAGUAGUGAAAGACUGUGGCUCAACCAUAGAAUUGCUAUUGAAACUGUCAAGCUUGAAUCUAGUUGAAGUGGGCGGAAUACAUCAUGUAGCGGUGAAAUGCAUAGAUAUGAUGUGGAACGCCGAUUGCGAAGGCAGCUCACUAAGUUAGUAUUGACGCUGAGGCACGAAAGCGUGGGUAGCGAACAGG	Bacteria	Bacteroidetes	Bacteroidia	Flavobacteriales	Cryomorphaceae	uncultured
>ASV_143.1.253	UACGGAGGGUGCAAGCGUUAUCCGGAAUCACUGGGUUUAAAGGGUGCGUAGGCGGAUAAAUAAGUCAGAGGUGAAAGCUUUCCGCUUAACGGGAAAAUUGCCUUUGAAACUGUUUAUCUUGAAUUAUGUUGAGGUUAGCGGAAUGUGACAUGUAGCGGUGAAAUGCAUAGAUAUGUCAUAGAACACCAAUUGCGAAGGCAGCUAGCUAGGCAUAUAUUGACGCUGAGGCACGAAAGCGUGGGGAGCGAACAGG	Bacteria	Bacteroidetes	Bacteroidia	Chitinophagales	Saprospiraceae	uncultured
>ASV_1593.1.253	UACAGGGGAUGCAAGUGUUAUCCGGAAUUAUUGGGCGUAAAGCGUCUGUAGGUUGAUAACUAAGUCUUUUGUUAAACCUUCGGGCUCAACCCGAAAUCUGCAAAAGAAACUAUUUAUCUUGAGUAUAGUAGAGGUAAAGGGAAUUUCCAGUGGAGCGGUGAAAUGCGUAGAGAUUGGAAAGAACACCAACAGCGAAGGCACUUUACUGGGCUAUUACUGACACUGAGAGACGAAAGCUAGGGGAGCAAACGGG	Bacteria	Cyanobacteria	Oxyphotobacteria	Chloroplast
>ASV_1433.1.251	CAGAGGCCCCAAGCGUUGUUCGGAUUUACUGGGCGUAAAGGGUGUGUAGGGGGUUAGGUUAGUCUGACGUGAAAUACCGUUGCUCAACAACGGAACUGCGUCGGAUACUGCCUAGCUAGAGGUUCGGAGAUGAGGGCGGAAUUCUCGGUGUAGCGGUGAAAUGCGUAGAUAUCGAGAGGAACGCCGAUGGCGAAAGCAGCCCUCAAGACGAAAUCUGACCCUGAAACACGAAGGCCAGGGGAGCAAACGGG	Bacteria	Verrucomicrobia	Verrucomicrobiae	Methylacidiphilales	Methylacidiphilaceae	uncultured
>ASV_1597.1.254	UACGGGGGGGACGAGUGUUACUCGGAAUGAUUAGGCGUAAAGGGUCCUUUAAGCGGUUUAUCAAGUUAAAAGUUUUCCCAUAAGGGCUCAACCUUUAUGUACUUUUAAUACUGUUAAACUAGAGUUUAUCAGGGGAUAGUAGAAUUCACGGAGUAGGGGUAAAAUCCAAUAAUCUCGUGAGGAACAUCAGUGGCGAAGGCGACUAUCUGGGAUAAUACUGACGCUGUAAGACGAAGGCAUGGGUAUCAAAUGGG	Bacteria	Proteobacteria	Alphaproteobacteria	Rickettsiales	Anaplasmataceae	uncultured
>ASV_1439.1.278	GACGUAUAGCGCGAGUCUUAAUCCAUUUUACUAGGCGUAAAGGGUUCGUAGGCUGUUUUAUUUAUUUAAUUCAAUUAUUUGAAAAUAAGGUCAAAAUUUAAAAUCCAACCAAAUCAGUUGGUAUCGUUUUGAAACCAAUAAACUAGAGUACAACAGGAGAAAUUAGAAUAUUUAGUCAAGCGAUGAAAUGCUACAAAACUAGAUGGAAUUUCAAUAGCGAAAGCAGAUUUCUUGGUUGUUACUGACGCUCAAGAACGAAAGCAUGGGUAGCAAACGGG	Bacteria	Bacteroidetes	Bacteroidia	Flavobacteriales	Flavobacteriaceae	Myroides
>ASV_160.1.253	AACCAGCACCUCAAGUGGUCAGGAUGAUUAUUGGGCCUAAAGCAUCCGUAGCCUGUUCUGUAAGUUUUCGGUUAAAUCUAUGCGCUCAACGUAUAGGCUGCCGAAAAUACUGCAGAACUAGGGAGUGGGAGAGGUAGACGGUACUCGGUAGGAAGGGGUAAAAUCCUUUGAUCUAUUGAUGACCACCUGUGGCGAAGGCGGUCUACCAGAACACGUUCGACGGUGAGGGAUGAAAGCUGGGGGAGCAAACCGG	Archaea	Euryarchaeota	Thermoplasmata	Marine Group II
>ASV_1442.1.253	UACGGGGGAUGCAAGCGUUAUCCGGAAUCAUUGGGCGUAAAGCGCCUGUAGGUUGUUUAAUAAGUCCGUUGUUAAAGACUAGGGCUCAACCCUAGAGCAGCAAUGGAAACUACUAGACUAGAGUAUGGCAGGGGUAGAGGGAAUUUCUAGUGUAGCGGUGAAAUGCGUAGAUAUUAGAAAGAACACCAGCGGCGAAAGCGCUCUACUGGACCAUUACUGACACUCAGAGGCGAAAGCUAGGGUAGCAAAAGGG	Bacteria	Cyanobacteria	Oxyphotobacteria	Chloroplast
>ASV_1603.1.253	UACGGAGGGGGCUAGCGUUGUUCGGAAUUACUGGGCGUAAAGCGUGCGUAGGCGGACUAUUAAGUUAGGGGUGAAAUCCCGAGGCUCAACCUCGGAACUGCCUCUAAAACUGGUAGUCUUGAGUUCUGGAGAGGUAAGUGGAAUUCCUAGUGUAGAGGUGAAAUUCGUAGAUAUUAGGAGGAACACCAGAGGCGAAGGCGGCUUACUGGACAGAUACUGACGCUGAGGCACGAAAGUGUGGGGAGCAAACAGG	Bacteria	Proteobacteria	Alphaproteobacteria	Caulobacterales	Hyphomonadaceae	Litorimonas
>ASV_1446.1.253	UACGGAGGGUGCAAGCGUUAAUCGGAAUUACUGGGCGUAAAGCGCACGCAGGCGGUCUGUUAAGCUAGAUGUGAAAGCCCCGCGCUCAACGUGGGAUGGUCAUUUAGAACUGGCAGACUAGAGUUUUGGAGAGGAGAGUGGAAUUUCUGGUGUAGCGGUGAAAUGCGUAGAUAUCAGAAGGAACAUCAGUGGCGAAGGCGACUCUCUGGUCAAAGACUGACGCUCAUGUGCGAAAGUGUGGGUAGCGAACGGG	Bacteria	Proteobacteria	Gammaproteobacteria	Alteromonadales	Alteromonadaceae	Glaciecola
>ASV_1608.1.253	UACGGAGGGGGCUAGCGUUGUUCGGAAUCACUGGGCGUAAAGCGUAUGUAGGCGGAUCAAAAAGUUAGAUGUGAAAUCCCUGGGCUCAACCCAGGAACUGCAUUUAAUACUCUUGAUCUAGAAUUUGGUAAGGGUUAGUAGAAUUUCCAGUGUAGAGGUGAAAUUCGUAGAUAUUGGAAAGAAUACCAGUGGCGAAGGCGACUAACUGGGCCAUUUUUGACGCUAAGAUACGAAAGCGUGGGUAGCAAACAGG	Bacteria	Proteobacteria	Alphaproteobacteria	Rhodospirillales	AEGEAN-169 marine group
>ASV_145.1.253	UACGUAGGGUGCGAGCGUUGUCCGGAAUUAUUGGGCGUAAAGGGCUCGUAGGCGGUUUGUCGCGUCGGGAGUGAAAACACUGGGCUUAACUCAGUGCUUGCUUCCGAUACGGGCAGACUAGAGGUAUUCAGGGGAGAACGGAAUUCCUGGUGUAGCGGUGAAAUGCGCAGAUAUCAGGAGGAACACCGGUGGCGAAGGCGGUUCUCUGGGAAUUACCUGACGCUGAGGAGCGAAAGUGUGGGGAGCGAACAGG	Bacteria	Actinobacteria	Actinobacteria	Propionibacteriales	Nocardioidaceae	Nocardioides
>ASV_1611.1.253	UACGGAGGGGGCUAGCGUUGUUCGGAAUUACUGGGCGUAAAGCGUGCGUAGGCGGACUAUUAAGUUAGAUGUGAAAUCCCAGGGCUCAACCCUGGAACUGCAUUUAAAACUGGUAGUCUUGAGUUCUGGAGAGGUAAGUGGAAUUCCUAGUGUAGAGGUGAAAUUCGUAGAUAUUAGGAGGAACACCAGAGGCGAAGGCGGCUUACUGGACAGAUACUGACGCUGAGGCACGAAAGUGUGGGUAGCAAACAGG	Bacteria	Proteobacteria	Alphaproteobacteria	Caulobacterales	Hyphomonadaceae	Fretibacter
>ASV_1453.1.254	GACGGAGGGUGCAAGCGUUGUUCGGAAUUACUGGGCGUAAAGCGCAGGCAGGCGGUUCGUUAAGUCGUUUGUGAAAACCCGGGGCUCAACCCCGCGGAAUGCAUACGAUACUGGCGAACUGGAGACCAGUAGAGGCUAGCGGAAUUCCUGGUGUAGCGGUGGAAUGCGUAGAUAUCAGGAAGAACACCUGUGGCGAAGGCGGCUAGCUGGGCUGGAUCUGACGCUGAUCUGCGAAAGCGUGGGGAGCAAACAGG	Bacteria	Gemmatimonadetes	BD2-11 terrestrial group
>ASV_1615.1.253	UACGUAGGGUCCAAGCGUUAAUCGGAAUUACUGGGCGUAAAGCGUGCGCAGGCGGUUGUGCAAGACCGAUGUGAAAUCCCCGAGCUUAACUUGGGAAUUGCAUUGGUGACUGCACGGCUAGAGUGUGUCAGAGGGGGGUAGAAUUCCACGUGUAGCAGUGAAAUGCGUAGAGAUGUGGAGGAAUACCGAUGGCGAAGGCAGCCCCCUGGGAUAACACUGACGCUCAUGCACGAAAGCGUGGGGAGCAAACAGG	Bacteria	Proteobacteria	Gammaproteobacteria	Betaproteobacteriales	Burkholderiaceae	Ralstonia
>ASV_1457.1.253	UACGGAGGGUGCAAGCGUUAUCCGGAAUCAUUGGGUUUAAAGGGUCCGCAGGCGGACUUAUAAGUCAGUGGUGAAAUCCCGUAGCUUAACUACGGAACUGCCAUUGAUACUGUAAGUCUUGAAUUCGGUCGAAGUGGGCGGAAUAUGUCAUGUAGCGGUGAAAUGCUUAGAUAUGACAUAGAACACCGAUAGCGAAGGCAGCUCACUAGGCCUGGAUUGACGCUCAGGGACGAAAGCGUGGGGAGCGAACAGG	Bacteria	Bacteroidetes	Bacteroidia	Flavobacteriales	Crocinitomicaceae	Fluviicola
>ASV_1619.1.253	UACGGAGGGUGCAAGCGUUAUCCGGAAUCAUUGGGUUUAAAGGGUCCGCAGGCGGUCAAUUAAGUCAGAGGUGAAAUACCGUCGCUCAACGACGGAACUGCCUUUGAUACUGGUUGACUUGAGUCAUAUGGAAGUAGAUAGAAUGUGUAGUGUAGCGGUGAAAUGCAUAGAUAUUACACAGAAUACCGAUUGCGAAGGCAGUCUACUACGUAUGUACUGACGCUCAUGGACGAAAGCGUGGGGAGCGAACAGG	Bacteria	Bacteroidetes	Bacteroidia	Flavobacteriales	Flavobacteriaceae	Polaribacter 4
>ASV_1462.1.253	UACCGGCCCCCCGAGUGGUCGUCACUUUUAUUGGGCCUAAAACGUCCGUAGCCGGUUUAGUAAACCCGUGGGUAAAUCAACCAGCUUAACUGGUUGACUUCUGCGGAGACUGCUAGACUAGGGACCGGGAGAGGUACGAGGUACUCUUGGGGUAGGGGUAAAAUCCUGUCAUCCCAGGGGGACCACUUGUUGCGAAGGCGUCGUACUAGAACGGAUCCGACGGUCAGGGACGAAGCCUAGGGGCACGAACCGG	Archaea	Euryarchaeota	Thermoplasmata	Marine Group II
>ASV_1622.1.253	UACGAAUGCUGCAAGCGUAGUUCGGAAUCACUGGGCAUAAAGGGCACGUAGGCGGCUUGUUAAGUCAGCUGUGAAAUCCCUCGGCUUAACCGAGGAACUGCAGCUGAUACUGACAAGCUUGAGUUCGGGAGGGGAGAGCGGAAUUCCUGGUGGAGCGGUGAUAUGCAUAGAGAUCAGGAGGAACGCCGGUGGCGAAAGCGGCUCUCUGGACCGAAACUGACGCUGAGGUGCGAAAGCUAGGGGAGCGAACAGG	Bacteria	Planctomycetes	Pla3 lineage
>ASV_1466.1.252	UACGAAGGGUGCAAGCGUUGUUCGGAUUUAUUGGGCGUAAAGCGGGUGCAGGCGGAUAAGAAAGUCAGAUGUGAAAUCUCGGGGCUCAACCUCGAAACUGCGUCUGAAACUCCUUGUCUAGAAUCUCAAAGAGGGAAGUGGAAUUUCGCAUGUAGGAGUAAAAUCCGUAGAGAUGCGAAGGAACACCAGAGGCGAAGGCGGCUUCCUGGUUGAGUAUUGACGCUGUAGCCGAAAGCGUGGGGAGCAAACAGG	Bacteria	Proteobacteria	Deltaproteobacteria	Bdellovibrionales	Bacteriovoracaceae	uncultured
>ASV_1626.1.253	UACGGAGGGUGCAAGCGUUAUCCGGAUUUAUUGGGUUUAAAGGGUCCGUAGGCGGGUCAUUAAGUCAGUGGUGAAAGCCGGCAGCUCAACUGUCGAACUGCCAUUGAUACUGGUGAUCUUGAAUAUGGUUGAAGUUGGCGGAAUAUGACAUGUAGCGGUGAAAUGCUUAGAUAUGUCAUAGAACACCGAUUGCGAAGGCAGCCAACUAAGCCAUCAUUGACGCUGAGGGACGAAAGCGUGGGGAGCGAACAGG	Bacteria	Bacteroidetes	Bacteroidia	Flavobacteriales	NS9 marine group
>ASV_147.1.253	UACGGAGGGGGCUAGCGUUACUCGGAAUUACUGGGCGUAAAGCGAGCGUAGGCGGUUAAAUAAGUUGAGGGUGAAAGCCCGGGGCUCAACCCCGGAAAUGCCUUCAAAACUAUUUGACUAGAGGACGGGAGAGGGGAGUGGAACUCCCAGUGUAGAGGUGAAAUUCGUAGAUAUUGGGAAGAACACCAGUGGCGAAGGCGACUCUCUGGACCGUUUCUGACGCUAAGGCUCGAAAGCGUGGGUAGCAAACAGG	Bacteria	Proteobacteria	Alphaproteobacteria	uncultured
>ASV_1631.1.253	UACGGAGGGUGCAAGCGUUAUCCGGAUUUAUUGGGUUUAAAGGGUCCGCAGGCGGACCGAUCAGUCAGUGGUGAAAUCCCGUAGCUCAACUACGGAACUGCCAUUGAUACUGUCGGUCUUGAGUGUGGUUGAAGUGGGCGGAAUGUGUCGUGUAGCGGUGAAAUGCUUAGAUAUGACACAGAACACCGAUUGCGAAGGCAGCUCACUAAACCACUACUGACGCUCAGGGACGAAAGCGUGGGGAGCGAACAGG	Bacteria	Bacteroidetes	Bacteroidia	Flavobacteriales	Cryomorphaceae	uncultured
>ASV_1471.1.253	UACGGAGGGGGUUAGCGUUGUUCGGAAUUACUGGGCGUAAAGCGCACGUAGGCGGAUCAGAAAGUUGGGGGUGAAAUCCCGGGGCUCAACCCCGGAACUGCCUCCAAAACUCCUGGUCUAGAGUUCGAGAGAGGUGAGUGGAAUUCCGAGUGUAGAGGUGAAAUUCGUAGAUAUUCGGAGGAACACCAGUGGCGAAGGCGGCUCACUGGCUCGAUACUGACGCUGAGGUGCGAAAGUGUGGGGAGCAAACAGG	Bacteria	Proteobacteria	Alphaproteobacteria	Rhodobacterales	Rhodobacteraceae	Marinovum
>ASV_1635.1.253	GACGGAGGAUGCAAGUGUUAUCCGGAUUUACUGGGCGUAAAGCGUCUGCAGGUUGUUUAGUAAGUCGAUUGUUAAAGCUUGGGGCUUAACCCCAAAACAGCAAUGGAAACUGCUAGACUUGAGUAUGGUAGAGGUAAAAGGAAUUUCCAGUGGAGUGGUGAAAUGCGUAGAUAUUGGAAAGAACACCGAAGGCGAAGGCAUUUUACUGGGCCAUUACUGACACUCAGAGACGAAAGCUAGGGUAGCAAAUGGG	Bacteria	Cyanobacteria	Oxyphotobacteria	Chloroplast
>ASV_1473.1.253	UACGGAGGGGGUUAGCGUUGUUCGGAAUUACUGGGCGUAAAGCGUACGUAGGCGGAUCAGAAAGUAAGGGGUGAAAUCCCAGGGCUCAACCCUGGAACUGCCUCUUAAACUCCUGGUCUUGAGUUCGAGAGAGGUGAGUGGAAUUCCGAGUGUAGAGGUGAAAUUCGUAGAUAUUCGGAGGAACACCAGUGGCGAAGGCGGCUCACUGGCUCGAUACUGACGCUGAGGUACGAAAGUGUGGGGAGCAAACAGG	Bacteria	Proteobacteria	Alphaproteobacteria	Rhodobacterales	Rhodobacteraceae	uncultured
>ASV_1639.1.253	UACGUAGGGUGCAAGCGUUAAUCGGAAUUACUGGGCGUAAAGCGUGCGCAGGCGGUUCGGAAAGAGAGGUGUGAAAUCCCAGGGCUUAACCUUGGAACUGCACUUUUAACUCCCGAGCUAGAGUAUGUCAGAGGGGGGUGGAAUUCCGCGUGUAGCAGUGAAAUGCGUAGAUAUGCGGAGGAACACCGAUGGCGAAGGCAGCCCCCUGGGAUAAUACUGACGCUCAUGCACGAAAGCGUGGGGAGCAAACAGG	Bacteria	Proteobacteria	Gammaproteobacteria	Betaproteobacteriales	Burkholderiaceae	GKS98 freshwater group
>ASV_1477.1.253	GACAGAGGGUGCGAGCGUUAAUCGGAAUUACUGGGCGUAAAGAGCACGUAGGUGGAUUUUUAAGUCAGAUGUGAAAGCCCCGGGCCUAACCUGGGAACUGCAUUUGAUACUGGAAGUCUAGAGUAUGGUAGAGGGAAGUGGAAUUUCCGGUGUAGCGGUGAAAUGCAUAGAUAUCGGAAGGAACACCAGUGGCGAAGGCGGCUUCCUGGACUAAUACUGACACUGAGGUGCGAAAGCGUGGGUAGCAAACAGG	Bacteria	Proteobacteria	Gammaproteobacteria	Coxiellales	Coxiellaceae	Coxiella
>ASV_1642.1.252	UACGGGAGGGGCAAGCGUUAUCCGAAAUUACUGGGCGUAAAGAGUCCGUAGAUUGUAAUAUAAGUUAUAUGUUAAAAUUUAAAGCUUAACUUUAAAAAAAUAUACAAUACUGUUUUACUUGAGUUUUAUACGGAAGAGUAGAAUUUCAUGUUAAGGAGUAAAUUCCAAGAAUACAUGAAGGAAUAUCAUUAGCGAAGGCGACUCUUUAGUACAAACUGACAUUGAGGGACGAAAGUGUAGGGAGCAAACAGG	Bacteria	Proteobacteria	Alphaproteobacteria	Rickettsiales	Mitochondria
>ASV_1480.1.253	UACGGAGGGGGCAAGCGUUGUUCGGAAUUACUGGGCGUAAAGGGCGCGUAGGCGGCUAUAACAGUCAGGCGUGAAAGCCCCGGGCUUAACCUGGGAACUGCGUUUGAUACUGUAUAGCUAGAGAUUGGAAGAGGAGAGUGGAAUUCCAAGUGUAGAGGUGAAAUUCGUAGAUAUUUGGAAGAACACCAGUGGCGAAGGCGGCUCUCUGGUCCACAUCUGACGCUGAGGCGCGAAAGCGUGGGGAGCAAACAGG	Bacteria	Proteobacteria	Alphaproteobacteria	uncultured
>ASV_1646.1.253	UACGGAGGGUGCAAGCGUUAUCCGGAUUUAUUGGGUUUAAAGGGUCCGUAGGCGGAUCAUUAAGUCAGUGGUGAAAGCCGGCAGCUCAACUGUCGAACUGCCAUUGAUACUGAUGAUCUUGAAUACGGUUGAAGUUGGCGGAAUAGGUCAUGUAGCGGUGAAAUGCUUAGAUAUGACCUAGAACACCGAUUGCGAAGGCAGCCAACUAAGCCGUUAUUGACGCUGAGGGACGAAAGCGUGGGGAGCGAACAGG	Bacteria	Bacteroidetes	Bacteroidia	Flavobacteriales	NS9 marine group
>ASV_1488.1.253	UACGAAGGGGGCGAGCGUUGUUCGGAAUUACUGGGCGUAAAGGGCGCGUAGGCGGUCUUCUAAGUUAGGCGUGAAAGCCCCGGGCUCAACCCGGGAACUGCGCUUAAAACUGGAAGACUAGAAAACGGAAGAGGGUAGUGGAAUUCCCAGUGUAGAGGUGAAAUUCGUAGAUAUUGGGAAGAACACCAGUGGCGAAAGCGGCUACCUGGUCCGAUUUUGACGCUGAGGCGCGAAAGCGUGGGGAGCAAACAGG	Bacteria	Proteobacteria	Alphaproteobacteria	Puniceispirillales	SAR116 clade
>ASV_165.1.253	UACCGGCAGCUCGAGUGGUCGUCGCUUUUAUUGGGCCUAAAACGUCCGUAGCCUGUUUGGUAAAUCUGUGGGUAAAUCAACCAGCUUAACUGGUUGAAUUCUGCAGAGACUGCCAGACUAGGGACCGGGAGAGGUGUGGGGUACUCUAGGGGUAGGGGUAAAAUCCUGUCAUCCUUAGAGGACCACCAGUUGCGAAGGCGCCACACUGGAACGGAUCCGACGGUCAGGGACGAAGCCUAGGGGCACGAACCGG	Archaea	Euryarchaeota	Thermoplasmata	Marine Group II
>ASV_1491.1.253	UACGGAGGGUCCAAGCGUUAUCCGGAUUUAUUAGGUUUAAAGGGUCCGCAGGCGGAACUUUAAGUCAGUGGUGAAAGCCUACAGCUCAACUGUAGAACUGCCAUUGAAACUGAAGUUCUUGAGUGUGGUUGAAGUGGGCGGAAUAUGUCAUGUAGCGGUGAAAUGCAUAGAUAUGACAUAGAACACCAAUUGCGAAGGCAGCUCACUAAGCCAUUACUGACGCUCAGGGACGAAAGCGUGGGGAGCGAACAGG	Bacteria	Bacteroidetes	Bacteroidia	Flavobacteriales	NS9 marine group
>ASV_1655.1.257	UACGAAAAGGACGAGCGUUAUUCGUUGUAAUUUGGCGUAAAGGGUUCGUAGGUGGCAUUUAGGUUGUUUAAAAGAAAAAUUGAAAGCUCAACUUUCAAUAAUUUAAAAACACUCUUGCUUGAGUAUAAAAAAAGAUUAUGGAAUUUUAGAAGGAUAGGUAAAAUUUGAAGAGUUUUGAAGGAACAUCUAUAGCGAAAGCAAUAAUCUAGUUUAGUUAAUACUGACGCUGAGGAACGAAAGAAUAGGUAGCAAACAGG	Bacteria	Proteobacteria	Alphaproteobacteria	Rickettsiales	Mitochondria
>ASV_1495.1.253	UACGGAGGGUGCAAGCGUUAAUCGGAAUUACUGGGCGUAAAGCGCGCGUAGGCGGUUUGGUCAGUUGGAUGUGAAAGCCCCGGGCUUAACCUGGGAACUGCAUUCAAUACUGCCAGGCUAGAGUACGAGAGAGGGGGGUAGAAUUUCUAGUGUAGCGGUGAAAUGCGUAGAUAUUAGAAGGAAUACCAGUGGCGAAGGCGGCCCCCUGGUUCGAUACUGACGCUAAGGUGCGAAAGCGUGGGGAGCAAACAGG	Bacteria	Proteobacteria	Gammaproteobacteria	Oceanospirillales	Pseudohongiellaceae	Pseudohongiella
>ASV_1659.1.253	UACGGAGGGUGCAAGCGUUAAUCGGAAUUACUGGGCGUAAAGCGCGCGUAGGUGGUUAAUCAAGUCAGAUGUGAAAGCCCAGGGCUCAACCUUGGAACUGCAUUUGAAACUGGUUGACUAGAGUUUUGUAGAGGGUGGUAGAAUUUCAGGUGUAGCGGUGAAAUGCGUAGAGAUCUGAAGGAAUACCAGUGGCGAAGGCGGCCACCUGGACAAAGACUGACACUGAGGCGCGAAGGCGUGGGGAGCAAACGGG	Bacteria	Proteobacteria	Gammaproteobacteria	Alteromonadales	Psychromonadaceae	Psychromonas
>ASV_1499.1.253	UACGGAGGGUACGAACGUUAAUCGGAAUUACUGGGCGUAAAGCGCGCGUAGGCGGUUUGUUAAGUGGGAUGUGAAAGCCCCGGGCUCAACCUGGGAACUGCAUUCCAAACUGACAGACUAGAGUAUGGUAGAGGGUGGUAGAAUUUCCUGUGUAGCGGUGAAAUGCGUAGAUAUAGGAAGGAAUACCGAUGGCGAAGGCAGCCACCUGGACCAAUACUGACGCUGAGGUGCGAAAGCGUGGGGAGCAAACAGG	Bacteria	Proteobacteria	Gammaproteobacteria	KI89A clade
>ASV_1663.1.253	UACGGAGGAUCCGAGCGUUAUCCGGAAUCAUUGGGUUUAAAGGGUCCGUAGGUGGACUGUUAAGUCAGAGGUGAAAUCCUGCAGCUCAACUGUAGAAUUGCCUUUGAUACUGGCGGUCUUGAGUUAUUGUGAAGUGGUUAGAAUAUGUAGUGUAGCGGUGAAAUGCAUAGAUAUUACAUAGAAUACCGAUUGCGAAGGCAGAUCACUAACAAUCAACUGACACUGAUGGACGAAAGCGUGGGGAGCGAACAGG	Bacteria	Bacteroidetes	Bacteroidia	Flavobacteriales	Flavobacteriaceae	Winogradskyella
>ASV_1501.1.253	UACGGAGGGGGCUAGCGUUGUUCGGAAUUACUGGGCGUAAAGCGUGCGUAGGCGGACUAAUAAGUAGAGGGUGAAAUCCCAAGGCUCAACCUUGGAACUGCCUUCUAAACUGUUAGUCUUGAGUUCUGGAGAGGUGAGUGGAAUUGCUAGUGUAGAGGUGAAAUUCGUAGAUAUUAGCAGGAACACCAGAGGCGAAGGCGGCUCACUGGACAGAUACUGACGCUGAGGCACGAAAGUGUGGGGAGCAAACAGG	Bacteria	Proteobacteria	Alphaproteobacteria	Caulobacterales	Hyphomonadaceae	Litorimonas
>ASV_1665.1.253	UACGGAGGGUGCAAGCGUUAAUCGGAAUUACUGGGCGUAAAGGGUACGUAGGCUGUUAAAUAAGUUGGAUGUGAAAUCCCUGGGCUCAACCUAGGAACUGCAUCCAAAACUGUUUAGCUAGAGUGUAUAAGAGGUUAGCGGAAUUCCAGGUGUAGCAGUGAAAUGCGUAGAUAUCUGGAGGAACAUCAGUGGCGAAGGCGGCUAACUGGUAUAACACUGACGCUGAGGUACGAAAGCGUGGGGAGCGAACGGG	Bacteria	Proteobacteria	Gammaproteobacteria	Gammaproteobacteria Incertae Sedis	Unknown Family	Marinicella
>ASV_1505.1.253	UACAGAGGGUGCAAGCGUUAAUCGGAAUUACUGGGCGUAAAGCGAGCGUAGGUGGCUUGAUAAGUCAGAUGUGAAAUCCCCGGGCUUAACCUGGGAACUGCAUCUGAUACUGUCAGGCUAGAAUAGGUGAGAGGAAGGUAGAAUUCCAGGUGUAGCGGUGAAAUGCGUAGAGAUCUGGAGGAAUACCGAUGGCGAAGGCAGCCUUCUGGCAUCAUAUUGACACUGAGGUUCGAAAGCGUGGGUAGCAAACAGG	Bacteria	Proteobacteria	Gammaproteobacteria	Pseudomonadales	Moraxellaceae	Psychrobacter
>ASV_1667.1.253	UACGUAGGGUGCGAGCGUUAAUCGGAAUUACUGGGCGUAAAGCGUGCGCAGGCGGUUUUGUAAGUCAGAUGUGAAAUCCCCGAGCUCAACUUGGGAACUGCGUUUGAAACUAUAAGACUAGAAUAUGUCAGAGGGGGGUAGAAUUCCACGUGUAGCAGUGAAAUGCGUAGAGAUGUGGAGGAAUACCAAUGGCGAAGGCAGCCCCCUGGGAUAAUAUUGACGCUCAUGCACGAAAGCGUGGGGAGCAAACAGG	Bacteria	Proteobacteria	Gammaproteobacteria	Betaproteobacteriales	Methylophilaceae	Methylotenera
>ASV_151.1.253	AACCAGCACCUCAAGUGGUCAGGAUGAUUAUUGGGCCUAAAGCAUCCGUAGCCGGCUCUGUAAGUUUUCGGUUAAAUCUGUACGCUUAACGUACAGGCUGCCGGGAAUACUGCAGAGCUAGGGAGUGGGAGAGGUAGACGGUACUCGGUAGGAAGUGGUAAAAUGCUUUGAUCUAUCGAUGACCACCUGUGGCGAAGGCGGUCUACCAGAACACGUCCGACGGUGAGGGAUGAAAGCUGGGGGAGCAAACCGG	Archaea	Thaumarchaeota	Nitrososphaeria	Nitrosopumilales	Nitrosopumilaceae	Candidatus Nitrosopumilus
>ASV_1670.1.253	UACGGGGGAUGCAAGCGUUAUCCGGAAUCAUUGGGCGUAAAGCGCCUGUAGGUUGUUUAGUAAGUCUGUUGUUAAAGACUAAGGCUUAACCUUAGGAAAGCGAUGGAAACUACUAGACUUGAGUAUGGCAGGGGUAGAGGGAAUUUCUAGUGUAGCGGUGAAAUGCGUAGAUAUUAGAAAGAACACCGGUGGCGAAAGCGCUCUACUGGACCAUUACUGACACUCAGAGGCGAAAGCUAGGGGAGCAAAAGGG	Bacteria	Cyanobacteria	Oxyphotobacteria	Chloroplast
>ASV_1513.1.253	UACGGGGGAUGCAAGCGUUAUCCGGAAUCAUUGGGCGUAAAGCGCCUGUAGGUGGUUUAUUAAGUCUGUUGUUAAAGACUAGGGCUCAACCCUAGAAAAGCAAUGGAAACUAAUAGACUUGAGUAUGGUAGGGGUAGAGGGAAUUUCUAGUGUAGCGGUGAAAUGCGUAGAUAUUAGAAAGAACACCAGUGGCGAAAGCGCUCUACUGGACCAUUACUGACACUCAGAGGCGAAAGCUAGGGUAGCAAAAGGG	Bacteria	Cyanobacteria	Oxyphotobacteria	Chloroplast
>ASV_1674.1.253	UACGGAGGGUCCAAGCGUUAAUCGGAAUUACUGGGCGUAAAGCGCGCGUAGGCGGUUUAAUAAGUUGUAUGUGAAAGCCCUGGGCUCAACCUAGGAACUGCAUACAAAACUAUUAAGCUAGAGGACGAGAGAGGAGAGUAGAAUUUCAGGUGUAGCGGUGAAAUGCGUAGAUAUCUGAAGGAAUACCAAUGGCGAAGGCAGCUCUCUGGAUCGUUUCUGACGCUAAGGUGCGAAAGCGUGGGUAGCAAACAGG	Bacteria	Proteobacteria	Gammaproteobacteria	SAR86 clade
>ASV_1517.1.253	UACGGAGGGUCCAAGCGUUAUCCGGAAUCAUUGGGUUUAAAGGGUCCGCAGGCGGUCAAUUAAGUCAGAGGUGAAAUCCCAUAGCUUAACUAUGGAACUGCCUUUGAUACUGGUUGACUUGAGUCAUAUGGAAGUAGAUAGAAUGUGUAGUGUAGCGGUGAAAUGCAUAGAUAUUACACAGAAUACCGAUUGCGAAGGCAGUCUACUACGUAUGUACUGACGCUCAUGGACGAAAGCGUGGGGAGCGAACAGG	Bacteria	Bacteroidetes	Bacteroidia	Flavobacteriales	Flavobacteriaceae	Polaribacter 1
>ASV_1681.1.253	UACGGAGGGUGCAAGCGUUGUCCGGAUUUAUUGGGUUUAAAGGGUGCGUAGGCGGAUCUUUAAGUCAGUGGUGAAAUCCUGCAGCUUAACUGUAGAACUGCCAUUGAUACUGGAGAUCUUGAGUAUACUAGAGGUAGGCGGAAUUUAUGGUGUAGCGGUGAAAUGCAUAGAUACCAUAAAGAACACCAAUAGCGUAGGCAGCUUACUGGAGUAUAACUGACGCUGAGGCACGAAAGCAUGGGUAGCGAACAGG	Bacteria	Bacteroidetes	Bacteroidia	Cytophagales	Cyclobacteriaceae	Fabibacter
>ASV_152.1.253	UACGGAGGGUACGAACGUUAAUCGGAAUUACUGGGCGUAAAGCGCGCGUAGGCGGUUUGAUAAGUGGGAUGUGAAAGCCCCGGGCUCAACCUGGGAACUGCAUUCCAAACUGUCAAACUAGAGUGUGGUAGAGGGCGGUAGAAUUUCCUGUGUAGCGGUGAAAUGCGUAGAUAUAGGAAGGAAUACCGAUGGCGAAGGCAGCCGCCUGGACCAACACUGACGCUGAGGUGCGAAAGCGUGGGGAGCAAACAGG	Bacteria	Proteobacteria	Gammaproteobacteria	KI89A clade
>ASV_1685.1.253	UACGGAGGGAGCUAGCGUUAUUCGGAAUUACUGGGCGUAAAGCGCACGUAGGCGGCUUUGUAAGUUAGAGGUGAAAGCCCGGGGCUCAACCCCGGAAUUGCCUUUAAGACUGCAUCGCUUGAAUCCAGGAGAGGUGAGUGGAAUUCCGAGUGUAGAGGUGAAAUUCGUAGAUAUUCGGAAGAACACCAGUGGCGAAGGCGGCUCACUGGACUGGUAUUGACGCUGAGGUGCGAAAGUGUGGGGAGCAAACAGG	Bacteria	Proteobacteria	Alphaproteobacteria	Sphingomonadales	Sphingomonadaceae	Sphingomonas
>ASV_1520.1.253	UACGGAGGGUGCAAGCGUUAAUCGGAAUUACUGGGCGUAAAGCGUACGUAGGUGGUUUGUUAAGUUGGAUGUGAAAGCCCAGGGCUCAACCUUGGAACUGCAUUCAAAACUGGCGAACUAGAGUAUGGUAGAGGUAAGUGGAAUUUCCUGUGUAGCGGUGAAAUGCGUAGAGAUGGGAAGGAACAUCAGUGGCGAAGGCGACUUACUGGACCAAUACUGACACUGAGGUACGAAAGCGUGGGUAGCAAACAGG	Bacteria	Proteobacteria	Gammaproteobacteria	Oceanospirillales	Saccharospirillaceae	uncultured
>ASV_1689.1.252	UACGAGAGGGGCAAGCGUUAUUCAAAAUGAUUGGGCGUAAAGCGCACGUAGGUGGUGUUGUGGUGUGUUUUAUAUUCAAACCAUGGGUUUUGUCGAUGUAUACAUACACCAUAACACUUGAGGACGUGAAAGGAGCAUGGAAUUUCCCAGGAAGCGGUAGAAUGUGUUGAUCUGGGAAGGAACACCAAACGCGAAGGCAGUGCUCUUGCAUGUACCUGACAUUGAGGUGCGAAAGCGUGGGGAGCAAAAGGG	Bacteria	Proteobacteria	Alphaproteobacteria	Rickettsiales	Mitochondria
>ASV_1524.1.253	UACGGAGGGUGCAAGCGUUAAUCGGAAUUACUGGGCGUAAAGCGCGCGUAGGUGGUUUGUUAAGCGAGAUGUGAAAGCCCCGGGCUCAACCUGGGAACUGCAUUUCGAACUGGCAGGCUAGAGUAUGGUAGAGGUAAGUGGAAUUUCCUGUGUAGCGGUGAAAUGCGUAGAUAUAGGAAGGAACACCAGUGGCGAAGGCGACUUACUGGACCAAUACUGACACUGAGGUGCGAAAGCGUGGGGAGCAAACGGG	Bacteria	Proteobacteria	Gammaproteobacteria	Gammaproteobacteria Incertae Sedis	Unknown Family	Alkalimarinus
>ASV_1692.1.250	UACGGGGGGGGCAAGUGUUAUUCGCAAUGAUUGGGCGUAAAGAGUACGUCGGCUGUUAAGUUAACUCAAAUAUUAAAAGGCUAAAUUAUUAGUGUAUAUAGUUGUAUUACUUAACUUGAGUUUUAUAGAGGGUACUAGAAUUUUUAGAAAGAAGGGUAAAAUCUUUAGAUACUAAAAGGAAUACCAAAGGCGAAGGCAAAUACCUGGAUAAAACUGACGCUAAAGUACGGAAGCAUAGGUAGCAAACAGG	Bacteria	Proteobacteria	Alphaproteobacteria	Rickettsiales	Mitochondria
>ASV_1528.1.251	CAGAGGCCCCAAGCGUUGUUCGGAUUUACUGGGCGUAAAGGGUGUGUAGGGGGUCGUGUAAGUUUGACGUGAAAUCCCGUUGCUCAACAACGGAACUGCGUCGAAUACUGCUCGGCUGGAGGUUCGGAGAUGAGGGCGGAAUUCUCGGUGUAGCGGUGAAAUGCGUAGAUAUCGAGAGGAACGCCGAUGGCGAAAGCAGCCCUCAAGACGAAAUCUGACCCUGAAACACGAAGGCCAGGGGAGCAAACGGG	Bacteria	Verrucomicrobia	Verrucomicrobiae	Methylacidiphilales	Methylacidiphilaceae	uncultured
>ASV_1696.1.253	UACGUAGGGUGCGAGCGUUAAUCGGAAUUACUGGGCGUAAAGCGUGCGCAGGCGGAUUGUUAAGCAAGAUGUGAAAUCCCCGGGCUUAACCUGGGAAUGGCAUUUUGAACUGGCAGUCUAGAGUGUGUCAGAGGGGGGUGGAAUUCCACGUGUAGCAGUGAAAUGCGUAGAUAUGUGGAGGAACACCAAUGGCGAAGGCAGCCCCCUGGGAUAACACUGACGCUCAUGUACGAAAGCGUGGGUAGCAAACAGG	Bacteria	Proteobacteria	Gammaproteobacteria	Betaproteobacteriales	Hydrogenophilaceae	Thiobacillus
>ASV_1531.1.253	UACGGAGGGUGCAAGCGUUGUCCGGAAUCAUUGGGUGUAAAGGGUGCGUAGGCGGGCGUCUAAGUCUGGGGUGAAAUCUUGCCGCUUAACGGUAAAAUGGCCUUGGAUACUGGGCGUCUUGAGUGUAGAAGAGGUAAGUGGAAUUCGUAGUGUAGCGGUGAAAUGCAUAGAUAUUACGAAGAACAUCAGUGGCGAAGGCGGCUUACUGGUCUACAACUGACGCUGAGGCACGAAAGCGUGGGGAGCGAACAGG	Bacteria	Bacteroidetes	Rhodothermia	Balneolales	Balneolaceae	Balneola
>ASV_17.1.253	UACGGAGGGUCCGAGCGUUAUCCGGAAUCAUUGGGUUUAAAGGGUCCGUAGGCGGGAAUCUAAGUCAGUGGUGAAAUCUUACAGCUCAACUGUAAAAUUGCCAUUGAUACUGGGUUUCUUGAAUUAGUGUGAAGUGAUUAGAAUGUGUAGUGUAGCGGUGAAAUGCAUAGAUAUUACACAGAAUACCAAUUGCGAAGGCAGAUCACUAACACUAUAUUGACGCUGAGGGACGAAAGCGUGGGGAGCGAACAGG	Bacteria	Bacteroidetes	Bacteroidia	Flavobacteriales	Flavobacteriaceae	uncultured
>ASV_1534.1.253	UACGGAGGGUGCGAGCGUUAAUCGGAAUUACUGGGCGUAAAGCGCAUGCAGGUGGUCUGUUAAGCAAGAUGUGAAAGCCCGGGGCUCAACCUCGGAACAGCAUUUUGAACUGGCAGACUAGAGUACUGUAGAGGGGGGUAGAAUUUCAGGUGUAGCGGUGAAAUGCGUAGAGAUCUGAAGGAAUACCGGUGGCGAAGGCGGCCCCCUGGACAGAUACUGACACUCAGAUGCGAAAGCGUGGGGAGCAAACAGG	Bacteria	Proteobacteria	Gammaproteobacteria	Vibrionales	Vibrionaceae	Catenococcus
>ASV_1703.1.253	UACGGAGGGGGCUAGCGUUGUUCGGAAUUACUGGGCGUAAAGAGCACGUAGGCGGUGUAGCAAGUUAGAGGUGAAAGGCCUGGGCUCAACCUGGGAACUGCCUUUAAUACUGCUACACUAGAGUCUGGGAGAGGGUAGCGGAAUUCCAAGUGUAGAGGUGAAAUUCGUAGAUAUUUGGAAGAACACCGGUGGCGAAGGCGGCUACCUGGACCAGUACUGACGCUGAGGUGCGAAAGCGUGGGGAGCAAACAGG	Bacteria	Proteobacteria	Alphaproteobacteria	Rhodospirillales	Magnetospiraceae	Magnetospira
>ASV_1538.1.253	UACGGAGGGGGCUAGCGUUGUUCGGAAUCACUGGGCGUAAAGCGUACGUAGGCGGACUGAUCAGUUGGGGGUGAAAGCCCGGAGCUUAACUCCGGAACUGCCUCCAAUACUGUCAGUCUUGAGGUCGAGAGAGGUAAGUGGAAUUCCAAGUGUAGAGGUGAAAUUCGUAGAUAUUUGGAAGAACACCAGUGGCGAAGGCGACUUACUGGCUCGAUUCUGACGCUGAGGUACGAAAGCGUGGGGAGCAAACAGG	Bacteria	Proteobacteria	Alphaproteobacteria	Parvibaculales	PS1 clade
>ASV_1707.1.253	UACGGAGGGUGCAAGCGUUAUCCGGAUUCACUGGGUUUAAAGGGUACGUAGGCGGGCAUAUAAGUCAGUGGUGAAAUCCUGCGGCUCAACCGUAGCACUGCCAUUGAAACUGUAUGUCUUGAGUGUGAUUGAGGUAAGCGGAAUGUAGCAUGUAGCGGUGAAAUGCAUAGAGAUGCUACAGAACACCAAUAGCGAAGGCAGCUUACCAAGUCAUUACUGACGCUGAUGUACGAAAGCGUGGGUAGCGAACAGG	Bacteria	Bacteroidetes	Bacteroidia	Chitinophagales	uncultured
>ASV_1541.1.254	UACGGAGGGGGCGAGCGUUAUCUGGAAUAAUUGGGCGUAAAGUGUUCGUAGGCUGUAUUUGGCUGUUGAGUGUUAAAGACCAAAGCUUAACUUUGGAUGUGCACUUAAAACGUUUAUACUGGAGUACGGUAUGGGACAAUGGAAUUUUACAAGGAGGGGUGAAAUCCGUAGAACUGUAAAGGAACGCCAAAAGCGAAGGCAAUUGUCUGGGCCGUUACUGACGCUGAGGAACGAAAGCGUGGGUAUCCAACAGG	Bacteria	Proteobacteria	Alphaproteobacteria	Rickettsiales	Mitochondria
>ASV_1710.1.253	GACGGAGGAUGCAAGUGUUAUCCGGAUUCACUGGGCGUAAAGCGUCUGCAGGUUGUUUAGCAAGUCGAUUGUUAAAGCUUGGGGCUUAACCCCAAAACAGCAAUGGAAACUGCUAGACUUGAGUAUGGUAGAGGUAAAAGGAAUUUCCAGUGGAGUGGUGAAAUGCGUAGAUAUUGGAAAGAACACCGAAGGCGAAGGCAUUUUACUGGGCCAUUACUGACACUCAGAGACGAAAGCUAGGGUAGCAAAUGGG	Bacteria	Cyanobacteria	Oxyphotobacteria	Chloroplast
>ASV_1543.1.253	UACGGAGGGUGCAAGCGUUAAUCGGAAUUACUGGGCGUAAAGCGCGCGUAGGCGGUUAAAUAAGUCAGAUGUGAAAUCCCUGGGCUCAACCUAGGAACUGCAUUUGAUACUGUUUAGCUAGAGUAUGGUAGAGGUGAGUGGAAUUUCAGGUGUAGCGGUGAAAUGCGUAGAGAUCUGAAGGAACAUCAGUGGCGAAGGCGACUCACUGGGCCAUUACUGACGCUGAGGUGCGAAAGCGUGGGUAGCAAACAGG	Bacteria	Proteobacteria	Gammaproteobacteria	Nitrosococcales	Methylophagaceae	uncultured
>ASV_1713.1.253	UACGGGGGAUGCAAGCGUUAUCCGGAAUCAUUGGGCGUAAAGCGCCUGUAGGUUGUUUAAUAAGUCCGUUGUUAAAGACUAGGGCUUAACCCUAGGAAAGCGAUGGAAACUGAUAGACUUGAGUAUGGCAGGGGUAGAGGGAAUUUCUAGUGUAGCGGUGAAAUGCGUAGAUAUUAGAAAGAACACCGGUGGCGAAAGCGCUCUACUGGACCAUUACUGACACUGAGAGGCGAAAGCUAGGGGAGCGAAAGGG	Bacteria	Cyanobacteria	Oxyphotobacteria	Chloroplast
>ASV_1714.1.253	UACGGAGGGUACGAACGUUAAUCGGAAUUACUGGGCGUAAAGAGCGCGUAGGCGGUUUGUUAAGUGGGAUGUGAAAGCCCCGGGCUCAACCUGGGAACUGCAUUCCAAACUGACAGACUAGAGUGUGGUAGAGGGAGGUAGAAUUUCCUGUGUAGCGGUGAAAUGCGUAGAGAUAGGAAGGAAUACCGAUGGCGAAGGCAGCCUCCUGGACCAACACUGACGCUGAGGUGCGAAAGCGUGGGGAGCAAACAGG	Bacteria	Proteobacteria	Gammaproteobacteria	KI89A clade
>ASV_1718.1.253	GACGGGGGAUGCAAGUGUUAUCCGGAAUCACUGGGCGUAAAGCGUUUGUAGGUGGUUUAGUAAGUCUAUUGUUAAAGCUUGAAGCUUAACUUCAAAAAUGUAAUAGAAACUACUAGACUUGAGGAUAGUAGGGGUAAAGGGAAUUUCCAGUGGAGCGGUGAAAUGCGUAGAGAUUGGAAGGACCACCGAUGGCGAAGGCACUUUACUGGGCUAUUUCUGACACUAAGAGACGAAAGCUAGGGUAGCAAAUGGG	Bacteria	Cyanobacteria	Oxyphotobacteria	Chloroplast
>ASV_1721.1.253	UACAGAGACUGCAAGCGUUAUUCGGAUUCACUGGGCGUAAAGGGUGCGCAGGCGGUCGUGUGUGUCAGGUGUGAAAUCUCGGAGCUCAACUCCGAAACUGCGCCUGAAACUAUACGACUAGAGCAUUGGAGAGGGAAGCGGAAUUCAUGGUGUAGCAGUGAAAUGCGUAGAUAUCAUGAGGAACACCAGAGGCGAAGGCGGCUUCCUGGACAAUUGCUGACGCUCAGGCACGAAAGCAUGGGUAGCGAAAGGG	Bacteria	Verrucomicrobia	Verrucomicrobiae	Opitutales	Opitutaceae	uncultured
>ASV_1725.1.253	UACGGAGGAUCCAAGCGUUAUCCGGAAUUAUUGGGUUUAAAGGGUCCGCAGGCUGUUUGUUAAGUUAGAGGUGAAAUCCUACCGCUCAACGGUAGAACUGCCUUUAAUACUGGCAAACUUGAGUUAUUGUGAAGUAAUUAGAAUGUGUAGUGUAGCGGUGAAAUGCAUAGAUAUUACACAGAAUACCGAUUGCGAAGGCAGAUUACUAACAAUUAACUGACGCUGAGGGACGAAAGCGUGGGUAGCGAACAGG	Bacteria	Bacteroidetes	Bacteroidia	Flavobacteriales	Flavobacteriaceae	NS5 marine group
>ASV_1728.1.253	UACAGAGGUCCCAAGCGUUGUUCGGAUUUACUGGGCGUAAAGCGUGCGUAGGUGGCGGAAAAAGUUUGACGUGAAAGCUCUGGGCUCAACCCGGAAAAUGCGUUGAAAACUGUUUCGCUUGAGGGUCAGAGGGGAGACUGGAAUUCUCGGUGUAGCGGUGAAAUGCGUAGAUAUCGAGAGGAACACCAGUGGCGAAGGCGAGUCUCUGGAUGACACCUGACACUGAGGCACGAAAGCUAGGGGAGCGAACAGG	Bacteria	Verrucomicrobia	Verrucomicrobiae	Pedosphaerales	Pedosphaeraceae
>ASV_1731.1.253	GACGGGGGAUGCAAGUGUUAUCCGGAAUCACUGGGCGUAAAGCGUCUGUAGGUGGUUUAGUAAGUCUAUUGUUAAAGCUUGAAGCUCAACUUCAAAAAUGUAAUAGAAACUACUAGACUUGAGGAUAGUAGGGGUAAAGGGAAUUUCCAGUGGAGCGGUGAAAUGCGUAGAGAUUGGGAGGACCACCGAUGGCGAAGGCACUUUACUGGGCUAUUUCUGACACUGAGAGACGAAAGCUAGGGGAGCAAAUGGG	Bacteria	Cyanobacteria	Oxyphotobacteria	Chloroplast
>ASV_1735.1.253	UACGGAGGGUCCAAGCGUUAAUCGGAAUUACUGGGCGUAAAGCGCGCGUAGGCGGUUUAGCAAGUUGUAUGUGAAAGCCCUGGGCUCAACCUAGGAACUGCAUCCAAAACUACUAAGCUAGAGUGCGAGAGAGGAGAGUAGAAUUUCUGGUGUAGCGGUGAAAUGCGUAGAUAUCAGAAGGAAUACCAAUGGCGAAGGCAGCUCUCUGGCUCGUCACUGACGCUGAGGUGCGAAAGCGUGGGUAGCAAACAGG	Bacteria	Proteobacteria	Gammaproteobacteria	SAR86 clade
>ASV_1737.1.253	UACGGAGGGGGCAAGCGUUGUUCGGAAUUACUGGGCGUAAAGCGCGCGUAGGCGGUUGGUUUAGUCAGGCGUGAAAUCCCGGGGCUCAACCCCGGAACUGCGUUUGAUACUGGCUAACUAGAGGUCUGGAGAGGGUAGUGGAAUUCCCAGUGUAGAGGUGAAAUUCGUAGAUAUUGGGAAGAACACCAGCGGCGAAGGCGGCUACCUGGACAGAUACUGACGCUGAGGUGCGAAAGCGUGGGGAGCAAACAGG	Bacteria	Proteobacteria	Alphaproteobacteria	Rhodospirillales	Magnetospiraceae	uncultured
>ASV_1739.1.253	UACGGAGGAUCCAAGCGUUAUCCGGAAUCAUUGGGUUUAAAGGGUCCGUAGGUGGAUAAUUAAGUCAGAGGUGAAAGUCUGCAGCUCAACUGUAGAAUUGCCUUUGAUACUGGUUAUCUUGAAUUAUUGUGAAGUGGUUAGAAUAUGUAGUGUAGCGGUGAAAUGCAUAGAUAUUACAUAGAAUACCAAUUGCGAAGGCAGAUCACUAACAAUAUAUUGACACUGAUGGACGAAAGCGUGGGGAGCGAACAGG	Bacteria	Bacteroidetes	Bacteroidia	Flavobacteriales	Flavobacteriaceae	Winogradskyella
>ASV_1742.1.253	UACGGAGGGGGCUAGCGUUGUUCGGAAUUACUGGGCGUAAAGCGUACGUAGGCGGAUCAGAAAGUAUAGGGUGAAAUCCCAGGGCUCAACCCUGGAACUGCCUUAUAAACUCCUGGUCUUGAGUUCGAGAGAGGUAAGUGGAAUUCCAAGUGUAGAGGUGAAAUUCGUAGAUAUUUGGAGGAACACCAGUGGCGAAGGCGGCUUACUGGCUCGAUACUGACGCUGAGGUACGAAAGUGUGGGGAGCAAACAGG	Bacteria	Proteobacteria	Alphaproteobacteria	Rhodobacterales	Rhodobacteraceae	Roseobacter
>ASV_1746.1.253	UACGGAGGGUGCAAGCGUUAUCCGGAUUUAUUGGGUUUAAAGGGUGCGUAGGCGGGACAUUAAGUCAGUGGUGAAAGCCUGUAGCUCAACUACAGAACUGCCAUUGAUACUGAUGUUCUUGAAUUUGGUUGAGGUAGGCGGAAUACGUCAUGUAGCGGUGAAAUGCAUAGAUAUGACGUGGAACACCGAUCGCGAAGGCAGCUUACCAAACCAACAUUGACGCUAAUGCACGAAAGCGUGGGUAGCGAACAGG	Bacteria	Bacteroidetes	Bacteroidia	Flavobacteriales	Cryomorphaceae	uncultured
>ASV_1750.1.253	UACGAAGGGGGCUAGCGUUGCUCGGAAUUACUGGGCGUAAAGGGAGCGUAGGCGGACUGUUAAGUUAGAGGUGAAAGCCCAGGGCUCAACCUUGGAAUUGCCUUUGAUACUGGCAGUCUUGAGUACGGAAGAGGUAUGUGGAACUCCGAGUGUAGAGGUGAAAUUCGUAGAUAUUCGGAAGAACACCAGUGGCGAAGGCGACAUACUGGUCCGUUACUGACGCUGAGGCUCGAAAGCGUGGGGAGCAAACAGG	Bacteria	Proteobacteria	Alphaproteobacteria	Caulobacterales	Caulobacteraceae	Caulobacter
>ASV_1754.1.253	UACGGAGGGUCCGAGCGUUAAUCGGAAUUACUGGGCGUAAAGCGUGCGCAGGCGGUUUGUUAAGCGAGAUGUGAAAGCCCCGGGCUCAACCUGGGAAUUGCAUUUCGAACUGGCGAACUAGAGUCUUGUAGAGGGGGGUAGAAUUCCAGGUGUAGCGGUGAAAUGCGUAGAGAUCUGGAGGAAUACCGGUGGCGAAGGCGGCCCCCUGGACAAAGACUGACGCUCAGGCACGAAAGCGUGGGGAGCAAACAGG	Bacteria	Proteobacteria	Gammaproteobacteria	Alteromonadales	Shewanellaceae	Shewanella
>ASV_1758.1.253	UACGGAGGGUGCAAGCGUUAAUCGGAAUUACUGGGCGUAAAGCGCGCGUAGGCGGUUGUUUAAGCUAGAUGUGAAAGCCCCGGGCUUAACCUGGGAACUGCAUUUAGAACUGGGCAGCUAGAGUACAGCAGAGGAGUGUGGAAUUUCAGGUGUAGCGGUGAAAUGCGUAGAUAUCUGAAGGAACAUCAGUGGCGAAGGCGACACUCUGGGUUGAUACUGACGCUGAGGUGCGAAAGCGUGGGGAGCAAACAGG	Bacteria	Proteobacteria	Gammaproteobacteria	Cellvibrionales	Cellvibrionaceae	uncultured
>ASV_1765.1.253	UACAGAGGGUGCAAGCGUUAAUCGGAGUUACUGGGCGUAAAGCGCGCGUAGGCGGGUAUAAAAGUCAGAUGUGAAAUCCCUAGGCUCAACCUAGGAACUGCAUUCGAUACUAUAUACCUAGAGUAUGGUAGAGGGAAGUGGAAUUUCCGGUGUAGCGGUGAAAUGCAUAGAUAUCGGAAGGAACAUCAGUGGCGAAGGCGACUUCCUGGACCAAUACUGACGCUGAGGUGCGAAAGCAUGGGUAGCAAACAGG	Bacteria	Proteobacteria	Gammaproteobacteria	Coxiellales	Coxiellaceae	Coxiella
>ASV_1769.1.253	UACGAAUGGAGCAAGCGUUGUUCGGAAUCACUGGGCUUAAAGCGUGCGCAGGCGGACAAGGAAGUCAGAAGUGAAAUCCCAGGGCUCAACCCUGGAACUGCUUUUGAAACUCCUUGUCUAGAAUCCGGGAGAGGUCAGUAGAAUUCCCAGUGUAGAGGUGAAAUUCGCAGAUAUUGGGAGGAAUACCAGUGGCGUAGGCGACUGACUGGACCGGUAUUGACGCUCAGGCACGAAAGCAUGGGGAGCAAACAGG	Bacteria	Proteobacteria	Alphaproteobacteria	Micavibrionales	Micavibrionaceae	uncultured
>ASV_1772.1.253	UACGGAGGGGGUUAGCGUUGUUCGGAAUUACUGGGCGUAAAGCGCACGUAGGCGGACUGAUAAGUUAGAGGUGAAAUCCCGGGGCUCAACCCCGGAACUGCCUUUAAUACUGUCAGUCUUGAGUUCGAGAGAGGUGAGUGGAAUUCCGAGUGUAGAGGUGAAAUUCGUAGAUAUUCGGAGGAACACCAGUGGCGAAGGCGGCUCACUGGCUCGAUACUGACGCUGAGGUGCGAAAGUGUGGGGAGCAAACAGG	Bacteria	Proteobacteria	Alphaproteobacteria	Rhodobacterales	Rhodobacteraceae	Actibacterium
>ASV_1777.1.257	UACGGGAGGAGCGAGGGUUAUUCAUGAUGAUUGGGUGUAAAGCAGGAUAAGGUGAUAAGUACAAGUUUCAAGUCGACCGAAAGCUUAACUUAAGGGAGGAUUUGAAAAACUAACUUAAUAGAGGAAUUACAGAGUUGAAAGCGGAACUAUUGGGGUAGAGGUGUAAUUCGUUUCAUCUCAAUGGGAACACCGAAAGCGAAAAGCAGCCAACUAAUAAUUACCUGCCACUAGACCUGGAAUCUGAGGUAGCAAACCGG	Bacteria	Patescibacteria	WWE3
>ASV_1780.1.253	UACGGAGGGUGCGAGCGUUAUCCGGAAUUAUUGGGUUUAAAGGGUCCGUAGGCGGUCCAUUAAGUCAGAGGUGAAAUCUUGUAGCUUAACUAUAAAAUUGCCUUUGAAACUAAUGGACUUGAAACAAUUUGACGUGAGUGGAAUGAGUAGUGUAGCGGUGAAAUGCAUAGAUAUUACUCAGAACACCAAUAGCGAAGGCAGCUCACGAAGAUUGAUUUGACGCUGAUGGACGAAAGCGUGGGGAGCGAACAGG	Bacteria	Bacteroidetes	Bacteroidia	Flavobacteriales	Crocinitomicaceae	Crocinitomix
>ASV_1784.1.253	UACGGAGGGGGUUAGCGUUGUUCGGAAUUACUGGGCGUAAAGCGUACGUAGGCGGAUUAGUCAGUCAGAGGUGAAAUCCCAGGGCUCAACCCUGGAACUGCCUUUGAUACUGCUAGUCUUGAGUUCGAGAGAGGUGAGUGGAAUUCCGAGUGUAGAGGUGAAAUUCGUAGAUAUUCGGAGGAACACCAGUGGCGAAGGCGGCUCACUGGCUCGAUACUGACGCUGAGGUACGAAAGUGUGGGGAGCAAACAGG	Bacteria	Proteobacteria	Alphaproteobacteria	Rhodobacterales	Rhodobacteraceae	Litoreibacter
>ASV_1789.1.253	UACGGAGGGUCCGAGCGUUAUCCGGAAUUAUUGGGUUUAAAGGGUCCGUAGGCGGGCGAUUAAGUCAGUGGUGAAAGUCUGCAGCUCAACUGUAGAAUUGCCUUUGAUACUGGUCGUCUUGAGUUAUAGUGAAGUUGCCGGAAUAUGUAGUGUAGCGGUGAAAUGCAUAGAUAUUACAUAGAACACCGAUUGCGAAGGCAGGUGACUAACUAUAUACUGACGCUGAUGGACGAAAGCGUGGGGAGCGAACAGG	Bacteria	Bacteroidetes	Bacteroidia	Flavobacteriales	Flavobacteriaceae	Pibocella
>ASV_1792.1.254	UACAGAAGGAGCAAGUGUUAUUCGGAAUAAUUGGGCGUAAAGGGCGUGUAGGCUGUUGUUUGCUGUUGUUUGUGAAAAUCCAAAGCUCACCUUUGGCUGUGCAUCCAAAACGAAACAACUUGAGUGUAAGAGGGGAAAAUAGAAUUUCUAGUGGAGAGGUUAAAUUCUUAGAGAUUAGAAGGAAUACCAAAAGCGAAGGCAAUUUUCUGGCUUACUACUGACGCUGAGGCGCGAAAGCGCGGGGAGCAAACAGG	Bacteria	Epsilonbacteraeota	Campylobacteria	Campylobacterales	Sulfurovaceae	Sulfurovum
>ASV_1797.1.253	UACGGAGGAUCCAAGCGUUAUCCGGAAUCAUUGGGUUUAAAGGGUCCGUAGGCGGCUUAAUAAGUCAGUGGUGAAAUCCCUACGCUUAACGUAGGAACGGCCAUUGAUACUGUUAGGCUUGAAUUAUUAGGAAGUAACUAGAAUAUGUAGUGUAGCGGUGAAAUGCUUAGAGAUUACAUGGAAUACCAAUUGCGAAGGCAGGUUACUACUAAUGGAUUGACGCUGAUGGACGAAAGCGUGGGUAGCGAACAGG	Bacteria	Bacteroidetes	Bacteroidia	Flavobacteriales	Flavobacteriaceae	Flavobacterium
>ASV_1800.1.253	UACGUAGGGUGCAAGCGUUAAUCGGAAUUACUGGGCGUAAAGCGUGCGCAGGCGGUUCGGAAAGAAGGAUGUGAAAUCCCAGGGCUUAACCUUGGAACUGCAUUCUUAACUACCGGGCUAGAGUAUGUCAGAGGGAGGUGGAAUUCCGCGUGUAGCAGUGAAAUGCGUAGAUAUGCGGAGGAACACCGAUGGCGAAGGCAGCCUCCUGGGAUAAUACUGACGCUCAUGCACGAAAGCGUGGGGAGCAAACAGG	Bacteria	Proteobacteria	Gammaproteobacteria	Betaproteobacteriales	Burkholderiaceae	GKS98 freshwater group
>ASV_1804.1.253	UACGGAGGGUGCAAGCGUUGCUCGGAAUUACUGGGCGUAAAGCGUACGCAGGCGGCGCAUCAAGUCGGAUGUGAAAGCCCUGGGCUCAACCCAGGAACUGCAUUCGAAACUGGUGCACUUGAGUCCGAGAGAGGGUGGUGGAAUUCCUGGUGUAGAGGUGAAAUUCGUUGAGAUCAGGAGGAACAUCAGCGGCGAAGGCGGCCACCUGGCUCGGUACUGACGCUCAUGUACGAAAGCGUGGGUAGCAAACAGG	Bacteria	Proteobacteria	Deltaproteobacteria	Bdellovibrionales	Bdellovibrionaceae	OM27 clade
>ASV_1808.1.255	UACGAAGGGGGCGAGCGUUACCCGGAAUUAUUGGGCGUAAAGUGUUCGUAGACUGUAUUUGAUUUUUUAUGUAAAAUAUCAGGCUUAAAGCUUGAAAAUGCGUAUAAUAAACUUUCGACUAGAGUUUAACAGAGGAUAACAGAAUUUUAUAGUAUAGGGGUAAAAUCCGAAGAUUUAUAAAGGAAUGUCAGCGGCGAAGGCGGUUAUCUGGGUUAUUACUGACGUUGAGGAACGAAAGCGUAGGGAGCAAACAGG	Bacteria	Proteobacteria	Alphaproteobacteria	Rickettsiales	Mitochondria
>ASV_1810.1.257	UACGAAGAGGACAAGCGUUAUUCGUUGUAAUUUGGCGUAAAGGGUUCGUAGGUGGCAUUAAGGUUGUUUAAAAUAAAAUCUAAAAGCUUAACUUUUAGUGAUUUAAAAACACUUUUGCUUGAGUAUAAAAGAAGAUUAUGGAAUUUCAGAAGGAUAGGUAAAAUUUGAAGAGUUUUGAAGGAACAUCUAUAGCUAAAGCAAUAAUCUAGUUUAUUUAAUACUGACGCUGAGGAACGAAAGAAUAGGUAGCAAACAGG	Bacteria	Proteobacteria	Alphaproteobacteria	Rickettsiales	Mitochondria
>ASV_1811.1.253	UACGGAGGAUCCAAGCGUUAUCCGGAAUCAUUGGGUUUAAAGGGUCCGUAGGUGGAUAAUUAAGUCAGGGGUGAAAGUUUGCAGCUCAACUGUAAAAUUGCCUUUGAUACUGGUUAUCUUGAAUUAUUGUGAAGUGGUUAGAAUAUGUAGUGUAGCGGUGAAAUGCAUAGAUAUUACAUAGAAUACCAAUUGCGAAGGCAGAUCACUAACAAUAUAUUGACACUGAUGGACGAAAGCGUGGGGAGCGAACAGG	Bacteria	Bacteroidetes	Bacteroidia	Flavobacteriales	Flavobacteriaceae	Winogradskyella
>ASV_1815.1.253	UACGGAGGGGGCGAGCGUUGUUCGGAAUUACUGGGCGUAAAGGGCGCGUAGGCGGCCCUAUAAGUUAGACGUGAAAGCCCCGGGCUCAACCUGGGAUGUGCGUUUGAAACUGUAGGGCUAGAGACCGGAAGAGGAUGGCGGAAUAUCCAGUGUAGAGGUGAAAUUCGUAGAUAUUGGAUGGAACACCAGUGGCGAAGGCGGCCAUCUGGUCCGGGACUGACGCUGAGGCGCGAAAGUGUGGGGAGCAAACAGG	Bacteria	Proteobacteria	Alphaproteobacteria	Puniceispirillales	uncultured
>ASV_1545.1.253	UACGGAGGGUCCGAGCGUUAAUCGGAAUUACUGGGCGUAAAGCGCGCGUAGGUGGUUUCGUCAGUCAGAUGUGAAAGCCCAGGGCUCAACCUUGGAAUUGCACCUGAUACUGCGGGACUAGAGUACGAUAGAGGGGAGUGGAAUUUCCGGUGUAGCGGUGAAAUGCGUAGAGAUCGGAAGGAACACCAGUGGCGAAGGCGACUCCCUGGAUUGAUACUGACACUGAGGUGCGAAAGCGUGGGGAGCAAACAGG	Bacteria	Proteobacteria	Gammaproteobacteria	Oceanospirillales	Nitrincolaceae	Marinobacterium
>ASV_1819.1.253	UACGGGGGAUGCAAGCGUUAUCCGGAAUCAUUGGGCGUAAAGCGCUUGUAGGUUGUUUAUUAAGUCUGUUGUUAAAGACUAGGGCUUAACCCUAGAAAAGCAAUGGAAACUCAUAGACUAGAGUAUGGCAGGGGUAGAGGGAAUUUCUAGUGUAGCGGUGAAAUGCGUAGAUAUUAGAAAGAACAUCGGUGGCGAAAGCGCUCUACUGGACCAUUACUGACACUCAGAGGCGAAAGCUAGGGUAGCAAAAGGG	Bacteria	Cyanobacteria	Oxyphotobacteria	Chloroplast
>ASV_1549.1.253	UACGGAGGGUGCGAGCGUUAUCCGGAAUUAUUGGGUUUAAAGGGUCCGUAGGCGGUCUAUUAAGUCAGAGGUGAAAUCUUGUAGCUCAACUAUAAAAUUGCCUUUGAAACUAUUAGACUUGAAACAAUUUGACGUGAGUGGAAUGAGUAGUGUAGCGGUGAAAUGCAUAGAUAUUACUCAGAACACCAACAGCGAAGGCAGCUCACGAAGAUUGAUUUGACGCUGAUGGACGAAAGCGUGGGUAGCGAACAGG	Bacteria	Bacteroidetes	Bacteroidia	Flavobacteriales	Crocinitomicaceae	Crocinitomix
>ASV_1822.1.253	GACGGAGGAUGCAAGUGUUAUCCGGAAUCACUGGGCGUAAAGCGUCUGUCGGUGGUUGGACAAGUCAACUGUUAAAUCUUGAGGCUCAACCUCAAAAUCGCAGUCGAAACUGUUUGACUAGAGUAUAGUAGGGGUAAAGGGAAUUUCCAGUGGAGCGGUGAAAUGCGUAGAUAUUGGAAAGAACACCGAUGGCGAAGGCACUUUACUGGGCUAUUACUGACACUCAGAGACGAAAGCUAGGGUAGCAAAUGGG	Bacteria	Cyanobacteria	Oxyphotobacteria	Chloroplast
>ASV_1552.1.257	UACGAAAGGGGCGAGCGUUAUUCAGUUUGAUUUGGUGUAAAGGGUUCGUAGGCGGUAAUAAGGUUGUUUAAAAUAAAAUUGAGAGACUCAAUCUCUUUUAAGGCUGUUAAAAACACUUUUACUUGAGUAUAAAAUAGGAUUGUAGAAUUUUAGAGGGAGAAAUAAAAUUUGAAGAGCUUUAAAGGAAUGUCAAAAGCGAAGGCAACAAUCUAGUUUAUGACUGACGUUGAGGAACGAAAGAAUAGGGAGCAAAUGGG	Bacteria	Proteobacteria	Alphaproteobacteria	Rickettsiales	Mitochondria
>ASV_1824.1.253	UACGGAGGGGGUUAGCGUUGUUCGGAAUUACUGGGCGUAAAGCGCGCGUAGGCGGACCAGAAAGUUGGGGGUGAAAUCCCGGGGCUCAACCCCGGAACGGCCUCCAAAACUCCUGGUCUUGAGUUCGAGAGAGGUGAGUGGAAUUCCGAGUGUAGAGGUGAAAUUCGUAGAUAUUCGGAGGAACACCAGUGGCGAAGGCGGCUCACUGGCUCGAUACUGACGCUGAGGUGCGAAAGUGUGGGGAGCAAACAGG	Bacteria	Proteobacteria	Alphaproteobacteria	Rhodobacterales	Rhodobacteraceae	Salinihabitans
>ASV_1557.1.253	UACGGAGGAUCCAAGCGUUAUCCGGAAUCAUUGGGUUUAAAGGGUCCGUAGGUGGAUAAUUAAGUCAGAGGUGAAAUCCUGCAGCUCAACUGUAGAAUUGCCUUUGAAACUGGUUAUCUUGAAUUAUUGUGAAGUGGUUAGAAUAUGUAGUGUAGCGGUGAAAUGCAUAGAUAUUACAUAGAAUACCAAUUGCGAAGGCAGAUCACUAACAAUAUAUUGACACUGAUGGACGAAAGCGUGGGGAGCGAACAGG	Bacteria	Bacteroidetes	Bacteroidia	Flavobacteriales	Flavobacteriaceae	Winogradskyella
>ASV_1828.1.253	UACGUAGGGGCCAAGCGUUGUCCGGAUUUAUUGGGCGUAAAGGGUGCGCAGGCGGCACGAAAAGUCUGUUGCGAAAGCUCCCGGCUCAACUGGGAGAGGUCAGCAGAUACUAUCGAGCUAGAGGAUGGCAGAGGAAGGUGGAAUUUCCGGUGUAGCGGUGGAAUGCGUAGAUAUCGGAAGGAACAUCAGUGGCGAAGGCGACCUUCUGGGCCAUUUCUGACGCUGAGGCACGAGAGCGUGGGUAGCAAACCGG	Bacteria	Chloroflexi	Dehalococcoidia	S085
>ASV_1560.1.253	UACGUAGGGUGCGAGCGUUAAUCGGAAUUACUGGGCGUAAAGCGUGCGCAGGCGGUUUUGUAAGUCGGAUGUGAAAUCCCCGGGCUCAACCUGGGAACUGCGUUCGAAACUGCAAGGCUAGAGUGUGUCAGAGGGGGGUAGAAUUCCACGUGUAGCAGUGAAAUGCGUAGAGAUGUGGAGGAAUACCAAUGGCGAAGGCAGCCCCCUGGGAUAACACUGACGCUCAUGCACGAAAGCGUGGGGAGCAAACAGG	Bacteria	Proteobacteria	Gammaproteobacteria	Betaproteobacteriales	Methylophilaceae	Candidatus Methylopumilus
>ASV_1831.1.253	UACGGAGGGGGCUAGCGUUGUUCGGAAUUACUGGGCGUAAAGCGUGCGUAGGCGGAUUAGAAAGUAUGGGGUGAAAUCCCAGGGCUCAACCCUGGAACUGCCUCAUAAACUCCUAGUCUUGAGUUCUGGAGAGGUAAGUGGAAUUCCUAGUGUAGAGGUGAAAUUCGUAGAUAUUAGGAGGAACACCAGAGGCGAAGGCGGCUUACUGGACAGAUACUGACGCUGAGGCACGAAAGUGUGGGGAGCAAACAGG	Bacteria	Proteobacteria	Alphaproteobacteria	Caulobacterales	Hyphomonadaceae	Algimonas
>ASV_1564.1.253	UACGGAGGGGGCGAGCGUUGUUCGGAUUUACUGGGCGUAAAGGGUUCGUAGGCGGUUUAAUAAGUUAGGUGUGAAAGCCCGGGGCUCAACCCCGGAACUGCACUUAAAACUGUUAAACUAGAAUCAUGGAGAGGAUAGCGGAAUUUCCAGUGUAGAGGUGAAAUUCGUAGAUAUUGGAAGGAACACCAGAGGCGAAGGCGGCUAUCUGGACAUGUAUUGACGCUGAGGAACGAAAGCGUGGGGAGCAAACAGG	Bacteria	Proteobacteria	Alphaproteobacteria	Micavibrionales	uncultured
>ASV_1835.1.253	UACGAAGGGCCCGAGCGUUAUUCGGAAUCACUGGGCUUAAAGCGUGCGUAGGCGGACUUGUAGGCGUUUUGUGAAAUCCCUCGGCUCAACCGAGGAACUGCAGAGCGAACCCCAAGUCUUGAGACAGAUAGAGGUUGUCGGAACGAUUGGUGGAGUGGUGAAAUGCGUUGAUAUCAAUCGGAACGCCAAAUGAGAAGUCAGGCAACUGGAUCUGUUCUGACGCUGAGGCACGAAAGCGUGGGUAGCGAACGGG	Bacteria	Planctomycetes	Phycisphaerae	Phycisphaerales	Phycisphaeraceae	JL-ETNP-F27
>ASV_1571.1.253	UACGGAGGGUGCAAGCGUUAUCCGGAAUCAUUGGGUUUAAAGGGUCCGUAGGCGGGUUAAUAAGUCAGAGGUGAAAUCCCACAGCUUAACUGUGGCACUGCCUUUGAUACUGUUAGUCUUGAGUCAUUUGGAAGUAGAUAGAAUGUGUAGUGUAGCGGUGAAAUGCAUAGAUAUUACACAGAAUACCGAUUGCGAAGGCAGUCUACUACGAAUGUACUGACGCUGAUGGACGAAAGCGUGGGUAGCGAACAGG	Bacteria	Bacteroidetes	Bacteroidia	Flavobacteriales	Flavobacteriaceae	Flavicella
>ASV_1839.1.253	UACGGAGGGUGCGAACGUUAAUCGGAAUUACUGGGCGUAAAGCGCGCGUAGGCGGCUUGUUAAGUGGGAUGUGAAAGCCCUGGGCUUAACCUGGGAACUGCAUUCCAAACUGGCAAGCUAGAGUAUGGUAGAGGGAGGUAGAAUUUCCUGUGUAGCGGUGAAAUGCGUAGAUAUAGGAAGGAAUACCGAUGGCGAAGGCAGCCUCCUGGACCAAUACUGACGCUGAGGUGCGAAAGCGUGGGGAGCAAACAGG	Bacteria	Proteobacteria	Gammaproteobacteria	KI89A clade
>ASV_1575.1.253	UACGGAGACUGCAAGCGUUACUCGGAUUCACUGGGCGUAAAGGGUGCGUAGGCCGCUAAGUGUGUUAGGUGUGAAAUCUCGGGGCUCAACCUCGAAACUGCGCCUAAAACUGCUUAGCUAGAGUAUUAGAGAGGUAAGCGGAAUUUCUGGUGUAGCGGUGAAAUGCGUAGAUAUCAGAAGGAACACCAAUGGCGAAGGCAGCUUACUGGAUAAUUACUGACGCUGAGGCACGAAAGCAUGGGUAGCGAAAGGG	Bacteria	Verrucomicrobia	Verrucomicrobiae	Opitutales	Puniceicoccaceae	Lentimonas
>ASV_1842.1.253	CACCAGCCCCUCAAGUGGUCAGGAUGAUUAUUGGGCCUAAAGCAUCCGUAGCCGGCUCUGUAAGUUUUCGGUUAAAUCUGUACGCUCAACGUACAGGCUGCCGGGAAUACUGCAGAACUAGGGAGUGGGAGAGGUAGACGGUACUCGGUAGGAAGUGGUAAAAUGCUUUGAUCUAUCGAUGACCACCUGUGGCGAAGGCGGUCUACCAGAACACGUCCGACGGUGAGGGAUGAAAGCUGGGGGAGCAAACCGG	Archaea	Thaumarchaeota	Nitrososphaeria	Nitrosopumilales	Nitrosopumilaceae	Candidatus Nitrosopumilus
>ASV_1579.1.253	UACGUAGGGUGCAAGCGUUAAUCGGAAUUACUGGGCGUAAAGCGUGCGCAGGCGGUUCGGAAAGAAAGGUGUGAAAUCCCAGGGCUUAACCUUGGAACUGCAUUUUUAACUACCGGGCUAGAGUAUGUCAGAGGGGGGUGGAAUUCCGCGUGUAGCAGUGAAAUGCGUAGAUAUGCGGAGGAACACCGAUGGCGAAGGCAGCCCCCUGGGAUGAUACUGACGCUCAUGCACGAAAGCGUGGGGAGCAAACAGG	Bacteria	Proteobacteria	Gammaproteobacteria	Betaproteobacteriales	Burkholderiaceae	Kerstersia
>ASV_1847.1.253	UACAGAGGGUGCGAGCGUUAAUCGGAAUUACUGGGCGUAAAGGGCGCGUAGGCGGCCCGAUAAGUCGGAUGUGAAAGCCCUGGGCUUAACCUGGGAAUUGCAUUCGAUACUGUCGAGCUAGAGUAUGGUAGAGGUAAGCGGAAUUCCGGGUGUAGCGGUGAAAUGCGUAGAUAUCCGGAGGAACAUCAGUGGCGAAGGCGGCUUACUGGACCAAUACUGACGCUGAGGCGCGAAAGCGUGGGGAGCAAACAGG	Bacteria	Proteobacteria	Gammaproteobacteria	Nitrosococcales	Nitrosococcaceae	Cm1-21
>ASV_1849.1.253	UACGGAGGGUGCAAGCGUUAUCCGGAAUCAUUGGGUUUAAAGGGUCCGUAGGCGGACUAAUAAGUCAGAGGUGAAAUCCUGCAGCUCAACUGUAGAACUGCCUUUGAAACUGUUAGUCUUGAGUUAUUGUGAAGUGGUUAGAAUAUGUAGUGUAGCGGUGAAAUGCUUAGAGAUUACAUGGAAUACCGAUUGCGAAGGCAGAUCACUAACAAUAUACUGACGCUGAUGGACGAAAGCGUGGGGAGCGAACGGG	Bacteria	Bacteroidetes	Bacteroidia	Flavobacteriales	Flavobacteriaceae	Pseudofulvibacter
>ASV_1852.1.253	UACGGAGGGUCCGAGCGUUAUCCGGAAUCAUUGGGUUUAAAGGGUCCGCAGGCGGUCAAUUAAGUCAGAGGUGAAAUCCCAUAGCUUAACUAUGGAACUGCCUUUGAUACUGGUUGACUUGAGUUAUACGGAAGUAGAUAGAAUGUGUAGUGUAGCGGUGAAAUGCAUAGAUAUUACACAGAAUACCGAUUGCGAAGGCAGUCUACUACGUAUAUACUGACGCUCAUGGACGAAAGCGUGGGGAGCGAACAGG	Bacteria	Bacteroidetes	Bacteroidia	Flavobacteriales	Flavobacteriaceae	Polaribacter 4
>ASV_1856.1.253	GACGGAGGGGGCUAGCGUUAUUCGGAAUUACUGGGCGUAAAGGGCGCGUAGGCGGAUUAGUAAGUUGGGAGUGAAAGCCCGGGGCUUAACCUCGGAACUGCUUUCAAAACUGCUAGUCUUGAGUGAAGUAGGGGGUGAUGGAAUUCCUAGUGUAGAGGUGAAAUUCUUAGAUAUUAGGAGGAACACCGGUGGCGAAGGCGGUCACCUGGACUUCAACUGACGCUGAGGCGCGAAAGCGUGGGGAGCAAACAGG	Bacteria	Proteobacteria	Alphaproteobacteria	Rickettsiales	Rickettsiaceae	Candidatus Megaira
>ASV_1863.1.253	UACAGAGGGUGCGAGCGUUAAUCGGAUUUACUGGGCGUAAAGCGUGCGUAGGCGGCUUUUUAAGUCGGAUGUGAAAUCCCCGAGCUUAACUUGGGAAUUGCAUUCGAUACUGGGAAGCUAGAGUAUGGGAGAGGAUGGUAGAAUUCCAGGUGUAGCGGUGAAAUGCGUAGAGAUCUGGAGGAAUACCGAUGGCGAAGGCAGCCAUCUGGCCUAAUACUGACGCUGAGGUACGAAAGCAUGGGGAGCAAACAGG	Bacteria	Proteobacteria	Gammaproteobacteria	Pseudomonadales	Moraxellaceae	Acinetobacter
>ASV_1867.1.253	UACGGAGGGGGCUAGCGUUGUUCGGAAUUACUGGGCGUAAAGCGUGCGUAGGCGGACUAGCAAGUAUAGGGUGAAAUCCCAGGGCUCAACCCUGGAACUGCCUUAUAAACUGCUAGUCUUGAGUUCUGGAGAGGUAAGUGGAAUUCCUAGUGUAGAGGUGAAAUUCGUAGAUAUUAGGAGGAACACCAGAGGCGAAGGCGGCUUACUGGACAGAUACUGACGCUGAGGCACGAAAGUGUGGGGAGCAAACAGG	Bacteria	Proteobacteria	Alphaproteobacteria	Caulobacterales	Hyphomonadaceae	Algimonas
>ASV_1870.1.253	UACGGAGGGGGCUAGCGUUGUUCGGAAUUACUGGGCGUAAAGCGUGCGUAGGCGGAUCAAUAAGUAAGGGGUGAAAUCCCGAGGCUCAACCUCGGAACUGCCUCUUAAACUGUUGGUCUUGAGUUCUGGAGAGGUGAGUGGAAUUGCUAGUGUAGAGGUGAAAUUCGUAGAUAUUAGCAGGAACACCAGAGGCGAAGGCGGCUCACUGGACAGAUACUGACGCUGAGGCACGAAAGUGUGGGGAGCAAACAGG	Bacteria	Proteobacteria	Alphaproteobacteria	Caulobacterales	Hyphomonadaceae	Litorimonas
>ASV_1874.1.253	UACGGGGGAUGCAAGCGUUAUCCGGAAUCAUUGGGCGUAAAGCGCCUGUAGGUUGUUUAAAAAGUCUGUUGUUAAAGCCUAGGGCUCAACCCUAGUUAAGCAAUGGAAACUACUAGACUAGAGUAUGGCAGGGGUAGAGGGAAUUUCUAGUGUAGCGGUGAAAUGCGUAGAUAUUAGAAAGAACACCAGCGGCGAAAGCGCUCUACUGGACCAUUACUGACACUCAGAGGCGAAAGCUAGGGUAGCAAAAGGG	Bacteria	Cyanobacteria	Oxyphotobacteria	Chloroplast
>ASV_1878.1.253	UACGGAGGGUGCGAGCGUUAAUCGGAAUUACUGGGCGUAAAGCGCAUGCAGGCGGUCUGUUAAGCAAGAUGUGAAAGCCCCGGGCUCAACCUGGGAAAGUCAUUUUGAACUGGCAGGCUAGAGUCUUGUAGAGGGGGGUAGAAUUUCAGGUGUAGCGGUGAAAUGCGUAGAGAUCUGAAGGAAUACCGGUGGCGAAGGCGGCCCCCUGGACAAAGACUGACGCUCAGAUGCGAAAGCGUGGGGAGCAAACAGG	Bacteria	Proteobacteria	Gammaproteobacteria	Vibrionales	Vibrionaceae	Grimontia
>ASV_1881.1.253	UACGGAGGGGGUUAGCGUUGUUCGGAAUUACUGGGCGUAAAGCGCACGUAGGCGGAUUGGAAAGUAGAGGGUGAAAUCCCAGGGCUCAACCCUGGAACUGCCUUCUAAACUAUCAGUCUAGAGUUCGAGAGAGGUGAGUGGAAUUCCAAGUGUAGAGGUGAAAUUCGUAGAUAUUUGGAGGAACACCAGUGGCGAAGGCGGCUCACUGGCUCGAUACUGACGCUGAGGUGCGAAAGCGUGGGGAGCAAACAGG	Bacteria	Proteobacteria	Alphaproteobacteria	Rhodobacterales	Rhodobacteraceae	uncultured
>ASV_1885.1.253	UACGGAGGGGGCUAGCGUUGUUCGGAAUCACUGGGCGUAAAGCGUAUGUAGGCGGAUCAAAAAGUUAGAUGUGAAAUCCCUGGGCUCAACCUAGGAACUGCAUUUAAAACUAGUGAUCUAGAAUUUGGUAGAGGUAAGUAGAAUUUCCAGUGUAGAGGUGAAAUUCGUAGAUAUUGGAAAGAAUACCAGUGGCGAAGGCGACUUACUGGGCCAUUUUUGACGCUGAGAUACGAAAGCGUGGGUAGCAAACAGG	Bacteria	Proteobacteria	Alphaproteobacteria	Rhodospirillales	AEGEAN-169 marine group
>ASV_1889.1.253	UACGGAGGGUGCAAGCGUUAAUCGGAAUUACUGGGCGUAAAGCGCGCGUAGGCGGCUCUUUAAGUCGGAUGUGAAAGCCCCGGGCUCAACCUGGGAACUGCAUCCGAUACUGGAGGGCUAGAGUGUAGGAGAGGGAGGUAGAAUUCCAUGUGUAGCAGUGAAAUGCGUAGAUAUAUGGAGGAAUACCAGUGGCGAAGGCGGCCUCCUGGCUUAACACUGACGCUGAGGUGCGAAAGCGUGGGGAGCAAACGGG	Bacteria	Proteobacteria	Gammaproteobacteria	Cellvibrionales	Halieaceae	OM60(NOR5) clade
>ASV_1892.1.253	UACGAAGGGGGCUAGCGUUGUUCGGAUUUACUGGGCGUAAAGCGCUCGUAGGCGGAUCUUUAAGUCAGAGGUGAAAUCCCGGAGCUCAACUUCGGAACUGCCUUUGAUACUGGGGAUCUCGAGUCCGGGAGAGGUGAGUGGAACUGCGAGUGUAGAGGUGAAAUUCGUAGAUAUUCGCAAGAACACCAGUGGCGAAGGCGGCUCACUGGCCCGGUACUGACGCUGAGGAGCGAAAGCGUGGGGAGCAAACAGG	Bacteria	Proteobacteria	Alphaproteobacteria	Rhizobiales	Beijerinckiaceae	uncultured
>ASV_1896.1.251	CGGAGGGGGCAAGUGUUAUUCGGAAUGACUGGGCGUAAAGGGCACGUAGGCGGUUUUUUAGGUUGAAAGUAAAAGACUAAGGCAUUUCCUUAGUAUUGCUUUCAAAACCGUAAAUCUAGAGCUUGAGAGGGGAAAAUAGUAUUUCUGGAGUAGAGGUUGAAUUCGCAGAUCUCAGAAGGAAUGCCAAAGGCGAAGGCAAUUUUCUGGCUCAUGGCUGACGCUGAGGUGCGAAGGCACAAGUAUCGAGCGGG	Bacteria	Proteobacteria	Alphaproteobacteria	Rickettsiales	Mitochondria
>ASV_190.1.253	UACGGAGGGGGUUAGCGUUGUUCGGAAUUACUGGGCGUAAAGCGUACGUAGGCGGAUUAGUAAGUUAGAGGUGAAAUCCCAGGGCUCAACCCUGGAACUGCCUUUAAUACUGCUAGUCUUGAGUUCGAGAGAGGUAAGUGGAAUUCCGAGUGUAGAGGUGAAAUUCGUAGAUAUUCGGAGGAACACCAGUGGCGAAGGCGGCUUACUGGCUCGAUACUGACGCUGAGGUACGAAAGUGUGGGGAGCAAACAGG	Bacteria	Proteobacteria	Alphaproteobacteria	Rhodobacterales	Rhodobacteraceae	Planktomarina
>ASV_1903.1.253	GACGGAGGGGGCUAGCGUUGUUCGGAAUUACUGGGCGUAAAGGGCGCGUAGGCGGACUAGUAAGUUGGGAGUGAAAGCCCGGGGCUCAACCUCGGAACUGCUUUCAAAACUGCUAGUCUUGAGUGAAGUAGGGGGUGAUGGAAUUCCUAGUGUAGAGGUGAAAUUCUUAGAUAUUAGGAGGAACACCGGUGGCGAAGGCGGUCACCUGGACUUCAACUGACGCUGAGGCGCGAAAGCGUGGGGAGCAAACAGG	Bacteria	Proteobacteria	Alphaproteobacteria	Rickettsiales	Rickettsiaceae	Candidatus Megaira
>ASV_1726.1.253	UACGGAGGGUGCAAGCGUUAUCCGGAAUCAUUGGGUUUAAAGGGUCCGUAGGCGGGCUGAUAAGUCAGUGGUGAAAUGCAGGGGCUUAACUCCGGCACUGCCAUUGAUACUGUUAGUCUUGAAUUAUUGUGAAGUGGUUAGAAUAUGUAGUGUAGCGGUGAAAUGCUUAGAUAUUACAUAGAAUACCAAUUGCGAAGGCAGAUCACUAACAAUAUAUUGACGCUGAUGGACGAAAGCGUGGGUAGCGAACAGG	Bacteria	Bacteroidetes	Bacteroidia	Flavobacteriales	Flavobacteriaceae	Nonlabens
>ASV_173.1.253	UACGGAGGGUGCAAGCGUUGUCCGGAAUCAUUGGGUGUAAAGGGUACGUAGGCGGGAGCCUAAGUCUGGGGUGAAAUCUUGCCGCUUAACGGUAAAAUGGCCCUGGAUACUGGGUUUCUUGAGUGCAGAAGAGGCAGGUGGAAUUCGUGGUGUAGCGGUGAAAUGCUUAGAUAUCACGAAGAACAUCAGUGGCGAAGGCGGCCUGCUGGUCUGCAACUGACGCUGAGGUACGAAAGCGUGGGGAGCGAACAGG	Bacteria	Bacteroidetes	Rhodothermia	Balneolales	Balneolaceae	Balneola
>ASV_1733.1.253	UACGAAGGGGGCGAGCGUUGUUCGGAAUUACUGGGCGUAAAGGGCGCGUAGGCGGUCCUUUAAGUUAGGCGUGAAAGCCCCGGGCUCAACCUGGGAACUGCGCUUAAGACUGGAGGACUAGAAAACGGAAGAGGGUAGUGGAAUUCCCAGUGUAGAGGUGAAAUUCGUAGAUAUUGGGAAGAACACCAGUGGCGAAAGCGGCUACCUGGUCCGAUUUUGACGCUGAGGCGCGAAAGCGUGGGGAGCAAACAGG	Bacteria	Proteobacteria	Alphaproteobacteria	Puniceispirillales	SAR116 clade
>ASV_1740.1.253	UACGAGAGGGGCUAGUGUUAUUCGAAAUUACUGGGCGUAAAGGGUAAGUAGGUUGUUUAUUAAGUUGUAGGUUAAAGCCCAAAGCUUAACUUUGGUAUAGUCUACAAAACUGUUAAACUAGAAUUAAAUAGAGGAUAGUGGAAUUUCUAAUGGAGGGUUAAGUUCCGUAGAUAUUAGAAGGAACAUCAAUGGCGAAGGCAACUAUCUGGAUUUAUAUUGACACUGAAUUACGAAGGCGUAGGUAGCGAACAGG	Bacteria	Proteobacteria	Alphaproteobacteria	Rickettsiales	Mitochondria
>ASV_1744.1.253	UACGGAGGGUGCAAGCGUUAAUCGGAAUUACUGGGCGUAAAGCGCGCGUAGGCGGAUUUGUCAGUCAGAUGUGAAAGCCCUGGGCUCAACCUAGGAAUUGCAUUUGAUACUGCAGGUCUAGAGUAUGGUAGAGGUGAGUGGAAUUCCAGGUGUAGCGGUGAAAUGCGUAGAUAUCUGGAGGAACAUCAGUGGCGAAGGCGACUCACUGGAUCAAUACUGACGCUGAGGUGCGAAAGCGUGGGGAGCAAACAGG	Bacteria	Proteobacteria	Gammaproteobacteria	Cellvibrionales	Spongiibacteraceae	Zhongshania
>ASV_1748.1.265	UACGAAGGGGGCAAGCGUUAUCCGGAAUUAUUGGGCGUAAAGUGUUCGUAGACGGUAUUUGUUGUUUUACGUAAAAGACUAGAUUUACUAUUUAGAAAUGCGUAUAAUACACUUUUACUUGAGUUUAACAGAGGGUAACAGAAUUUUAUAGUAUAGGAGUAAAAUCCAAACAUUUAUAAAGGAAUGUCAGUGGCGAAGGCGGUUACCUGGGUUAAUAUUUAUAUAUAACUGACGUUGAGGAACGAAAGCGUGGGGAGCAAACAGG	Bacteria	Proteobacteria	Alphaproteobacteria	Rickettsiales	Mitochondria
>ASV_175.1.253	UACGGAGGGGGUUAGCGUUGUUCGGAAUUACUGGGCGUAAAGCGUACGUAGGCGGAUUAGUAAGUAUGGGGUGAAAUCCCAGGGCUCAACCCUGGAACUGCCUCAUAAACUGCUAGUCUUGAGUUCGAGAGAGGUGAGUGGAAUUCCAAGUGUAGAGGUGAAAUUCGUAGAUAUUUGGAGGAACACCAGUGGCGAAGGCGGCUCACUGGCUCGAUACUGACGCUGAGGUACGAAAGUGUGGGGAGCAAACAGG	Bacteria	Proteobacteria	Alphaproteobacteria	Rhodobacterales	Rhodobacteraceae	uncultured
>ASV_1752.1.253	UACGAAGGUCCCGAGCGUUAUUCGGAAUCACUGGGCGUAAAGAGUACGUAGGCGGUUUGGUAAGUCAGGUGUGAAAUCCCGGAGCUCAACUCCGGAACUGCAUCCGAUACUGCUAGACUUGAGUAAUGGAGGGGCAGGUGGAAUUCUCGGUGUAGCAGUGAAAUGCGUGGAUAUCGAGAGGAAGACCAAUGGCGAAGGCAGCCUGCUGGACAUUUACUGACGCUGAGGUACGAAGGCCAGGGUAGCGAAAGGG	Bacteria	Verrucomicrobia	Verrucomicrobiae	Verrucomicrobiales	Rubritaleaceae	Persicirhabdus
>ASV_1756.1.253	UACGGAGGGUGCAAGCGUUAUCCGGAAUCAUUGGGUUUAAAGGGUCCGCAGGCGGUCAAUUAAGUCAGAGGUGAAAUCCCAUAGCUUAACUAUGGAACUGCCUUUGAUACUGGUUGACUUGAGUUAUACGGAAGUAGAUAGAAUGUGUAGUGUAGCGGUGAAAUGCAUAGAUAUUACACAGAAUACCGAUUGCGAAGGCAGUCUACUACGUAUAUACUGACGCUCAUGGACGAAAGCGUGGGGAGCGAACAGG	Bacteria	Bacteroidetes	Bacteroidia	Flavobacteriales	Flavobacteriaceae	Tenacibaculum
>ASV_176.1.253	UACGAAGGGGGCGAGCGUUAUUCGGAAUUAUUGGGCGUAAAGGGCUCGCAGGCUGCUUGAACAGUUAGACGUGAAAUCCCCGGGCUUAACCUGGGAACUGCGUUUAAUACUAGCAAGCUAGAGAAAUAGAGAGGAAAGUGGAACUCCCAGUGUAGAGGUGAAAUUCGUAGAUAUUGGGAAGAACACCAGUGGCGAAAGCGACUUUCUGGCUAUUUUCUGACGCUGAGGAGCGAAAGCGUGGGGAGCAAACAGG	Bacteria	Proteobacteria	Alphaproteobacteria	Puniceispirillales	SAR116 clade
>ASV_158.1.253	UACGGAGACUGCAAGCGUUACUCGGAUUCACUGGGCGUAAAGGGUGCGUAGGCGGAUAGAUGUGUCAGGUGUGAAAUCUCGGGGCUCAACCUCGAAACUGCGCCUGAAACUGUCUAUCUAGAGUAUUGGAGGGGUAAGUGGAAUUUCUGGUGUAGCGGUGAAAUGCGUAGAUAUCAGAAGGAACACCAAUGGCGAAGGCAGCUUACUGGACAAAUACUGACGCUGAGGCACGAAAGCAUGGGUAGCGAAAGGG	Bacteria	Verrucomicrobia	Verrucomicrobiae	Opitutales	Puniceicoccaceae	Lentimonas
>ASV_1547.1.253	UACGGAGGGGGCUAGCGUUGUUCGGAAUUACUGGGCGUAAAGCGUGCGUAGGCGGAUUAAUAAGUUAGAUGUGAAAUCCCAGGGCUCAACCCUGGAACUGCAUUUAAAACUGUUAAUCUAGAGUUCUGGAGAGGUAAGUGGAAUUCCUAGUGUAGAGGUGAAAUUCGUAGAUAUUAGGAGGAACACCAGAGGCGAAGGCGGCUUACUGGACAGAUACUGACGCUGAGGCACGAAAGUGUGGGGAGCAAACAGG	Bacteria	Proteobacteria	Alphaproteobacteria	Caulobacterales	Hyphomonadaceae	Litorimonas
>ASV_1550.1.253	UACAGAGAGUGCGAACGUUGUUCGGAAUUACUGGGCUUAAAGAGUACGUAGGCGGCAUGAUAAGUGAUAGGUGAAAUCCCACGGCUUACCCGUGGAACUGCCUAGCAAACUGUCAAGCUAGAGUGUGGUAGGGGAGAACAGAACUCAUGGUGGAGCGGUGAAAUGCGUAGAUAUCAUGAGGAAUACCGGUGGCGAAGGCGGUUCUCUGGUCCACAACUGACGCUGAGGUACGAAAGCUAGGGUAGCGAACGGG	Bacteria	Planctomycetes	OM190
>ASV_1554.1.253	UACGAAGGGUGCAAGCGUUACUCGGAAUUACUGGGCGUAAAGCGUGCGUAGGUGGUUUGUUAAGUCUGAUGUGAAAGCCCUGGGCUCAACCUGGGAAUUGCACUGGAUACUGGCAGGCUAGAGUGCGGUAGAGGAUGGCGGAAUUCCCGGUGUAGCAGUGAAAUGCGUAGAGAUCGGGAGGAACAUCCGUGGCGAAGGCGGCCAUCUGGACCAGCACUGACACUGAGGCACGAAAGCGUGGGGAGCAAACAGG	Bacteria	Proteobacteria	Gammaproteobacteria	Xanthomonadales	Xanthomonadaceae	Luteimonas
>ASV_1556.1.253	UACGGAGGAUCCAAGCGUUAUCCGGAAUCAUUGGGUUUAAAGGGUCCGUAGGUGGACUACUAAGUCAGAGGUGAAAUCCCACAGCUUAACUGUGGCACUGCCUUUGAUACUGGUAGUCUUGAGUCAUUAUGAAGUGGUUAGAAUAUGUAGUGUAGCGGUGAAAUGCUUAGAUAUUACAUAGAAUACCGAUUGCGAAGGCAGAUCACUAAUAAUGUACUGACACUGAUGGACGAAAGCGUGGGUAGCGAACAGG	Bacteria	Bacteroidetes	Bacteroidia	Flavobacteriales	Flavobacteriaceae	Aquibacter
>ASV_1559.1.253	CACGUACUGUGCGAACGUUAUUCGGAAUCACUGGGCUUAAAGGGUGCGUAGGCGGUUUAUCAAGUCAGAUGUGAAAUGCCUGAGCUCAACUGAGGCACUGCGUUUGAAACUGAUAGACUUGAGUAUUCCAGGGGUAUGCGGAACUGCCAGUGGAGCGGUGAAAUGCGUUGAUAUUGGCAGGAACACCAGUGGCGAAGGCGGCAUACUGGGGGAUUACUGACGCUGAGGCACGAAAGCCAGGGUAGCGAACGGG	Bacteria	Planctomycetes	Planctomycetacia	Planctomycetales	Rubinisphaeraceae	uncultured
>ASV_1562.1.253	UACGGAGGGUGCGAGCGUUAAUCGGAAUUACUGGGCGUAAAGAGCACGUAGGUGGUUUGGUAAGUUGGAUGUGAAAUCCCUGGGCUCAACCUGGGAAUUGCAUUCAAAACUGCCUCACUAGAGUUUAGCAGAGGGAUGGGGAAUUCCGGGUGUAGCGGUGAAAUGCGUAGAGAUCCGGAGGAACAUCAGUGGCGAAGGCGCCAUCCUGGGCUAAAACUGACACUGAGGUGCGAAAGCGUGGGGAGCAAACAGG	Bacteria	Proteobacteria	Gammaproteobacteria	Tenderiales	Tenderiaceae	Candidatus Tenderia
>ASV_1566.1.253	UACAAGGGGUGCUAGCGUUGUCCGGAAUCAUUGGGCGUAAAGGGUCCGUAGGCGAUUUGAUAAGUCAUAUGUGAAAUGUACCGGCUUAACCGGUAACAUGCAUUUGAAACUAUCAAGAUAGAGUUUAGGAGAGGAAAGUGGAAUUUCUGGUGUAGCGGUGACAUGCGUAGAUAUCAGAAGGAACACCAAUGGCGAAGGCAGCUUUCUGGCCUAAAACUGACGCUGAGGGACGAAAGCGUGGGGAGCGAACAGG	Bacteria	Marinimicrobia (SAR406 clade)
>ASV_157.1.253	UACGGAGGGUCCGAGCGUUAAUCGGAAUUACUGGGCGUAAAGCGCACGCAGGCGGUUUGUUAAGCUAGAUGUGAAAGCCCCGGGCUCAACCUGGGAAUAGCAUUUAGAACUGGCAGACUAGAGUCUUGGAGAGGGGAGUGGAAUUUCUGGUGUAGCGGUGAAAUGCGUAGAUAUCAGAAGGAACAUCAGUGGCGAAGGCGACUCCCUGGCCAAAGACUGACGCUCAUGUGCGAAAGUGUGGGUAGCGAACAGG	Bacteria	Proteobacteria	Gammaproteobacteria	Alteromonadales	Alteromonadaceae	Paraglaciecola
>ASV_1573.1.253	UACGGGGGAUGCAAGCGUUAUCCGGAAUCAUUGGGCGUAAAGCGCCUGUAGGUUGUUUAAUAAGUCUGUUGUUAAAGACUAGGGCUCAACCAUAGAAAAGCAAUGGAAACUACUAGACUAGAGUAUGGCAGGGGUAGAGGGAAUUUCUAGUGUAGCGGUGAAAUGCGUAGAUAUUAGAAAGAACACCGGUGGCGAAAGCGCUCUACUGGACCAUUACUGACACUCAGAGGCGAAAGCUAGGGUAGCAAAAGGG	Bacteria	Cyanobacteria	Oxyphotobacteria	Chloroplast
>ASV_1577.1.253	UACGAGGGGUCCGAGCGUUAAUCGGAAUUACUGGGCGUAAAGCGUACGCAGGCGGCCUUAUAAGCCAGAUGUGAAAGCCCCGGGCUCAACCUGGGAAUUGCAUUUGGAACUGUGAGGCUAGAGUUUUGUAGAGGGUGGUAGAAUUUCAGGUGUAGCGGUGAAAUGCGUAGAGAUCUGAAGGAAUACCAGUGGCGAAGGCGGCCACCUGGACAAAAACUGACGCUCAUGUACGAAAGCGUGGGGAGCAAACGGG	Bacteria	Proteobacteria	Gammaproteobacteria	Alteromonadales	Psychromonadaceae	Agarivorans
>ASV_1582.1.253	AACCAGCACCUCAAGUGGUCAGGAUGAUUAUUGGGCCUAAAGCAUCCGUAGCCGGCUCUGUAAGUUUUCGGUUAAAUCUGUACGCUCAACGUACAGGCUGCCGGGAAUACUGCAUAGCUAGGGAGUGGGAGAAGUAGACGGUACUCGGUAGGAAGUGGUAAAAUGCUUUGAUCUAUCGAUGACCACCUGUGGCGAAGGCGGUCUACUAGAACACGUCCGACGGUGAGGGAUGAAAGCUGGGGGAGCAAACCGG	Archaea	Thaumarchaeota	Nitrososphaeria	Nitrosopumilales	Nitrosopumilaceae	Candidatus Nitrosopumilus
>ASV_1587.1.253	UACGGAGGGUGCAAGCGUUACUCGGAAUCACUGGGCGUAAAGAGCGUGUAGGCGGGUUUGUAAGUUUGAAGUGAAAUCCAAUGGCUCAACCAUUGAACUGCUUUGAAAACUGCUUACCUAGAAUAUGGGAGAGGUAGAUGGAAUUUCUGGUGUAGGGGUAAAAUCCGUAGAGAUCAGAAGGAAUACCGAUUGCGAAGGCGAUCUACUGGAACAUUAUUGACGCUGAGACGCGAAAGCGUGGGGAGCAAACAGG	Bacteria	Epsilonbacteraeota	Campylobacteria	Campylobacterales	Arcobacteraceae	Arcobacter
>ASV_1590.1.252	ACGAUAAGAGCAAGUGUUAUUUAAUAACUAGGCGUAAAGAGUUCGUAGACGGUAAUUUUUAUUCAAAACCAAAGGACAAAGAUCGAUUUUGUAGUGUUUCUGAAAAUAUUUUUACUAGAGUUUUAAAGAAGUAAAUAGAAUUCUUAGUGUAGGGGUAAAAACUGAAGAUACUAAGAGGAAUUCCUAUAAGGCGAAGGCCUUUUACUAUUUAAAUACUGACGUUUAAAGACGAAGGCGUGGGUAGCAAACGGG	Bacteria	Proteobacteria	Gammaproteobacteria	Gammaproteobacteria Incertae Sedis	Unknown Family	Candidatus Carsonella
>ASV_1592.1.253	GACGGAGGGCGCAAGCGUUGUUCGGAAUCACUGGGCAUAAAGGGCGCGUAGGCGGCCAGUUAAGUCAAAUGUGAAAUCCCUCGGCUCAACCGGGGAACUGCAUUCGAAACUAGCUGGCUAGAGGAUGGUAGGAGCCAAUGGAACUCCAGGUGGAACGGUGAAAUGUGUAGAUAUCUGGAGGAACACCGAUGGCGAAAGCAAUUGGCUGGGCCAUUUCUGACGCUGAGGCGCGAAAGCUAGGGGAGCGAACGGG	Bacteria	Planctomycetes	OM190
>ASV_1594.1.253	UACGGGGGAUGCAAGCGUUAUCCGGAAUUAUUGGGCGUAAAGCGUCUGUAGGUUGUUUAAUAAGUCUGUUGUUAAAGACUGGGGCUUAACCCCAGGAAAGCAAUAGAAACUGUUAGGCUAGAGUAUGGUAGAGGUAGAGGGAAUUCCUAGUGUAGCGGUGAAAUGCGUAGAUAUUAGGAAGAACACCGGUGGCGAAAGCGCUCUGCUGGGCCAUAACUGACACUCAGAGACGAAAGCUAGGGUAGCAAAUGGG	Bacteria	Cyanobacteria	Oxyphotobacteria	Chloroplast
>ASV_1598.1.253	UACGGAGGGUGCGAGCGUUAAUCGGAAUUACUGGGCGUAAAGCGCGCGUAGGUGGCUUGUUAAGCAGAAUGUGAAAUCCCCGGGCUUAACCUGGGAACUGCAUCCUGAACUGGCAGGCUAGAGUAUAGUAGAGGACAGUGGAAUUUCUGGUGUAGCGGUGAAAUGCGUAGAUAUCAGAAGGAACAUCAGUGGCGAAGGCGACUGUCUGGACUAAUACUGACGCUGAGGUGCGAAAGCGUGGGGAGCAAACAGG	Bacteria	Proteobacteria	Gammaproteobacteria	Cellvibrionales	Porticoccaceae	C1-B045
>ASV_1600.1.253	UACGGAGGGUGCAAGCGUUAAUCGGAAUUACUGGGCGUAAAGCGCACGCAGGUGGUUUGUUAAGCUAGAAGUGAAAGCCCCGCGCUCAACGUGGGAAGGCCUUUUAGAACUGGCAGACUAGAGUCUUGGAGAGGGGAGUGGAAUUCCAGGUGUAGCGGUGAAAUGCGUAGAUAUCUGGAGGAACAUCAGUGGCGAAGGCGACUCUCUGGCCAAAGACUGACACUCAUGUGCGAAAGUGUGGGUAGCGAACAGG	Bacteria	Proteobacteria	Gammaproteobacteria	Alteromonadales	Alteromonadaceae	Glaciecola
>ASV_1605.1.253	UACAGAGGAUGCAAGUGUUAUCCGGAAUUAUUGGGCGUAAAGAGUCUGUAGGUGGCUUAAUAAGUCUGUUGUUAAAUCUUAGAGCUUAACUCUAAAAAUGCAAUGGAUACUGUUAGGCUUGAGUAAAGUCGAAGUAGAAGGAAUUUCCAGUGAAGCGGUGAAAUGCGUAGAUAUUGGAAGGAACACCAAUGGCGAAAGCAUUCUACUAGGCUUUUACUGACACUGAGAGACGAAAGCUAGGGUAGCAAAUGGG	Bacteria	Cyanobacteria	Oxyphotobacteria	Chloroplast
>ASV_1609.1.253	UACGGAGGGUGCAAGCGUUAAUCGGAAUUACUGGGCGUAAAGCGCGCGUAGGCGGUUUGUUAAGUCGGAUGUGAAAGCCCUGGGCUCAACCUGGGAACUGCAUUCGAUACUGAUCGACUAGAGUACGAGAGAGGGAGGUAGAAUUCCACGUGUAGCGGUGAAAUGCGUAGAUAUGUGGAGGAAUACCGGUGGCGAAGGCGGCCUCCUGGCUCGAUACUGACGCUGAGGUGCGAAAGCGUGGGUAGCAAACAGG	Bacteria	Proteobacteria	Gammaproteobacteria	Cellvibrionales	Halieaceae	Halioglobus
>ASV_1612.1.253	UACGGGGGAUGCAAGCGUUAUCCGGAAUCAUUGGGCGUAAAGCGCCUGUAGGUUGUUUAGUAAGUUUGUUGUUAAAGACUAGGGCUUAACCCUAGAAAAGCAAUGAAAACUGCUAGACUAGAGUAUGGCAGGGGUAGAGGGAAUUUCUAGUGUAGCGGUGAAAUGCGUAGAUAUUAGAAAGAACACCGGUGGCGAAAGCGCUCUACUGGACCAUUACUGACACUCAGAGGCGAAAGCUAGGGUAGCAAAAGGG	Bacteria	Cyanobacteria	Oxyphotobacteria	Chloroplast
>ASV_162.1.255	GACGGAGGAUGCAAGUGUUAUUCGGAAUGAUUGGGCGUAAAGCGUCUGUAGGCUGUAUAGAAAGUCUUUUGUUAAAUACCUCGGCUCAACCGAGAUCCAGCAAAGGAAACUUCUAUACUUGAGGUAAGUAGAGGUACAGGGAAUUCCCGGUGGAGCGGUGAAAUGCGUAGAUAUCGGGAGGAACACCAAUAUGGCGAAGGCACUGUACUGGGCUUUACCUGACGCUCAGAGACGAAAGCUAAAGGAGUGAUUAGG	Bacteria	Cyanobacteria	Oxyphotobacteria	Chloroplast
>ASV_1623.1.253	UACGGAGGGUGCAAGCGUUGUCCGGAUUUAUUGGGUUUAAAGGGUGCGUAGGCGGUUAAUUAAGUCAGCGGUGAAAGACUACAGCUCAACUGUAGCAGUGCCAUUGAUACUGGUUAACUUGAGUAUUGUUGAGGUAUUUGGAAUUUAUAGUGUAGCGGUGAAAUGCAUAGAUACUAUAAGGAACACCGAUAGCGUAGGCAGAAUACUAAGCAAUAACUGACGCUGAGGCACGAAAGCGUGGGUAGCGAACAGG	Bacteria	Bacteroidetes	Bacteroidia	Cytophagales	MWH-CFBk5
>ASV_1627.1.253	UACGUAGGGUGCAAGCGUUAAUCGGAAUUACUGGGCGUAAAGCGUGCGCAGGCGGUUUGCUAAGACAGUUGUGAAAUCCCCGGGCUCAACCUGGGAACUGCAAUUGUGACUGGUAGACUAGAGUUUGGCAGAGGGGGGUGGAAUUCCUGGUGUAGCAGUGAAAUGCGUAGAUAUCAGGAGGAACACCGAUGGCGAAGGCAGCCCCCUGGGCCAUGACUGACGCUCAUGUACGAAAGCGUGGGGAGCAAACAGG	Bacteria	Proteobacteria	Gammaproteobacteria	Betaproteobacteriales	Burkholderiaceae	MWH-UniP1 aquatic group
>ASV_1629.1.253	UACGGAGGGUGCAAGCGUUAAUCGGAAUUACUGGGCGUAAAGCGCGCGUAGGCGGUUAUUUAAGUCAGAUGUGAAAGCCCCGGGCUCAACCUGGGAAUUGCCUCUGAUACUGGGUAACUAGAGUUUGGAAGAGGAGAGUAGAAUUUCAGGUGUAGCGGUGAAAUGCAUAGAGAUCUGAAGGAAUACCAGUGGCGAAGGCGGCUCUCUGGUCCAAAACUGACGCUGAGGUGCGAAAGCGUGGGUAGCAAACGGG	Bacteria	Proteobacteria	Gammaproteobacteria	Thiotrichales	Thiotrichaceae	Leucothrix
>ASV_1632.1.252	UACGGAGGGUGCAAGCGUUAUCCGGAAUCACUGGGUUUAAAGGGUAUGCAGGCGGUUAUAUAAGUCAGACGUCAAAGGCUGUGGCUAAACCACGGUACGCGUUUGAAACUGUAUAACUUGAAUAUGUUUGAAGUGUGUAGAAUGCGUCAUGUAGCGGUGAAAUGCAUAGAUAUGACGUAGAAUACCAAAAGCGAAGGCAGCACACUAAGGCAUUAUUGACGCUGAGAUACGAAAGCGUGGGUAGCGAACAGG	Bacteria	Bacteroidetes	Bacteroidia	Chitinophagales	Saprospiraceae	Aureispira
>ASV_1636.1.253	UACGGAGGGUGCAAGCGUUAAUCGGAAUUACUGGGCGUAAAGCGUACGUAGGAUGUGAUGCAAGUCGGAUGUGAAAUCCCCGGGCUUAACCUGGGAACUGCAUUCGAAACUACAUUACUAGAGUGUAGUAGAGGUAAGCGGAAUUUCGGGUGUAGCGGUGAAAUGCGUAGAUAUCCGAAAGAACAUCAGUGGCGAAGGCGGCUUACUGGACUAACACUGACUCUGAGGUACGAAAGCGUGGGGAGCAAACAGG	Bacteria	Proteobacteria	Gammaproteobacteria	Thiotrichales	Thiotrichaceae	uncultured
>ASV_1643.1.253	UACGGAGGGGGCAAACGUUAUUCGGAUUUACUGGGCGUAAAGGGUUCGUAGGCGGUUUUUUAAGUUAGAUGUGAAAGCUUGGAGCUUAACUUCAAAAUUGCAUCUAAAACUGAAUUACUAGAUUCUUGGAGAGGUAGAUGGAAUUACCGGUGUAGCGGUGAAAUGCGUAGAUAUCGGUAGGAACACCAGUGGCGAAAGCGAUCUACUGGACAAGUAAUGACGCUGAGGGACGAAAGCGUGGGUAGCAAACAGG	Bacteria	Dadabacteria	Dadabacteriia	Dadabacteriales
>ASV_1647.1.253	UACGGAGGGUGCAAGCGUUGUCCGGAAUUAUUGGGUUUAAAGGGUGCGUAGGCGGUCUAAUAAGUCAGAGCUGAAAUCCCAGGGCUUAACCCUGGAACUGGCUUUGAUACUGUUGGACUUGAAUAUACUAGAGGUUAGCGGAAUUUAUGAUGUAGCGGUGAAAUGCAUAGAUAUCAUAAAGAACACCGAUAGCGAAGGCAGCUAACUGGAGUAUUAUUGACGCUGAGGCACGAAAGCGUGGGUAGCGAACGGG	Bacteria	Bacteroidetes	Bacteroidia	Cytophagales	Cyclobacteriaceae	uncultured
>ASV_1650.1.253	UACGGAGGGAGCGAGCGUUAAUCGGAAUUACUGGGCGUAAAGCGCGCGUAGGCGGCUUUGUAAGUCGGAUGUGAAAGCCCUGGGCUCAACCUGGGAAUUGCAUUCGAUACUGCAGAGCUAGAGUAUGGUAGAGGGAAGUGGAAUUUCCGGUGUAGCGGUGAAAUGCGUAGAUAUCGGAAGGAACACCAGUGGCGAAGGCGACUUCCUGGGCCAAUACUGACGCUGAGGUGCGAAAGCGUGGGGAGCAAACAGG	Bacteria	Proteobacteria	Gammaproteobacteria	Steroidobacterales	Woeseiaceae	Woeseia
>ASV_1652.1.253	UACGAAGGGUGCAAGCGUUGUUCGGAUUUAUUGGGCGUAAAGCGCGCGCAGGCGGAUGUGCAAGUCAGAUGUGAAAUCUCGGGGCUCAACCCCGAAACUGCGUCUGAAACUGUUCAUCUAGAAUCAUAUAGGGGGUAGGGGAAUUUCACAUGUAGGGGUAAAAUCCGUAGAGAUGUGAAGGAACACCGGAGGCGAAGGCGCCUACCUGGAUAUGUAUUGACGCUGAGGCGCGAAAGCGUGGGGAGCAAACAGG	Bacteria	Proteobacteria	Deltaproteobacteria	Bdellovibrionales	Bacteriovoracaceae	Peredibacter
>ASV_1656.1.253	UACGGAGGGUGCAAGCGUUAAUCGGAAUUACUGGGCGUAAAGCGCGCGUAGGCGGUUUUUUAAGUCGGAUGUGAAAGCCCCGGGCUCAACCUGGGAAUUGCCUCCGAUACUGGAUAACUAGAAUGCGGGAGAGGGAGGUAGAAUUCCAUGUGUAGCAGUGAAAUGCGUAGAUAUAUGGAGGAAUACCAGUGGCGAAGGCGGCCUCCUGGCUCGACAUUGACGCUGAGGUGCGAAAGCGUGGGGAGCAAACGGG	Bacteria	Proteobacteria	Gammaproteobacteria	Cellvibrionales	Halieaceae	OM60(NOR5) clade
>ASV_166.1.253	UACGGAGGGUGCGAGCGUUAAUCGGAAUUACUGGGCGUAAAGCGUGCGUAGGCGGUUUGUUAAGCAAGAUGUGAAAGCCCAGGGCUCAACCUUGGAACUGCAUUUUGAACUGGCAAACUAGAGUACUGUAGAGGGUGGUGGAAUUUCCAGUGUAGCGGUGAAAUGCGUAGAGAUUGGAAGGAACAUCAGUGGCGAAGGCGGCCACCUGGACAGAUACUGACGCUGAGGCACGAAAGCGUGGGGAGCAAACAGG	Bacteria	Proteobacteria	Gammaproteobacteria	Alteromonadales	Colwelliaceae	Colwellia
>ASV_1664.1.253	UACGGAGGGGGUUAGCGUUGUUCGGAAUUACUGGGCGUAAAGCGCACGUAGGCGGAUAUUUAAGUUAGAGGUGAAAUCCCAGGGCUCAACCCUGGAACUGCCUUUAAUACUGGAUGUCUUGAGUUCGAGAGAGGUAAGUGGAAUUCCAAGUGUAGAGGUGAAAUUCGUAGAUAUUUGGAGGAACACCAGUGGCGAAGGCGGCUUACUGGCUCGAUACUGACGCUGAGGUGCGAAAGCGUGGGGAGCAAACAGG	Bacteria	Proteobacteria	Alphaproteobacteria	Rhodobacterales	Rhodobacteraceae	Octadecabacter
>ASV_1668.1.256	UACAGGGGGUAGAAGCAUUAUCCGGAUUUAUUGGGUGUAAAGCACCUGUAGGUUGCUGUAAAAGUUCAAUGUUAAAUAUUAGAGCGUAACUUUGGUAUGGCAUUGAAAACUAUGCGGCUAGAGUGUGGGAGAGGUAAAUGGAAUUCUUAGUGUAGCGGUGAAAUGCGUAGAUAUUAGGAAGAAUACCAAUGGCGAAAGCUAUUUACUGGACCAAUUUCACUGACACUGAGAGGUGAAAGCUAAGGGAGCGAACGGG	Bacteria	Cyanobacteria	Oxyphotobacteria	Chloroplast
>ASV_1671.1.253	GACGGAGGAUGCAAGUGUUAUCCGGAUUUACUGGGCGUAAAGCGUCUGUAGGUUGUUUAGCAAGUCUAUUGUUAAAUCUCGGGGCUUAACUCCGAAACAGCAAUAGAAACUGUUAGGCUUGGGUAUGGUAGAGGUAAAAGGAAUUUCCAGUGGAGUGGUGAAAUGCGUAGAUAUUGGAAAGAACACCAACGGCGAAGGCAUUUUACUGGGCCAUUACUGACACUCAGAGACGAAAGCUAGGGUAGCAAAUGGG	Bacteria	Cyanobacteria	Oxyphotobacteria	Chloroplast
>ASV_1675.1.254	UACGUAGGGCGCAAGCGUUGUCCGGAUUUAUUGGGCGUAAAGGGCUCGUAGGCGGUUCGGUAAGUCGGGUGUGAAAACUCAGGGCUCAACCCUGAGACGCCACUCGAUACUGCCAUGACUAGAGUCCGGUAGGGGAGUGCGGAAUUCCUGGUGUAGCGGUGAAAUGCGCAGAUAUCAGGAGGAACACCGACAGCGAAGGCAGCACUCUGGGCCGGUACUGACGCUGAGGAGCGAAAGCGUGGGGAGCAAACAGG	Bacteria	Actinobacteria	Acidimicrobiia	Microtrichales	Microtrichaceae	Sva0996 marine group
>ASV_1678.1.253	UACAGGGGUCGCAAGUUUUAUUCGGAAUUAUUGGGCGUAAAGCGUCUGCAGGUUGACAUAAAAGUCUUUUGUUAAAUAUCAGAGCUCAACUCGGAAUAUGCAAAAGAUACUCUAUGUCUUGAGUAUGGUAGAGGUAGGGGGAAUUUCCAGUGGAGCGGUGAAAUGCGUAGAUAUUGGAAAGAACACCGAUAGCGAAGGCACCCUACUGGGCCAUUACUGACACUCAGAGACGAAAGCUAGGGGAGCAAACGGG	Bacteria	Cyanobacteria	Oxyphotobacteria	Chloroplast
>ASV_1679.1.253	UACGUAGGGUGCAAGCGUUAAUCGGAAUUACUGGGCGUAAAGCGUGCGCAGGCGGUUAUGUAAGACAGGCGUGAAAUCCCCGGGCUCAACCUGGGAAUUGCGCUUGUGACUGCAUAACUAGAGUACGGUAGAGGGGGAUGGAAUUCCGCGUGUAGCAGUGAAAUGCGUAGAUAUGCGGAGGAACACCAAUGGCGAAGGCAGUCCCCUGGACCUGUACUGACGCUCAUGCACGAAAGCGUGGGGAGCAAACAGG	Bacteria	Proteobacteria	Gammaproteobacteria	Betaproteobacteriales	Burkholderiaceae	RS62 marine group
>ASV_1682.1.253	UACGGAGGGAGCUAGCGUUGUUCGGAAUUACUGGGCGUAAAGCGCACGUAGGCGGCGAUUUAAGUCAGAGGUGAAAGCCCGGGGCUCAACCCCGGAACUGCCUUUGAGACUGGAUUGCUAGAAUCUUGGAGAGGCGAGUGGAAUUCCGAGUGUAGAGGUGAAAUUCGUAGAUAUUCGGAAGAACACCAGUGGCGAAGGCGGCUCGCUGGACAAGUAUUGACGCUGAGGUGCGAAAGCGUGGGGAGCAAACAGG	Bacteria	Proteobacteria	Alphaproteobacteria	Sphingomonadales	Sphingomonadaceae	Sphingobium
>ASV_1686.1.253	UACGAAGGGGGCGAGCGUUGUUCGGAAUUACUGGGCGUAAAGGGAGCGCAGGCGGUUCAUUUAGUUAGGCGUGAAAGCCCCAGGCUCAACCUGGGAACUGCGCUUAAUACUGAUGAACUAGAAAACAGAAGAGGGUAGUGGAAUUCCCAGUGUAGAGGUGAAAUUCGUAGAUAUUGGGAAGAACACCGGUGGCGAAAGCGGCUACCUGGUCUGAUUUUGACGCUGAGGCUCGAAAGCGUGGGGAGCAAACAGG	Bacteria	Proteobacteria	Alphaproteobacteria	Puniceispirillales	SAR116 clade
>ASV_1693.1.253	UACGGAGGGUCCGAGCGUUAUCCGGAAUUAUUGGGUUUAAAGGGUCCGCAGGCGGGCAAUUAAGUCAGGGGUGAAAUGGUGCGGCUCAACCGUAGCACUGCCCUUGAUACUGGUUGUCUUGAGUCAUAGUGAAGUGGCCGGAAUAUGUAGUGUAGCGGUGAAAUGCAUAGAUAUUACAUAGAACACCGAUUGCGAAGGCAGGUCACUAACUAUCGACUGACGCUGAUGGACGAAAGCGUGGGGAGCGAACGGG	Bacteria	Bacteroidetes	Bacteroidia	Flavobacteriales	Flavobacteriaceae	Eudoraea
>ASV_1697.1.253	UACGGAGGGGGCUAGCGUUGUUCGGAAUCACUGGGCGUAAAGCGUAUGUAGGCGGAUCAAAAAGUUAGAUGUGAAAUCCCUGGGCUUAACCCAGGAACUGCAUUUAAAACUAGUGAUCUAGAAUUUGGUAGAGGUUAGUAGAAUUUCCAGUGUAGAGGUGAAAUUCGUAGAUAUUGGAAAGAAUACCAGUGGCGAAGGCGACUAACUGGGCCAUUUUUGACGCUGAGAUACGAAAGCGUGGGUAGCAAACAGG	Bacteria	Proteobacteria	Alphaproteobacteria	Rhodospirillales	AEGEAN-169 marine group
>ASV_170.1.253	UACGGAGGAUCCAAGCGUUAUCCGGAAUUAUUGGGUUUAAAGGGUCCGCAGGCUGUUUGUUAAGUCAGGGGUGAAAUCCUACCGCUCAACGGUAGAACUGCCUUUGAUACUGGCAAACUUGAGUUAUUGUGAAGUAGUUAGAAUGUGUAGUGUAGCGGUGAAAUGCAUAGAUAUUACACAGAAUACCAAUUGCGAAGGCAGAUUACUAACAAUUAACUGACGCUGAGGGACGAAAGCGUGGGUAGCGAACAGG	Bacteria	Bacteroidetes	Bacteroidia	Flavobacteriales	Flavobacteriaceae	NS5 marine group
>ASV_1701.1.253	UACGGAGGGUGCAAGCGUUAAUCGGAAUUACUGGGCGUAAAGCGCGCGUAGGUGGUUUGUUAAGUUAGAUGUGAAAGCCCUGGGCUCAACCUAGGAAUUGCAUUUAAAACUGGCUCACUAGAGUAUGGUAGAGGGAAGUGGAAUUCCACAUGUAGCGGUGAAAUGCGUAGAGAUGUGGAGGAACACCAGUGGCGAAGGCGACUUCCUGGACCAAUACUGACACUGAGGUGCGAAAGCGUGGGGAGCAAACAGG	Bacteria	Proteobacteria	Gammaproteobacteria	Arenicellales	Arenicellaceae	Arenicella
>ASV_1704.1.253	UACGAAGGGACCUAGCGUAGUUCGGAAUUACUGGGCUUAAAGAGCUCGUAGGUGGUUAGAAAAGUUGAUGGUGAAAUCCCAAGGCUCAACCUUGGAACUGCCAUCAAAACUUUUUAGCUAGAGUGUGAUAGAGGAAAGUGGAAUUUCUAGUGUAGAGGUGAAAUUCGUAGAUAUUAGAAAGAACACCAAAUGCGAAGGCAACUUUCUGGGUCACAACUGACACUGAGGAGCGAAAGCAUGGGUAGCGAAGAGG	Bacteria	Proteobacteria	Alphaproteobacteria	SAR11 clade	Clade II
>ASV_1708.1.253	UACAGGGGAUGCGAGUGUUAUCCGGAAUUAUUGGGCGUAAAGGGUCUGUAGGUUGAUUUUUAAGUCUUUUGUUAAAUAUAUAAGCUUAACUUAUAAAAUGCAAAAGAAACUAUUUAUCUUGAGUUUAAUAGAGGUAAAGGGAAUUUCCAGAGAAGCGGUGAAAUGCGUAGAUAUUGGAAAGAACACCAAAGGCGAAGGCACUUUACUGGGUUAAAACUGACACUGAGAGACGAAAGCUAGGGUAGCAAACGGG	Bacteria	Cyanobacteria	Oxyphotobacteria	Chloroplast
>ASV_1711.1.260	UACGAAAGGGGCAAGCGUUAUUCGGUGUAAUUUGGUGUAAAGGGUUCGUAGGCUGUAAUAAGGUUGUUUAAAUUGAAAUUAAGAGACCUAAUCUCUUUUAAGGUAUUUAAAAACACUUUUACUUGGGUAUAAAAGAGGAUUAUAGAAUUUUAAAGGGAGAGGUAAAAUUUUAAGAUCUUUAAAGGAAUAUCAAAAGCGAAAGCAAUAAUCUGGUUUAUUUUUACCGACGCUGAGGAACGAAAGAAUAGGUAGCAAACAGG	Bacteria	Proteobacteria	Alphaproteobacteria	Rickettsiales	Mitochondria
>ASV_1715.1.253	UACGGAGGGGGUUAGCGUUGUUCGGAAUUACUGGGCGUAAAGCGUACGUAGGCGGAUUGGAAAGUAGAGGGUGAAAUCCCAGGGCUCAACCCUGGAACUGCCUUCUAAACUAUCAGUCUAGAGUUCGAGAGAGGUGAGUGGAAUUCCAAGUGUAGAGGUGAAAUUCGUAGAUAUUUGGAGGAACACCAGUGGCGAAGGCGGCUCACUGGCUCGAUACUGACGCUGAGGUACGAAAGCAUGGGGAGCAAACAGG	Bacteria	Proteobacteria	Alphaproteobacteria	Rhodobacterales	Rhodobacteraceae	Loktanella
>ASV_1719.1.253	UACGUAGGGACCGAGCGUUGUCCGGAAUUAUUGGGCGUAAAGAGCUCGUAGGCGGUUCUUUAAGUCGGAUGUGAAAUCUCAGGGCUUAACCCUGAAACCGCACCCGAUACUGGAGAACUUGAGGCAGGUAGGGGAGAUCGGAAUUCCUGGUGUAGCGGUGAAAUGCGCAGAUAUCAGGAGGAACACCGGUGGCGAAGGCGGAUCUCUGGGCCUGUUCUGACGCUGAGGAGCGAAAGCGUGGGGAGCAAACAGG	Bacteria	Actinobacteria	Nitriliruptoria	Euzebyales	Euzebyaceae	Euzebya
>ASV_1722.1.253	UACGGAGACUGCAAGCGUUACUCGGAUUCACUGGGCGUAAAGGGUGCGUAGGCCGCUAAGCGUGUCGGGUGUGAAAUCUCGGGGCUCAACCUCGAAACUGCGCCCGAAACUGUUUAGCUAGAGUGUCGGAGAGGUAAGCGGAAUUCCAGGUGUAGCGGUGAAAUGCGUAGAUAUCUGGAGGAACACCAAUGGCGAAGGCAGCUUACUGGACGACAACUGACGCUGAGGCACGAAAGCGUGGGUAGCGAAAGGG	Bacteria	Verrucomicrobia	Verrucomicrobiae	Opitutales	Puniceicoccaceae	Coraliomargarita
>ASV_1763.1.253	UACGGAGGGUGCAAGCGUUAUCCGGAAUCAUUGGGUUUAAAGGGUCCGCAGGCGGACUAAUAAGUCAGUGGUGAAAUCCUCUCGCUUAACGAGAGAACUGCCAUUGAAACUGUUAGUCUUGAAUUCGGUCGAAGUAGGCGGAAUGUGUCAUGUAGCGGUGAAAUGCAUAGAUAUGACACAGAACACCGAUAGCGAAGGCAGCUUACUAGACCUGGAUUGACGCUCAUGGACGAAAGCGUGGGGAGCGAACAGG	Bacteria	Bacteroidetes	Bacteroidia	Flavobacteriales	Crocinitomicaceae	Fluviicola
>ASV_1767.1.254	UACGAGAGGGGCAAGUGUUAUUCGGAAUGACUAGGCGUAAAGCGCACAUAGGCUGUUUUUUUAGUUGAAAUUUAAAUUAGAAAGCUUAACUUUUAUAAUGGUUUCAAUACUGAUAAACUAGAGUAAGAAUAGAGGAUAGCGGAAUUUUUAAUAAAGAGUUGAAAUUCAUCGACAUUAGAAGGAAGACCGAUUGCGAAGGCAGCUAUCUAGCUCUUAACUGACGCUGUUGUGCGAAAGCAUGGGGAGCAAACAGG	Bacteria	Proteobacteria	Alphaproteobacteria	Rickettsiales	Mitochondria
>ASV_1580.1.253	UACGGAGGGUGCAAGCGUUAUCCGGAAUCAUUGGGUUUAAAGGGUCCGCAGGCGGACUUAUAAGUCAGUGGUGAAAUCUCACAGCUUAACUGUGAAACUGCCAUUGAAACUGUAAGUCUUGAAUUCGGUCGAAGUGGGCGGAAUAUGACAUGUAGCGGUGAAAUGCUUAGAUAUGUCCUAGAACACCGAUAGCGAAGGCAGCUCACUAGGCCUGGAUUGACGCUCAGGGACGAAAGCGUGGGGAGCAAACAGG	Bacteria	Bacteroidetes	Bacteroidia	Flavobacteriales	Crocinitomicaceae	Fluviicola
>ASV_1585.1.253	UACGGGGGAUGCAAGCGUUAUCCGGAAUCAUUGGGCGUAAAGCGCCUGUAGGUUGUUUAGUAAGUCUGUUGUUAAAGACCAGGGCUUAACCCUGGGAAAGCAAUGGAAACUACUAGACUUGAGUAUGGCAGGGGUAGAGGGAAUUUCUAGUGUAGCGGUGAAAUGCGUAGAUAUUAGAAAGAACACCGGCGGCGAAAGCGCUCUACUGGACCAUUACUGACACUCAGAGGCGAAAGCUAGGGGAGCAAAAGGG	Bacteria	Cyanobacteria	Oxyphotobacteria	Chloroplast
>ASV_1770.1.253	UACAGGGGGUGCAAGCGUUAUCCGGAAUUACUGGGUUUAAAGGGUGCGUAGGCUGCCGUGUAAGUUUGGGGUGAAAGGCCAGGGCUUAACCUUGGGACUGCCUUGGAUACUGCACGGCUUGAAUUAGGAUGAGGUUGGCGGAAUGCGGCAUGUAGCGGUGAAAUGCAUAGAUAUGCCGUAGAACACCGAUUGUGAAGACAGCUGACUGGACCUUGAUUGACGCUGAGGCACGAAAGCGUGGGGAGCGAACGGG	Bacteria	Bacteroidetes	Bacteroidia	Chitinophagales	Saprospiraceae	Rubidimonas
>ASV_1589.1.253	UACGGAAGGUGCAAGCGUUAUCCGGAAUCACUGGGUUUAAAGGGUGCGUAGGCGGUUGCGUAAGUCAGAAGUGAAAGCUCACAGCUUAACUGUGGAAUUGCUUUUGAUACUGCGCGACUAGAAUUAGGUUGAGGUUGGCGGAAUGUGACAUGUAGCGGUGAAAUGCAUAGAUAUGUCAUAGAACACCAAUUGCGAAGGCAGCUGACUGGACCUAUAUUGACGCUGAGGCACGAAAGCGUGGGGAGCGAACAGG	Bacteria	Bacteroidetes	Bacteroidia	Chitinophagales	Saprospiraceae	uncultured
>ASV_1775.1.253	UACGAAGGUCCCGAGCGUUAUUCGGAAUCACUGGGCGUAAAGAGUACGUAGGCGGUUUGGUAAGUCAGGUGUGAAAUCCCGAAGCUCAACUUCGGAACUGCAUCCGAUACUGCCAGACUAGAGUAAUGGAGAGGCAGGUGGAAUUCUCGGUGUAGCAGUGAAAUGCGUAGAGAUCGAGAGGAAGACCAAUGGCGAAGGCAGCCUGCUGGACAUUUACUGACGCUGAGGUACGAAGGCUAGGGUAGCAAAAGGG	Bacteria	Verrucomicrobia	Verrucomicrobiae	Verrucomicrobiales	Rubritaleaceae	Persicirhabdus
>ASV_1596.1.253	UACGAAGGGGGCUAGCGUUGUUCGGAAUCACUGGGCGUAAAGCGUAUGUAGGCGGAUCAAAAAGUUAGAUGUGAAAUCCCUGGGCUCAACCCAGGAACUGCAUUUAAAACUAGUGAUCUAGAAUUUGGUAGGGGUUAGUAGAAUUUCCAGUGUAGAGGUGAAAUUCGUAGAUAUUGGAAAGAAUACCAGUGGCGAAGGCGACUGACUGGGCCAAUUUUGACGCUGAGAUACGAAAGCGUGGGUAGCAAACAGG	Bacteria	Proteobacteria	Alphaproteobacteria	Rhodospirillales	AEGEAN-169 marine group
>ASV_1779.1.253	UACGGAGGGUGCAAGCGUUACUCGGAAUUACUGGGCGUAAAGAGCGUGUAGGCGGGUUUGUAAGUUGGAAGUGAAAUCCUAUGGCUCAACCAUAGAACUGCUUCCAAAACUGCUUACCUAGAAUAUGGGAGAGGUAGAUGGAAUUUCUGGUGUAGGGGUAAAAUCCGUAGAGAUCAGAAGGAAUACCGAUUGCGAAGGCGAUCUACUGGAACAUUAUUGACGCUGAGACGCGAAAGCGUGGGGAGCAAACAGG	Bacteria	Epsilonbacteraeota	Campylobacteria	Campylobacterales	Arcobacteraceae	Arcobacter
>ASV_16.1.253	UACGGAGGGUGCAAGCGUUAAUCGGAAUUACUGGGCGUAAAGCGCGCGUAGGCGGUUAAAUAAGUCAGAUGUGAAAUCCCUGGGCUCAACCUAGGAACUGCAUUUGAAACUGUUUGGCUAGAGUAUGGUAGAGGUGAGUGGAAUUUCAGGUGUAGCGGUGAAAUGCGUAGAGAUCUGAAGGAACAUCAGUGGCGAAGGCGACUCACUGGGCCAUUACUGACGCUGAGGUGCGAAAGCGUGGGUAGCAAACAGG	Bacteria	Proteobacteria	Gammaproteobacteria	Nitrosococcales	Methylophagaceae	uncultured
>ASV_1782.1.253	GACAGAAGGGGCAAGUGUUAUUCAGAAUAAUUGGGCGUAAAGGGCACGUAGGCGGCUUUGUAUGUGAAAGGUUAAACUCCAGAGCUUGACUGUGGAUCCGCCUUUUCGACUGCAAAGCUUGAGCUUGAAAGAGGAUACUAGAAUUUCGAGUGGAGAGGUUAAAUUCAUAGAGAUUCGAAGGAAUACCAAAUGCGAAGGCAUGUAUCUGGUUCAAAGCUGACGCUGAGGUGCGAAAGCAUGGGGAGCAAACGGG	Bacteria	Proteobacteria	Alphaproteobacteria	Rickettsiales	Anaplasmataceae	Wolbachia
>ASV_1602.1.253	UACGGAGGGAGCUAGCGUUGUUCGGAAUUACUGGGCGUAAAGCGCGCGUAGGCGGCUAUUCAAGUCAGGGGUGAAAUCCCGGGGCUCAACCCCGGAACUGCCUUUGAAACUGGAUGGCUAGAAUCUUGGAGAGGUCAGUGGAAUUCCGAGUGUAGAGGUGAAAUUCGUAGAUAUUCGGAAGAACACCAGUGGCGAAGGCGACUGACUGGACAAGUAUUGACGCUGAGGUGCGAAAGCGUGGGGAGCAAACAGG	Bacteria	Proteobacteria	Alphaproteobacteria	Sphingomonadales	Sphingomonadaceae	Altererythrobacter
>ASV_1786.1.253	UACGGAGGGUGCGAGCGUUAAUCGGAAUUACUGGGCGUAAAGAGUGCGUAGGUGGUUGAUUAAGUCAGAUGUGAAAUCCCCGAGCUUAACUUGGGAAUUGCAUUUGAAACUGGUCGACUAGAGUUUUGUAGAGGGAGGUAGAAUUUCAGGUGUAGCGGUGAAAUGCGUAGAGAUCUGAAGGAAUACCAGUGGCGAAGGCGGCCUCCUGGACAAAAACUGACACUGAGGCACGAAAGCGUGGGUAGCAAACAGG	Bacteria	Proteobacteria	Gammaproteobacteria	Alteromonadales	Psychromonadaceae	Psychromonas
>ASV_1604.1.253	UACGGAGGGUGCAAGCGUUAUCCGGAAUCAUUGGGUUUAAAGGGUCCGCAGGCGGAUGUAUAAGUCAGUGGUGAAAUCCUGCAGCUUAACUGCAGAACUGCCAUUGAUACUGUACAUCUUGAAUUCGGUCGAAGUGGGCGGAAUGUGUAAUGUAGCGGUGAAAUGCAUAGAUAUUACACAGAACACCGAUAGCGAAGGCAGCUCACUAGGCCUGGAUUGACGCUCAGGGACGAAAGCGUGGGGAUCAAACAGG	Bacteria	Bacteroidetes	Bacteroidia	Flavobacteriales	Crocinitomicaceae	Fluviicola
>ASV_1790.1.253	UACGGAGGGUGCAAGCGUUAAUCGGAAUUACUGGGCGUAAAGCGCGCGUAGGCGGUUAUUUAAGUCAGAUGUGAAAGCCCUGGGCUCAACCUAGGAACUGCACCUGAUACUGGAUAACUAGAGUACAGAAGAGGGUGGUGGAAUUUCCUGUGUAGCGGUGAAAUGCGUAGAUAUAGGAAGGAACAUCAGUGGCGAAGGCGGCCACCUGGUCUGAUACUGACGCUGAGGUGCGAAAGCGUGGGGAGCAAACAGG	Bacteria	Proteobacteria	Gammaproteobacteria	Oceanospirillales	Nitrincolaceae	Profundimonas
>ASV_1607.1.254	UACGAGGGGGGCGAGCGUUAUCCGGAAUGAUUGGGCGUAAAGUGUUCGUAGGCGGUAUUUGUUGUUAUACAUAAAAUUCUGGGUUUGUUGCUUAGAAGCAUGUAUAAUACUCUUUUACUUGAGUAUAGCAGGGGAUAAUAGAAUUUCAUACAUAGGAGUAAAAUCCAACCAUUUAUGAAGGAAUGCCAGUAGCGAAAGCGAUUAUCUGGGCUAUUUACUGACGCUGAGGAACGAAAGCAUAGGGAGCAAACAGG	Bacteria	Proteobacteria	Alphaproteobacteria	Rickettsiales	Mitochondria
>ASV_1795.1.253	UACGGGAGGGGCGAGCGUUAUUCGGAAUGACUGGGCGUAAAGGGUUCGUAGACGGUAUUGCCAGUUAAUUGUCAAAUAUUAAAGCUUAACUUUAAUUAAACAAUUAAUACUGCUUUACUUUGAGUUUUAUACAGAAGAAUAGAAUUUCGUGAGUAAAGGUGACAUUUGUAAAUUUACGAAGGAAUAUCAGUAGUGAAGACGAUUCUUUAGUAAUAACUGACGUUGAGGAACGAAAGCGUAGGUAGCAAACAGG	Bacteria	Proteobacteria	Alphaproteobacteria	Rickettsiales	Mitochondria
>ASV_1610.1.253	UACAGGGGGUGCAAGCAUUAAUCGGAAUUAUUGGGCGUAAAGAGUUCGUAGGCGGUUUAAUAAGUCAGAUGUGAAAUCUUAGAGCUUAACUCUAAAACUGCAUUUGAAACUAUUUUACUAGAGUUUAGUAGAGGAUUAUAGAAUUCUCGGUGUAGCGGUGAAAUGCAUAGAUAUCGAGAGGAAUACCAAUAGCGAAGGCAGUAAUCUGGACAUAAACUGACGCUAAAGAACGAAAGCGUAGGGAGCAAACAGG	Bacteria	Proteobacteria	Gammaproteobacteria	Enterobacteriales	Enterobacteriaceae
>ASV_1799.1.253	UACGGAGGAUCCAAGCGUUAUCCGGAAUCAUUGGGUUUAAAGGGUCCGUAGGCGGAUUUAUAAGUCAGUGGUGAAAGUUUGCGGCUCAACCGUAAAAUUGCCAUUGAUACUGUAAGUCUUGAAUAAUAAUGAAGUGGUUAGAAUAAGUAGUGUAGCGGUGAAAUGCAUAGAUAUUACUUAGAAUACCGAUUGCGAAGGCAGAUCACUAAUUAUUUAUUGACGCUGAGGGACGAAAGCGUGGGUAGCGAACAGG	Bacteria	Bacteroidetes	Bacteroidia	Flavobacteriales	Flavobacteriaceae	Algitalea
>ASV_1614.1.253	AACGGAGGGAGCGAGCGUUAUCUGGAAUUAUUGGGCGUAAAGAGUUCGUAGGUGGGUUUUAUCGUUUAAAGAAAAAAGUUUUGGGUUAUACUGAACAAUUCUUAUAAUACGCUUCUUCUUGAGUUUUGCAAAGGAUAAUAGAAUUCUAUGUAUAGGGGUAAAAUCCAAAAAUAUAUAGAGGAAUGCCAGUGGCGAAAGCGAUUAUCUAGGCUUAUACUGACGCUAAGGAACGAAAGCAUAGGGAGCAAACAGG	Bacteria	Proteobacteria	Alphaproteobacteria	Rickettsiales	Mitochondria
>ASV_1802.1.253	UACAGAGGGUGCAAGCGUUAAUCGGAAUUACUGGGCGUAAAGCGCGCGUAGGCGGUUACGUAAGUUGGAGGUGAAAUCCCCGAGCUCAACUUGGGAAUUGCCUUCAAAACUGCGUGGCUAGAGUGUGGGAGAGGAAGGUAGAAUUCCAGGUGUAGCGGUGAAAUGCGUAGAUAUCUGGAGGAAUACCGAUGGCGAAGGCAGCCUUCUGGCCUAACACUGACGCUGAGGUGCGAAAGCAUGGGGAGCAAACAGG	Bacteria	Proteobacteria	Gammaproteobacteria	Pseudomonadales	Moraxellaceae	Paraperlucidibaca
>ASV_1618.1.253	UACGGAGGGUGCAAGCGUUAUCCGGAUUUAUUGGGUUUAAAGGGUCCGUAGGCGGACGAUUAAGUCAGUGGUGAAAUCCAACAGCUCAACUGUUGAACUGCCAUUGAUACUGAUCGUCUUGAGUAUGUUAGAUGUUGGCGGAAUAGGUCAUGUAGCGGUGAAAUGCUUAGAUAUGACCUAGAACACCGAUUGCGAAGGCAGCCAACAAUGCCAUUACUGACGCUGAGGGACGAAAGCGUGGGGAGCGAACAGG	Bacteria	Bacteroidetes	Bacteroidia	Flavobacteriales	NS9 marine group
>ASV_1806.1.253	UACGUAGGUGGCAAGCGUUAUCCGGAAUUAUUGGGCGUAAAGCGCGCGUAGGCGGUUUUUUAAGUCUGAUGUGAAAGCCCACGGCUCAACCGUGGAGGGUCAUUGGAAACUGGAAAACUUGAGUGCAGAAGAGGAAAGUGGAAUUCCAUGUGUAGCGGUGAAAUGCGCAGAGAUAUGGAGGAACACCAGUGGCGAAGGCGACUUUCUGGUCUGUAACUGACGCUGAUGUGCGAAAGCGUGGGGAUCAAACAGG	Bacteria	Firmicutes	Bacilli	Bacillales	Staphylococcaceae	Staphylococcus
>ASV_1621.1.253	UACGGAGGGUGCAAGCGUUAUCCGGAAUCACUGGGUUUAAAGGGUGCGUAGGCGGGUAAAUAAGUCAGAGGUGAAAGCUCACAGCUUAACUGUGGAAUUGCCUUUGAUACUGUUUAUCUUGAAUUGUGUUGAGGUUAGCGGAAUGUGACAUGUAGCGGUGAAAUGCAUAGAUAUGUCAUAGAACACCAAUUGCGAAGGCAGCUAGCUAGGCAUUGAUUGACGCUGAGGCACGAAAGCGUGGGGAGCGAACAGG	Bacteria	Bacteroidetes	Bacteroidia	Chitinophagales	Saprospiraceae	uncultured
>ASV_181.1.253	UACGGAGGGGGUUAGCGUUGUUCGGAAUUACUGGGCGUAAAGCGUACGUAGGCGGAUCAGAAAGUUAGGGGUGAAAUCCCGAGGCUCAACCUCGGAACUGCCUCUAAAACUCCUGGUCUUGAGUUCGAGAGAGGUGAGUGGAAUUCCAAGUGUAGAGGUGAAAUUCGUAGAUAUUUGGAGGAACACCAGUGGCGAAGGCGGCUCACUGGCUCGAUACUGACGCUGAGGUACGAAAGUGUGGGGAGCAAACAGG	Bacteria	Proteobacteria	Alphaproteobacteria	Rhodobacterales	Rhodobacteraceae	Sulfitobacter
>ASV_1625.1.253	UACGGAGGGUGCGAGCGUUAUCCGGAAUUAUUGGGUUUAAAGGGUCCGUAGGCGGUCUGUUAAGUCAGAGGUGAAAUCUUGUAGCUCAACUAUAAAAUUGCCUUUGAAACUAAUAGACUUGAAACAAUUUGACGUGAGUGGAAUGAGUAGUGUAGCGGUGAAAUGCAUAGAUAUUACUCAGAACACCGAUAGCGAAGGCAGCUCACGAAGAUUGGUUUGACGCUGAUGGACGAAAGCGUGGGUAGCGAACAGG	Bacteria	Bacteroidetes	Bacteroidia	Flavobacteriales	Crocinitomicaceae	Crocinitomix
>ASV_1813.1.253	UACGGAGGGUCCAAGCGUUAUCCGGAAUCAUUGGGUUUAAAGGGUCCGUAGGCGGGCAAUUAAGUCAGAGGUGAAAUCCCACAGCUCAACUGUGGAACUGCCUUUGAUACUGGUUGUCUUGAGUUACAGUGAAGUAGAUAGAAUAUGUAGUGUAGCGGUGAAAUGCAUAGAUAUUACAUAGAAUACCGAUUGCGAAGGCAGUCUACUAACUGUAUACUGACGCUAAUGGACGAAAGCGUGGGGAGCGAACAGG	Bacteria	Bacteroidetes	Bacteroidia	Flavobacteriales	Flavobacteriaceae	Lutimonas
>ASV_1630.1.253	UACGGAAGGUGCAAGCGUUAUCCGGAAUCACUGGGUUUAAAGGGUGCGUAGGCUGUUUUAUAAGUCAGAAGUGAAAGAUGCGGGCUUAACCUGCAAACUGCUUUUGAAACUGUAAGACUUGAAAUAGGUUGAGGUUAGCGGAAUGUGACAUGUAGCGGUGAAAUGCAUAGAUAUGUCAUAGAACACCAAUUGCGAAGGCAGCUGACUAGACCUCAUUUGACGCUGAGGCACGAAAGCGUGGGGAGCGAACAGG	Bacteria	Bacteroidetes	Bacteroidia	Chitinophagales	Saprospiraceae	uncultured
>ASV_1817.1.254	UACGAAGGGGGCAAGCGUUAUUCGGAUUUAUUGGGCGUAAAGAGUGCGUAGGCUGAUUUACAAGUUAUAAGUGAAAUCCUUUAGCUCAACUAAAGAACUGCUUAUAAAACUGUAAAACUAGAGUUUAAUAAAAAGAUAGAAGAAUUUUCAAUGUAGAGGUGAAAUUCAUAGAUAUUGAAAGGAAUACCAAAAGCGAAAGCAUCUAUCUAAGAAAAAACUGACGCUGUAGCACGAAAGCGUGGGGAGCAAACAGG	Bacteria	Proteobacteria	Alphaproteobacteria	Rickettsiales	Midichloriaceae	MD3-55
>ASV_1634.1.253	UACGGAGGGAGCUAGCGUUGUUCGGAAUUACUGGGCGUAAAGCGCGCGUAGGCGGUUUUUUAAGUCAGAGGUGAAAGCCCAGUGCUCAACACUGGAACUGCCUUUGAAACUGGAAAACUUGAAUCUUGGAGAGGUCAGUGGAAUUCCGAGUGUAGAGGUGAAAUUCGUAGAUAUUCGGAAGAACACCAGUGGCGAAGGCGACUGACUGGACAAGUAUUGACGCUGAGGUGCGAAAGCGUGGGGAGCAAACAGG	Bacteria	Proteobacteria	Alphaproteobacteria	Sphingomonadales	Sphingomonadaceae	Sphingopyxis
>ASV_1820.1.253	UACGGGGGGUGCAAGCGUUGUUCGGAAUUAUUGGGCGUAAAGCGUGCGUAGGCUGACACCUAAGUCUGAUGUGAAAUCCCUCGGCUCAACCGAGGACGUGCAUUGGAUACUGGGUGUCUUGAGUCCUGGAGGGGAGAGCGGAAUUCCCAGUGUAGAGGUGAAAUUCGUAGAUAUUGGGAGGAACACCAGCGGCGAAAGCGGCUCUCUGGACAGUGACUGACGCUGAGGCACGAAAGCAUAGGUAGCAAACAGG	Bacteria	Proteobacteria	Deltaproteobacteria	PB19
>ASV_1638.1.253	GACGGAGGAUGCAAGUGUUAUCCGGAAUCACUGGGCGUAAAGCGUCUGUAGGUUGUUGUUUAAGUCAACUGUUAAAUCUUGAGGCUCAACCUCGAAAUCGCAGUCGAAACUAUUCAACUUGAGUAUAGUAGGGGUAAAGGGAAUUUCCAGUGGAGCGGUGAAAUGCGUAGAGAUUGGAAAGAACACCGAUGGCGAAGGCACUUUACUGGGCUAUUACUGACACUCAGAGACGAAAGCUAGGGUAGCAAAUGGG	Bacteria	Cyanobacteria	Oxyphotobacteria	Chloroplast
>ASV_1826.1.253	UACGAAGGGGGCAAGCGUUACUCGGAAUUAUUGGGCGUAAAGCGUGCGUAGGCGGCUUUAUAAGUUGGAAGUGAAAGCCUUUGGCUCAACCAAAGAAUUGCUUACAAAACUGUAAAGCUAGAGUAUUAGAGAGGAUAGAAGAAUUUCUGAUGUAGGGGUGAAAUCCGUAGAUAUCAGAAAGAAUAUCGAAGGCGAAAGCAUCUGUCUGGCUAAAUACUGACGCUGUUGCACGAAAGCGUGGGGAGCAAACAGG	Bacteria	Proteobacteria	Alphaproteobacteria	Rickettsiales	Midichloriaceae	MD3-55
>ASV_164.1.253	UACGGAGGGUCCGAGCGUUAUCCGGAAUCAUUGGGUUUAAAGGGUCCGCAGGCGGUCUUUUAAGUCAGAGGUGAAAUCCUACAGCUCAACUGUAGAACGGCCUUUGAUACUGAAAGACUUGAGUUAUUAUGAAGUGGUUAGAAUGUGUGGUGUAGCGGUGAAAUGCAUAGAUAUCACACAGAAUACCGAUUGCGAAGGCAGAUCACUAAUAAUAUACUGACGCUCAUGGACGAAAGCGUGGGGAGCGAACAGG	Bacteria	Bacteroidetes	Bacteroidia	Flavobacteriales	Flavobacteriaceae	NS4 marine group
>ASV_183.1.253	UACGGAGGGUGCAAGCGUUAAUCGGAAUUACUGGGCGUAAAGCGUGCGUAGGUGGUUUAGUAAGUCGGAUGUGAAAUCCCCGGGCUCAACCUGGGAAUUGCAUUCGAAACUGCUUCACUAGAGUCUAGCAGAGGGAUGGGGAAUUCCGGGUGUAGCGGUGAAAUGCGUAGAGAUCCGGAGGAACAUCAGUGGCGAAGGCGCCAUCCUGGGCUAAGACUGACACUGAGGCACGAAAGCGUGGGGAGCAAACAGG	Bacteria	Proteobacteria	Gammaproteobacteria	Tenderiales	Tenderiaceae	Candidatus Tenderia
>ASV_1641.1.253	UACGGAGGGUCCGAGCGUUAUCCGGAAUUAUUGGGUUUAAAGGGUCCGUAGGCGGGCGAUUAAGUCAGUGGUGAAAGUCUGCAGCUCAACUGUAGAAUUGCCUUUGAUACUGAUCGUCUUGAGUUAUAGUGAAGUUGCCGGAAUAUGUAGUGUAGCGGUGAAAUGCAUAGAUAUUACAUAGAACACCGAUUGCGAAGGCAGGUGACUAACUAUAUACUGACGCUGAUGGACGAAAGCGUGGGGAGCGAACAGG	Bacteria	Bacteroidetes	Bacteroidia	Flavobacteriales	Flavobacteriaceae	Pibocella
>ASV_1833.1.253	UACGGAGGGGGCUAGCGUUGUUCGGAAUUACUGGGCGUAAAGCGCUCGUAGGCGGAUUGGUCAGUCAGAGGUGAAAGCCCAGGGCUCAACCUUGGAAUUGCCUUUGAUACUGCCAGUCUUGAGUUCGGGAGAGGUGAGCGGAAUUCCGAGUGUAGAGGUGAAAUUCGUAGAUAUUCGGAGGAACACCAGAGGCGAAGGCGGCUCACUGGACCGAUACUGACGCUGAGGAGCGAAAGCGUGGGGAGCAAACAGG	Bacteria	Proteobacteria	Alphaproteobacteria	Caulobacterales	Hyphomonadaceae	Maricaulis
>ASV_1645.1.253	UACGGAGGGGGCUAGCGUUGUUCGGAAUUACUGGGCGUAAAGCGCACGUAGGCGGACUGGAAAGUUGGGGGUGAAAUCCCGGGGCUCAACCCCGGAACUGCCUUCAAAACUCCCAGUCUGGAGGUCGAGAGAGGUGAGUGGAAUUCCGAGUGUAGAGGUGAAAUUCGUAGAUAUUCGGAGGAACACCAGUGGCGAAGGCGGCUCACUGGCUCGAUACUGACGCUGAGGUGCGAAAGCGUGGGGAGCAAACAGG	Bacteria	Proteobacteria	Alphaproteobacteria	Rhodobacterales	Rhodobacteraceae	Amaricoccus
>ASV_1837.1.253	UACUAGGGGUGCAAGCGUUGUCCGGAAUCACUGGGCGUAAAGGGUCCGUAGGCGUCCUAACAAGUCAUUUGUUAAAGACACCGGCUUAACCGGUGGCCUGCAUUUGAAACUGUUAGGAUAGAGUAUAGGAGAGGAAAGUGGAAUUCCUGGUGUAGCGGUGACAUGCGUAGAUAUCAGGAGGAACACCAAUGGCGAAGGCAGCUUUCUGGCCUAUUACUGACGCUGAUGGACGAAAGCGUGGGGAGCGAACAGG	Bacteria	Marinimicrobia (SAR406 clade)
>ASV_1649.1.253	UACAGAGGGCCCGAGCGUUAAUCGGAAUCACUGGGCUUAAAGCGUACGUAGGCGGACUUGAAGGCAUCUUGUGAAAUCCCUCGGCUCAACCGGGGAAUUGCAGGGUGAACCACAAGUCUUGAGGCGAGUAGAGGCGGUCGGAACGAUAGGUGGAGCGGUGAAAUGCGUAGAUAUCUAUCGGAACGCCAAAGGUGAAGACAGGCCGCUAGGCUCGUCCUGACGCUGAGGUACGAAAGCAUGGGUAGCGAACGGG	Bacteria	Planctomycetes	Phycisphaerae	Phycisphaerales	Phycisphaeraceae	CL500-3
>ASV_1840.1.254	UACGAAGGGGGCAAGCGUUAUCCAAAAUGAUUGGGCGUAAAGUGUUCGUAGGCGGUAUUUGUUGUUGUAUGUAAAAUGUUAGGUUUGUUGCUUAACCUUGCAUAUAAUACUCUUUUACUGGAGUAAAAUAGAGGAUAAUAGAAUUUUAUACGGAAGAGUAAAAUCUUAUGAUUUAUGGAGGAAUGUCAGUGGCGAAAGCGAUUAUCUGGAUUUUUUACUGACGCUGAGGAACGAAAGCAUGGGGAGCAAACAGG	Bacteria	Proteobacteria	Alphaproteobacteria	Rickettsiales	Mitochondria
>ASV_1654.1.253	UACGGAGGAUCCAAGCGUUAUCCGGAAUCAUUGGGUUUAAAGGGUCCGCAGGCGGUCUAUUAAGUCAGAGGUGAAAUCCUAUCGCUCAACGAUAGAACUGCCUUUGAUACUGGUAGACUUGAGUUAUUGUGAAGUAGUUAGAAUGUGUAGUGUAGCGGUGAAAUGCAUAGAUAUUACACAGAAUACCGAUUGCGAAGGCAGAUUACUAACAAUAUACUGACGCUCAGGGACGAAAGCGUGGGUAGCGAACAGG	Bacteria	Bacteroidetes	Bacteroidia	Flavobacteriales	Flavobacteriaceae	NS5 marine group
>ASV_1844.1.253	UACAGGGGUCGCAAGCGUUAUCCGAAAUUAUUGGGCGUAAAGAGUCUGUAGGUGGUUUGAAUAGUCUUAUGUUAAAUACCAGGGCCCAACCCUGGAUAGGCAUAGGAAACUUUCUGACUUGAGUAUGAAAGGGGGAAAGGGAAUUCUCAGAGGAGCGGUGGAAUGCGUAGAUAUUGAGAAGAACACCGAUGGCGAAAGCACUUUCCUGGUUCAUUACUGACACUGAGAGACGAAAGCUAGGGGAGCGAAAAGG	Bacteria	Cyanobacteria	Oxyphotobacteria	Chloroplast
>ASV_1658.1.253	GACGGAGGAUGCAAGUGUUAUCCGGAAUCACUGGGCGUAAAGCGUCUGUAGGUGGUUUAUUAAGUCGACUGUUAAAUCUUGAGGCUCAACUUCAAAAUCGCAGUCGAAACUAUUAGACUUGAGUAUAGUAGAGGUAAAGGGAAUUUCUAGUGGAGCGGUGAAAUGCGUAGAUAUUAGAAAGAACACCAAUUGCGAAGGCACUUUACUUGGCUAUUACUGACACUCAGAGACGAAAGCUAGGGUAGCAAAUGGG	Bacteria	Cyanobacteria	Oxyphotobacteria	Chloroplast
>ASV_1850.1.253	UACGGAGGGGGCUAGCGUUGUUCGGAAUUACUGGGCGUAAAGCGUACGUAGGCGGAUCAGAAAGUAUGGGGUGAAAUCCCAGGGCUCAACCCUGGAACUGCCUCAUAAACUCCUGGUCUUGAGUUCGAGAGAGGUGAGUGGAAUUGCGAGUGUAGAGGUGAAAUUCGUAGAUAUUCGCAGGAACACCAGUGGCGAAGGCGGCUCACUGGCUCGAUACUGACGCUGAGGUACGAAAGUGUGGGGAGCAAACAGG	Bacteria	Proteobacteria	Alphaproteobacteria	Rhodobacterales	Rhodobacteraceae	Sedimentitalea
>ASV_1661.1.253	UACGGAGGGUGCGAGCGUUAAUCGGAAUUACUGGGCGUAAAGCGCAUGCAGGUGGUGGAUUAAGUCAGAUGUGAAAGCCCGGGGCUCAACCUCGGAAGGUCAUUUGAAACUGAUUCACUAGAGUACUGUAGAGGGGGGUAGAAUUUCAGGUGUAGCGGUGAAAUGCGUAGAGAUCUGAAGGAAUACCAGUGGCGAAGGCGGCCCCCUGGACAGAUACUGACACUCAGAUGCGAAAGCGUGGGGAGCAAACAGG	Bacteria	Proteobacteria	Gammaproteobacteria	Vibrionales	Vibrionaceae	Vibrio
>ASV_1854.1.253	UACGGAGGGUCCAAGCGUUAUCCGGAUUUAUUGGGUUUAAAGGGUACGUAGGCGGAAGAUUAAGUCAGUAGUGAAAGCCCAUCGCUCAACGAUGGAACUGCUAUUGAUACUGGUUUUCUUGAAUAUACUUGAAGUAGGCGGAAUACGACAUGUAGCGGUGAAAUGCAUAGAUAUGUCGUAGAACACCGAUUGCGAAGGCAGCUUACUAAGGUAUUAUUGACGCUAAUGUACGAAAGCGUGGGGAGCGAACAGG	Bacteria	Bacteroidetes	Bacteroidia	Flavobacteriales	Cryomorphaceae	uncultured
>ASV_1666.1.253	UACGGAGGGUGCAAGCGUUAAUCGGAAUUACUGGGCGUAAAGCGCACGCAGGCGGUCUGUUAAGCUAGAUGUGAAAGCCCCGCGCUCAACGUGGGAUGGUCAUUUAGAACUGGCAGACUAGAGUUUUGGAGAGGAGAGUGGAAUUUCUGGUGUAGCGGUGAAAUGCGUAGAUAUCAGAAGGAACAUCAGUGGCGAAGGCGACUCUCUGGUCAAUAACUGACGCUCAUGUGCGAAAGUGUGGGUAGCGAACGGG	Bacteria	Proteobacteria	Gammaproteobacteria	Alteromonadales	Alteromonadaceae	Glaciecola
>ASV_1858.1.254	UACGGGGGGCGCAAGCGUUGUUCGGAAUUACUGGGCGUAAAGGGCAGGUAGGUGGUUUAUUAAGUCGACUGUGAAAAUCCGGGGCUCAACCCCGCGAAAUGCAGGCGAAACUGGUAGACUAGAGACCGGUAGAGGCUAGUGGAAUUCCUGGUGUAGCGGUGGAAUGCGUAGAUAUCAGGAAGAACACCAGUGGCGAAGGCGGCUAGCUGGGCCGGAUCUGACACUGAACUGCGAAAGCGUGGGGAGCAAACAGG	Bacteria	Gemmatimonadetes	BD2-11 terrestrial group
>ASV_167.1.253	UACGGAGGGUGCAAGCGUUAUCCGGAUUUAUUGGGUUUAAAGGGUCCGUAGGUGGACAAUUAAGUCAGCGGUGAAAUCCCACAGCUCAACUGUGGAACUGCCAUUGAUACUGGUUGUCUUGAGUACGUUAGAAGUUGGCGGAAUAGGUCAUGUAGCGGUGAAAUGCUUAGAUAUGACCUAGAACACCGAUUGCGAAGGCAGCCAACUAUGCCGUUACUGACACUGAGGGACGAAAGCGUGGGGAGCGAACAGG	Bacteria	Bacteroidetes	Bacteroidia	Flavobacteriales	NS9 marine group
>ASV_186.1.253	UACGUAGGGUGCAAGCGUUGUCCGGAAUUAUUGGGCGUAAAGAGCUCGUAGGCGGUUUGUCACGUCUGCUGUGAAAUUUCGAGGCUCAACCUCGAACUUGCAGUGGGUACGGGCAGGCUAGAGUGCAGUAGGGGAGAUGGGAAUUCCUGGUGUAGCGGUGGAAUGCGCAGAUAUCAGGAGGAACACCAAUGGCGAAGGCACAUCUCUGGGCUGUAACUGACGCUGAGGAGCGAAAGCGUGGGGAGCGAACAGG	Bacteria	Actinobacteria	Actinobacteria	Micrococcales	Microbacteriaceae	Candidatus Aquiluna
>ASV_1673.1.253	UACGGAGGGUCCGAGCGUUAAUCGGAAUUACUGGGCGUAAAGCGUACGCAGGCGGUUUGUUAAGCGAGAUGUGAAAGCCCCGGGCUCAACCUGGGAACUGCAUUUCGAACUGAUAAACUAGAGUUUUGUAGAGGGUGGUAGAAUUUCAGGUGUAGCGGUGAAAUGCGUAGAGAUCUGAAGGAAUACCAGUGGCGAAGGCGGCCACCUGGACAAAAACUGACGCUCAUGUACGAAAGCGUGGGGAGCAAACGGG	Bacteria	Proteobacteria	Gammaproteobacteria	Alteromonadales	Shewanellaceae	Psychrobium
>ASV_1861.1.253	UACGAAGGUCCCGAGCGUUAUUCGGAAUCACUGGGCGUAAAGGGAGCGUAGGCGGCGUGGUAAGUCAGAUGUGAAAUCUGGAGGCUCAACCUCCAAACUGCAUUCGAUACUGCCGUGCUAGAGUAAUGGAGAGGUAACUGGAAUUCUCAGUGUAGCAGUGAAAUGCGUAGAUAUUGAGAGGAAGACCAAUGGCGAAAGCAGGUUACUGGACAUUUACUGACGCUGAGGCUCGAAGGCUAGGGUAGCGAAAGGG	Bacteria	Verrucomicrobia	Verrucomicrobiae	Verrucomicrobiales	Rubritaleaceae	Rubritalea
>ASV_1677.1.253	UACGGAGGGUGCGAGCGUUAAUCGGAAUUACUGGGCGUAAAGCGCGCGUAGGCGGUUUGUUAAGUCGGAUGUGAAAGCCCCGGGCUCAACCUGGGAAUUGCAUCCGAUACUGGCCGACUGGAGUGCGAGAGAGGGAGGUAGAAUUCCACGUGUAGCGGUGAAAUGCGUAGAUAUGUGGAGGAAUACCGGUGGCGAAGGCGGCCUCCUGGCUCGACACUGACGCUGAGGUGCGAAAGCGUGGGGAGCAAACAGG	Bacteria	Proteobacteria	Gammaproteobacteria	Cellvibrionales	Halieaceae	Pseudohaliea
>ASV_1865.1.253	UACGGAGGGAGCUAGCGUUGUUCGGAAUUACUGGGCGUAAAGCGCGCGUAGGCGGUGAUUCAAGUCAGAGGUGAAAGCCCGGGGCUCAACCCCGGAACUGCCUUUGAAACUAGAUUGCUAGAAUCUUGGAGAGGUCAGUGGAAUUCCGAGUGUAGAGGUGAAAUUCGUAGAUAUUCGGAAGAACACCAGUGGCGAAGGCGACUGACUGGACAAGUAUUGACGCUGAGGUGCGAAAGCGUGGGGAGCAAACAGG	Bacteria	Proteobacteria	Alphaproteobacteria	Sphingomonadales	Sphingomonadaceae	Sphingopyxis
>ASV_1680.1.253	UACGUGGGGAGCAAGCGUUGUUCGGAUUUACUGGGCGUAAAGAGCUCGUAGGUGGAUGUGUAAGUCGGAUGUGAAAUCCUCUGGCUCAACCAGAGAACUGCACCCGAAACUGCACAUCUUGAGUCCAGCAGAGGGAAUCGGAAUCAAGGGUGUAGCGGUGAAAUGCGUAGAGAUCCUUGAGAACACCAGUGGCGAAGGCGGAUUCCUGGGCUGGCACUGACACUGAGGAGCGAAAGCGUGGGUAGCGAACAGG	Bacteria	PAUC34f
>ASV_1869.1.253	UACGGAGGGGGUUAGCGUUGUUCGGAAUUACUGGGCGUAAAGCGCACGUAGGCGGAUUGGAAAGUAAAGGGUGAAAUCCCAGGGCUCAACCCUGGAACUGCCUUUUAAACUAUCAGUCUAGAGUUCGAGAGAGGUGAGUGGAAUUCCAAGUGUAGAGGUGAAAUUCGUAGAUAUUUGGAGGAACACCAGUGGCGAAGGCGGCUCACUGGCUCGAUACUGACGCUGAGGUGCGAAAGCGUGGGGAGCAAACAGG	Bacteria	Proteobacteria	Alphaproteobacteria	Rhodobacterales	Rhodobacteraceae	Loktanella
>ASV_1684.1.253	UACGGAAGGUCCAAGCGUUAAUCGGAAUUACUGGGCGUAAAGCGCGCGUAGGUGGUUUAUUAAGUUGGAUGUGAAAGCCCCGGGCUCAACCUGGGAACUGCAUCCAAAACUGGUUCACUAGAGUACGAUAGAGGGAGGUAGAAUUCACAGUGUAGCGGUGGAAUGCGUAGAUAUUGUGAAGAAUACCAAUGGCGAAGGCAGCCUCCUGGAUCUGUACUGACACUGAGGUGCGAAAGCGUGGGUAGCGAACAGG	Bacteria	Proteobacteria	Gammaproteobacteria	SAR86 clade
>ASV_1876.1.253	UACGGAGGAUCCAAGCGUUAUCCGGAAUUAUUGGGUUUAAAGGGUUCGCAGGCGGUCUUUUAAGUCAGAGGUGAAAGCCUACAGCUCAACUGUAGAAUGGCCUUUGAUACUGAAAGACUUGAGUUAUUGUGAAGUGGUUAGAAUGUGUGGUGUAGCGGUGAAAUGCAUAGAUAUCACACAGAAUACCGAUUGCGAAGGCAGAUCACUAACAAUAUACUGACGCUCAUGAACGAAAGCGUGGGGAGCGAACAGG	Bacteria	Bacteroidetes	Bacteroidia	Flavobacteriales	Flavobacteriaceae	NS4 marine group
>ASV_1688.1.253	GACGGAGGAUGCAAGUGUUAUCCGGAAUCACUGGGCGUAAAGCGUCUGUAGGUGGCUUAGUAAGUCUAUUGUUAAAGCUUAAGGCUUAACCUUAAAACAGCAACGGAAACUACUAGGCUUGAGUAUGGUAGAGGUAAAAGGAAUUUCCAGUGGAGCGGUGAAAUGCGUAGAUAUUGGAAAGAACACCGAUGGCGAAGGCAUUUUACUGGGCCAUAACUGACACUCAGAGACGAAAGCUAGGGUAGCAAAUGGG	Bacteria	Cyanobacteria	Oxyphotobacteria	Chloroplast
>ASV_188.1.253	UACUAAAGGUGCAAGCGUUAAUCGGAAUUACUGGGCGUAAAGCGCGCGUAGGUGGUUUGUUAAGUUGGAUGUGAAAGCCCAGGGCUCAACCUUGGAACUGCAUUCAAAACUGACUCACUAGAGUACGAGAGAGGUUAGUGGAAUUUCCUGUGUAGCGGUGAAAUGCGUAGAGAUGGGAAGGAACACCAGUGGCGAAGGCGACUGACUGGCUCGAUACUGACACUGAGGUGCGAAAGCGUGGGGAGCAAACGGG	Bacteria	Proteobacteria	Gammaproteobacteria	Oceanospirillales	Saccharospirillaceae	Oleispira
>ASV_169.1.253	CGUAGGACCCAAGCGUUAUCCGGAGUGACUGGGCGUAAAGAGUUGCGUAGGUGGUUUGUUAAGUGAAUAGUGAAAGCUGGCGGCUCAACCGUACAGACUAUUAUUCAAACUGGCAAACUCGAGAACAGCAGAGGUAACUGGAAUUUCUGAAGUAGGGGUAAUAUCCGUAGAUAUCAGAAGGAACACCAAUGGCGUAGGCAGGUUACUGGGCUGUUUCUGACACUGAGGCACGAAAGCGUGGGGAGCGAACCGG	Bacteria	Patescibacteria	Saccharimonadia	Saccharimonadales	Saccharimonadaceae
>ASV_1883.1.253	UACAGAGGGUGCAAGCGUUAAUCGGAAUUACUGGGCGUAAAGCGCGCGUAGGUGGUUUGUUAAGUCGGAUGUGAAAUCCCAGGGCUCAACCUUGGAAUGGCACCCGAUACUGGCAGGCUAGAGUAUGGUAGAGGGGUGUGGAAUUUCCUGUGUAGCGGUGAAAUGCGUAGAUAUAGGAAGGAACAUCAGUGGCGAAGGCGACACCCUGGACUAAUACUGACACUGAGGUGCGAAAGCGUGGGGAGCAAACAGG	Bacteria	Proteobacteria	Gammaproteobacteria	Oceanospirillales	Marinomonadaceae	Marinomonas
>ASV_1691.1.253	UACGGAGGGGGCAAGCGUUGUUCGGAAUUACUGGGCGUAAAGCGCGCGUAGGCGGUUAGUCAAGUCAGGCGUGAAAUCCCGGGGCUCAACCCCGGAACUGCGCUUGAUACUGACUUACUAGAGGUCGGGAGAGGGUAGUGGAAUUCCCAGUGUAGAGGUGAAAUUCGUAGAUAUUGGGAAGAACACCAGCGGCGAAGGCGGCUACCUGGACCGAUACUGACGCUGAGGUGCGAAAGCGUGGGGAGCAAACAGG	Bacteria	Proteobacteria	Alphaproteobacteria	Rhodospirillales	Magnetospiraceae	uncultured
>ASV_1887.1.253	UACGGAGGGUGCAAGCGUUGUCCGGAUUUAUUGGGUUUAAAGGGUGCGUAGGCGGGUCUUUAAGUCAGUGGUGAAAGCCUGCGGCUCAACCGUAGAACUGCCAUUGAUACUGGAGGCCUUGAGUGUACUAGAGGUAGGCGGAAUUUAUGGUGUAGCGGUGAAAUGCAUAGAUACCAUAAAGAACACCGAUAGCGUAGGCAGCUUACUGGAGUACAACUGACGCUGAGGCACGAAAGCAUGGGUAGCGAACAGG	Bacteria	Bacteroidetes	Bacteroidia	Cytophagales	Cyclobacteriaceae	Roseivirga
>ASV_1695.1.253	UACGGAGGGUGCAAGCGUUAAUCGGAAUUACUGGGCGUAAAGCGCGCGUAGGCGGUUUGUUAAGCGAGAUGUGAAAGCCCAGGGCUCAACCUUGGAAUUGCAUUUCGAACUGGCAGGCUAGAGUACAGUAGAGGGUGGUGGAAUUUCCAGUGUAGCGGUGAAAUGCGUAGAGAUUGGAAGGAACAUCAGUGGCGAAGGCGGCCACCUGGACUGAUACUGACGCUGAGGUGCGAAAGCGUGGGGAGCAAACAGG	Bacteria	Proteobacteria	Gammaproteobacteria	Cellvibrionales	Cellvibrionaceae	Candidatus Endobugula
>ASV_1890.1.253	UACGGAGGGUCCAAGCGUUAUCCGGAUUUAUUAGGUUUAAAGGGUCCGCAGGCGGGAUAUUAAGUCAGUGGUGAAAGCCUACAGCUCAACUGUAGAACUGCCAUUGAUACUGAUAUUCUUGAGUGUGGUUGAAGUGGGCGGAAUAUGUCAUGUAGCGGUGAAAUGCAUAGAUAUGACAUAGAACACCAAUUGCGAAGGCAGCUCACUAAGCCAUUACUGACGCUGAGGGACGAAAGCGUGGGGAGCGAACAGG	Bacteria	Bacteroidetes	Bacteroidia	Flavobacteriales	NS9 marine group
>ASV_1699.1.253	UACGGAGGGUGCAAGCGUUAAUCGGAAUUACUGGGCGUAAAGCGCUCGUAGGCGGUUUGUUAAGUCGGAUGUGAAAGCCCCGGGCUCAACCUGGGAACUGCAUUCGAUACUGGCAAACUAGAGUAUAGAAGAGGCAAGUGGAAUUCCAGGUGUAGCGGUGAAAUGCGUAGAUAUCUGGAGGAACAUCAGUGGCGAAGGCGACUUGCUGGUCUAAUACUGACGCUGAGGAGCGAAAGCGUGGGGAGCAAACGGG	Bacteria	Proteobacteria	Gammaproteobacteria	Arenicellales	Arenicellaceae	uncultured
>ASV_1894.1.254	UACGAAGGGGGCGAGCGUUAUCCGGAAUUACUGGGCGUAAAGUGUUCGUAGACGGUAUCUGUUGUUUUAUGUAAAAUAUUAAGUUAGUAGCUUAAAAAUGCGUACAAUACACUUUUACUAGAGUUUAAUAGAGGAUAACAGAAUUUUAUAUUAUAGGGGUAAAAUCCAAAGAUUUAUAAAGGAAUGUCAGUGGCGAAGGCGGUUAUCUGGGUUAUUACUGACGUUGAGGAACGAAAGCGUAGGGAGCAAACAGG	Bacteria	Proteobacteria	Alphaproteobacteria	Rickettsiales	Mitochondria
>ASV_1702.1.253	UACGGAGGGUGCAAGCGUUAUCCGGAAUCAUUGGGUUUAAAGGGUCCGCAGGCGGACUAAUAAGUCAGUGGUGAAAGCCUACAGCUUAACUGUAGAACUGCCAUUGAAACUAUUAGUCUUGAAUUCGGUCGAAGUGGGCGGAAUGUGUCAUGUAGCGGUGAAAUGCAUAGAUAUGACACAGAACACCGAUAGCGAAGGCAGCUCACUAGGCCUGAAUUGACGCUCAGGGACGAAAGCGUGGGGAGCGAACAGG	Bacteria	Bacteroidetes	Bacteroidia	Flavobacteriales	Crocinitomicaceae	Fluviicola
>ASV_1899.1.253	UACGGAGGGUGCAAGCGUUAAUCGGAAUUACUGGGCGUAAAGCGCACGCAGGUGGUCAAUUAAGCUAGAAGUGAAAGCCCCGCGCUCAACGUGGGAAGGCCUUUUAGAACUGGUUGACUAGAGUCUUGGAGAGGAGAGUGGAAUUUCAGGUGUAGCGGUGAAAUGCGUAGAUAUCUGAAGGAACAUCAGUGGCGAAGGCGACUCUCUGGCCAAAGACUGACACUCAUGUGCGAAAGUGUGGGUAGCGAACAGG	Bacteria	Proteobacteria	Gammaproteobacteria	Alteromonadales	Alteromonadaceae	Glaciecola
>ASV_1706.1.253	UACGGAGGAUGCAAGCGUUAUCCGGAUUUAUUGGGUUUAAAGGGUCCGUAGGCGGAUUUUUAAGUCAGUGGUGAAAGCCUACAGCUCAACUGUAGAACUGCCAUUGAUACUGAAGAUCUUGAAUAUAUAUGAAGUGGGCGGAAUGCGUCAUGUAGCGGUGAAAUGCACAGAUAUGACGCAGAACACCAAUUGCGAAGGCAGCUCACUAAUGUAUUAUUGACGCUGAGGGACGAAAGCAUGGGGAGCGAACAGG	Bacteria	Bacteroidetes	Bacteroidia	Flavobacteriales	NS9 marine group
>ASV_1901.1.253	UACGGGGGGGACAAGUGUUAUUCGGAAUGACUGGGUGUAAAGAGUCUGUAGGCGGUUUUUUAAGUUGAAAUAUAAAUCUUGUAGCUUGACUUCAAGAAAGGUUUCAAAACUGAAAGACUAGAGUUUGAUAGGGGAAAGUAGAAUUUCUAAUGGAGGGAUAAAAUUCAUAGAGAUUAGAAGGAAUACCAGAGGCGAAGGCGACUUUCUGGAUCAAAACUGACGCUGAGAGACGAAAGCAUGGGUAGCGAACAGG	Bacteria	Proteobacteria	Alphaproteobacteria	Rickettsiales	Mitochondria
>ASV_171.1.253	UACGGGGGAUGCAAGCGUUAUCCGGAAUCAUUGGGCGUAAAGCGCCUGUAGGUUGUUUAAUAAGUCUGUUGUUAAAGACUAGGGCUCAACCCUAGAAAAGCAAUGGAAACUACUAGACUAGAGUAUGGCAGGGGUAGAGGGAAUUUCUAGUGUAGCGGUGAAAUGCGUAGAUAUUAGAAAGAACACCGGUGGCGAAAGCGCUCUACUGGACCAUUACUGACACUCAGAGGCGAAAGCUAGGGUAGCAAAAGGG	Bacteria	Cyanobacteria	Oxyphotobacteria	Chloroplast
>ASV_1905.1.253	UACGUAGGGUGCAAGCGUUAAUCGGAAUUACUGGGCGUAAAGCGUGCGCAGGCGGUUAUACAAGACAGGCGUGAAAUCCCCGGGCUCAACCUGGGAAUUGCGUCUGUGACUGUAUAGCUAGAGUGUGUCAGAGGGGGGUAGAAUUCCACGUGUAGCAGUGAAAUGCGUAGAUAUGUGGAGGAAUACCAAUGGCGAAGGCAGCCCCCUGGGAUAACACUGACGCUCAUGCACGAAAGCGUGGGGAGCAAACAGG	Bacteria	Proteobacteria	Gammaproteobacteria	Betaproteobacteriales	Burkholderiaceae	Polynucleobacter
>ASV_1717.1.253	UACGAAGGUCCCAAGCGUUGUUCGGAAUCACUGGGCGUAAAGGGAGCGUAGGCGGUGAGGUAAGUCAGAUGUGAAAUUCCAGGGCUCAACCCUGGAACUGCAUCCGAUACUGCCUCACUUGAGUAGUGGAGGGGCAUCUGGAAUUCACGGUGUAGCAGUGAAAUGCGUAGAGAUCGUGAGGAACACUAGUGGCGAAGGCGAGAUGCUGGACACUUACUGACGCUGAGGCUCGAAGGCCAGGGUAGCGAAAGGG	Bacteria	Verrucomicrobia	Verrucomicrobiae	Verrucomicrobiales	DEV007
>ASV_1908.1.253	UACAGAGAGUGCAAGCGUUAAUCGGAAUUACUGGGCGUAAAGCGCACGUAGGUGGAUAUUUAAGUCGGGUGUGAAAGCCCCAGGCUCAACCUGGGAACUGCAUCCGAUACUGGGUAUCUAGAGUAUAGUAGAGGGAAGUGGAAUUUCUGGUGUAGCGGUGAAAUGCGUAGAUAUCAGAAGGAACAUCAGUGGCGAAGGCGACUUCCUGGACUAAUACUGACACUGAGGUGCGAAAGCGUGGGGAGCAAACAGG	Bacteria	Proteobacteria	Gammaproteobacteria	Coxiellales	Coxiellaceae	Coxiella
>ASV_1720.1.253	UACGAAGGUCCCGAGCGUUAUUCGGAAUCACUGGGCGUAAAGGGAGCGUAGGCUGCGUGGUAAGUCAGAUGUGAAAUCUCAGAGCUCAACUCUGAAACUGCAUCCGAUACUGCCGCGCUAGAGUAAUGGAGGGGUAACUGGAAUUCUCAGUGUAGCAGUGAAAUGCGUAGAUAUUGAGAGGAAGACCAACGGCGAAGGCAGGUUACUGGACAUUUACUGACGCUGAGGCUCGAAGGCUAGGGUAGCGAAAGGG	Bacteria	Verrucomicrobia	Verrucomicrobiae	Verrucomicrobiales	Rubritaleaceae	Rubritalea
>ASV_1909.1.253	UACGGAGGGUGCAAGCGUUAUCCGGAAUCAUUGGGUUUAAAGGGUCCGCAGGCGGGCGUAUAAGUCAGUGGUGAAAUCUCUCGGCUUAACCGAGAAACUGCCAUUGAUACUGUACGUCUUGAAUUCGGUCGAAGUGGGCGGAAUAUGACAUGUAGCGGUGAAAUGCUUAGAUAUGUCAUAGAACACCGAUAGCGAAGGCAGCUCACUAGGCCUGGAUUGACGCUCAGGGACGAAAGCGUGGGGAGCGAACAGG	Bacteria	Bacteroidetes	Bacteroidia	Flavobacteriales	Crocinitomicaceae	uncultured
>ASV_1724.1.253	UACGGAGGGUACAAACGUUGUUCGGAAUCACUGGGCAUAAAGCGCGCGUAGGCGGUCUAUCCAGUUAGGUGUGAAAGCCCUCGGCUCAACCGAGGAAUUGCAUCUAAUACUAGUAGGCUUGAGGAUGGUAGGGGUGUGUGGAACUUCAGGUGGAGCGGUGAAAUGCGUAGAUAUCUGAAGGAACACCUGUGGCGAAAGCGGCACACUGGAUCAUUUCUGACGCUGAGGCGCGAAAGCUAGGGUAGCGAACGGG	Bacteria	Planctomycetes	OM190
>ASV_1907.1.253	UACGGGGGGUGCAAGCGUUAAUCGGAAUUACUGGGCGUAAAGCGUGCGUAGGUGGUUUUGUAAGUUGGCUGUGAAAGCCCCGGGCUCAACCUGGGAUGGUCAGUCAAAACUACAAGACUAGAGUACAAUAGAGGGGUGUGGAAUUUCCGGUGUAGCGGUGAAAUGCGUAGAGAUCGGAAGGAACACCAGUGGCGAAGGCGGCACCCUGGAUUGAUACUGACACUGAGGUACGAAAGCGUGGGGAGCAAACAGG	Bacteria	Proteobacteria	Gammaproteobacteria	Legionellales	Legionellaceae	uncultured
>ASV_1910.1.253	UACGGAGGGUGCAAGCGUUAUCCGGAAUCAUUGGGUUUAAAGGGUCCGCAGGCGGUCAAUUAAGUCAGAGGUGAAAUCCCAUAGCUUAACUAUGGAACUGCCUUUGAUACUGGUUGACUUGAGUUAUACGGAAGUAGAUAGAAUGUGUAGUGUAGCGGUGAAAUGCAUAGAGAUUACACAGAAUACCGAUUGCGAAGGCAGUCUACUACGUAUAUACUGACGCUCAUGGACGAAAGCGUGGGGAGCGAACGGG	Bacteria	Bacteroidetes	Bacteroidia	Flavobacteriales	Flavobacteriaceae	[Polaribacter] huanghezhanensis
>ASV_1914.1.252	UACGGGAGGGGCAAGCGUUAUUCGUAAUUACUGGGCGUACAGCGUCCGUAGAUUGUAAUAUAAGUUCUAUGUUAAAAUUUAAAGUUUAACUUUAAGAAAAGAUAAAAGACUGUUUUACUUGAGUUUAAUACGGAAGAGUAGAAUUUCAUGUUAAGGAGUAAAUUCCAAGAAUACAUGAAGGAACAUCGUUAGCGAAAGCAACUCUUUAGUACAAACUGACAUUGAGGGACGAAAGUGUAAGGAGCAAACAGG	Bacteria	Proteobacteria	Alphaproteobacteria	Rickettsiales	Mitochondria
>ASV_1918.1.253	UACGAAGGGGGCGAGCGUUGUUCGGAAUUACUGGGCGUAAAGGGCGCGUAGGCGGUCUUUUAAGUUAGGCGUGAAAGCCCCGGGCUCAACCCGGGAACUGCGUUUAAAACUGGAGGACUAGAAAACGGAAGAGGGUAGUGGAAUUCCCAGUGUAGAGGUGAAAUUCGUAGAUAUUGGGAAGAACACCAGUGGCGAAAGCGGCUACCUGGUCCGAUUUUGACGCUGAGGCGCGAAAGCGUGGGGAGCAAACAGG	Bacteria	Proteobacteria	Alphaproteobacteria	Puniceispirillales	SAR116 clade
>ASV_1920.1.253	GACGGAGGAUGCAAGUGUUAUCCGGAAUUAUUGGGCGUAAAGCGUCUGUAGGUUGUCUAGUAAGUCUAUUGUUAAAGGUUAAAGCUCAACUUUAAAACUGCGGUAGAAACUACUAGACUUGAGUAUAGUCGAAGUAGAGGGAAUUUCCAGUGAAGCGGUGAAAUGCGUAGAUAUUGGAAGGAACACCAAUGGCGAAAGCACUCUACUAGGCUUUUACUGACACUCAGAGACGAAAGCUAGGGUAGCAAAUGGG	Bacteria	Cyanobacteria	Oxyphotobacteria	Chloroplast
>ASV_1924.1.253	UACGGAGGGUGCAAGCGUUGUUCGGAUUUACUGGGCGUAAAGCGCGCGCAGGCGGACUAGCAAGUCAGAUGUGAAAUCCCAGGGCUUAACCCUGGAACUGCGUCUGAAACUGUUAGUCUAGAGUCUCACAGGGGGUAGGGGAAUUUCACGUGUAGGGGUAAAAUCCGUAGAGAUGUGAAGGAACACCGGUGGCGAAGGCGCCUACCUGGAUGAGUACUGACGCUGAGGCGCGAAAGCGUGGGGAGCAAACAGG	Bacteria	Proteobacteria	Deltaproteobacteria	Bdellovibrionales	Bacteriovoracaceae	Peredibacter
>ASV_1928.1.253	UACGGGAGUGGCAAGCGUUAUCCGGAAUUAUUGGGCGUAAAGCGUCCGCAGGCGGCCUAACAAGUCUGCUGUUAAAAAGUGGAGCUUAACUCCAUCAUGGCAGUGGAAACUGUUGGGCUAGAGUGUGGUAGGGGCAGAGGGAAUUCCCGGUGUAGCGGUGAAAUGCGUAGAUAUCGGGAAGAACACCAGUGGCGAAGGCGCUCUGCUGGGCCAUCACUGACGCUCAUGGACGAAAGCCAGGGGAGCGAAAGGG	Bacteria	Cyanobacteria	Oxyphotobacteria	Synechococcales	Cyanobiaceae	Synechococcus CC9902
>ASV_1935.1.253	UACGGAGGAUGCAAGCGUUAUCCGGAUUUAUUGGGUUUAAAGGGUCCGUAGGCGGGAAAUUAAGUCAGUGGUGAAAGCCUACAGCUCAACUGUAGAACUGCCAUUGAUACUGAUUUUCUUGAAUUUAUAUGAAGUGGGCGGAAUGCGUCAUGUAGCGGUGAAAUGCACAGAUAUGACGCAGAACACCAAUUGCGAAGGCAGCUCACUAAUGUAAUAUUGACGCUGAGGGACGAAAGCAUGGGGAGCGAACAGG	Bacteria	Bacteroidetes	Bacteroidia	Flavobacteriales	NS9 marine group
>ASV_1939.1.253	UACGGAGGGUGCAAGCGUUACUCGGAAUCACUGGGCGUAAAGCGCGCGCAGGCGGCCUUUUAAGUUGGAUGUGAAAGCCUAUGGCUCAACCAUAGAACUGCAUCCAAAACUAUUAGGCUAGAGUGUGGGAGAGGAAGAUGGAAUUAGUUGUGUAGGGGUAAAAUCCGUAGAGAUAACUAGGAAUACCAAAAGCGAAGGCAAUCUUCUGGAACAUUACUGACGCUGAGGCGCGAAAGCGUGGGGAGCAAACAGG	Bacteria	Epsilonbacteraeota	Campylobacteria	Campylobacterales	Sulfurovaceae	Sulfurovum
>ASV_1942.1.253	UACUAGGGGGGCAAGCGUUGUCCGGAUUUAUUGGGCGUAAAGAGUUCGUAGGCGGAUUUAUAAGUCGAAAUUGAAAUCCAAUGGCUUAACCAUUGUGACGGUUUCGAUACUGUAAAUCUUGAAUUAUGCAGAGGUAAGCGGAAUUCCUGGUGUAGCGGUGAAAUGCGUAGAUAUCAGGAGGAACACCAAAGGCGAAGGCAACUUACUGGGCAUCGAUUGACGCUGAGGAACGAAAGCGUGGGUAGCAAACAGG	Bacteria	Marinimicrobia (SAR406 clade)
>ASV_1944.1.253	GACGGAGGAUGCAAGUGUUAUCCGGAAUCACUGGGCGUAAAGCGUCUGUAGGUGGUUUAGUAAGUCAACUGUUAAAUCUUGAAGCUCAACUUCAAAAUCGCAGUCGAAACUACUAGACUUGAGUAUAGUAGGGGUAAAGGGAAUUUCCAGUGGAGCGGUGAAAUGCGUAGAGAUUGGAAAGAACACCGAUGGCGAAGGCACUUUACUGGGCUAUUACUGACACUCAGAGACGAAAGCUAGGGUAGCAAAUGGG	Bacteria	Cyanobacteria	Oxyphotobacteria	Chloroplast
>ASV_1947.1.252	UACGAAGGGUGCGAGCGUUGUUCGGAUUUAUUGGGCGUAAAGCGGGUGCAGGCGGAUACGUAAGUCAGAUGUGAAAUCUCGGGGCUCAACCCCGAAACUGCGUCUGAAACUACAUAUCUAGAAUCUCGUAGAGGGAGGCGGAAUUUCACAUGUAGGAGUAAAAUCCGUAGAGAUGUGAAGGAACACCAGAGGCGAAGGCGGCCUCCUGGGCGAGAAUUGACGCUGUAGCCGAAAGCGUGGGGAGCAAACAGG	Bacteria	Proteobacteria	Deltaproteobacteria	Bdellovibrionales	Bacteriovoracaceae	uncultured
>ASV_1950.1.253	UACUAGGGGUGCAAGCGUUGUCCGGAAUCACUGGGCGUAAAGGGUCCGUAGGCGUCCUAAUAAGUCAUUUGUUAAAGACACCGGCUUAACCGGUGACCUGCAUUUGAAACUGUUAGGAUAGAGUAUAGGAGAGGAAAGUGGAAUUCCUGGUGUAGCGGUGACAUGCGUAGAUAUCAGGAGGAACACCAAUGGCGAAGGCAGCUUUCUGGCCUAUUACUGACGCUGAUGGACGAAAGCGUGGGGAGCGAACAGG	Bacteria	Marinimicrobia (SAR406 clade)
>ASV_1954.1.253	UACGGAGGGUCCGAGCGUUAUCCGGAAUUAUUGGGUUUAAAGGGUCCGCAGGCGGGCAAUUAAGUCAGGGGUGAAAUGGUACGGCUCAACCGUAGCACUGCCCUUGAUACUGGUUGUCUUGAGUCAUAGUGAAGUGGCCGGAAUAUGUAGUGUAGCGGUGAAAUGCAUAGAUAUUACAUAGAACACCGAUUGCGAAGGCAGGUCACUAACUAUCGACUGACGCUGAUGGACGAAAGCGUGGGGAGCGAACGGG	Bacteria	Bacteroidetes	Bacteroidia	Flavobacteriales	Flavobacteriaceae	Eudoraea
>ASV_1958.1.253	UACGGAGGGGGCUAGCGUUGUUCGGAAUCACUGGGCGUAAAGCGUACGUAGGCGGACUAAUUAGUUGGGGGUGAAAUCCCGGAGCUCAACUCCGGAACUGCCUCCAAAACUGUUAGUCUUGAGAUCGAGAGAGGUAAGUGGAAUUCCGAGUGUAGAGGUGAAAUUCGUAGAUAUUCGGAAGAACACCAGUGGCGAAGGCGGCUUACUGGCUCGAUACUGACGCUGAGGUACGAAAGCGUGGGGAGCAAACAGG	Bacteria	Proteobacteria	Alphaproteobacteria	Parvibaculales	PS1 clade
>ASV_1961.1.253	UACGGAGGAUGCAAGCGUUAUCCGGAAUCAUUGGGUUUAAAGGGUCCGUAGGCGGACAAUUAAGUCAGGGGUGAAAUUCUGCGGCUCAACCGUAGAACUGCCUUUGAUACUGGUUGUCUUGAAUCGUUGUGAAGUGGUUAGAAUGAGUAGUGUAGCGGUGAAAUGCUUAGAGAUUACUCAGAAUACCGAUUGCGAAGGCAGAUCACUAACAACGUAUUGACGCUGAGGGACGAAAGCGUGGGGAGCGAACAGG	Bacteria	Bacteroidetes	Bacteroidia	Flavobacteriales	Flavobacteriaceae	uncultured
>ASV_1965.1.253	UACGGGGGGUGCAAGCGUUAAUCGGAAUUACUGGGCGUAAAGCGCGCGUAGGCGGUUUGGUAAGUUGGAUGUGAAAGCCCUGGGCUUAACCUGGGAACUGCAUUCAAAACUGCCAGGCUAGAGUACGAUAGAGGGGGGUAGAAUUUCUAGUGUAGCGGUGAAAUGCGUAGAUAUUAGAAGGAAUACCAGUGGCGAAGGCGGCCCCCUGGAUCGAUACUGACGCUAAGGUGCGAAAGCGUGGGGAGCAAACAGG	Bacteria	Proteobacteria	Gammaproteobacteria	Cellvibrionales	Spongiibacteraceae	BD1-7 clade
>ASV_197.1.253	UACGGAGGGUGCAAGCGUUAUCCGGAUUUAUUAGGUUUAAAGGGUCCGUAGGCGGAAAUUUAAGUCAGUGGUGAAAGCCCAUAGCUCAACUAUGGAACUGCCAUUGAAACUGAAUUUCUUGAAUAUGAUUGAAGCAGGCGGAAUAUGUCAUGUAGCGGUGAAAUGCUUAGAUAUGACAUAGAACACCGAUAGCGAAGGCAGCUUGCUAAGUCAUUAUUGACGCUGAGGGACGAAAGCGUGGGGAGCGAACAGG	Bacteria	Bacteroidetes	Bacteroidia	Flavobacteriales	NS7 marine group
>ASV_1973.1.253	UACGGAGGGGGCAAGCGUUGUUCGGAAUUACUGGGCGUAAAGCGCGCGUAGGCGGUUAGUCUAGUCAGGCGUGAAAUCCCGGGGCUCAACCCCGGAACUGCGCUUGAUACUGGCUAACUAGAGGUCUGGAGAGGGUAGUGGAAUUCCCAGUGUAGAGGUGAAAUUCGUAGAUAUUGGGAAGAACACCAGCGGCGAAGGCGGCUACCUGGACAGAUACUGACGCUGAGGUGCGAAAGCGUGGGGAGCAAACAGG	Bacteria	Proteobacteria	Alphaproteobacteria	Rhodospirillales	Magnetospiraceae	uncultured
>ASV_1977.1.253	UACGUAGGGAGCGAGCGUUGUUCGGAUUUACUGGGCGUAAAGAGCACGUAGGCGGGUAUACAAGUCGGUUGUGAAAUCCUCUGGCUCAACCAGAGAACUGCAAUCGAAACUGUAUGCCUUGAGUCCAUCAGAGGAAAUCGGAAUCUUAGGUGUAGCGGUGAAAUGCGUAGAUAUCUAAGAGAACACCAGUGGCGAAGGCGGAUUUCUGGGAUGGCACUGACGCUGAGGUGCGAAAGCUGAGGGAGCGAACAGG	Bacteria	PAUC34f
>ASV_1980.1.253	UACGAGGGGUGCAAGCGUUGUCCGGAAUCACUGGGCGUAAAGGGUCCGUAGGCGUUUCAACAAGUCAUAUGUUAAAGACAUCGGCUCAACCGGUGACCUGCAUUUGAAACUGUUGAAAUAGAGUAUAGGAGAGGAAAGUGGAAUUCCUGGUGUAGCGGUGACAUGCGUAGAUAUCAGGAGGAACAUCAAUGGCGAAGGCAGCUUUCUGGCCUAUUACUGACGCUGAGGGACGAAAGCGUGGGGAGCGAACAGG	Bacteria	Marinimicrobia (SAR406 clade)
>ASV_1984.1.253	UACGGAGGGUGCAAGCGUUAAUCGGAAUUACUGGGCGUAAAGCGCGCGUAGGUGGCUUGAUAAGCCGGUUGUGAAAGCCCCGGGCUCAACCUGGGAACGGCAUCCGGAACUAUGAGGCUAGAGUGCAGGAGAGGAAGGUAGAAUUCCCGGUGUAGCGGUGAAAUGCGUAGAGAUCGGGAGGAAUACCAGUGGCGAAGGCGGCCUUCUGGACUGACACUGACACUGAGGUGCGAAAGCGUGGGUAGCAAACAGG	Bacteria	Proteobacteria	Gammaproteobacteria	Oceanospirillales	Halomonadaceae	Halomonas
>ASV_1988.1.253	UACGGAGGGUGCAAGCGUUAAUCGGAAUUACUGGGCGUAAAGCGCGCGUAGGCGGUUUGUUAAGUGUGAUGUGAAAGCCCAGGGCUCAACCUUGGAACUGCAUCACAUACUGGCAGACUAGAGUACGGUAGAGGGAGGUAGAAUUCCACGUGUAGCGGUGAAAUGCGUAGAGAUGUGGAGGAAUACCAGUGGCGAAGGCGGCCUCCUGGAUCGAUACUGACGCUGAGGUGCGAAAGCGUGGGGAGCAAACAGG	Bacteria	Proteobacteria	Gammaproteobacteria	Oceanospirillales	Pseudohongiellaceae	Pseudohongiella
>ASV_1991.1.253	UACGGGGGAUGCAAGCGUUAUCCGGAAUCAUUGGGCGUAAAGCGCCUGUAGGUGGUUUAUUAAGUCUGUUGUUAAAGACUAGGGCUCAACCCUAGAAAAGCAAUGGAAACUAAUAGACUUGAGUAUGGUAGGGGUAGAGGGAAUUUCUAGUGUAGCGGUGAAAUGCGUAGAUAUUAGAAAGAACACCGGUGGCGAAAGCGCUCUACUGGACCAUUACUGACACUCAGAGGCGAAAGCUAGGGUAGCAAAAGGG	Bacteria	Cyanobacteria	Oxyphotobacteria	Chloroplast
>ASV_1996.1.253	UACGGAGGGGGUUAGCGUUGUUCGGAAUUACUGGGCGUAAAGCGCGCGUAGGCGGAUCAGAAAGUUGGGGGUGAAAUCCCAGGGCUCAACCCUGGAACUGCCUUCAAAACUCCUGGUCUUGAGUUCGAGAGAGGUGAGUGGAAUUCCGAGUGUAGAGGUGAAAUUCGUAGAUAUUCGGAGGAACACCAGUGGCGAAGGCGGCUCACUGGCUCGAUACUGACGCUGAGGUGCGAAAGCGUGGGGAGCAAACAGG	Bacteria	Proteobacteria	Alphaproteobacteria	Rhodobacterales	Rhodobacteraceae	Celeribacter
>ASV_2.1.253	UACGGAGGGUGCAAGCGUUAAUCGGAAUUACUGGGCGUAAAGCGCGCGUAGGUGGUUUGUUAAGUGGAAUGUGAAAGCCCUGGGCUCAACCUAGGAAUUGCAUCCCAAACUGGCAAACUAGAGUACAAGAGAGGGGUGUGGAAUUUCCUGUGUAGCGGUGAAAUGCGUAGAUAUAGGAAGGAACAUCAGUGGCGAAGGCGACGCCCUGGCUUGAUACUGACACUGAGGUGCGAAAGCGUGGGGAGCAAACAGG	Bacteria	Proteobacteria	Gammaproteobacteria	Oceanospirillales	Nitrincolaceae	uncultured
>ASV_2001.1.254	UACGUAGGUGGCAAGCGUUAUCCGGAUUUAUUGGGUUUAAAGGGUGCGUAGGCGGCUUUUUAAGUCGGUGGUUAAAGGUAGCAGCUCAACUGUUUUACAUGCCAUCGAAACUGAAGAGCUUGAGUUAUCAGGAGGCAGGCGGAAUUUCUGGUGUAGCGGUGAAAUGCAUAGAUACCAGAAGGAACACCUAUUGCGAAGGCAGCUUGCUGUAGAUAUACUGACGCUGAUGCACGAAAGCGUGGGGAUCAAACAGG	Bacteria	Bacteroidetes	Bacteroidia	Cytophagales	Spirosomaceae	Taeseokella
>ASV_2005.1.253	UACGGAGGGUGCAAGCGUUAUCCGGAAUCAUUGGGUUUAAAGGGUCCGUAGGCGGGCAUAUAAGUCAGUGGUGAAAUGCUGUGGCUCAACCAUAGCACUGCCAUUGAUACUGUAUGUCUUGAAUUAUUGUGAAGUGGUUAGAAUAUGUAGUGUAGCGGUGAAAUGCUUAGAUAUUACAUAGAAUACCGAUUGCGAAGGCAGAUCACUAACAAUAUAUUGACGCUGAUGGACGAAAGCGUAGGUAGCGAACAGG	Bacteria	Bacteroidetes	Bacteroidia	Flavobacteriales	Flavobacteriaceae	Dokdonia
>ASV_2009.1.253	UACGAAGGGCCCGAGCGUUAAUCGGAAUCACUGGGCUUAAAGCGUGCGUAGGCGGACUUGAAGGCACUUUGUGAAAUCCCUCGGCUCAACCGAGGAACUGCAGGGUGAACCAUGAGUCUAGAGACAGGUAGAGGUUGUCGGAACGAUAGGUGGAGUGGUGAAAUGCGUUGAUAUCUAUCGGAACGCCAAUGGAGAAGUCAGGCAACUGGGCCUGUUCUGACGCUGAGGCACGAAAGCGUGGGGAGCGAACGGG	Bacteria	Planctomycetes	Phycisphaerae	Phycisphaerales	Phycisphaeraceae	FS140-16B-02 marine group
>ASV_2012.1.253	UACGGAGGGGGUUAGCGUUGUUCGGAAUUACUGGGCGUAAAGCGCACGUAGGCGGACUUUUAAGUUAGAGGUGAAAUCCCAGGGCUCAACCCUGGAACUGCCUUUAAUACUGGGAGUCUUGAGUUCGAGAGAGGUGAGUGGAAUUCCGAGUGUAGAGGUGAAAUUCGUAGAUAUUCGGAGGAACACCAGUGGCGAAGGCGGCUCACUGGCUCGAUACUGACGCUGAGGUGCGAAAGCGUGGGGAGCAAACAGG	Bacteria	Proteobacteria	Alphaproteobacteria	Rhodobacterales	Rhodobacteraceae	Boseongicola
>ASV_2018.1.253	UACGGGGGAUGCAAGCGUUAUCCGGAAUCAUUGGGCGUAAAGCGCCUGUAGGUUGUUUAAUAAGUCUGUUGUUAAAGACUAGGGCUUAACCCUAGAAAAGCAAUGGAAACUAAUAGACUAGAGUAUGGCAGGGGUAGAGGGAAUUUCUAGUGUAGCGGUGAAAUGCGUAGAUAUUAGAAAGAACACCAGUGGCGAAGGCGCUCUACUGGACCAUUACUGACACUCAGAGGCGAAAGCUAGGGGAGCAAAAGGG	Bacteria	Cyanobacteria	Oxyphotobacteria	Chloroplast
>ASV_2021.1.253	UACAGAGGGCCCGAGCGUUAAUCGGAAUCACUGGGCUUAAAGCGUGCGUAGGCGGAUGCAAAGGCAUCUUGUGAAAUCCCUCGGCUCAACCGAGGAAUUGCUUGGUGAACCAUGUAUCUUGAGGCAAGUAGAGGUGGUCGGAACGAUAGGUGGAGCGGUGAAAUGCGUAGAUAUCUAUCGGAACGCCCAAGGUGAAGACAGGCCACUGGGCUUGUCCUGACGCUGAGGCACGAAAGCGUGGGUAGCGAACGGG	Bacteria	Planctomycetes	Phycisphaerae	Phycisphaerales	Phycisphaeraceae	CL500-3
>ASV_2025.1.253	UACGAAGGGUGCAAGCGUUACUCGGAAUUACUGGGCGUAAAGCGUGCGUAGGUGGUCGUUUAAGUCCGUUGUGAAAGCCCUGGGCUCAACCUGGGAACUGCAGUGGAUACUGGGCGACUAGAGUGUGGUAGAGGGUAGCGGAAUUCCUGGUGUAGCAGUGAAAUGCGUAGAGAUCAGGAGGAACAUCCAUGGCGAAGGCAGCUACCUGGACCAACACUGACACUGAGGCACGAAAGCGUGGGGAGCAAACAGG	Bacteria	Proteobacteria	Gammaproteobacteria	Xanthomonadales	Xanthomonadaceae	Stenotrophomonas
>ASV_2029.1.253	UACGGGGGAUGCUAGCGUUAUCCGGAAUCAUUGGGCGUAAAGCGCCUGUAGGUUGUUUAAUAAGUCCGUUGUUAAAGACUAGGGCUCAACCCUAGAGCAGCAAUGGAAACUACUAGACUAGAGUAUGGCAGGGGUAGAGGGAAUUUCUAGUGUAGCGGUGAAAUGCGUAGAUAUUAGAAAGAACACCAGCGGCGAAAGCGCUCUACUGGACCAUUACUGACACUCAGAGGCGAAAGCUAGGGUAGCAAAAGGG	Bacteria	Cyanobacteria	Oxyphotobacteria	Chloroplast
>ASV_2032.1.253	UACAGAGGGCCCGAGCGUUAAUCGGAAUCACUGGGCUUAAAGCGUACGCAGGCGGACAUGUAGGCAUCUUGUGAAAUCCCUCGGCUCAACCGAGGAAUUGCAGGGUGAACCACAUGUCUUGAGGCGAGUAGAGGCGGUCGGAACGAUAGGUGGAGCGGUGAAAUGCGUAGAUAUCUAUCGGAACGCCAAAGGUGAAGACAGGCCGCUGGGCUCGUCCUGACGCUGAGGUACGAAAGCGUGGGUAGCGAACGGG	Bacteria	Planctomycetes	Phycisphaerae	Phycisphaerales	Phycisphaeraceae	CL500-3
>ASV_2036.1.253	UACGGGAGUGGCAAGCGUUAUCCGGAAUUAUUGGGCGUAAAGCGUCCGCAGGCGGCCCAACAAGUCUGCUGUUAAAAAGUGGAGCUCAACUCCAUCAUGGCAGUGGAAACUGUUGGGCUAGAGUGUGGUAGGGGCAGAGGGAAUUCCCGGUGUAGCGGUGAAAUGCGUAGAUAUCGGGAAGAACACCAGUGGCGAAGGCGCUCUGCUGGGCCAUCACUGACGCUCAUGGACGAAAGCCAGGGGAGCGAAAGGG	Bacteria	Cyanobacteria	Oxyphotobacteria	Synechococcales	Cyanobiaceae	Synechococcus CC9902
>ASV_2041.1.253	UACGGAGGGUCCAAGCGUUAAUCGGAAUUACUGGGCGUAAAGCGCGCGUAGGCGGUUUAGAAAGUUGGAUGUGAAAUCCCCGGGCUCAACCUGGGAACUGCGUUCAAAACUCCUAAGCUAGAGUACGAGAGAGGGAAGUAGAAUUUCUGGUGUAGCGGUGAAAUGCGUAGAUAUCAGAAGGAAUACCAAUGGCGAAGGCAGCUUCCUGGAUCGUAACUGACGCUAAGGUGCGAAAGCGUGGGUAGCAAACAGG	Bacteria	Proteobacteria	Gammaproteobacteria	SAR86 clade
>ASV_2045.1.253	UACGGAGGGUCCGAGCGUUAUCCGGAAUUAUUGGGUUUAAAGGGUCCGUAGGCGGGCCGAUAAGUCAGGGGUGAAAGUCUGUAGCUCAACUAUAGAAUUGCCUUUGAUACUGUUGGUCUUGAGUUAUAGUGAAGUUGCCGGAAUAUGUAGUGUAGCGGUGAAAUGCAUAGAUAUUACAUAGAACACCGAUUGCGAAGGCAGGUGACUAACUAUAUACUGACGCUGAUGGACGAAAGCGUGGGGAGCGAACAGG	Bacteria	Bacteroidetes	Bacteroidia	Flavobacteriales	Flavobacteriaceae	Maribacter
>ASV_2049.1.253	UACGGAGGGUCCGAGCGUUAUCCGGAAUCAUUGGGUUUAAAGGGUCCGUAGGCGGACUAAUAAGUCAGAGGUGAAAUCCCACAGCUUAACUGUGGAACUGCCUUUGAUACUGUUAGUCUUGAGUUACUUGGAAGUAGAUAGAAUGUGUAGUGUAGCGGUGAAAUGCAUAGAUAUUACACAGAAUACCGAUUGCGAAGGCAGUCUACUACGAGUAUACUGACGCUGAUGGACGAAAGCGUGGGGAGCGAACAGG	Bacteria	Bacteroidetes	Bacteroidia	Flavobacteriales	Flavobacteriaceae	Flavicella
>ASV_2050.1.253	UACGUAGGUGGCGAGCAUUAUUCGGAAUUACUGGGCGUAAAGGGUCCGCAGGUGGUUUACUAAGUCAGAUGUGAAAUUUCAGUGCUUAACACUGAACCUGCAUUUGAAACUGGUAGACUAGAGUAUGUGAGAGGUAAGCGGAAUUUGUGGUGUAGCGGUGGAAUGCGUAGAUAUCACAAGGAAGACCAAAGGCGAAGGCAGCUUACUGGCACAAUACUGACACUCAUGGACGAAGGCUAAGGUAGCGAAAAGG	Bacteria	Lentisphaerae	Lentisphaeria	Lentisphaerales	Lentisphaeraceae	Lentisphaera
>ASV_2052.1.253	UACGGAGGGUCCGAGCGUUAAUCGGAAUUACUGGGCGUAAAGCGCGCGUAGGCGGUUUGUUAAGUCAGAUGUGAAAGCCCCGGGCUCAACCUGGGAACUGCACCUGAUACUGGCAAACUAGAGUACAGAAGAGGGUGGUGGAAUUUCCUGUGUAGCGGUGAAAUGCGUAGAUAUAGGAAGGAACACCAGUGGCGAAGGCGACCACCUGGUCUGAUACUGACGCUGAGGUGCGAAAGCGUGGGGAGCAAACAGG	Bacteria	Proteobacteria	Gammaproteobacteria	Oceanospirillales	Nitrincolaceae	Amphritea
>ASV_2056.1.253	UACGGAGGGGGUUAGCGUUGUUCGGAAUUACUGGGCGUAAAGCGCACGUAGGCGGACUAUUAAGUCAGGGGUGAAAUCCCGGGGCUCAACCCCGGAACUGCCUCUGAUACUGGUAGUCUUGAGUUCGAGAGAGGUGAGUGGAAUUGUGAGUGUAGAGGUGAAAUUCGUAGAUAUUCACAGGAACACCAGUGGCGAAGGCGGCUCACUGGCUCGAUACUGACGCUGAGGUGCGAAAGCGUGGGGAGCAAACAGG	Bacteria	Proteobacteria	Alphaproteobacteria	Rhodobacterales	Rhodobacteraceae	Nioella
>ASV_2060.1.253	UACAGAGGAUGCAAGCGUUAUCCGGAAUGAUUGGGCGUAAAGCGUCUGUAGGUGGCUUUUUAAGUCCGCCGUCAAAUCCCAGGGCUCAACCCUGGACAGGCGGUGGAAACUACCAAGCUGGAGUACGGUAGGGGCAGAGGGAAUUUCCGGUGGAGCGGUGAAAUGCGUAGAGAUCGGAAAGAACACCAACGGCGAAAGCACUCUGCUGGGCCGACACUGACACUGAGAGACGAAAGCUAGGGGAGCGAAUGGG	Bacteria	Cyanobacteria	Oxyphotobacteria	Chloroplast
>ASV_2065.1.253	UACGGAGGAUCCAAGCGUUAUCCGGAAUCAUUGGGUUUAAAGGGUCCGUAGGUGGAUAAUUAAGUCAGAGGUGAAAGUCUGCAGCUCAACUGUAGAAUUGCCUUUGAUACUGGUUAUCUUGAAUUAUUAUGAAGUAGUUAGAAUAUGUAGUGUAGCGGUGAAAUGCAUAGAUAUUACAUAGAAUACCAAUUGCGAAGGCAGAUUACUAAUAAUAUAUUGACACUGAUGGACGAAAGCGUGGGUAGCGAACGGG	Bacteria	Bacteroidetes	Bacteroidia	Flavobacteriales	Flavobacteriaceae	Tamlana
>ASV_2069.1.253	UACGGAGGGUCCAAGCGUUAAUCGGAAUUACUGGGCGUAAAGCGCGCGUAGGCGGAUAUUUAAGUCAGAUGUGAAAUCCCUGGGCUCAACCUAGGAACUGCAUUUGAUACUGGAUAUCUAGAGUAUGGUAGAGGUGAGUGGAAUUUCAGGUGUAGCGGUGAAAUGCGUAGAGAUCUGAAGGAACAUCAGUGGCGAAGGCGACUCACUGGGCCAUUACUGACGCUGAGGUGCGAAAGCGUGGGUAGCAAACAGG	Bacteria	Proteobacteria	Gammaproteobacteria	Nitrosococcales	Methylophagaceae	uncultured
>ASV_2072.1.253	UACGGAGGAUGCAAGCGUUAUCCGGAAUCAUUGGGCGUAAAGCGUCUGUAGGUGGCUUGGUAAGUCUGCUGUUAAAGAGUACAGCUUAACUGUAUAAAGGCAGUGGAAACUACUAGGCUUGAGUGUGGUAGGGGCAGAGGGAAUUCCCGGUGUAGCGGUGAAAUGCGUAGAUAUCGGGAAGAACACCAACGGCGAAAGCACUCUGCUGGGCCAACACUGACACUCAGAGACGAAAGCUAGGGUAGCCAAUGGG	Bacteria	Cyanobacteria	Oxyphotobacteria	Chloroplast
>ASV_208.1.253	AACCAGCACCUCAAGUGGUCAGGAUGAUUAUUGGGCCUAAAGCAUCCGUAGCCGGCUCUGUAAGUUUUCGGUUAAAUCUGUACGCUCAACGUACAGGCUGCCGGGAAUACUGCAAAGCUAGGGAGUGGGAGAAGUAGACGGUACUCGGUAGGAAGUGGUAAAAUGCUUUGAUCUAUCGAUGACCACCUGUGGCGAAGGCGGUCUACUAGAACACGUCCGACGGUGAGGGAUGAAAGCUGGGGGAGCAAACCGG	Archaea	Thaumarchaeota	Nitrososphaeria	Nitrosopumilales	Nitrosopumilaceae	Candidatus Nitrosopumilus
>ASV_2083.1.253	UACGAAGGGUGCAAGCGUUGUUCGGAUUUAUUGGGCGUAAAGCGCGCGCAGGCGGAUUGAUAAGUCAGAUGUGAAAUCUCGGGGCUCAACCCCGAAACUGCGUCUGAAACUGUUAGUCUAGAGUCUCGGAGAGGGAAGGGGAAUUUCGCAUGUAGGGGUAAAAUCCGUAGAGAUGCGAAGGAACACCAGAGGCGAAGGCGCCUUCCUGGACGAGUACUGACGCUGAGGCGCGAAAGCGUGGGGAGCAAACAGG	Bacteria	Proteobacteria	Deltaproteobacteria	Bdellovibrionales	Bacteriovoracaceae	uncultured
>ASV_2087.1.253	UACGGAGGGUCCGAGCGUUAAUCGGAAUUACUGGGCGUAAAGCGCGCGUAGGCGGUUAUUUAAGCUAGAUGUGAAAUCCCCGGGCUCAACCUGGGAACUGCAUCUAGAACUGGGUAACUAGAGUACAGUAGAGGGUAGUGGAAUUUCAGGUGUAGCGGUGAAAUGCGUAGAGAUCUGAAGGAACACCAGUGGCGAAGGCGGCUGCCUGGACUGAUACUGACGCUGAGGUGCGAAAGCGUGGGGAGCAAACAGG	Bacteria	Proteobacteria	Gammaproteobacteria	Cellvibrionales	Cellvibrionaceae	Teredinibacter
>ASV_2089.1.253	UACGGAGACUGCAAGCGUUACUCGGAUUCACUGGGCGUAAAGGGUGCGUAGGCCGCUAAGCGUGUCGGGUGUGAAAUCUCGGGGCUCAACCCCGAAACUGCGCCCGAAACUGUUUAGCUAGAGUGUCGGAGAGGUAAGCGGAAUUCCAGGUGUAGCGGUGAAAUGCGUAGAUAUCUGGAGGAACACCAAUGGCGAAGGCAGCUUACUGGACGACAACUGACGCUGAGGCACGAAAGCGUGGGUAGCGAAAGGG	Bacteria	Verrucomicrobia	Verrucomicrobiae	Opitutales	Puniceicoccaceae	Coraliomargarita
>ASV_1729.1.253	UACGAAGGGUGCAAGCGUUAUUCGGAUUUACUGGGCGUAAAGCGCGCGCAGGCGGAUUGAUAAGUCAGAUGUGAAAUCUCGGGGCUCAACCCCGAAACUGCGUCUGAAACUAUCAAUCUAGAGUUAUGGAGGGGGAAGUGGAAUUUCGCAUGUAGGGGUAAAAUCCGUAGAGAUGCGAAGGAACACCAGAGGCGAAGGCGACUUCCUGGCCAUAUACUGACGCUGAGGCGCGAAAGCGUGGGGAGCAAACAGG	Bacteria	Proteobacteria	Deltaproteobacteria	Bdellovibrionales	Bacteriovoracaceae	Peredibacter
>ASV_1732.1.253	UACAGAGGGUGCGAGCGUUAAUCGGAAUUACUGGGCGUAAAGCGCGCGUAGGCGGUUAAAUAAGUCAGAUGUGAAAUCCCCGGGCUCAACCUGGGAACUGCAUCUGAUACUGUUUAACUAGAGUUUAGGAGAGGGAAGUAGAAUUUCAGGUGUAGCGGUGAAAUGCAUAGAGAUCUGAAGGAAUACCAGUGGCGAAGGCGACUUCCUGGCCUAGAACUGACGCUGAGGUGCGAAAGCGUGGGUAGCAAACGGG	Bacteria	Proteobacteria	Gammaproteobacteria	Thiotrichales	Thiotrichaceae	Cocleimonas
>ASV_1736.1.253	UACGAAGGGACCUAGCGUAGUUCGGAAUUACUGGGCUUAAAGAGCUCGUAGGUGGUUAGAAAAGUUAGUGGUGAAAUCCCAAGGCUUAACCUUGGAACUGCCACUAAAACUUUUUAACUAGAGUAUGAUAGAGGUAAGCGGAAUUUCUAGUGUAGAGGUGAAAUUCGUAGAUAUUAGAAAGAACACCAAUUGCGAAGGCAGCUUUCUGGAUCAUUACUGACACUGAGGAGCGAAAGCAUGGGUAGCGAAGAGG	Bacteria	Proteobacteria	Alphaproteobacteria	SAR11 clade	Clade II
>ASV_174.1.253	UACGGAGGGUCCAAGCGUUAAUCGGAAUUACUGGGCGUAAAGCGCGCGUAGGCGGUUUAAUAAGUUGUAUGUGAAAGCCCUGGGCUCAACCUAGGAACUGCAUACAAAACUAUUAAGCUUGAGGACGAGAGAGGAGAGUAGAAUUUCAGGUGUAGCGGUGAAAUGCGUAGAUAUCUGAAGGAAUACCAAUGGCGAAGGCAGCUCUCUGGCUCGUUUCUGACGCUGAGGUGCGAAAGCGUGGGUAGCAAACAGG	Bacteria	Proteobacteria	Gammaproteobacteria	SAR86 clade
>ASV_1743.1.253	UACAGAGGGUGCAAGCGUUAAUCGGAAUUACUGGGCGUAAAGCGCGCGUAGGUGGCAAGGUAAGAUGGGUGUGAAAUCCCCGGGCUCAACCUGGGAACUGCAUCCAUAACUGCUUCGCUAGAGUACGGUAGAGGGUAGUGGAAUUUCCUGUGUAGCGGUGAAAUGCGUAGAUAUAGGAAGGAACACCAGUGGCGAAGGCGACUACCUGGACUGAUACUGACACUGAGGUGCGAAAGCGUGGGGAGCAAACAGG	Bacteria	Proteobacteria	Gammaproteobacteria	Pseudomonadales	Pseudomonadaceae	Pseudomonas
>ASV_1747.1.253	UACGGAGGGGGCUAGCGUUGCUCGGAAUUACUGGGCGUAAAGCGCGCGUAGGCGGCGAAUCCAGUCAGGCGUGAAAGCCCAGGGCUUAACCCUGGAACUGCGCUUGAUACUGAUUUGCUAGAAUUCGAGAGAGGGUAGUGGAAUUUCCAGUGUAGAGGUGAAAUUCGUAGAUAUUGGAAAGAACACCGGUGGCGAAGGCGGCUACCUGGCUCGAUAUUGACGCUGAGGUGCGAAAGCGUGGGGAGCGAACGGG	Bacteria	Proteobacteria	Alphaproteobacteria	Rhodospirillales	Magnetospiraceae	uncultured
>ASV_1751.1.253	UACGUAGGGUGCGAGCGUUAAUCGGAAUUACUGGGCGUAAAGCGUGCGCAGGCGGUUUUGUAAGACAGAUGUGAAAUCCCCGGGCUUAACCUGGGAACUGCAUUUGUGACUGCAAGACUAGAGUACGGCAGAGGGGGGUAGAAUUCCACGUGUAGCAGUGAAAUGCGUAGAUAUGUGGAGGAAUACCGAUGGCGAAGGCAGCCCCCUGGGUCGAUACUGACGCUCAUGCACGAAAGCGUGGGGAGCAAACAGG	Bacteria	Proteobacteria	Gammaproteobacteria	Betaproteobacteriales	Gallionellaceae	Candidatus Nitrotoga
>ASV_1755.1.253	UACGGAGGGUGCUAGCGUUGUUCGGAAUUACUGGGCGUAAAGCGUACGUAGGCGGCUCAUUAAGUCAGACGUGAAAGCCCCAAGCUCAACUUGGGAAUUGCGUUUGAUACUGAUGGGCUAGAGUUCUAGAGAGGUAAGUGGAAUUCCUAGUGUAGAGGUGAAAUUCGUAGAUAUUAGGAGGAACACCAGAGGCGAAGGCGGCUUACUGGCUAGACACUGACGCUGAGGUACGAAAGCGUGGGGAGCAAACAGG	Bacteria	Proteobacteria	Alphaproteobacteria	Rickettsiales	AB1
>ASV_1759.1.253	UACAGAGACUCCAAGCGUUAUUCGGAUUCACUGGGCGUAAAGGGAGCGCAGGCGGUCUGGUAUGUCGGAGGUGAAAUCCUGCAGCUCAACUGUAGAAUUGCCUUCGAAACUACCAGACUAGAGUAUCGGAGAGGAAUGCGGAAUUCCAGGUGUAGCAGUGAAAUGCGUAGAUAUCUGGAGGAACACCGAAGGCGAAGGCAGCAUUCUGGACGAUUACUGACGCUCAGGCUCGAAAGCAUGGGGAGCGAAAGGG	Bacteria	Verrucomicrobia	Verrucomicrobiae	Opitutales	Puniceicoccaceae	Pelagicoccus
>ASV_1761.1.253	UACGGAGGGAGCUAGCGUUGUUCGGAAUUACUGGGCGUAAAGAGUACGUAGGCGGUGAUUCAAGUCAGAGGUGAAAGCCUGGAGCUCAACUCCAGAACUGCCUUUGAAACUAGAUCGCUAGAAUCAUGGAGAGGUUAGUGGAAUUCCGAGUGUAGAGGUGAAAUUCGUAGAUAUUCGGAAGAACACCAGUGGCGAAGGCGACUAACUGGACAUGUAUUGACGCUGAGGUACGAAAGCGUGGGGAGCAAACAGG	Bacteria	Proteobacteria	Alphaproteobacteria	Sphingomonadales	Sphingomonadaceae	Sphingorhabdus
>ASV_1762.1.253	UACGGAGGGUGCAAGCGUUAUCCGGAUUUAUUGGGUUUAAAGGGUCCGUAGGCGGAUGAUUAAGUCAGUGGUGAAAGCCCACAGCUCAACUGUGGAACUGCCAUUGAUACUGGUUAUCUUGAGUACGAUUGAAGUUGGCGGAAUAAGUCAUGUAGCGGUGAAAUGCUUAGAUAUGACUUAGAACACCUAUUGCGAAGGCAGCCAACUAAGCCGUAACUGACGCUGAGGGACGAAAGCGUGGGGAGCGAACAGG	Bacteria	Bacteroidetes	Bacteroidia	Flavobacteriales	NS9 marine group
>ASV_1766.1.253	UACGGAGGGUGCAAGCGUUAAUCGGAAUCACUGGGCGUAAAGCGCGCGUAGGCGGUCUAGUCAGUCAGAUGUGAAAGCCCCGGGCUCAACCUGGGAAUUGCAUUUGAAACAGCUAGACUAGAGUGUGGUAGAGGGAAGUGGAAUUCCGAGUGUAGCGGUGAAAUGCGUAGAGAUUCGGAGGAACAUCAGUGGCGAAGGCGACUUCCUGGACCAACACUGACGCUGAGGUGCGAAAGCGUGGGGAGCAAACAGG	Bacteria	Proteobacteria	Gammaproteobacteria	UBA10353 marine group
>ASV_177.1.253	UACGGAGGGGGUUAGCGUUGUUCGGAAUUACUGGGCGUAAAGCGUACGUAGGCGGAUCAGAAAGUAGGGGGUGAAAUCCCGAGGCUCAACCUCGGAACUGCCUCCUAAACUCCUGGUCUUGAGUUCGAGAGAGGUGAGUGGAAUUCCAAGUGUAGAGGUGAAAUUCGUAGAUAUUUGGAGGAACACCAGUGGCGAAGGCGGCUCACUGGCUCGAUACUGACGCUGAGGUACGAAAGUGUGGGGAGCAAACAGG	Bacteria	Proteobacteria	Alphaproteobacteria	Rhodobacterales	Rhodobacteraceae	Sulfitobacter
>ASV_1774.1.253	UACAGAGGGUGCAAGCGUUAAUCGGAAUUACUGGGCGUAAAGCGCGCGUAGGCGGCUUGAUAAGAUGGGUGUGAAAUCCCCGGGCUUAACCUGGGAACUGCAUCCAUAACUGUCUGGCUAGAGUACAGUAGAGGGUGGUGGAAUUUCCUGUGUAGCGGUGAAAUGCGUAGAUAUAGGAAGGAACACCAGUGGCGAAGGCGACCACCUGGACUGAUACUGACGCUGAGGUGCGAAAGCGUGGGGAGCAAACAGG	Bacteria	Proteobacteria	Gammaproteobacteria	Pseudomonadales	Pseudomonadaceae	Pseudomonas
>ASV_1778.1.253	GACGGAGGAUGCAAGUGUUAUCCGGAAUCACUGGGCGUAAAGCGUCUGUAGGUUGUUGAACAAGUCAACUGUUAAAUCUUGAGGCUCAACUUCAAAAUCGCAGUCGAAACUGUUUGACUAGAGUAUAGUAGGGGUAAAGGGAAUUUCCAGUGGAGCGGUGAAAUGCGUAGAUAUUGGAAAGAACACCGAUGGCGAAGGCACUUUACUGGGCUAUUACUGACACUCAGAGACGAAAGCUAGGGUAGCAAAUGGG	Bacteria	Cyanobacteria	Oxyphotobacteria	Chloroplast
>ASV_1781.1.253	UACGGAGGAUCCAAGCGUUAUCCGGAUUCAUUGGGUUUAAAGGGUCCGUAGGCGGAUUUUUAAGUCAGUGGUGAAAGCCGACAGCUCAACUGUCGAACUGCCAUUGAUACUGGAGAUCUUGAGUACAAAUGAAGUAGGCGGAAUGAGUCAUGUAGCGGUGAAAUGCAUAGAUAUGACUCAGAACACCAAUUGCGAAGGCAGCUUACUAACAUGUAACUGACGCUGAGGGACGAAAGCGUGGGGAGCGAACAGG	Bacteria	Bacteroidetes	Bacteroidia	Flavobacteriales	Cryomorphaceae	uncultured
>ASV_179.1.253	UACGGAGGGUGCAAGCGUUAAUCGGAAUUACUGGGCGUAAAGCGUGCGUAGGCGGUUUAUUAAGUCAGAUGUGAAAGCCCCGGGCUUAACCUGGGAACUGCAUUUGAAACUGGUAAACUAGAGUAUGGUAGAGGAAAGUGGAAUUUCUGGUGUAGCGGUGAAAUGCGUAGAUAUCAGAAGGAACAUCAAUGGCGAAGGCAGCUUUCUGGACCAAUACUGACGCUGAGGUACGAAAGCGUGGGUAGCAAACAGG	Bacteria	Proteobacteria	Gammaproteobacteria	Thiomicrospirales	Thioglobaceae	SUP05 cluster
>ASV_1793.1.253	UACAGAGGGUGCGAGCGUUAAUCGGAGUUACUGGGCGUAAAGCGUACGUAGGCUGACAUAAAAGUCAGAUGUGAAAUCCCUGGGCUCAACCUAGGAACUGCAUUUGAUACUAUAUGUCUAGAGUAUGGUAGAGGGAAGUGGAAUUUCCGGUGUAGCGGUGAAAUGCAUAGAUAUCGGAAGGAACAUCAGUGGCGAAGGCGACUUCCUGGACCAAUACUGACGCUGAGGUACGAAAGCAUGGGUAGCAAACAGG	Bacteria	Proteobacteria	Gammaproteobacteria	Coxiellales	Coxiellaceae	Coxiella
>ASV_1798.1.253	UACGAAGGUCCCAAGCGUUGUUCGGAAUUACUGGGCGUAAAGGGUGCGUAGGCGGUAUGGAAAGUUGGAUGUGAAAGGCAAGGGCUCAACCCUUGGACUGCAUUCGAAACUCCCAUACUGGAGUACUGGAGAGGAAACUGGAAUUCUCGGUGUAGCAGUGAAAUGCGUAGAUAUCGAGAGGAACACCAAUGGCGAAAGCAAGUUUCUGGACAGUUACUGACGCUGAGGCACGAAGGCUAGGGUAGCGAAAGGG	Bacteria	Verrucomicrobia	Verrucomicrobiae	Verrucomicrobiales	Rubritaleaceae	Rubritalea
>ASV_18.1.253	UACGGGGGAUGCAAGCGUUAUCCGGAAUCAUUGGGCGUAAAGCGCCUGUAGGUUGUUUAAUAAGUCUGUUGUUAAAGACUAGGGCUCAACCCUAGGAAAGCAAUGGAAACUACUAGACUAGAGUAUGGCAGGGGUAGAGGGAAUUUCUAGUGUAGCGGUGAAAUGCGUAGAUAUUAGAAAGAACACCGGUGGCGAAAGCGCUCUACUGGACCAUUACUGACACUCAGAGGCGAAAGCUAGGGUAGCAAAAGGG	Bacteria	Cyanobacteria	Oxyphotobacteria	Chloroplast
>ASV_1727.1.253	UACGUAGGGAGCGAGCGUUGUUCGGAUUUACUGGGCGUAAAGAGCACGUAGGCGGGUAUGCAAGUCGGUUGUGAAAUCCUCUGGCUCAACCAGAGAACUGCAAUCGAAACUGUAUACCUUGAGUCCAACAGAGGGAAUCGGAAUCCAAGGUGUAGCGGUGAAAUGCGUAGAUAUCUUGGAGAACAUCAGUGGCGAAGGCGGAUUCCUGGGUUGGCACUGACGCUGAGGUGCGAAAGCUAAGGUAGCGAACAGG	Bacteria	PAUC34f
>ASV_1912.1.253	UACGGAGGGCACAAGCGUUGUUCGGAAUUAUUGGGCGUAAAGCGGGUGUAGGCGGUUUUGAAAGUCGGGUGUGAAAUCCCUGGGCCCAACCCAGGAACUGCAUCCGAUACUGCAAAACUAGAGUCCCGGAGAGGAUGGCGGAAUUCCAGGUGUAGAGGUGAAAUUCGUAGAUAUCUGGAGGAACACCAGUGGCGAAGGCGGCCAUCUGGACGGUGACUGACGCUCAGACCCGAAAGCGUGGGGAGCAAACAGG	Bacteria	Proteobacteria	Deltaproteobacteria	NB1-j
>ASV_1801.1.253	UACGGAGGGUGCAAGCGUUAAUCGGAAUUACUGGGCGUAAAGCGCACGCAGGCGGUUUGUUAAGUCAGAUGUGAAAUCCCCGGGCUCAACCUGGGAACUGCAUCUGAUACUGGCAAGCUUGAGUCUCGUAGAGGGGGGUAGAAUUCCAGGUGUAGCGGUGAAAUGCGUAGAGAUCUGGAGGAAUACCGGUGGCGAAGGCGGCCCCCUGGACGAAGACUGACGCUCAGGUGCGAAAGCGUGGGGAGCAAACAGG	Bacteria	Proteobacteria	Gammaproteobacteria	Enterobacteriales	Enterobacteriaceae	Escherichia-Shigella
>ASV_1805.1.253	UACGGAGGGUCCAAGCGUUAUCCGGAUUUAUUGGGUUUAAAGGGUUCGUAGGCGGGGUAUUAAGUCAGUGGUGAAAGCCCACAGCUCAACUGUGGAACUGCCAUUGAUACUGGUACUCUUGAGUAUAGUAGAAGUUAGCGGAAUGUGUCAUGUAGCGGUGAAAUGCUUAGAUAUGACCCAGAACACCGAUUGCGAAAGCAGCUAACUAUGUUAUUACUGACGCUGAGGAACGAAAGCGUGGGGAGCGAACAGG	Bacteria	Bacteroidetes	Bacteroidia	Flavobacteriales	NS9 marine group
>ASV_1809.1.253	UACGGGGGGGGCAAGCGUUGUUCGGAUUUACUGGGCGUAAAGGGCUCGUAGGCGGCCAUCCAAGUCGGACGUGAAAUCCCCAGGCUCAACCUGGGAACUGCGUCCGAUACUGGUUGGCUUGAAGUCGGGAGAGGGAUGCGGAAUUCCAGGUGUAGCGGUGAAAUGCGUAGAUAUCUGGAGGAACACCGGUGGCGAAGGCGGCAUCCUGGACCGAUCUUGACGCUGAGGAGCGAAAGCUAAGGGAGCGAACGGG	Bacteria	Acidobacteria	Subgroup 6
>ASV_1812.1.253	UACGGAGGGUGCGAGCGUUAAUCGGAAUUACUGGGCGUAAAGCGCGCGUAGGUGGUUAAUUAAGUCAGAUGUGAAAUCCCAGGGCUCAACCUUGGAACUGCAUUUGAAACUGGUUGACUAGAGUUUUGUAGAGGGUGGUAGAAUUUCAGGUGUAGCGGUGAAAUGCGUAGAGAUCUGAAGGAAUACCAGUGGCGAAGGCGGCCACCUGGACAAAGACUGACACUGAGGCGCGAAGGCGUGGGGAGCAAACGGG	Bacteria	Proteobacteria	Gammaproteobacteria	Alteromonadales	Psychromonadaceae	Psychromonas
>ASV_1816.1.253	UACGAACUGUGCAAACGUUAUUCGGAAUCACUGGGCUUAAAGGGUGCGUAGGCGGGUUAGUAGGUCAGAUGUGAAAUCCCACGGCUCAACCGUGGAAUUGCGUUUGAAACCACUAGUCUUGAGGGGAUCAGAGGAGAGCGGAACUGAUGGUGGAGCGGUGAAAUGCGUUGAUAUUAUCAGGAACACCGGUGGCGAAAGCGGCUCUCUGGGAUCCUUCUGACGCUGAGGCACGAAAGCUAGGGGAGCGAACGGG	Bacteria	Planctomycetes	Planctomycetacia	Pirellulales	Pirellulaceae	Blastopirellula
>ASV_182.1.253	UACAGGGGAUGCAAGUGUUAUCCGGAAUUAUUGGGCGUAAAGCGUCUGCAGGUUGAUAUUUAAGUCUUUUGUCAAAACUUUGGGCUCAACCCAAAAUCGGCAAAAGAAACUAUCUAUCUUGAGUAUGGUAGAGGUAAAGGGAAUUUCCAGUGGAGCGGUGAAAUGCGUAGAUAUUGGAAAGAACACCAAAAGCGAAGGCACUUUACUGGGCCAUUACUGACACUCAGAGACGAAAGCUAGGGUAGCAAACGGG	Bacteria	Cyanobacteria	Oxyphotobacteria	Chloroplast
>ASV_1825.1.253	UACGAAGGGCCCGAGCGUUAAUCAGAAUCACUGGGCUUAAAGCGUGUGUAGGCGGACAUGAAGGCGUUUUGUGAAAUCCCUCGGCUCAACCGAGGAACUGCAGAGCGAACCAUGUGUCUUGAGACAGGUAGGGGUCGUCGGAACGGUAGGUGGAGUGGUGAAAUGCGUUGAUAUCUACCGGAACGCCGAAGGAGAAGUCAGGCGACUGGGCCUGUUCUGACGCUGAGACACGAAAGCGUGGGGAGCGAACGGG	Bacteria	Planctomycetes	Phycisphaerae	Phycisphaerales	Phycisphaeraceae	FS140-16B-02 marine group
>ASV_1829.1.253	UACGGAGGGUCCGAGCGUUAUCCGGAAUCAUUGGGUUUAAAGGGUCCGUAGGUGGAUAAUUAAGUCAGAGGUGAAAUCCUGCAGCUCAACUGUAGAAUUGCCUUUGAAACUGGUUAUCUUGAGUUAUUAUGAAGUAGUUAGAAUAUGUAGUGUAGCGGUGAAAUGCAUAGAUAUUACAUAGAAUACCAAUUGCGAAGGCAGAUUACUAAUAAUCAACUGACACUGAUGGACGAAAGCGUGGGGAGCGAACAGG	Bacteria	Bacteroidetes	Bacteroidia	Flavobacteriales	Flavobacteriaceae	Arcticiflavibacter
>ASV_1832.1.253	UACGGAGGGUCCGAACGUUAAUCGGAAUUACUGGGCGUAAAGCGCGCGUAGGUGGUUUGUUAAGUGGGAUGUGAAAGCCCUGGGCUUAACCUAGGAAUUGCAUUCCAAACUGAUGAACUAGAGUACGAUAGAGGGGGGUAGAAUUCAGAGUGUAGCGGUGAAAUGCGUAGAUAUUCUGAGGAAUACCGGUGGCGAAGGCGGCCCCCUGGAUUGAUACUGACACUGAGGUGCGAAAGCGUGGGGAGCAAACAGG	Bacteria	Proteobacteria	Gammaproteobacteria	OM182 clade
>ASV_1834.1.253	UACGAAAGGUGCAAGCGUUAAUCGGAAUUACUGGGCGUAAAGCGCGCGUAGGCGGCUUAGUAAGUUAGAUGUGAAAGCCCCGGGCUCAACCUGGGAACUGCAUCUAAAACUGCUAGGCUAGAGUAUGGUAGAGGAUGGCGGAAUUUCCUGUGUAGCGGUGAAAUGCGUAGAUAUAGGAAGGAACAUCAGUGGCGAAGGCGGCCAUCUGGACCAAUACUGACGCUGAGGUGCGAAAGCGUGGGGAGCAAACAGG	Bacteria	Proteobacteria	Gammaproteobacteria	Oceanospirillales	Litoricolaceae	Litoricola
>ASV_1836.1.254	UACGAAGAGGGUUAGCGUUAUCCAAAAUGAUUGGGCAUAAAGUGUUUGUAGGUGGUAUUUGUUGUUAUUUGUUAAAUAUUUGGUUUACCGCCAAUUAAUGCAUAUAAUACUCAUAUAACUAGAGUAUGGCUGAGGGUAACAGAAUUUUAUACAGAGGAGUAAAAUCUAGUGAUUUAUAAAGGAAUGUCCGUGGCGAAAGCGGUUACCCAAGUUACUACUGACGCUGAGGAACGAAAGCAUAGGUAGCGAACAGG	Bacteria	Proteobacteria	Alphaproteobacteria	Rickettsiales	Mitochondria
>ASV_184.1.253	UACGGAGGGUCCGAGCGUUAUCCGGAAUCAUUGGGUUUAAAGGGUCCGUAGGCGGGCAGCUCAGUCAGUGGUGAAAGUCUGCAGCUCAACUGUAGAAUUGCCAUUGAUACUGGUUGUCUUGAAUUAUUAUGAAGUGGUUAGAAUAAGUAGUGUAGCGGUGAAAUGCAUAGAUAUUACUUAGAAUACCGAUUGCGAAGGCAGAUCACUAAUAAUAUAUUGACGCUGAGGGACGAAAGCGUGGGGAGCGAACAGG	Bacteria	Bacteroidetes	Bacteroidia	Flavobacteriales	Flavobacteriaceae	Ulvibacter
>ASV_1843.1.253	GACGAACCGUACGAACGUUAUUCGGAAUUACUGGGCUUAAAGGGUGCGUAGGCUGCGCGGAAAGUUGGGUGUGAAAGCCCUCAGCUCAACUGAGGAAUUGCAUCCAAAACUGCCGUGCUUGAGGGAGACAGAGGUGAGCGGAACUCAAGGUGGAGCGGUGAAAUGCGUUGAUAUCUUGAGGAACACCGGUGGCGAAGGCGGCUCACUGGGUCUCUUCUGACGCUGAGGCACGAAAGCUAAGGUAGCAAACGGG	Bacteria	Planctomycetes	Planctomycetacia	Pirellulales	Pirellulaceae	uncultured
>ASV_185.1.253	UACGGAGGGUGCAAGCGUUGUUCGGAUUUAUUGGGCGUAAAGCGCGCGCAGGCGGACUAGCAAGUCAGAUGUGAAAUCUCGGGGCUCAACCUCGAAACUGCGUCUGAAACUGUUAGUCUAGAAUUACAGAGGGGGAAGGGGAAUUUCACGUGUAGGGGUAAAAUCCGUAGAGAUGUGAAGGAACACCGGUGGCGAAGGCGCCUUCCUGGAUGUAUAUUGACGCUGAGGCGCGAAAGCGUGGGGAGCAAACAGG	Bacteria	Proteobacteria	Deltaproteobacteria	Bdellovibrionales	Bacteriovoracaceae	Peredibacter
>ASV_1853.1.253	UACGUAGGGCGCAAGCGUUGUCCGGAUUUAUUGGGCGUAAAGGGCUCGUAGGCGGUUUGUCACGUCGGAUGUGAAAACUCGGAGCUUAACUCCGGGCCUGCAUUCGAUACGGGCAGACUAGAGUUCGGUAGGGGAGACUGGAACUCCUGGUGUAGCGGUGGAAUGCGCAGAUAUCAGGAAGAACACCGAUGGCGAAGGCAGGUCUCUGGGCCGAUACUGACGCUGAGGAGCGAAAGCGUGGGGAGCAAACAGG	Bacteria	Actinobacteria	Actinobacteria	Propionibacteriales	Propionibacteriaceae	uncultured
>ASV_1857.1.253	UACGGAGGGGGCAAGCGUUGCUCGGAAUUACUGGGCGUAAAGCGAGCGUAGGCGGUUAGUCAAGUUGGUGGUGAAAGCCCAGAGCUCAACUCUGGAACUGCCAUCAAAACUGACUUACUAGAGAUUGGUAGAGGGAAAUGGAAUUCCUAGUGUAGAGGUGAAAUUCGUAGAUAUUGGGAAGAACAUCGGUGGCGAAGGCGAUUUCCUGGGCCAAUUCUGACGCUGAGGUUCGAAAGCGUGGGUAGCAAACAGG	Bacteria	Proteobacteria	Alphaproteobacteria	uncultured
>ASV_1860.1.253	UACGGAGGGUCCGAGCGUUAUCCGGAAUCAUUGGGUUUAAAGGGUCCGCAGGCGGUCAAUUAAGUUAGAGGUGAAAUCCCGUCGCUCAACGACGGAACUGCCUUUAAUACUGGUUGACUUGAGUUAUACGGAAGUAGAUAGAAUAAGUAGUGUAGCGGUGAAAUGCAUAGAUAUUACUUAGAAUACCGAUUGCGAAGGCAGUCUACUACGUAUAUACUGACGCUCAUGGACGAAAGCGUGGGGAGCGAACAGG	Bacteria	Bacteroidetes	Bacteroidia	Flavobacteriales	Flavobacteriaceae	Tenacibaculum
>ASV_1864.1.253	UACGGAGGGUGCAAGCGUUAAUCGGAAUUACUGGGCGUAAAGGGCGCGUAGGCGGCUUAGUCAGUCGGAUGUGAAAGCCCCGGGCUUAACCUGGGAACUGCAUUCGAUACUGCUAAGCUAGAGUAUGGAAGAGGGAAGUGGAAUUCCGGGUGUAGCGGUGAAAUGCGUAGAUAUCCGGAGGAACACCAGUGGCGAAGGCGACUUCCUGGUCCAAUACUGACGCUGAUGUGCGAAAGCGUGGGGAGCAAACAGG	Bacteria	Proteobacteria	Gammaproteobacteria	Ga0077536
>ASV_1868.1.253	UACGGAGGGUCCGAGCGUUAUCCGGAAUUAUUGGGUUUAAAGGGUCCGCAGGCGGGCAAUUAAGUCAGAGGUGAAAUGGUGCGGCUCAACCGUAGCACUGCCUUUGAUACUGGUUGUCUUGAGUCAUGGUGGAGUGGCCGGAAUAUGUAGUGUAGCGGUGAAAUGCAUAGAUAUUACAUAGAACACCGAUCGCGAAGGCAGGUCACUAACCAUGAACUGACGCUGAUGGACGAAAGCGUGGGGAGCGAACGGG	Bacteria	Bacteroidetes	Bacteroidia	Flavobacteriales	Flavobacteriaceae	Eudoraea
>ASV_1871.1.253	UACGGAGGGCACAAGCGUUGUUCGGAAUUAUUGGGCGUAAAGCGGGUGUAGGCGGCUUUGCAAGUCGGAUGUGAAAGCCCUGGGCCCAACCCAGGAACUGCAUUCGAUACUGCAUCGCUAGAGUCCCGGAGAGGAUGGCGGAAUUCCAGGUGUAGAGGUGAAAUUCGUAGAUAUCUGGAGGAACACCAGUGGCGAAGGCGGCCAUCUGGACGGUGACUGACGCUCAGACCCGAAAGCGUGGGGAGCAAACAGG	Bacteria	Proteobacteria	Deltaproteobacteria	NB1-j
>ASV_1875.1.257	UACGGGAGGAGCGAGGGUUAUUCAUGAUGAUUGGGUGUAAAGCAGGACAAGGCGAUAAGUACAAGUUUUAUCUUUACCAAAAGCUUCACUUGAGGAAAAAUUUAAAAAACUAACUUAACAGAGGAAUUAUAGAGUUGAAUGCGGAACUAUCGGGGUAGAGGUGUAAUUCGUUUCAUCUCGAUAGGAACACCAAAGGCGAAAAGCAGCCAACUACUAAUUACCUGCCGCUCUACCUGUAAUCUGAGGUAGCAAACCGG	Bacteria	Patescibacteria	Microgenomatia	Candidatus Woesebacteria
>ASV_1879.1.253	UACGGAGGGUGCAAGCGUUAAUCGGAAUUACUGGGCGUAAAGCGCGCGUAGGCGGCUUGAUUAGUCGGAUGUGAAAUCCCCGGGCUCAACCUGGGAACUGCAUUCGAUACUGUCAAGCUAGAGUAUGGAAGAGGGAAGUGGAAUUCCGGGUGUAGCGGUGAAAUGCGUAGAUAUCCGGAGGAACACCAGUGGCGAAGGCGACUUCCUGGGCCAAUACUGACGCUGAGGUGCGAAAGCGUGGGGAGCAAACAGG	Bacteria	Proteobacteria	Gammaproteobacteria	Ga0077536
>ASV_1882.1.253	UACGGAGGGUGCAAGCGUUAAUCGGAAUUACUGGGCGUAAAGCGCACGCAGGUGGUCAAUUAAGCUAGAAGUGAAAGCCCUGCGCUCAACGUGGGAAGGCCUUUUAGAACUGGUUGACUAGAGUCUUGGAGAGGAGAGUGGAAUUUCAGGUGUAGCGGUGAAAUGCGUAGAUAUCUGAAGGAACAUCAGUGGCGAAGGCGACUCUCUGGCCAAAGACUGACACUCAUGUGCGAAAGUGUGGGUAGCGAACAGG	Bacteria	Proteobacteria	Gammaproteobacteria	Alteromonadales	Alteromonadaceae	Glaciecola
>ASV_1884.1.253	UACGGAGGGUCCAAGCGUUAUCCGGAAUCAUUGGGUUUAAAGGGUGCGCAGGCGGUUUAAUAAGUCAGUGGUGAAAUCUCGGGGCUCAACCUCGAAACUGCCAUUGAUACUGUUAGACUUGAGUUCAGUUGGAGUAGGCGGAAUGUGUAGUGUAGCGGUGAAAUGCUUAGAUAUUACACAGAACACCGAUAGCGAAGGCAGCUUACUAAACUGAUACUGACGCUGAGGCACGAAAGCGUGGGGAGCGAACAGG	Bacteria	Bacteroidetes	Bacteroidia	Flavobacteriales	Crocinitomicaceae	Crocinitomix
>ASV_1886.1.253	UACGAAUGGAGCGAGCGUUGUUCGGAAUCAUUGGGCGUAAAGCGUAUGUAGGCGGACUGAUCAGUCAGACGUGAAAUCCCGAGGCUCAACCUCGGAAUUGCGUUUGAUACUGUUAGUCUAGUGUCCCGGAGGGGUGAGGGGAAUUCCUAGUGUAGAGGUGAAAUUCGCAGAUAUUAGGAGGAACACCAGUGGCGUAGGCGCCUCACUGGACGGGUACAGACGCUGAGAUACGAAAGCGUGGGGAGCAAACAGG	Bacteria	Proteobacteria	Alphaproteobacteria	Micavibrionales	uncultured
>ASV_189.1.253	GACGGAGGAUGCAAGUGUUAUCCGGAAUCACUGGGCGUAAAGCGUCUGUAGGUGGUUUGAUAAGUCAACUGUUAAAUCUUGAGGCUCAACUUCAAAAUCGCAGUCGAAACUAUUAGACUAGAGUAUAGUAGAGGUAAAGGGAAUUUCCAGUGGAGCGGUGAAAUGCGUAGAUAUUGGAAAGAACACCGAUGGCGAAAGCACUUUACUGGGCUAUUACUAACACUCAGAGACGAAAGCUAGGGUAGCAAAUGGG	Bacteria	Cyanobacteria	Oxyphotobacteria	Chloroplast
>ASV_1893.1.253	UACGGAGGAUGCAAGCGUUAUCCGGAAUCAUUGGGCGUAAAGCGUCCGCAGGUGGUUUCCAAAGUCUGCUGUUAAAGACUGGAGCUCAACUCCGGAACGGCGGUGGAAACUUGGAAACUAGAGUUCGGUAGGGGUAGCAGGAAUUCCCAGUGUAGCGGUGAAAUGCGUAGAUAUUGGGAAGAACAUCGGUGGCGAAGGCGUGCUACUGGACCGUAACUGACACUCAGGGACGAAAGCUAGGGGAGCGAAAGGG	Bacteria	Cyanobacteria	Oxyphotobacteria	Nostocales	Microcystaceae	Atelocyanobacterium (UCYN-A)
>ASV_1898.1.253	GACGGAGGAUGCAAGUGUUAUCCGGAAUCACUGGGCGUAAAGCGUCUGUAGGUUGUUAAACAAGUCAACUGUUAAAUCUUGGGGCUUAACUUCAAAAUCGCAGUCGAAACUGUUUGACUAGAGUAUAGUAGGGGUAAAGGGAAUUUCCAGUGGAGCGGUGAAAUGCGUAGAUAUUGGAAAGAACACCGAUGGCGAAGGCACUUUACUGGGCUAUUACUGACACUCAGAGACGAAAGCUAGGGUAGCAAAUGGG	Bacteria	Cyanobacteria	Oxyphotobacteria	Chloroplast
>ASV_1900.1.253	UACGGAGGGUGCAAGCGUUGUCCGGAUUUAUUGGGUUUAAAGGGUGCGUAGGCGGCUGAUUAAGUCAGUGGUGAAAGUUUUGGGCUUAACCCAGAAAUUGCCAUUGAUACUGGUUAGCUUGAGUAUUGGAGGGGUACAUGGAAUUGAUGGUGUAGCGGUGAAAUGCAUAGAUACCAUCAGGAACACCGAUAGCGAAGGCAUUGUACUGGCCAAUAACUGACGCUGAUGCACGAAAGCAUGGGUAGCGAACAGG	Bacteria	Bacteroidetes	Bacteroidia	Cytophagales	Cyclobacteriaceae	Algoriphagus
>ASV_1904.1.253	UACGAAGGGGGCUAGCGUUGUUCGGAAUUACUGGGCGUAAAGCGCGCGUAGGCGGCGUCUCAUGUCAGAGGUGAAAUCCCGGAGCUCAACUUCGGAAUUGCCUUUGAAACGGGGACGCUAGAGUCCGAGAGAGGAUGGCGGAAUUCCUAGUGUAGAGGUGAAAUUCGUAGAUAUUAGGAAGAACACCGGUGGCGAAGGCGGCCAUCUGGCUCGGUACUGACGCUCAGGUGCGAAAGCGUGGGGAGCAAACAGG	Bacteria	Proteobacteria	Alphaproteobacteria	Rhodospirillales	Rhodospirillaceae	uncultured
>ASV_1730.1.253	UACGGAGGGGGCUAGCGUUGCUCGGAAUUACUGGGCGUAAAGAGCAUGUAGGCGGAUUGUAUAGUCAGGCGUGAAAGCCCCAGGCUCAACCUGGGAACUGCGUUUGAUACUUUCAGUCUAGAGUCCGAGAGAGGGUGGUGGAAUUCCCAGUGUAGAGGUGAAAUUCGUAGAUAUUGGGAAGAACACCAGUGGCGAAGGCGGCCACCUGGCUCGGUACUGACGCUGAGAUGCGAAAGCGUGGGGAGCGAACAGG	Bacteria	Proteobacteria	Alphaproteobacteria	uncultured
>ASV_1734.1.253	UACGAGGGGGGCAAGCGUUAUCCGGAAUCAUUGGGCGUAAAGGGUUCGUAGGCGGACUGAUCAGUUGGAAUUGAAAGACCACGGCUUAACCGGGGGAACGGUUUCAAUACUGUCAGUCUUGAGUGAGGUAGAGGUAAGCGGAAUUCCUGGUGUAGCGGUGAAAUGCGUAGAUAUCAGGAGGAACAUCAAAGGCGAAGGCAGCUUACUGGGCCUAUACUGACGCUGAGGAACGAAAGCGUGGGGAGCAAACAGG	Bacteria	Marinimicrobia (SAR406 clade)
>ASV_1916.1.253	UACGGAGGAUGCAAGCGUUAUCCGGAUUUAUUGGGUUUAAAGGGUUCGUAGGCGGGAAAUUAAGUCAGUGGUGAAAGCCUGCAGCUCAACUGUAGAACUGCCAUUGAUACUGAUUUUCUUGAAUAUAUAUGAAGUGGGCGGAAUACGUCAUGUAGCGGUGAAAUGCACAGAUAUGACGUAGAACACCGAUAGCGAAGGCAGCUCACUAAUAUAUUAUUGACGCUCAGGAACGAAAGCAUGGGGAGCGAACAGG	Bacteria	Bacteroidetes	Bacteroidia	Flavobacteriales	NS9 marine group
>ASV_1738.1.253	UACGUAGGGGGCGAGCGUUGUCCGAAUUUACUGGGCGUAAAGGGAGCGCAGGUGGCCAAGUUCGUCGAUAGUGUAAGCUCCAGGCUCAACCUGGAGAGGUCUAUCGAUACUGCUUGGCUUGAGGGCGGUAGAGGAGCAUGGAAUUCCUGGUGUAGUGGUGAAAUGCGUAGAUAUCAGGAGGAACACCAGUGGCGAAAGCGAUGCUCUGGGCCGUCCCUGACACUCAGGCUCGAAAGCGUGGGGAGCGAACCGG	Bacteria	Chloroflexi	Dehalococcoidia	SAR202 clade
>ASV_192.1.253	UACGUAGGGUGCAAGCGUUGUCCGGAUUUAUUGGGCGUAAAGAGCUCGUAGGCGGUUAGUCACGUCGGAUGUGAAAACUCAGUGCUUAACACUGAGCCUGCAUUCGAUACGGGCUGACUAGAGUAUUGUAGGGGAGACUGGAACUCCUGGUGUAGCGGUGAAAUGCGCAGAUAUCAGGAAGAACACCGGUGGCGAAGGCGGGUCUCUGGGCAAUUACUGACGCUGAGGAGCGAAAGUGUGGGGAGCAAACAGG	Bacteria	Actinobacteria	Actinobacteria	PeM15
>ASV_1741.1.253	UACGGAGGGUGCAAGCGUUAUCCGGAUUCAUUGGGUUUAAAGGGUGCGUAGGCGGGUUAUUAAGUCAGUGGUGAAAGCCCAUAGCUCAACUAUGGAACUGCCAUUGAUACUGAUAGCCUUGAAUAUGAUUGAAGUGGGCGGAAUAUGACAUGUAGCGGUGAAAUGCAUAGAUAUGUCAUAGAACACCGAUAGCGAAGGCAGCUCACUAAGUCAUCAUUGACGCUGAGGCACGAAAGCGUGGGGAGCGAACAGG	Bacteria	Bacteroidetes	Bacteroidia	Flavobacteriales	NS7 marine group
>ASV_1922.1.253	UACAGGGGGUGCGAGCGUUAUCCGGAAUUACUGGGUUUAAAGGGUGCGUAGGCUGCCGUGUAAGUUUGGGGUGAAAGGCCAGGGCUUAACCUUGGGACUGCCUUGGAUACUGCACGGCUUGAAUUAGGUUGAGGUUGGCGGAAUGCGGCAUGUAGCGGUGAAAUGCAUAGAUAUGCCGUAGAACACCGAUUGUGAAGACAGCUGACUGGACCUUGAUUGACGCUGAGGCACGAAAGCGUGGGGAGCGAACGGG	Bacteria	Bacteroidetes	Bacteroidia	Chitinophagales	Saprospiraceae	Rubidimonas
>ASV_1745.1.253	UACGGAGGGUGCGAGCGUUAAUCGGAAUUACUGGGCGUAAAGCGCGCGUAGGCGGUUUGAUAAGCUGAAUGUGAAAGCCCCGGGCUCAACCUGGGAACUGCAUCCAGAACUGUCUAACUAGAAUACAAUAGAGGUGAGUGGAAUUUCCUGUGUAGCGGUGAAAUGCGUAGAUAUAGGAAGGAACAUCAGUGGCGAAGGCGACUCACUGGAUUGAUAUUGACGCUGAGGUGCGAAAGCGUGGGGAGCGAACAGG	Bacteria	Proteobacteria	Gammaproteobacteria	Cellvibrionales	Porticoccaceae	Porticoccus
>ASV_1926.1.253	UACGGAGGGUGCGAGCGUUAAUCGGAAUUACUGGGCGUAAAGGGUGCGUAGGCGGUUGUUUAAGUCAGAUGUGAAAUCCCCGGGCUCAACCUGGGAACUGCAUUUGAAACUGGACAGCUAGAGUUUUGUAGAGGGAGGUAGAAUUUCAGGUGUAGCGGUGAAAUGCGUAGAGAUCUGAAGGAAUACCGGUGGCGAAGGCGGCCUCCUGGACAAAAACUGACGCUGAGGCACGAAAGCGUGGGUAGCAAACAGG	Bacteria	Proteobacteria	Gammaproteobacteria	Methylococcales	Methylomonaceae	Methylovulum
>ASV_1749.1.253	UACGGGGGGGGCAAGCGUUAUUUGGAAUAAUUGGGCGUAAAGGGUCCGUAGGUUGUUUUGUAAGUUGAUUUCGAAAACUUAAAGCCUAACUUUAAGAAAGUUGUCAAAACUACAUUACUAGAAUUUAAAAGAAAACAGUGGAAUUUUAUAUGUAGGAAUGAAAUCCUAAAAUCUAUAAAGGAACACCAAAAGCGAAAGCAACUGUUUAGUUUAAAAUUGACACUAAGGGACGAAAGCAUGGGUAGCAAACAGG	Bacteria	Proteobacteria	Alphaproteobacteria	Rickettsiales	Mitochondria
>ASV_193.1.253	UACGGAAGGUGCAAGCGUUAAUCGGAAUUACUGGGCGUAAAGCGCGCGUAGGUGGUUUGUUAAGUUGGAUGUGAAAGCCCUGGGCUUAACCUAGGAACUGCAUCCAAAACUAACUCACUAGAGUACGAUAGAGGGAGGUAGAAUUCAUAGUGUAGCGGUGGAAUGCGUAGAUAUUAUGAAGAAUACCAGUGGCGAAGGCGGCCUCCUGGAUCUGUACUGACACUGAGGUGCGAAAGCGUGGGUAGCGAACAGG	Bacteria	Proteobacteria	Gammaproteobacteria	SAR86 clade
>ASV_1753.1.253	UACGGGGGAUGCAAGCGUUAUCCGAAAUCAUUGGGCGUAAAGCGCCUGUAGGUUGUUUAUUAAGUCUGUUGUUAAAGCCUAGGGCUUAACCCUAGAGAAGCAAUGGAAACUAGUAGACUAGAGUAUGGUAGGGGUAGAGGGAAUUUCUAGUGUAGCGGUGAAAUGCGUAGAUAUUAGAAAGAACACCAGUGGCGAAAGCGCUCUACUGGACCAUUACUGACACUCAGAGGCGAAAGCUAGGGUAGCAAAAGGG	Bacteria	Cyanobacteria	Oxyphotobacteria	Chloroplast
>ASV_1931.1.253	UACGAGGGGUGCAAGCGUUAAUCGGAAUUACUGGGCGUAAAGCGUGCGUAGGCGGUUUGUUAAGCAAGAUGUGAAAGCCCCGGGCUCAACCUGGGAACUGCAUUUUGAACUGGCAGGCUAGAAUCUUGUAGAGGGUAGUGGAAUUUCCAGUGUAGCGGUGAAAUGCGUAGAGAUUGGAAGGAACAUCAGUGGCGAAGGCGGCUACCUGGACAAAGAUUGACGCUGAGGCACGAAAGCGUGGGGAGCAAACAGG	Bacteria	Proteobacteria	Gammaproteobacteria	Alteromonadales	Colwelliaceae	Colwellia
>ASV_1757.1.253	UACGGAGGGGGCUAGCGUUGUUCGGAAUUACUGGGCGUAAAGCGCACGUAGGCGGCGAUUUAAGUCAGGGGUGAAAGCCCAGUGCUCAACACUGGAACUGCCCUUGAGACUGGAUUGCUUGAAUCCGGGAGAGGUGAGUGGAAUUCCGAGUGUAGAGGUGAAAUUCGUAGAUAUUCGGAAGAACACCAGUGGCGAAGGCGGCUCACUGGACCGGCAUUGACGCUGAGGUGCGAAAGCGUGGGGAGCAAACAGG	Bacteria	Proteobacteria	Alphaproteobacteria	Sphingomonadales	Sphingomonadaceae	Sphingobium
>ASV_1933.1.253	GACGGAGGAUGCAAGUGUUAUCCGGAAUCACUGGGCGUAAAGCGUCUGUAGGUGGCUCGACAAGUCAACUGUUAAAUCUUGAAGCUCAACUUCGAAAUCGCAGUCGAAACUAUCGGACUAGAGUAUAGUAGAGGUAAAGGGAAUUUCCAGUGGAGCGGUGAAAUGCGUAGAGAUUGGAAAGAACACCGAUGGCGAAGGCACUUUACUGGGCUAUUACUGACACUCAGAGACGAAAGCUAGGGUAGCAAAUGGG	Bacteria	Cyanobacteria	Oxyphotobacteria	Chloroplast
>ASV_1760.1.253	UACGGAGGGGGCUAGCGUUAUUCGGAAUUACUGGGCGUAAAGCGCACGUAGGCGGCGUAUCAAGUUAGAGGUGAAAGCCCAGGGCUCAACCCUGGAAUUGCCUUUAAGACUGAUAUGCUUGAGUUCGGAAGAGGGUAGUGGAAUUCCAAGUGUAGAGGUGAAAUUCGUAGAUAUUUGGAAGAACACCAGUGGCGAAGGCGGCUACCUGGUCCGAUACUGACGCUGAGGUGCGAAAGCGUGGGGAGCAAACAGG	Bacteria	Proteobacteria	Alphaproteobacteria	Rhodospirillales	Magnetospiraceae	uncultured
>ASV_1937.1.253	UACGGAGGGGGUUAGCGUUGUUCGGAAUUACUGGGCGUAAAGCGCACGUAGGCGGACUAUUAAGUAGAGGGUGAAAUCCCAGGGCUCAACCCUGGAACUGCCUUCUAUACUGGUAGUCUUGAGUUCGAGAGAGGUGAGUGGAAUUCCGAGUGUAGAGGUGAAAUUCGUAGAUAUUCGGAGGAACACCAGUGGCGAAGGCGGCUCACUGGCUCGAUACUGACGCUGAGGUGCGAAAGCGUGGGGAGCAAACAGG	Bacteria	Proteobacteria	Alphaproteobacteria	Rhodobacterales	Rhodobacteraceae	Octadecabacter
>ASV_1764.1.253	UACGGAGGGUGCAAGCGUUAAUCGGAAUUACUGGGCGUAAAGCGCGCGUAGGUGGUUUGGUAAGCGAGAUGUGAAAGCCCCGGGCUUAACCUGGGAACGGCAUUUCGAACUGUCAGACUAGAGUGUGGUAGAGGGUAGUGGAAUUUCCUGUGUAGCGGUGAAAUGCGUAGAUAUAGGAAGGAACACCAGUGGCGAAGGCGGCUACCUGGACCAACACUGACACUGAGGUGCGAAAGCGUGGGGAGCAAACAGG	Bacteria	Proteobacteria	Gammaproteobacteria	Alteromonadales	Marinobacteraceae	Marinobacter
>ASV_1940.1.253	UACGGAGGGUGCAAGCGUUACUCGGAAUUACUGGGCGUAAAGAGCGUGUAGGCGGAUAGAUAAGUUGGAAGUGAAAUCCUAUGGCUCAACCAUAGAACUGCUUCCAAAACUGUCUAUCUAGAAUAUGGGAGAGGUAGAUGGAAUUUCUGGUGUAGGGGUAAAAUCCGUAGAGAUCAGAAGGAAUACCGAUUGCGAAGGCGAUCUACUGGAACAUUAUUGACGCUGAGACGCGAAAGCGUGGGGAGCAAACAGG	Bacteria	Epsilonbacteraeota	Campylobacteria	Campylobacterales	Arcobacteraceae	Arcobacter
>ASV_1768.1.254	UACGAGGGGGGCGAGCGUUAUUCAGAAUGAUUGGGUGUAAAGAGUUCGUAGGCGGUAUUUGUUGUUAUAUGUAAAAUACUAGGUUUGUUACUUAGAUAUGCAUUUAAUACUCUUUUACUGGAGUAUAGUAGAGGAUAACAGAAUUUCAUACAUAGGAGUAAAAUCCGAUCAUUUAUGAAGGAAUGUCAGUGGCGAAAGCGGUUAUCUGGACUAUUUACUGACGCUGAGGAACGAAAGCAUAGGGAGCAAACAGG	Bacteria	Proteobacteria	Alphaproteobacteria	Rickettsiales	Mitochondria
>ASV_1945.1.253	AACCAGCACCUCAAGUGGUCAGGAUGAUUAUUGGGCCUAAAGCAUCCGUAGCCUGUUCUGUAAGUUUCCGGUUAAAUCCAUACGCUCAACGUAUGGGCUGUCGGAAAUACUGCAGAACUAGGGAGUGGGAGAGGUAGACGGUACUCGAUAGGAAGAGGUAAAAUUCUUUGAUCUAUUGAUGACCACCUGUGGCGAAGGCGGUCUACCAGAACACGUUCGACGGUGAGGGAUGAAAGCUGGGGGAGCAAACCGG	Archaea	Thaumarchaeota	Nitrososphaeria	Nitrosopumilales	Nitrosopumilaceae	Candidatus Nitrosopelagicus
>ASV_1771.1.253	UACGAAGGUCCCGAGCGUUAUUCGGAAUCACUGGGCGUAAAGAGUACGUAGGCGGUUUGGUAAGUCAGGUGUGAAAUCCCGAAGCUCAACUUCGGAACUGCAUCCGAUACUGCCAGACUAGAGUAAUGGAGAGGCAGGUGGAAUUCUCGGUGUAGCAGUGAAAUGCGUUGAUAUCGAGAGGAAGACCAAUGGCGAAGGCAGCCUGCUGGACAUUUACUGACGCUGAGGUACGAAGGCUAGGGUAGCAAAAGGG	Bacteria	Verrucomicrobia	Verrucomicrobiae	Verrucomicrobiales	Rubritaleaceae	Persicirhabdus
>ASV_1949.1.253	UACGAAAGGUGCAAGCGUUAAUCGGAAUUACUGGGCGUAAAGCGCGCGUAGGCGGCUUGGUAAGUUGGAUGUGAAAGCCCCGGGCUCAACCUGGGAACUGCAUCUAAAACUGCCUAGCUAGAGUAUGGUAGAGGAUGGCGGAAUUUCCUGUGUAGCGGUGAAAUGCGUAGAUAUAGGAAGGAACAUCAGUGGCGAAGGCGGCCAUCUGGACCAAUACUGACGCUGAGGUGCGAAAGCGUGGGGAGCAAACAGG	Bacteria	Proteobacteria	Gammaproteobacteria	Oceanospirillales	Litoricolaceae	Litoricola
>ASV_1773.1.253	UACGAACUGCGCAACCGUUAUUCGGAAUCACUGGGCUUACAGGGUGCGUAGGCGGUUCGCCAGGUCAGAUGUGAAAUCCCACAGCUCAACUGUGGAACUGCAUUUGAAACCUGCGAACUUGAGUAGACUAGAGGUACACGGAACUUCAGGUGGAGCGGUGAAAUGUGUUGAGAUCUGAAGGAACACCAGAGGCGAAAGCGGUGUACUGGAGUCUGUCUGACGCUGAGGCACGAAAGCUAGGGGAGCGAACGGG	Bacteria	Planctomycetes	Planctomycetacia	Planctomycetales	Rubinisphaeraceae	Planctomicrobium
>ASV_1952.1.253	UACGGAGGGUGCAAGCGUUAAUCGGAAUUACUGGGCGUAAAGCGCGCGUAGGCGGCUUGUUAAGCCAGAUGUGAAAGCCCCGGGCUCAACCUGGGAACUGCAUUUGGAACUGGCAAGCUAGAGUGUGUGAGAGGUGAGUGGAAUUUCCUGUGUAGCGGUGAAAUGCGUAGAUAUAGGAAGGAACAUCAGUGGCGAAGGCGACUCACUGGCACAACACUGACGCUGAGGUGCGAAAGCGUGGGUAGCAAACGGG	Bacteria	Proteobacteria	Gammaproteobacteria	Oceanospirillales	Saccharospirillaceae	uncultured
>ASV_1776.1.252	UACGUAUGUCGCAAGCGUUAUCCGGAAUUAUUGGGCGUAAAGCGCGUCUAGGCGGUCUUUUAAGUCUGAUGUUAAAAUGCGGGGCUCAACUCCGUAUUGCGUUGGAAACUGGAAGACUAGAGUAUCAGAGAGGUGGGCGGAACUACAAGUGUAGAGGUGAAAUUCGUAGAUAUUUGUAGGAAUGCCGAUUGGGAAGCCAGCUCACUGGAUGAAUACUGACGCUAAAGCGCGAAAGCGUGGGGAGCAAACCGG	Bacteria	Fusobacteria	Fusobacteriia	Fusobacteriales	Fusobacteriaceae	Propionigenium
>ASV_196.1.253	UACAUAGGGUGCAAGCGUUAAUCGGAAUUACUGGGCGUAAAGCGUUCGCAGGCGGUUUUAUAAGUCAGAUGUGAAAUCCCCGAGCUCAACUUGGGAACUGCGUUUGAAACUGUAAGACUAGAGUGUGUCAGAGGGGGGUAGAAUUCCAUGUGUAGCAGUGAAAUGCGUAGAUAUGUGGAGGAAUACCAAUGGCGAAGGCAGCCCCCUGGGAUAACACUGACGCUCAUGAACGAAAGCGUGGGGAGCAAACAGG	Bacteria	Proteobacteria	Gammaproteobacteria	Betaproteobacteriales	Methylophilaceae	OM43 clade
>ASV_178.1.253	UACGGAGGGUGCAAGCGUUAAUCGGAAUUACUGGGCGUAAAGCGCGCGUAGGCGGCUCUUUAAGUCGGAUGUGAAAGCCCCGGGCUCAACCUGGGAACUGCAUCCGAUACUGGGGAGCUAGAGUGUAGGAGAGGGAGGUAGAAUUCCAUGUGUAGCAGUGAAAUGCGUAGAUAUAUGGAGGAAUACCAGUGGCGAAGGCGGCCUCCUGGCUUAACACUGACGCUGAGGUGCGAAAGCGUGGGGAGCAAACGGG	Bacteria	Proteobacteria	Gammaproteobacteria	Cellvibrionales	Halieaceae	OM60(NOR5) clade
>ASV_1963.1.253	UACGGAAGGUGCGAGCGUUAAUCGGAAUUACUGGGCGUAAAGCGCGCGUAGGCUGUUAUUUAAGUCGAAUGUGAAAUCCUCGGGCUCAACCUGGGAACUGCAUCCGAAACUGAAUAACUAGAGUAUGGGAGAGGUAAGUAGAAUUUCCGGUGUAGCGGUGAAAUGCGUAGAUAUCGGAAGGAAUACCAGUGGCGAAGGCGGCUUACUGGACCAAUACUGACGCUGAGGUGCGAAAGCGUGGGGAGCGAACAGG	Bacteria	Proteobacteria	Gammaproteobacteria	HOC36
>ASV_1783.1.270	UACGAAGGGGGCGAGCGUUAUCCAGAAUUACUGGGCGUAAAGUGUUCGUAGGCGGUAUUUGUUGUUUUACGUAAAAGACUAGGUUUCAGUGCUUAGAUAUGCGUAUAAUACACUUUUACUUGAGUUUAACAGAGGGUAACAGAAUUCUAUACUAUAGGGGUAAAAUCCAAACAUUUAUAGAGGAAUGCCAGCGGCGAAGGCGGUUAUCUGGGUUAAUAUUUAAUUAUAUAAAACUGACGUUGAGGAACGAAAGCGUGGGGAGCAAACAGG	Bacteria	Proteobacteria	Alphaproteobacteria	Rickettsiales	Mitochondria
>ASV_2091.1.254	UACGUAGGGACCAAGCGUUGUCCGGAAUUAUUGGGCGUAAAGAGCUCGUAGGCGGUUCGGUAAGUCGGGUGUGAAAAUCCAGGGCUCAACCCUGGGACGCCACCCGAUACUGCUGUGACUAGAGUCCGGUAGAGGAGUGUGGAAUUCCUGGUGUAGCGGUGAAAUGCGCAGAUAUCAGGAGGAACACCAGCGGCGAAGGCGGCACUCUGGGCCGGUACUGACGCUGAGGAGCGAAAGCAUGGGGAGCAAACAGG	Bacteria	Actinobacteria	Acidimicrobiia	Microtrichales	Microtrichaceae	Sva0996 marine group
>ASV_1967.1.253	UACGGAGGGAGCUAGCGUUGUUCGGAAUUACUGGGCGUAAAGCGCGCGUAGGCGGCUUGCCAAGUCAGGGGUGAAAUCCCGGGGCUCAACCCCGGAACUGCCCUUGAAACUAGCAGGCUAGAAUCUUGGAGAGGUCAGUGGAAUUCCGAGUGUAGAGGUGAAAUUCGUAGAUAUUCGGAAGAACACCAGUGGCGAAGGCGACUGACUGGACAAGUAUUGACGCUGAGGUGCGAAAGCGUGGGGAGCAAACAGG	Bacteria	Proteobacteria	Alphaproteobacteria	Sphingomonadales	Sphingomonadaceae	Croceicoccus
>ASV_1785.1.253	GACGGAGGAUGCAAGUGUUAUCCGGAAUCACUGGGCGUAAAGCGUCUGUAGGUGGUUUAAUAAGUCAACUGUUAAAUCUUGAAGCUCAACUUCAAAAUCGCAGUCGAAACUAUUAGACUAGAGUAUAGUAGGGGUAAAGGGAAUUUCCAGUGGAGCGGUGAAAUGCGUAGAGAUUGGAAAGAACACCGAUGGCGAAGGCACUUUACUGGGCUAUUACUGACACUCAGAGACGAAAGCUAGGGUAGCAAAUGGG	Bacteria	Cyanobacteria	Oxyphotobacteria	Chloroplast
>ASV_2095.1.253	UACGUAGGGUGCAAGCGUUGUCCGGAAUUAUUGGGCGUAAAGAGCUCGUAGGCGGUUUGUCGCGUCUGCUGUGAAAAUCCGAGGCUCAACCUCGGACUUGCAGUGGGUACGGGCAGACUAGAGUGCAGUAGGGGAGAAGGGAAUUCCUGGUGUAGCGGUGGAAUGCGCAGAUAUCAGGAGGAACACCGAUGGCGAAGGCACUUCUCUGGGCUGUAACUGACGCUGAGGAGCGAAAGCGUGGGGAGCGAACAGG	Bacteria	Actinobacteria	Actinobacteria	Micrococcales	Microbacteriaceae	Candidatus Planktoluna
>ASV_1968.1.253	UACGGAGGGGGUUAGCGUUGUUCGGAAUUACUGGGCGUAAAGCGUACGUAGGCGGAUCAGAAAGUAUGGGGUGAAAUCCCGAGGCUCAACCUCGGAACUGCCUCAUAAACUCCUGGUCUUGAGUUCGAGAGAGGUGAGUGGAAUUCCAAGUGUAGAGGUGAAAUUCGUAGAUAUUUGGAGGAACACCAGUGGCGAAGGCGGCUCACUGGCUCGAUACUGACGCUGAGGUACGAAAGUGUGGGGAGCAAACAGG	Bacteria	Proteobacteria	Alphaproteobacteria	Rhodobacterales	Rhodobacteraceae	Sulfitobacter
>ASV_1788.1.253	UACGGAGGGUGCAAGCGUUAUCCGGAUUUACUGGGUUUAAAGGGUGCGCAGGCGGUAUUGUAAGUCAGUGGUGAAAGCUUCCAGCUCAACUGGAAAACUGCCAUUGAUACUGCAAUACUUGAAUUUGGGAGAGGUAGGCGGAAUACAUCAUGUAGCGGUGAAAUGCUUAGAUAUGAUGUAGAACACCGAUUGCGAAGGCAGCUUACUAGACCAAUAUUGACGCUCAUGCACGAAAGCGUGGGGAGCAAACAGG	Bacteria	Bacteroidetes	Bacteroidia	Chitinophagales	uncultured
>ASV_2099.1.253	UACAGGGGAUGCAAGUGUUAUCCGGAAUUAUUGGGCGUAAAGCGUCUGCAGGUUGAUAUACAAGUCUUUUGUUAAAUUUUCAGGCUUAACCUGAAGUCAGCAAAAGAAACUGUUUAUCUUGAGUAUGGUAGAGGUAAGGGGAAUUUCCAGUGGAGCGGUGAAAUGCGUAGAUAUUGGAAAGAACACCAACAGCGAAGGCACCUUACUGGGCCAUUACUGACACUCAGAGACGAAAGCUAGGGUAGCAAACGGG	Bacteria	Cyanobacteria	Oxyphotobacteria	Chloroplast
>ASV_1971.1.253	GACGGAGGAUGCAAGUGUUAUCCGGAAUCACUGGGCGUAAAGCGUCUGUAGGUGGCUUAGUAAGUCUAUUGUUAAAGCUUAAGGCUUAACCUUAAAACAGCAACGGAAACUACUAGGCUUGAGUAUAGUAGAGGUAAAAGGAAUUUCCAGUGGAGCGGUGAAAUGCGUAGAUAUUGGAAAGAACACCGAUGGCGAAGGCAUUUUACUGGGCUAUAACUGACACUCAGAGACGAAAGCUAGGGUAGCAAAUGGG	Bacteria	Cyanobacteria	Oxyphotobacteria	Chloroplast
>ASV_1791.1.253	UACGGGGGAUGCAAGCGUUAUCCGGAAUCAUUGGGCGUAAAGCGCCUGUAGGUUGUUUAUUAAGUCUGUUGUUAAAGACUAGGGCUUAACCCUAGGAAAGCAAGAGAAACUAAUAGACUUGAGUAUGGCAGGGGUAGAGGGAAUUUCUAGUGUAGCGGUGAAAUGCGUAGAUAUUAGAAAGAACACCGGCGGCGAAAGCGCUCUACUGGACCAUUACUGACACUCAGAGGCGAAAGCUAGGGUAGCAAAAGGG	Bacteria	Cyanobacteria	Oxyphotobacteria	Chloroplast
>ASV_2101.1.253	UACGGAGGAUCCAAGCGUUAUCCGGAAUCAUUGGGUUUAAAGGGUCCGUAGGCGGACUGAUAAGUCAGUGGUGAAAGUCUGCAGCUCAACUGUAGAAUUGCCAUUGAUACUGUUAGUCUUGAGUCAUUAUGAAGUGGUUAGAAUGAGUGGUGUAGCGGUGAAAUGCAUAGAUAUCACUCAGAAUACCGAUUGCGAAGGCAGAUCACUAAUAAUGUACUGACGCUGAUGGACGAAAGCGUAGGUAGCGAACAGG	Bacteria	Bacteroidetes	Bacteroidia	Flavobacteriales	Flavobacteriaceae	Mesonia
>ASV_1975.1.252	UACGGGAGGGGCAAGCAUUAUUCAGAAUAAUUGGGCGUAAAGGGUUCGUCGACGGUAUAAUCAGUCAUUUGUUAAAGGCUGGAGCUCAACUCCAGUACGGCAUUUGAAACAUUUUUACUCGAGUUUAAAAAAGAAAAGGGGAAUUUUACAUGGAGAAGUGGAAUUUUAAGAUAUGUAAAGGAACACCAUAGGCGAAGGCGCCUUUUUAGUUUAAACUGACGUUUAGGAACGAAAGCAUGGGGAGCAAACAGG	Bacteria	Firmicutes	Clostridia	Clostridiales	Ruminococcaceae	Ruminococcaceae UCG-014
>ASV_1796.1.253	UACGUAGGGGGCAAGCGUUACCCGGAAUCACUGGGCGUAAAGAGAACGUAGGCGGUUUGGAAAGUCUUUUGUGAAAGCUCCUGGCUCAACUAGGAGAGGUCAAGAGAUACUUUCAGACUUGAGGACAGUAGAGGUAAGCGGAAUUCUUAGUGUAGCGGUGAAAUGCGUAGAUAUUAAGAAGAACACCAGAGGCGAAGGCGGCUUACUGGGCUGUUUCUGACGCUGAGGUUCGAGAGCGUGGGUAGCAAACAGG	Bacteria	Chloroflexi	Dehalococcoidia	SAR202 clade
>ASV_2105.1.253	UACGUAGGGUGCAAGCGUUAAUCGGAAUUACUGGGCGUAAAGCGUGCGCAGGCGGUUAUGUAAGACAGAUGUGAAAUGCCCGGGCUCAACCUGGGAACUGCAUUUGUGACUGCAUGGCUAGAGUGUGUCAGAGGGGGGUAGAAUUCCACGUGUAGCAGUGAAAUGCGUAGAGAUGUGGAGGAAUACCGAUGGCGAAGGCAGCCCCCUGGGAUAACACUGACGCUCAUGCACGAAAGCGUGGGGAGCAAACAGG	Bacteria	Proteobacteria	Gammaproteobacteria	Betaproteobacteriales	Burkholderiaceae	Herminiimonas
>ASV_1979.1.253	UACGGAGGGUGCAAACGUUAAUCGGAAUUACUGGGCGUAAAGCGCGCGUAGGUGGUUUGUUAAGUGGGAUGUGAAAGCCCCAGGCUCAACCUGGGAAUUGCAUUCCAAACUGACAGACUAGAGUACGAUAGAGGGAGGUAGAAUUCAGAGUGUAGCGGUGAAAUGCGUAGAUAUUCUGAGGAAUACCGGUGGCGAAGGCGGCCUCCUGGAUUGAUACUGACACUGAGGUGCGAAAGCGUGGGGAGCAAACAGG	Bacteria	Proteobacteria	Gammaproteobacteria	OM182 clade
>ASV_180.1.253	UACGGAGGAUCCAAGCGUUAUCCGGAAUCAUUGGGUUUAAAGGGUCCGUAGGUGGAUGAUUAAGUCAGAGGUGAAAUCCUGCAGCUCAACUGUAGAAUUGCCUUUGAUACUGGUUGUCUUGAGUUAUUAUGAAGUAGUUAGAAUAUGUAGUGUAGCGGUGAAAUGCAUAGAUAUUACAUAGAAUACCAAUUGCGAAGGCAGAUUACUAAUAAUAUACUGACACUGAUGGACGAAAGCGUGGGGAGCGAACAGG	Bacteria	Bacteroidetes	Bacteroidia	Flavobacteriales	Flavobacteriaceae	Olleya
>ASV_2109.1.253	UACGGAGGGUGCGAGCGUUAAUCGGAAUUACUGGGCGUAAAGCGUGCGUAGGCGGAUUAUUAAGUGAGAUGUGAAAGCCCCGGGCUCAACCUGGGAACUGCAUUUCAAACUGGUAGUCUAGAGUAUUGUAGAGGGUGGUGGAAUUUCCAGUGUAGCGGUGAAAUGCGUAGAGAUUGGAAGGAACAUCAGUGGCGAAGGCGGCCACCUGGACAAAUACUGACGCUGAGGCACGAAAGCGUGGGGAGCAAACAGG	Bacteria	Proteobacteria	Gammaproteobacteria	Alteromonadales	Colwelliaceae	Colwellia
>ASV_1982.1.252	UACGUAUGUCGCAAGCGUUAUCCGGAAUUAUUGGGCGUAAAGCGAGUCUAGGCGGCUUGUUAAGUCAGAUGUGAAAAUGCGGGGCUCAACUCCGUAUUGCGUUUGAAACUGGCAGGCUAGAGUACUGGAGAGGUGGGCGGAACUACAAGUGUAGAGGUGAAAUUCGUAGAUAUUUGUAGGAAUGCCGAUAGUGAAGACAGCUCACUGGACAGAUACUGACGCUAAAGCUCGAAAGCGUGGGGAGCGAACAGG	Bacteria	Fusobacteria	Fusobacteriia	Fusobacteriales	Fusobacteriaceae	Psychrilyobacter
>ASV_1803.1.253	UACGGAGACCUCGAGCGUUACUCGGAUUCACUGGGCGUAAAGGGUGAGUAGGCGGCCAAGUAUGUCGGGUGUGAAAUCCCGGGGCUUAACCCCGGAACUGCGCUCGAAACUACUUGGCUAGAGUCUCGGAGAGGACAGUGGAAUUCCAGGUGUAGCGGUGAAAUGCGUAGAUAUCUGGAGGAACACCAGUGGCGAAGGCGACUGUCUGGACGAGUACUGACGCUCAAUCACGAAAGCGUGGGUAGCGAAAGGG	Bacteria	Verrucomicrobia	Verrucomicrobiae	Opitutales	Puniceicoccaceae	MB11C04 marine group
>ASV_2114.1.253	UACGGAGGGUCCGAGCGUUAAUCGGAAUUACUGGGCGUAAAGCGCGCGUAGGUGGCUAAGUCAGUCAGAUGUGAAAGCCCUGGGCUCAACCUAGGAACUGCACCUGAUACUGCUUAGCUAGAGUACGAUAGAGGGGAGUGGAAUUUCCAGUGUAGCGGUGAAAUGCGUAGAUAUUGGAAGGAACACCAGUGGCGAAGGCGACUCCCUGGAUUGAUACUGACACUGAGGUGCGAAAGCGUGGGGAGCAAACAGG	Bacteria	Proteobacteria	Gammaproteobacteria	Oceanospirillales	Nitrincolaceae	Marinobacterium
>ASV_1986.1.253	GACGGAGGAUGCAAGUGUUAUCCGGAAUUAUUGGGCGUAAAGCGUCUGUAGGUGGUCUAGUAAGUCUAUUGUUAAAGGUUAAAGCUCAACUUUAAAACUGCGGUAGAAACUGCUAGACUUGAGUAUAGUCGAAGUAGAGGGAAUUUCCAGUGAAGCGGUGAAAUGCGUAGAUAUUGGAAGGAACACCAAUGGCGAAAGCACUCUACUAGGCUUUUACUGACACUCAGAGACGAAAGCUAGGGUAGCAAAUGGG	Bacteria	Cyanobacteria	Oxyphotobacteria	Chloroplast
>ASV_1807.1.253	UACGGAGACUGCAAGCGUUACUCGGAUUCACUGGGCGUAAAGGGUGUGUAGGCGGCUAGAUAUGUCGGGUGUGAAAUCUUGGGGCUCAACCCCGAAACUGCGCUCGAAACUGUCUAGCUUGAGUCUCGGAGAGGUAAGCGGAAUUUCUGGUGUAGCGGUGAAAUGCGUAGAUAUCAGAAGGAACAUCAAUGGCGAAGGCAGCUUACUGGACGACGACUGACGCUGAGGCACGAAAGCGUGGGUAGCGAAAGGG	Bacteria	Verrucomicrobia	Verrucomicrobiae	Opitutales	Puniceicoccaceae	A714019
>ASV_2118.1.253	UACGGGGGAUGCAAGCGUUAUCCGGAAUUAUUGGGCGUAAAGCGCCUGUAGGUUGUUUAAUAAGUCUGUUGUUAAAGGCUAGGGCUUAACUCUAGAAAAGCGAUGGAAACUACUAAACUUGAGUAUGGCAGGGGUAGGGGGAAUUUCUAGUGUAGCGGUGAAAUGCGUAGAUAUUAGAAAGAACACCAGCGGCGAAAGCGCUCUACUGGACCAUUACUGACACUCAGAGGCGAAAGCUAGGGUAGCAAAAGGG	Bacteria	Cyanobacteria	Oxyphotobacteria	Chloroplast
>ASV_199.1.253	GACGGAGGAUGCAAGUGUUAUCCGGAAUCACUGGGCGUAAAGCGUCUGUAGGUUGUCGAACAAGUCAACUGUUAAAUCUUGAGGCUCAACUUCAAAAUCGCAGUCGAAACUGUUUGACUAGAGUAUAGUAGGGGUAAAGGGAAUUUCCAGUGGAGCGGUGAAAUGCGUAGAUAUUGGAAAGAACACCGAUGGCGAAGGCACUUUACUGGGCUAUUACUGACACUCAGAGACGAAAGCUAGGGUAGCAAAUGGG	Bacteria	Cyanobacteria	Oxyphotobacteria	Chloroplast
>ASV_1814.1.253	UACGGAGGGUGCGAGCGUUAAUCGGAAUUACUGGGCGUAAAGCGCGCGUAGGCGGUUAGUUAAGUCGGAUGUGAAAGCCCUGGGCUCAACCUGGGAACUGCAUUCGAUACUGGCCAACUAGAGUGCAAGAGAGGGAGGUAGAAUUCCACGUGUAGCGGUGAAAUGCGUAGAUAUGUGGAGGAAUACCGGUGGCGAAGGCGGCCUCCUGGCUUGACACUGACGCUGAGGUGCGAAAGCGUGGGGAGCAAACAGG	Bacteria	Proteobacteria	Gammaproteobacteria	Cellvibrionales	Halieaceae	Halioglobus
>ASV_2121.1.253	UACGGGGGAUGCAAGCGUUAUCCGGAAUUAUUGGGCGUAAAGCGCCUGUAGGUUGUUUACUAAGUCUGUUGUUAAAGACUAGGGCUUAACCCUAGAAAAGCAAUGGAAACUUGUAGACUAGAGUAUGGCAGGGGUAGAGGGAAUUUCUAGUGUAGCGGUGAAAUGCGUAGAUAUUAGAAAGAACACCAGUGGCGAAAGCGCUCUACUGGACCAUUACUGACACUCAGAGGCGAAAGCUAGGGUAGCAAAAGGG	Bacteria	Cyanobacteria	Oxyphotobacteria	Chloroplast
>ASV_1994.1.253	UACGGAGGGUACAAACGUUGUUCGGAAUCACUGGGCAUAAAGCGCGCGUAGGCGGUCUACCCAGUUAGGUGUGAAAGCCCUCGGCUCAACCGAGGAAUUGCAUCUAAUACUAGUAGGCUUGAGGAUGGUAGGGGUGUGUGGAACUUCAGGUGGAGCGGUGAAAUGCGUAGAUAUCUGAAGGAACACCUGUGGCGAAAGCGGCACACUGGAUCAUUUCUGACGCUGAGGCGCGAAAGCUAGGGUAGCGAACGGG	Bacteria	Planctomycetes	OM190
>ASV_1818.1.253	UACGUAGGGUGCGAGCGUUGUUCGGAAUUACUGGGCGUAAAGGGCGCGCAGGCGGAAUAGUAAGUCGGAGGUGAAAGCCCGGGGCUCAACCCCGGAGGGUCUUUCGAAACUGCUAAUCUAGAGAGGGUCAGGGGCCAGCAGAAUUCUUGGUGUAGAGGUGAAAUUCGUAGAUAUCAAGAGGAAUACCGGUGGCGAAAGCGGCUGGCUGGGGCCACUCUGACGCUGAGGCGCGAAAGCGUGGGGAGCAAACAGG	Bacteria	Proteobacteria	Deltaproteobacteria	SAR324 clade(Marine group B)
>ASV_2123.1.253	UACGGAGGGUGCGAGCGUUACUCGGAAUCACUGGGCGUAAAGAGCGUGUAGGCUGGAUAAUAAGUCAGAAGUGAAAUCCUAUAGCUUAACUAUAGAACUGCUUUUGAAACUGUUAACCUAGAAUAUGGGAGAGGUAAAUGGAAUUUCUGGUGUAGGGGUAAAAUCCGUAGAGAUCAGAAGGAAUACCGAUUGCGAAGGCGAUUUACUGGAACAUAAUUGACGCUGAGACGCGAAAGCGUGGGGAGCAAACAGG	Bacteria	Epsilonbacteraeota	Campylobacteria	Campylobacterales	Arcobacteraceae	Arcobacter
>ASV_1998.1.253	UACGGAGGGUGCAAGCGUUGUUCGGAAUUACUGGGCGUAAAGGGUGUCUAGGCGGCCUGGCAAGUCAGAUGUGAAAGCCCUCGGCUUAACCGAGGAAGUGCAUCUGAAACUGCUAGGCUUGAAUACUGGAGGGGGUAGCGGAAUUCCUGGUGUAGAGGUGAAAUUCGUAGAGAUCAGGAGGAACACCAGUGGCGAAGGCGGCUACCUGGCCAGAUAUUGACGCUGAAGCACGAAAGCGUGGGGAGCAAACAGG	Bacteria	Proteobacteria	Deltaproteobacteria	PB19
>ASV_1821.1.253	UACAGAGGGUGCAAGCGUUGUUCGGAAUUAUUGGGCGUAAAGCGCGCGUAGGCGGUUACGAAAGUCUGAUGUGAAAGCCCGAGGCUUAACCUCGGAAGUGCAUCGGAAACUGCGUGACUUGAGUCUCGGAGAGGGUGGUGGAAUUCCAGGUGUAGAGGUGAAAUUCGUAGAUAUCUGGAGGAACAUCGGUGGCGAAGGCGACCACCUGGACGAUGACUGACGCUGAGGUGCGAAAGCGUGGGUAGCAAACAGG	Bacteria	Proteobacteria	Deltaproteobacteria	Myxococcales	P3OB-42
>ASV_2125.1.253	UACGAAAGGUGCAAGCGUUGUUCGGAUUGACUGGGCGUAAAGCGCAUGUAGGCGGGCUAAUAAGUCAGUUGUGAAAGCCCCGGGCUCAACCUGGGAACUGCAAUUGAAACUGUUAGUCUUGAAUAUCUGAGGGGUUGAUGGAAUUCCAGGUGUAGCAGUGAAAUGCGUAGAUAUCUGGAGGAACACCAGUGGCGAAGGCGGUCAACUGGCAGAAUAUUGACGCUGAGAUGCGAAAGCGUGGGGAGCAAACAGG	Bacteria	Proteobacteria	Deltaproteobacteria	Oligoflexales	Oligoflexaceae	uncultured
>ASV_200.1.253	UACGGAGGGUGCAAGCGUUAUCCGGAUUUAUUGGGUUUAAAGGGUCCGUAGGCGGAUCAUUAAGUCAGUGGUGAAAGCCGACAGCUCAACUGUCGAACUGCCAUUGAUACUGGUGAUCUUGAGUACGGUUGAAGUAGGCGGAAUAUGACAUGUAGCGGUGAAAUGCUUAGAUAUGUCAUAGAACACCGAUUGCGAAGGCAGCCUACUAAGCCGUUACUGACGCUGAGGGACGAAAGUGUGGGGAGCGAACAGG	Bacteria	Bacteroidetes	Bacteroidia	Flavobacteriales	NS9 marine group
>ASV_1823.1.253	UACGGAGGGUGCAAGCGUUAAUCGGAAUUACUGGGCGUAAAGCGCGCGUAGGCGGUUUGGUCAGUUGGAUGUGAAAGCCCCGGGCUUAACCUGGGAACUGCAUUCAAUACUGCCAGACUAGAGUAUGAGAGAGGGGGGUAGAAUUUCUAGUGUAGCGGUGAAAUGCGUAGAUAUUAGAAGGAAUACCAGUGGCGAAGGCGGCCCCCUGGCUCAAUACUGACGCUGAGGUGCGAAAGCGUGGGGAGCAAACAGG	Bacteria	Proteobacteria	Gammaproteobacteria	Cellvibrionales	Spongiibacteraceae	BD1-7 clade
>ASV_2129.1.253	UACAUAGGGUGCAAGCGUUGUCCGGAAUUAUUGGGCGUAAAGAGUUCGUAGGUGGUUCGUUACGUCGGAUGUGAAAAUCUGGGGCUCAACCCCAGACCUGCAUUCGAUACGGGCGAGCUAGAGUUUGGUAGGGGAGACUGGAAUUCCUGGUGUAGCGGUGGAAUGCGCAGAUAUCAGGAGGAACACCAAUGGCGAAGGCAGGUCUCUGGGCCAAUACUGACACUGAGGAACGAAAGCGUGGGGAGCGAACAGG	Bacteria	Actinobacteria	Actinobacteria	Frankiales	Sporichthyaceae
>ASV_2002.1.253	UACGGAGGGUCCGAGCGUUAAUCGGAAUUACUGGGCGUAAAGCGUACGCAGGCGGUUUAUUAAGCGAGAUGUGAAAGCCCCGGGCUCAACCUGGGAACUGCAUUUCGAACUGAUAAACUAGAGUUUUGUAGAGGGUGGUAGAAUUUCAGGUGUAGCGGUGAAAUGCGUAGAGAUCUGAAGGAAUACCAGUGGCGAAGGCGGCCACCUGGACAAAAACUGACGCUCAUGUACGAAAGCGUGGGGAGCAAACGGG	Bacteria	Proteobacteria	Gammaproteobacteria	Alteromonadales	Shewanellaceae	Psychrobium
>ASV_1827.1.253	UACGGAGGGUGCAAGCGUUGUUCGGAUUUAUUGGGCGUAAAGCGAGUGUAGGCGGUUUGACAAGUCGGGUGUGAAAGCCCAGGGCCCAACCCUGGAACUGCAUCCGAUACUGUUAGGCUAGAGUCCCGGAGAGGAUGGCGGAAUUCCCGGUGUAGGGGUGAAAUCCGUAGAUAUCGGGAGGAACACCAGUGGCGAAGGCGGCCAUCUGGACGGUGACUGACGCUGAGACUCGAAAGUGUGGGUAGCAAACAGG	Bacteria	Proteobacteria	Deltaproteobacteria	NB1-j
>ASV_2132.1.254	GACAGGAGGAGCAAGUGUUAUUCUUAAUUAUUAGGUGUAAAGUGCUUGUAGACGCUUUAAAUAGUUAAACUUUAAAAACCUAGGAUUUAAUCCAGGUAGUUGGUUUAAUACAUUUUUAGUAGAGUAUAGUAGAGGAUAGUAGAAUUUUUAAUGUAAGGAUAAAAUCUUGAGAUAUUAAGAGGAAUGCCAGCUGCGAAGGCGGCUAUCUGGACUAUUACUGACGUUAAAGGGCGAAAGCUAGGGUAUCAAACGGG	Bacteria	Proteobacteria	Alphaproteobacteria	Rickettsiales	Mitochondria
>ASV_2003.1.253	UACGGAGGGGGCUAGCGUUGUUCGGAAUUACUGGGCGUAAAGCGUGCGUAGGCGGACUAUUAAGUAAGGGGUGAAAUCCCGAGGCUCAACCUCGGAACUGCCUCUUAAACUGGUAGUCUUGAGUUCUGGAGAGGUGAGUGGAAUUGCUAGUGUAGAGGUGAAAUUCGUAGAUAUUAGCAGGAACACCAGAGGCGAAGGCGGCUCACUGGACAGAUACUGACGCUGAGGCACGAAAGUGUGGGGAGCAAACAGG	Bacteria	Proteobacteria	Alphaproteobacteria	Caulobacterales	Hyphomonadaceae	Litorimonas
>ASV_1830.1.253	UACUAAAGGUGCAAGCGUUAAUCGGAAUUACUGGGCGUAAAGCGCGCGUAGGUGGUUUGUCAAGUUGGAUGUGAAAGCCCAGGGCUCAACCUUGGAACAGCAUCCAAAACUGACUCACUAGAGUACGAGAGAGGUUAGUGGAAUUUCCUGUGUAGCGGUGAAAUGCGUAGAGAUGGGAAGGAACACCAGUGGCGAAGGCGACUGACUGGCUCGAUACUGACACUGAGGUGCGAAAGCGUGGGGAGCAAACGGG	Bacteria	Proteobacteria	Gammaproteobacteria	Oceanospirillales	Saccharospirillaceae	Oleispira
>ASV_2139.1.253	UACGGAGGGUGCGAGCGUUGUCCGGAAUUAUUGGGUUUAAAGGGUGCGUAGGUGGCCGAAUAAGUCAGUGGUGAAAUUCAUGGGCUCAACCCGUGGCGUGCCAUUGAUACUGUUCGGCUUGAGUAUCGUAGGGGUAGGCGGAAUUUGUGGUGUAGCGGUGAAAUGCAUAGAUACCACAAGGAACACCGGAGGCGAAGGCGGCCUACUGGACGAUUACUGACACUGAGGCACGAAAGCAUGGGUAGCGAACAGG	Bacteria	Bacteroidetes	Bacteroidia	Cytophagales	Flammeovirgaceae	uncultured
>ASV_2007.1.253	UACGGAGGGUGCAAGCGUUAAUCGGAAUUACUGGGCGUAAAGCGCACGCAGGCGGUUUGUUAAGUCAGAUGUGAAAUCCCCGAGCUUAACUUGGGAACUGCAUUUGAAACUGGCAAGCUAGAGUCUUGUAGAGGGGGGUAGAAUUCCAGGUGUAGCGGUGAAAUGCGUAGAGAUCUGGAGGAAUACCGGUGGCGAAGGCGGCCCCCUGGACAAAGACUGACGCUCAGGUGCGAAAGCGUGGGGAGCAAACAGG	Bacteria	Proteobacteria	Gammaproteobacteria	Enterobacteriales	Enterobacteriaceae	Serratia
>ASV_1838.1.253	UACGGAGGGUCCAAGCGUUAAUCGGAAUUACUGGGCGUAAAGCGCGCGUAGGCGGUUUAAUAAGUUGUAUGUGAAAGCCCUGGGCUCAACCUAGGAACUGCAUACAAAACUAUUAGACUAGAGUACGAGAGAGGAGAGUAGAAUUUCAGGUGUAGCGGUGAAAUGCGUAGAUAUCUGAAGGAAUACCAAUGGCGAAGGCAGCUCUCUGGCUCGUUUCUGACGCUAAGGUGCGAAAGCGUGGGUAGCAAACAGG	Bacteria	Proteobacteria	Gammaproteobacteria	SAR86 clade
>ASV_2142.1.253	UACGGAGGGUGCGAGCGUUAAUCGGAAUUACUGGGCGUAAAGCGUACGCAGGCGGUUUGUUAAGCGAGAUGUGAAAGCCCCAGGCUCAACCUGGGAACUGCAUUUCGAACUGGCAAACUAGAGUGUGAUAGAGGGUGGUAGAAUUUCAGGUGUAGCGGUGAAAUGCGUAGAGAUCUGAAGGAAUACCGAUGGCGAAGGCAGCCACCUGGGUCAACACUGACGCUCAUGUACGAAAGCGUGGGGAGCAAACAGG	Bacteria	Proteobacteria	Gammaproteobacteria	Alteromonadales	Pseudoalteromonadaceae	Pseudoalteromonas
>ASV_2010.1.253	UACGGAGGGGGUUAGCGUUGUUCGGAAUUACUGGGCGUAAAGCGCACGUAGGCGGACUUUUAAGUUAGAGGUGAAAUCCCAGGGCUCAACCCUGGAACUGCCUUUAAUACUGGAAGUCUUGAGUUCGAGAGAGGUAAGUGGAAUUCCGAGUGUAGAGGUGAAAUUCGUAGAUAUUCGGAGGAACACCAGUGGCGAAGGCGGCUUACUGGCUCGAUACUGACGCUGAGGUGCGAAAGCGUGGGGAGCAAACAGG	Bacteria	Proteobacteria	Alphaproteobacteria	Rhodobacterales	Rhodobacteraceae	Octadecabacter
>ASV_1841.1.253	GACGGAGGAUGCAAGUGUUAUCCGGAAUCACUGGGCGUAAAGCGUCUGUAGGUGGUUUGAUAAGUCCAUUGUUAAAUCUUGAGGCUUAACCUCAAAACAGCAAUAGAAACUAUUAGACUUGAGUGUAGUAGAGGUAAAAGGAAUUUCCAGUGGAGCGGUGAAAUGCGUAGAUAUUGGAAAGAACACCGAUGGCGAAGGCAUUUUACUGGGCUAUAACUGACACUCAGAGACGAAAGCUAGGGUAGCAAAUGGG	Bacteria	Cyanobacteria	Oxyphotobacteria	Chloroplast
>ASV_2146.1.253	UACGAAGGGACCUAGCGUAAUUCGGAAUUACUGGGCGUAAAGCGCGCGUAGGCGGUUAAGUAAGUUAAUUGUGAAAGCCCAAAGCUCAACUUUGGAAUUGCAAUUAAAACUAUUUAGCUAGAGUUUAUCAGAGGAAAGCGGAAUACAUAGUGUAGAGGUGAAAUUCGUAGAUAUUAUGUAGAACACCAGUUGCGAAGGCGGCUUUCUGGGAUAAUACUGACGCUGAGGUGCGAAAGUAUGGGUAGCGAAGAGG	Bacteria	Proteobacteria	Alphaproteobacteria	SAR11 clade	Clade III
>ASV_2014.1.253	UACGGAGGGUGCAAGCGUUAAUCGGAAUUACUGGGCGUAAAGCGCGCGUAGGCGGCUUGGUCAGUCAGAUGUGAAAUCCCCGAGCUCAACUUGGGAACUGCAUUUGAUACUGCCAGGCUAGAGUAUGUUAGAGGAAUGCGGAAUUCCGGGUGUAGCGGUGAAAUGCGUAGAUAUCCGGAGGAACAUCAGUGGCGAAGGCGGCAUUCUGGAACAAUACUGACGCUGAGGUGCGAAAGCGUGGGGAGCAAACAGG	Bacteria	Proteobacteria	Gammaproteobacteria	Thiohalorhabdales	Thiohalorhabdaceae	Granulosicoccus
>ASV_1846.1.253	UACGGAGGGAGCGAGCGUUAAUCGGAAUUACUGGGCGUAAAGCGCGCGUAGGCGGCUUUGUAAGUCGGAUGUGAAAGCCCAGGGCUCAACCCUGGAAUUGCAUUCGAUACUGCAUGGCUAGAGUAUGGUAGAGGGAAGUGGAAUUUCCGGUGUAGCGGUGAAAUGCGUAGAUAUCGGAAGGAACACCAGUGGCGAAGGCGACUUCCUGGGCCAAUACUGACGCUGAGGUGCGAAAGCGUGGGGAGCAAACAGG	Bacteria	Proteobacteria	Gammaproteobacteria	Steroidobacterales	Woeseiaceae	Woeseia
>ASV_215.1.253	UACGGAGGAUCCAAGCGUUAUCCGGAAUCAUUGGGUUUAAAGGGUCCGCAGGCGGUCUUUUAAGUCAGAGGUGAAAGCCUACAGCUCAACUGUAGAACGGCCUUUGAAACUGAAAGACUUGAGUUAUUGUGAAGUGGUUAGAAUGUGUGGUGUAGCGGUGAAAUGCAUAGAUAUCACACAGAAUACCGAUUGCGAAGGCAGAUCACUAACAAUAUACUGACGCUCAUGGACGAAAGCGUGGGGAGCGAACAGG	Bacteria	Bacteroidetes	Bacteroidia	Flavobacteriales	Flavobacteriaceae	NS4 marine group
>ASV_2016.1.253	UACGGGAGUGGCAAGCGUUAUCCGGAAUUAUUGGGCGUAAAGCGUCCGCAGGCGGCUUUUCAAGUCUGCUGUUAAAGCGUGGAGCUUAACUCCAUCAUGGCAGUGGAAACUGAAAGGCUUGAGUAUGGUAGGGGCAGAGGGAAUUCCCGGUGUAGCGGUGAAAUGCGUAGAUAUCGGGAAGAACACCAGUGGCGAAGGCGCUCUGCUGGGCCAUUACUGACGCUCAUGGACGAAAGCCAGGGGAGCGAAAGGG	Bacteria	Cyanobacteria	Oxyphotobacteria	Synechococcales	Cyanobiaceae	Prochlorococcus MIT9313
>ASV_1848.1.253	UACGGAGGAUCCAAGCGUUAUCCGGAAUCAUUGGGUUUAAAGGGUCCGUAGGCGGGCAGCUAAGUCAGUGGUGAAAGUCUGCAGCUCAACUGUAGAAUUGCCAUUGAAACUGGUUGUCUUGAAUUAAUGUGAAGUGGUUAGAAUAAGUAGUGUAGCGGUGAAAUGCAUAGAUAUUACUUAGAAUACCGAUUGCGAAGGCAGAUCACUAACAUUAUAUUGACGCUGAGGGACGAAAGCGUGGGGAGCGAACAGG	Bacteria	Bacteroidetes	Bacteroidia	Flavobacteriales	Flavobacteriaceae	Ulvibacter
>ASV_2153.1.253	UACGGAGGGGGCUAGCGUUGUUCGGAAUUACUGGGCGUAAAGCGUGCGUAGGCGGAUCAAUAAGUAAGGGGUGAAAUCCCGAGGCUCAACCUCGGAACUGCCCUUUAAACUGUUGAUCUUGAGUUCUGGAGAGGUGAGUGGAAUUGCUAGUGUAGAGGUGAAAUUCGUAGAUAUUAGCAGGAACACCAGAGGCGAAGGCGGCUCACUGGACAGAUACUGACGCUGAGGCACGAAAGUGUGGGGAGCAAACAGG	Bacteria	Proteobacteria	Alphaproteobacteria	Caulobacterales	Hyphomonadaceae	Litorimonas
>ASV_202.1.253	UACGGAGGGGGCAAGCGUUGUUCGGAAUCAUUGGGCGUAAAGAGUAUGUAGGCGGCUAUUUAAGUCAGACGUGUAAGCCCACGGCUCAACCGUGGAAUUGCGUUUGAAACUAUUUAGCUUGAGUGCAGGAGAGGAAGGCGGAAUUCCCAGUGUAGCGGUGAAAUGCAUUGAUAUUGGGAAGAACACCGGUGGCGAAGGCGGCCUUCUGGUCUGACACUGACGCUGAGAUACGAAAGCCAGGGGAGCGAACGGG	Bacteria	Nitrospinae	Nitrospinia	Nitrospinales	Nitrospinaceae	LS-NOB
>ASV_1851.1.253	UACGGAGGGUGCAAGCGUUAUCCGGAAUCAUUGGGUUUAAAGGGUCCGUAGGCGGGCUAUUAAGUCAGAGGUGAAAUCCCACAGCUUAACUGUGGAACUGCCUUUGAUACUGGUAGUCUUGAGUUAUAUGGAAGUAGAUAGAAUGUGUAGUGUAGCGGUGAAAUGCAUAGAUAUUACACAGAAUACCGAUUGCGAAGGCAGUCUACUACGUAUAUACUGACGCUAAUGGACGAAAGCGUGGGGAGCGAACAGG	Bacteria	Bacteroidetes	Bacteroidia	Flavobacteriales	Flavobacteriaceae	uncultured
>ASV_2157.1.253	UACGGAGGGUGCAAGCGUUAUCCGGAAUCAUUGGGUUUAAAGGGUCCGCAGGCGGUCAAUUAAGUCAGAGGUGAAAUCCCAUAGCUCAACUAUGGAACUGCCUUUGAUACUAGUUGACUUGAGUUAUAUGGAAGUAGAUAGAAUAAGUAGUGUAGCGGUGAAAUGCAUAGAUAUUACUUAGAAUACCAAUUGCGAAGGCAGUCUACUAUGUAUAUACUGACGCUGAUGGACGAAAGCGUGGGUAGCGAACAGG	Bacteria	Bacteroidetes	Bacteroidia	Flavobacteriales	Flavobacteriaceae	Tenacibaculum
>ASV_2023.1.253	UACGGAGGGGGCAAGCGUUGUUCGGAAUUAUUGGGCGUAAAGCGUAUGUAGGCGGCUAAGCAAGUCAGGCGUGCAAGCCCGUGGCUCAACCACGGAAUUGCGUUUGAAACUGUUUAGCUUGAGUACAGGAGAGGAAAGCGGAAUUCCCAGUGUAGCGGUGAAAUGCAUUGAUAUUGGGAAGAACAUCUGUGGCGAAGGCGGCUUUCUGGUCUGUUACUGACGCUGAGAUACGAAAGCCAGGGGAGCGAACGGG	Bacteria	Nitrospinae	Nitrospinia	Nitrospinales	Nitrospinaceae	Nitrospina
>ASV_1855.1.253	UACGUAGGGAGCGAGCGUUGUUCGGAUUUACUGGGCGUAAAGAGCACGUAGGCGGGUAUGCAAGUCGGUUGUGAAAUCCUCUGGCUCAACCAGAGAACUGCAAUCGAAACUGCAUACCUUGAGUCCAACAGAGGGAAUCGGAAUCCAAGGUGUAGCGGUGAAAUGCGUAGAUAUCUUGGAGAACAUCAGUGGCGAAGGCGGAUUCCUGGGUUGGCACUGACGCUGAGGUGCGAAAGCUAAGGUAGCGAACAGG	Bacteria	PAUC34f
>ASV_2160.1.252	GACGGGGGAUGCAAGUGUUAUCCGGAAUUAUUGGGCGUAAAGCGUCUGUAGGUGGUUUAAUUAGUCUAUUGUUAAAGUUUGAAACUUAAUUUCAUGAAUGCCGUAGAAACUGUUAAACUUGAGUAUGAUUGAGGUAGAAGGAAUUUCCAGUGGAGUGGUGAAAUGCGUAGAUAUUGGAAAGAACACCAAUUGCGAAGGCAUUCUAUUAAAUUAUUCUGACACUGAGAGACGAAAGUUAGGGUAGCAAAUGGG	Bacteria	Cyanobacteria	Oxyphotobacteria	Chloroplast
>ASV_2027.1.253	UACGGAGGAUCCAAGCGUUAUCCGGAAUCAUUGGGUUUAAAGGGUCCGUAGGUGGACAAUUAAGUCAGAGGUGAAAGUUUGCAGCUUAACUGUAAAAUUGCCUUUGAUACUGGUUGUCUUGAAUCAUUAUGAAGUGGUUAGAAUAUGUAGUGUAGCGGUGAAAUGCAUAGAUAUUACAUAGAAUACCAAUUGCGAAGGCAGAUCACUAAUAAUGUAUUGACACUGAUGGACGAAAGCGUGGGGAGCGAACAGG	Bacteria	Bacteroidetes	Bacteroidia	Flavobacteriales	Flavobacteriaceae	Algibacter
>ASV_1859.1.253	GACGGAGGAUGCAAGUGUUAUCCGGAAUCACUGGGCGUAAAGCGUCUGUAGGUGGCUUAAUAAGUCUAUUGUUAAAGCUUAAGGCUUAACCUUAAAACAGCAACGGAAACUAUUAGGCUUGAGUAUGGUAGAGGUAAAAGGAAUUUCCAGUGGAGCGGUGAAAUGCGUAGAUAUUGGAAAGAACACCGAUGGCGAAGGCAUUUUACUGGGCCAUAACUGACACUCAGAGACGAAAGCUAGGGUAGCAAAUGGG	Bacteria	Cyanobacteria	Oxyphotobacteria	Chloroplast
>ASV_2163.1.253	UACGUAGGGUGCGAGCGUUAAUCGGAAUUACUGGGCGUAAAGCGUGCGCAGGCGGUUUUGUAAGUCAGAUGUGAAAUCCCCGAGCUCAACUUGGGAACUGCGUUUGAAACUACAAGGCUAGAGUAUGGUAGAGGGGGGUAGAAUUCCACGUGUAGCAGUGAAAUGCGUAGAGAUGUGGAGGAAUACCAAUGGCGAAGGCAGCCCCCUGGACUAAUACUGACGCUCAUGCACGAAAGCGUGGGGAGCAAACAGG	Bacteria	Proteobacteria	Gammaproteobacteria	Betaproteobacteriales	Methylophilaceae	Candidatus Methylopumilus
>ASV_2030.1.253	UACGGAGGGGGCUAGCGUUGUUCGGAAUUACUGGGCGUAAAGCGCGCGUAGGCGGUUUAUUAAGUUGGGCGUGAAAGCCCGGGGCUCAACCCCGGAACUGCGUUCAAAACUGACAGACUAGAGACCGGAAGAGGAGAGCGGAAUUCCCAGUGUAGAGGUGAAAUUCGUAGAUAUUGGGAAGAACACCAGUGGCGAAGGCGGCUCUCUGGUCCGGUUCUGACGCUGAGGUGCGAAAGCGUGGGGAGCGAACAGG	Bacteria	Proteobacteria	Alphaproteobacteria	uncultured
>ASV_1862.1.253	UACGUAGGUGGCGAGCAUUAUUCGGAAUUACUGGGCGUAAAGGGUCCGCAGGUGGUUAACUAAGUCAGAUGUGAAAUUUCAGUGCUCAACACUGAACCUGCAUUUGAAACUGGUAAACUAGAGUAUGUGAGAGGUAAGCGGAAUUUGUGGUGUAGCGGUGGAAUGCGUAGAUAUCACAAGGAAGACCAAAGGCGAAGGCAGCUUACUGGCACAAUACUGACACUCAUGGACGAAGGCUAAGGUAGCGAAAAGG	Bacteria	Lentisphaerae	Lentisphaeria	Lentisphaerales	Lentisphaeraceae	Lentisphaera
>ASV_2167.1.253	UACGGAGGGUCCAAGCGUUAUCCGGAAUCAUUGGGUUUAAAGGGUCCGUAGGCGGGCAAUUAAGUCAGAGGUGAAAUCCCACAGCUCAACUGUGGAACUGCCUUUGAUACUGGUUGUCUUGAGUUAUAGUGAAGUAGAUAGAAUAUGUAGUGUAGCGGUGAAAUGCAUAGAUAUUACAUAGAAUACCGAUUGCGAAGGCAGUCUACUAACUGUACACUGACGCUAAUGGACGAAAGCGUGGGGAGCGAACAGG	Bacteria	Bacteroidetes	Bacteroidia	Flavobacteriales	Flavobacteriaceae	Lutimonas
>ASV_2034.1.253	UACGGAGGGGGCUAGCGUUGUUCGGAAUUACUGGGCGUAAAGGGUGCGUAGGCGGCUGUCCAAGUCGGGUGUGAAAGCCCCGGGCUCAACCCGGGAUGUGCAUCCGAGACUGAAUGGCUUGAGUUCGGGAGAGGUGAGUGGAAUUCCCAGUGUAGAGGUGAAAUUCGUAGAUAUUGGGAAGAACACCGGUGGCGAAGGCGGCUCACUGGACCGACACUGACGCUGAGGCACGAAAGCGUGGGGAGCAAACAGG	Bacteria	Proteobacteria	Alphaproteobacteria	Puniceispirillales	Puniceispirillales Incertae Sedis	Constrictibacter
>ASV_1866.1.253	UACGAGAGGUGCAAGCGUUAAUCGGAAUUACUGGGCGUAAAGCGAGCGUAGGCGGUUUAGUAAGUUGGAUGUGAAAGCCCCGGGCUUAACCUGGGAACUGCAUCCAAAACUGCUGGACUAGAGUAUGGUAGAGGAUGGCGGAAUUUCCUGUGUAGCGGUGAAAUGCGUAGAUAUAGGAAGGAACAUCAGUGGCGAAGGCGGCCAUCUGGACCAAUACUGACGCUCAGGCUCGAAAGCGUGGGGAGCAAACAGG	Bacteria	Proteobacteria	Gammaproteobacteria	Oceanospirillales	Litoricolaceae	Litoricola
>ASV_2170.1.253	UACGGAGGGUCCAAGCGUUAUCCGGAUUUAUUGGGUUUAAAGGGUCCGUAGGCGGGUUAUUAAGUCAGUGGUGAAAUCCUACAGCUCAACUGUAGAACUGCCAUUGAAACUGUUAACCUUGAGUAUAAUUGAAGUGGGCGGAAUGUGUCAUGUAGCGGUGAAAUGCUUAGAUAUGACACAGAACACCGAUUGCGAAGGCAGCUCACUAAGUUAUUACUGACGCUGAGGGACGAAAGCGUGGGUAGCGAACAGG	Bacteria	Bacteroidetes	Bacteroidia	Flavobacteriales	Cryomorphaceae	uncultured
>ASV_2038.1.253	UACGGGGGAUGCAAGCGUUAUCCGGAAUCAUUGGGCGUAAAGCGCCUGUAGGUUGUUUAAUAAGUCUGUUGUUAAAGACUAGGGCUCAACCCUAGAUAAGCAAUGGAAACUACUAGACUAGAGUAUGGCAGGGGUAGAGGGAAUUUCUAGUGUAGCGGUGAAAUGCGUAGAUAUUAGAAAGAACACCGGUGGCGAAAGCGCUCUACUGGACCAUUACUGACACUCAGAGGCGAAAGCUAGGGUAGCAAAAGGG	Bacteria	Cyanobacteria	Oxyphotobacteria	Chloroplast
>ASV_187.1.253	UACGAGGGGUCCUAGCGUUGUCCGGAUUUACUGGGCGUAAAGGGUACGUAGGCGUUUUAAUAAGUUGUAUGUUAAAUAUCUUAGCUUAACUAAGAAAGUGCAUACAAAACUGUUAAGAUAGAGUUUGAGAGAGGAACGCAGAAUUCAUGGUGGAGCGGUGACAUGCGUAGAUAUCAUGAGGAAAGUCAAAUGCGAAGGCAGCCUUCUGGCUCAAAACUGACGCUGAGGUACGAAAGCGUGGGGAGCGAACAGG	Bacteria	Marinimicrobia (SAR406 clade)
>ASV_2174.1.253	UACAGAGGGUGCGAGCGUUAAUCGGAAUUACUGGGCGUAAAGAGCGCGUAGGUGGUCUACUAAGUCAUGUGUGAAAGCCCCGAGCUUAACUUGGGAAUUGCACGUGAUACUGGUAGUCUAGAGUAUGGUAGAGGGAAGUGGAAUUUCCGGUGUAGCGGUGAAAUGCAUAGAUAUCGGAAGGAACACCAGUGGCGAAGGCGACUUCCUGGGCCAAUACUGACACUGAGGCGCGAAAGCGUGGGGAGCAAACAGG	Bacteria	Proteobacteria	Gammaproteobacteria	Coxiellales	Coxiellaceae	Coxiella
>ASV_204.1.253	UACGGAGGGUCCGAGCGUUAUCCGGAAUCAUUGGGUUUAAAGGGUCCGCAGGCGGUCAAUUAAGUCAGAGGUGAAAUACCAUAGCUCAACUAUGGAACUGCCUUUGAUACUGGUUGACUUGAGUCAUAUGGAAGUAGAUAGAAUGUGUAGUGUAGCGGUGAAAUGCAUAGAUAUUACACAGAAUACCGAUUGCGAAGGCAGUCUACUACGUAUGUACUGACGCUGAGGGACGAAAGCGUGGGGAGCGAACAGG	Bacteria	Bacteroidetes	Bacteroidia	Flavobacteriales	Flavobacteriaceae	Polaribacter 3
>ASV_1872.1.253	UACGGAGGGUCCGAGCGUUAAUCGGAAUUACUGGGCGUAAAGCGCACGCAGGCGGUUUGUUAAGCUAGAUGUGAAAGCCCCGGGCUCAACCUGGGAAUUGCAUUUAGAACUGGCAGGCUAGAGUCUUGGAGAGGGGAGUGGAAUUCCAGGUGUAGCGGUGAAAUGCGUAGAUAUCUGGAGGAACAUCAGUGGCGAAGGCGACUCCCUGGCCAAAGACUGACGCUCAUGUGCGAAAGUGUGGGUAGCGAACAGG	Bacteria	Proteobacteria	Gammaproteobacteria	Alteromonadales	Alteromonadaceae	Paraglaciecola
>ASV_2179.1.253	UACGGAGGAUCCAAGCGUUAUCCGGAAUCAUUGGGUUUAAAGGGUUCGUAGGCGGACUGAUAAGUCAGUGGUGAAAGUCUGCAGCUCAACUGUAGAAUUGCCAUUGAUACUGUUAGUCUUGAGUCAUUAUGAAGUGGUUAGAAUGAGUGGUGUAGCGGUGAAAUGCAUAGAUAUCACUCAGAAUACCGAUUGCGAAGGCAGAUCACUAAUAAUGUACUGACGCUGAUGGACGAAAGCGUAGGUAGCGAACAGG	Bacteria	Bacteroidetes	Bacteroidia	Flavobacteriales	Flavobacteriaceae	Mesonia
>ASV_2043.1.253	UACGGAGGGUGCGAGCGUUAAUCGGAAUUACUGGGCGUAAAGCGCGCGUAGGCGGUUUAUUAAGUCGGAUGUGAAAGCCCCGGGCUCAACCUGGGAAUUGCACCCGAUACUGGUCGACUGGAGUGCGAGAGAGGGAGGUAGAAUUCCACGUGUAGCGGUGAAAUGCGUAGAUAUGUGGAGGAAUACCGGUGGCGAAGGCGGCCUCCUGGCUCGACACUGACGCUGAGGUGCGAAAGCGUGGGGAGCAAACAGG	Bacteria	Proteobacteria	Gammaproteobacteria	Cellvibrionales	Halieaceae	Congregibacter
>ASV_1873.1.253	UACGGAGGGUGCGAGCGUUAAUCGGAAUUACUGGGCGUAAAGCGCACGCAGGCGGUUUGUUAAGCUAGAUGUGAAAGCCCCGAGCUCAACUUGGGAUGGUCAUUUAGAACUGGCAGACUAGAGUCUUGGAGAGGGGAGUGGAAUUCCAGGUGUAGCGGUGAAAUGCGUAGAUAUCUGGAGGAACAUCAGUGGCGAAGGCGACUCCCUGGCCAAAGACUGACGCUCAUGUGCGAAAGUGUGGGUAGCGAACAGG	Bacteria	Proteobacteria	Gammaproteobacteria	Alteromonadales	Alteromonadaceae	Alteromonas
>ASV_2182.1.255	GACAGGAGGAGCGAGCGUUGUUCAGCUUGAUUGGGCGUAAAGGGUACGUAGGUGGUUAAUCAAAGUAUAAGUUAAAUUCAAGGGUGAGACCCCGUUGGCGCGCUUUUACAAUUAAUUAACUUGAGUAGUAGGGACGUUGUGAGAACUAUCCGAGAAGAGCUAAAAUUCAACUAUACGGAUAGGAAUACUGGGUUGCGAAGGCAUUCAGCGAUCUACUACUGACGCUGAGGUACGAAGGCGUGGGGAGCAAACGGG	Bacteria	Proteobacteria	Alphaproteobacteria	Micavibrionales	Micavibrionaceae	uncultured
>ASV_2047.1.253	UACGGGGGAUGCAAGCGUUAUCCGGAAUUAUUGGGCGUAAAGCGUCUGUAGGUUGUUUGAAAAGUCCGGUGUCAAAGACCAGAGCUUAACUCUGGGCCGGCAUCAGAAACUCUCUAACUAGAGCACGGUAGAGGUAUGGGGAACUCCUUGUGUAGCGGUGAAAUGCGUAGAUAUAAGGAAGAACACCGGUUGCGAAAGCGCCAUACUGGGCCGUAGCUGACACUCAGAGACGAAAGCUAAGGUAGCAAAAGGG	Bacteria	Cyanobacteria	Oxyphotobacteria	Chloroplast
>ASV_1877.1.253	UACGAAGGGGGCGAGCGUUGUUCGGAAUUACUGGGCGUAAAGGGCGCGUAGGCGGUCUUUUAAGUUAGGCGUGAAAGCCCCGGGCUCAACCCGGGAACUGCGCUUAAAACUGAGAGACUAGAAAACGGAAGAGGGUAGUGGAAUUCCCAGUGUAGAGGUGAAAUUCGUAGAUAUUGGGAAGAACACCAGUGGCGAAAGCGGCUACCUGGUCCGAUUUUGACGCUGAGGCGCGAAAGCGUGGGGAGCAAACAGG	Bacteria	Proteobacteria	Alphaproteobacteria	Puniceispirillales	SAR116 clade
>ASV_2186.1.253	UACGGAGGGGGUUAGCGUUGUUCGGAAUUACUGGGCGUAAAGCGUACGUAGGCGGAUUAGUAAGUAAGAGGUGAAAUCCCAGGGCUCAACCCUGGAACUGCCUUUUAAACUGCUAGUCUUGAGUUCGAGAGAGGUGAGUGGAAUUCCAAGUGUAGAGGUGAAAUUCGUAGAUAUUUGGAGGAACACCAGUGGCGAAGGCGGCUCACUGGCUCGAUACUGACGCUGAGGUACGAAAGUGUGGGGAGCAAACAGG	Bacteria	Proteobacteria	Alphaproteobacteria	Rhodobacterales	Rhodobacteraceae	uncultured
>ASV_2054.1.253	UACGGAGGGGGCGAGCGUUGUUCGGAAUUAUUGGGCGUAAAGAGUAUGUAGGCGGUCAAGUAAGUCAGGCGUGUAAGCCCUCGGCUCAACCGAGGAAUUGCGUUUGAAACUGCUCGACUUGAGUACGAAAGAGGAAAGCGGAAUUCCCAGUGUAGCGGUGAAAUGCAUUGAUAUUGGGAAGAACAUCGGUGGCGAAGGCGGCUUUCUGGUUCGAUACUGACGCUGAGAUACGAAAGCUAGGGGAGCAAACGGG	Bacteria	Nitrospinae	Nitrospinia	Nitrospinales	Nitrospinaceae	Nitrospina
>ASV_1880.1.253	UACGAAGGUCCCAAGCGUUGUUCGGAAUUACUGGGCGUAAAGCGUGCGUAGGCGGCAUGGUAAGUCAGAUGUGAAAUCCCGGGGCUCAACCUCGGAACUGCAUCCGAUACUGCCAAGCUAGAGUAGUGGAGGGGAGUCUGGAAUUCACGGUGUAGCAGUGAAAUGCGUAGAUAUCGUGAGGAACACUAGUGGCGAAGGCGAGACUCUGGACACUAACUGACGCUGAGGCACGAAGGCUAGGGUAGCGAAAGGG	Bacteria	Verrucomicrobia	Verrucomicrobiae	Verrucomicrobiales	DEV007
>ASV_2190.1.253	UACGGAGGGUGCAAGCGUUAAUCGGAAUUACUGGGCGUAAAGCGUGCGUAGGUGGUUUGUUAAGUCAGAUGUGAAAGCCCCGGGCUCAACCUGGGAACUGCAUUUGAAACUGGCAAACUAGAGUAUAGGAGAGGAAAGUGGAAUUUCUGGUGUAGCGGUGAAAUGCGUAGAUAUCAGAAGGAACAUCAAUGGCGAAGGCAGCUUUCUGGACUAAUACUGACACUGAGGUACGAAAGCGUGGGUAGCAAACAGG	Bacteria	Proteobacteria	Gammaproteobacteria	Thiomicrospirales	Thioglobaceae	SUP05 cluster
>ASV_2059.1.253	UACGGAGGGGGUUAGCGUUGUUCGGAAUUACUGGGCGUAAAGCGCACGUAGGCGGACUUUUAAGUUAGAGGUGAAAUCCCAGGGCUCAACCCUGGAACUGCCUUUAAUACUGGAAGUCUUGAGUUCGAGAGAGGUGAGUGGAAUUCCGAGUGUAGAGGUGAAAUUCGUAGAUAUUCGGAGGAACACCAGUGGCGAAGGCGGCUCACUGGCUCGAUACUGACGCUGAGGUGCGAAAGCAUGGGGAGCAAACAGG	Bacteria	Proteobacteria	Alphaproteobacteria	Rhodobacterales	Rhodobacteraceae	Octadecabacter
>ASV_1888.1.253	UACGGAGGGUGCAAGCGUUAAUCGGAAUUACUGGGCGUAAAGCGCGCGUAGGCGGCUUGUUAAGUCGGAUGUGAAAGCCCCGGGCUCAACCUGGGAACUGCACCCGAUACUGGCAAGCUAGAGUACGGGAGAGGGGGGUAGAAUUCCAUGUGUAGCGGUGAAAUGCGUAGAUAUAUGGAGGAAUACCAGUGGCGAAGGCGGCCCCCUGGUCCGAUACUGACGCUGAGGUGCGAAAGCGUGGGGAGCAAACAGG	Bacteria	Proteobacteria	Gammaproteobacteria	Cellvibrionales	Halieaceae	Luminiphilus
>ASV_2194.1.253	GACGGAGGAUGCAAGUGUUAUCCGGAAUCACUGGGCGUAAAGCGUCUGUAGGUGGUUUAAUAAGUCAACUGUUAAAUCUUGAGGCUCAACCUCAAAAUCGCAGUCGAAACUAUUAGACUAGAGUAUAGUAGGGGUAAAGGGAAUUUCCAGUGGAGCGGUGAAAUGCGUAGAGAUUGGAAAGAACACCAAUGGCGAAGGCACUUUACUGGGCUAUUACUAACACUCAGAGACGAAAGCUAGGGUAGCAAAUGGG	Bacteria	Cyanobacteria	Oxyphotobacteria	Chloroplast
>ASV_2062.1.305	AACGUGCAGGACGAGGCUUAAACGAGUUUACUAGGCGUAAAGGGUUCGCAGGCGGUCUGGUUCAUAAAAGAACCUUUUUUGAUCCUCGGUUAAUGUCCGAGUUAAAAAAAUUAAGUCAUAUUAGAAAGUCCAGCUCUUAAAGCAGGGAUAUAUUAUGAUACUGGUAGACUUGAAUUCAUGGGGGCGUUGGUAGAAUGCUUGGUGUAGGGGUGGCAUCCAAAGACAUCAAGUGGAACACCGAUAGCGAAAGCAGCCAACGAAUCAUGAAUUGACGCUCAGGAACGAAAGCGUGGGGAGCAAAUGGG	Bacteria	Proteobacteria	Deltaproteobacteria	Oligoflexales	Oligoflexaceae	uncultured
>ASV_1891.1.253	UACGGAGGGGGUUAGCGUUGUUCGGAAUUACUGGGCGUAAAGCGCACGUAGGCGGACUAUUAAGUCAGAGGUGAAAUCCCGGGGCUCAACCCCGGAACUGCCUUUGAUACUGGUAGUCUAGAGUUCGAGAGAGGUGAGUGGAAUUCCAAGUGUAGAGGUGAAAUUCGUAGAUAUUUGGAGGAACACCAGUGGCGAAGGCGGCUCACUGGCUCGAUACUGACGCUGAGGUGCGAAAGUGUGGGGAGCAAACAGG	Bacteria	Proteobacteria	Alphaproteobacteria	Rhodobacterales	Rhodobacteraceae	Marinibacterium
>ASV_2198.1.253	UACGGAGGGUGCAAGCGUUAAUCGGAAUUACUGGGCGUAAAGCGCGCGUAGGCGGAUGAUUAAGUUGGAUGUGAAAGCCCAGGGCUCAACCUUGGAAUUGCAUUCAAUACUGGUCAUCUAGAGUACAGUAGAGGAGGGUAGAAUUUCUUGUGUAGCAGUGAAAUGCGUAGAUAUAAGAAGGAAUACCAGUGGCGAAGGCGGCCCUCUGGACUGAUACUGACGCUGAGGUGCGAAAGCGUGGGGAGCAAACGGG	Bacteria	Proteobacteria	Gammaproteobacteria	Cellvibrionales	Spongiibacteraceae	BD1-7 clade
>ASV_2067.1.253	UACGGAGGGUCCAAGCGUUAUCCGGAUUUAUUAGGUUUAAAGGGUCCGUAGGCGGAAAAUUAAGUCAGUGGUGAAAGCCCAUAGCUCAACUAUGGAACUGCCAUUGAUACUGAUUUUCUUGAAUAUGAUUGAAGUGGGCGGAAUAUGUCAUGUAGCGGUGAAAUGCUUAGAUAUGACAUAGAACACCGAUAGCGAAGGCAGCUCACUAAGUCAUCAUUGACGCUGAGGGACGAAAGCGUGGGGAGCGAACAGG	Bacteria	Bacteroidetes	Bacteroidia	Flavobacteriales	NS7 marine group
>ASV_1895.1.253	UACGGAGGAUCCAAGCGUUAUCCGGAUUUAUUGGGUUUAAAGGGUGCGUAGGCGGCUCUAUAAGUCAGUAGUGAAAUCUCGAAGCUCAACUUCGAACGUGCUAUUGAAACUGUAGAGCUUGAGUACAGACGAGGCAGGCGGAAUGUGUUGUGUAGCGGUGAAAUGCUUAGAUAUAACACAGAACACCGAUAGCGAAGGCAGCUUGCCAGACUGUAACUGACGCUGAGGCACGAAAGCGUGGGGAGCGAACAGG	Bacteria	Bacteroidetes	Bacteroidia	Bacteroidales	Marinifilaceae	uncultured
>ASV_2200.1.253	UACGGGGGAUGCAAGCGUUAUCCGGAAUCAUUGGGCGUAAAGCGCCUGUAGGUUGUUUACUAAGUCUGUUGUUAAAGACUAGGGCUUAACCCUAGAAAAGCAAUGGAAACUUGUAGACUAGAGUAUGGCAGGGGUAGAGGGAAUUUCUAGUGUAGCGGUGAAAUGCGUAGAUAUUAGAAAGAACACCGGUGGCGAAAGCGCUCUACUGGACCAUUACUGACACUCAGAGGCGAAAGCUAGGGUAGCAAAAGGG	Bacteria	Cyanobacteria	Oxyphotobacteria	Chloroplast
>ASV_2070.1.253	UACGGAGGGUGCGAGCGUUGUCCGGAAUUAUUGGGUUUAAAGGGUACGUAGGCGGUUAGAUAAGUCGAAGUUGAAAUGGUGCAGCUCAACUGUAGCACUGGCUUUGAUACUGUUUAACUUGAGUAUGGUAGAGGUAGGCGGAAUUUAUGAUGUAGCGGUGAAAUGCAUAGAUAUCAUAAAGAACUCCAAUUGCGAAGGCAGCUUACUGGACCAUAACUGACGCUGAUGUACGAAAGCGUGGGUAGCGAACAGG	Bacteria	Bacteroidetes	Bacteroidia	Cytophagales	Cyclobacteriaceae	uncultured
>ASV_1897.1.253	UACGAAGGGUGCAAGCGUUACUCGGAAUUACUGGGCGUAAAGCGUGCGUAGGUGGUUUGUUAAGUCUGAUGUGAAAGCCCUGGGCUCAACCUGGGAAUUGCACUGGAUACUGGCAGGCUGGAGUGCGGUAGAGGAUGGCGGAAUUCCCGGUGUAGCAGUGAAAUGCGUAGAGAUCGGGAGGAACAUCCGUGGCGAAGGCGGCCAUCUGGACCAGCACUGACACUGAGGCACGAAAGCGUGGGGAGCAAACAGG	Bacteria	Proteobacteria	Gammaproteobacteria	Xanthomonadales	Xanthomonadaceae	Luteimonas
>ASV_2204.1.253	GACGGAGGAUGCAAGUGUUAUCCGAAAUUAUUGGGCGUAAAGAGUCUGUAGGUGGCUUAUUAAGUCUAGUGUUAAAUAUUAAAGCUUAACUUUAAAACUGCACUAGAAACUGAUAGGCUUGAGUAGAGUCGAAGUAGAAGGAAUUUCCAGUGAAGCGGUGAAAUGCGUAGAUAUUGGAAGGAACACCAAUGGCGAAAGCAUUCUACUAGGCUUUUACUGACACUGAGAGACGAAAGCUAGGUUAGCAAAUGGG	Bacteria	Cyanobacteria	Oxyphotobacteria	Chloroplast
>ASV_2074.1.253	UACGGAGGGUGCAAGCGUUAUCCGGAAUCAUUGGGUUUAAAGGGUCCGUAGGCGGAUUAUUAAGUCAGAGGUGAAAUCCCACAGCUCAACUGUGGAACUGCCUUUGAUACUGGUAGUCUUGAGUUAUAAGGAAGUAGAUAGAAUAUGUAGUGUAGCGGUGAAAUGCAUAGAUAUUACAUAGAAUACCGAUUGCGAAGGCAGUCUACUACUUAUAUACUGACGCUAAUGGACGAAAGCGUGGGGAGCGAACGGG	Bacteria	Bacteroidetes	Bacteroidia	Flavobacteriales	Flavobacteriaceae	uncultured
>ASV_19.1.253	UACGGAGGGUGCAAGCGUUAAUCGGAAUUACUGGGCGUAAAGCGCGCGUAGGUGGUUUGUUAAGUGGGAUGUGAAAUCCCCGGGCUCAACCUGGGAAUUGCAUCCCAAACUGGCAAACUAGAGUACAAGAGAGGGGUGUGGAAUUUCCUGUGUAGCGGUGAAAUGCGUAGAUAUAGGAAGGAACAUCAGUGGCGAAGGCGACGCCCUGGCUUGAUACUGACACUGAGGUGCGAAAGCGUGGGGAGCAAACAGG	Bacteria	Proteobacteria	Gammaproteobacteria	Oceanospirillales	Nitrincolaceae	uncultured
>ASV_2208.1.253	UACGGAGGGUGCGAGCGUUGUUCGGAUUUACUGGGCGUAAAGGGUGCGUAGGCGGAUACUAAGGUCAGAUGUGAAAUCCCGGGGCUCAACCCCGGAACUGCAUUUGAAACCGAGUGUCUAGAGUAUGACAGAGGAUAAUGGAAUUUCUAGUGUAGCAGUGAAAUGCGUAGAUAUUAGAAGGAACACCAGAGGCGAAGGCGAUUAUCUGGGUCAUAACUGACGCUGAGGCACGAAAGUGUGGGUAGCAAACGGG	Bacteria	Proteobacteria	Gammaproteobacteria	EV818SWSAP88
>ASV_2076.1.253	UACGGAGACCUCGAGCGUUACUCGGAUUUACUGGGCGUAAAGGGUGAGUAGGCGGCUAGAUAUGUCAGGUGUGAAAUCCCGGGGCUCAACCUCGGAACUGCGCCUGAAACUAUUUAGCUAGAGUCUCGGAGAGGAUAGUGGAAUUCCAGGUGUAGCGGUGAAAUGCGUAGAUAUCUGGAGGAACACCAGUGGCGAAGGCGACUAUCUGGACGAGUACUGACGCUCAAUCACGAAAGCGUGGGUAGCGAAAGGG	Bacteria	Verrucomicrobia	Verrucomicrobiae	Opitutales	Puniceicoccaceae	MB11C04 marine group
>ASV_1902.1.253	UACGGAGGAUCCAAGCGUUAUCCGGAUUUAUUGGGUUUAAAGGGUCCGUAGGCGGGUUUUUAAGUCAGUGGUGAAAGCCUACAGCUCAACUGUAGAAUUGCCAUUGAUACUGGAGACCUUGAGUGUAGUAGAAGUAGGCGGAAUAAGGCAUGUAGCGGUGAAAUGCAUAGAUAUGCCUUAGAACACCGAUUGCGAAGGCAGCUUACUAUGUUACAACUGACGCUGAGGGACGAAAGCGUGGGGAGCGAACAGG	Bacteria	Bacteroidetes	Bacteroidia	Flavobacteriales	Cryomorphaceae	uncultured
>ASV_2213.1.254	UACGGAGGGUGCAAGCGUUAUCCGGAUUUAUUAGGUUUAAAGGGUUCGCAGGCGGAAUUUUAAGUCAGUGGUGAAAGCCUACAGCUCAACUGUAGAACUGCCAUUGAUACUGAUAUUCUUGAGUAUAGAUGAAGUGGGCGGAAUAUGUCAUGUAGCGGUGAAAUGCAUAGAUAUGACAUGGAACACCAAUUGCGAAGGCAGCUCACUAAACUAUUUACUGACGCUCAUGAACGAAAGCGUGGGGAGCGAACAGG	Bacteria	Bacteroidetes	Bacteroidia	Flavobacteriales	NS9 marine group
>ASV_2078.1.253	UACGGAGGGUGCAAGCGUUAAUCGGAAUUACUGGGCGUAAAGCGCGCGUAGGCGGUUUGUUAAGCGAGAUGUGAAAGCCCAGGGCUCAACCUUGGAAUUGCAUUUCGAACUGGCAGGCUAGAGUACAGUAGAGGGUGGUGGAAUUUCCAGUGUAGCGGUGAAAUGCGUAGAGAUUGGAAGGAACAUCAGUGGCGAAGGCGACCACCUGGACUGAUACUGACGCUGAGGUGCGAAAGCGUGGGGAGCAAACAGG	Bacteria	Proteobacteria	Gammaproteobacteria	Cellvibrionales	Cellvibrionaceae	Candidatus Endobugula
>ASV_2217.1.253	UACGGAGGGUCCGAGCGUUAUCCGGAAUCAUUGGGUUUAAAGGGUCCGCAGGCGGUUUAUUAAGUCAGAGGUGAAAUCCCAUAGCUCAACUAUGGAACUGCCUUUGAUACUGGUUGACUUGAGUCAUAUGGAAGUAGAUAGAAUGUGUAGUGUAGCGGUGAAAUGCAUAGAUAUUACACAGAAUACCGAUUGCGAAGGCAGUCUACUACGUAUGUACUGACGCUGAGGGACGAAAGCGUGGGGAGCGAACAGG	Bacteria	Bacteroidetes	Bacteroidia	Flavobacteriales	Flavobacteriaceae	Polaribacter 1
>ASV_2081.1.254	UACGUAGGGGGCAAGCGUUGUCCGGAAUCAUUGGGCGUAAAGAGCUCGUAGGCGGUUCAGUAAGUCGGGUGUGAAAGCUCCGAGCUCAACUCGGAGAGGCCACUCGAUACUGCUGUGACUAGAAUCCAGUAGGGGAGUGUGGAAUUCCUGGUGUAGCGGUGAAAUGCGCAGAUAUCAGGAGGAACACCAGCGGCGAAGGCGGCACUCUGGGCUGGUAUUGACGCUGAGGAGCGAAAGUGUGGGUAGCAAACAGG	Bacteria	Actinobacteria	Acidimicrobiia	Microtrichales	Microtrichaceae	IMCC26207
>ASV_2220.1.253	UACGGAGGAUCCAAGCGUUAUCCGGAUUUAUUGGGUUUAAAGGGUGCGCAGGCGGGACAAUAAGUCAGUGGUGAAAUCUUCCAGCUUAACUGGGAAACUGCCAUUGAUACUGUUGUUCUUGAGUUUGGUUGAAGUAGGCGGAAUGAGGCAUGUAGCGGUGAAAUGCAUAGAUAUGCCUCAGAACACCAAUUGCGAAGGCAGCUUACUAAGCCAAUACUGACGCUGAGGCACGAAAGCGUGGGGAGCGAACAGG	Bacteria	Bacteroidetes	Bacteroidia	Flavobacteriales	Cryomorphaceae	uncultured
>ASV_2224.1.253	GACGGAGGAUGCAAGUGUUAUCCGGAAUCACUGGGCGUAAAGCGUCUGCAGGUGGUUUUUUAAGUCUGAUGUUAAAACUUGAGGCUCAACCUCAAUCCAGCAUUGGAAACUAGAAGACUAGAGUAUAGUAGGGAUAGAGGGAAUUUCCAGUGGAGCGGUGAAAUGCGUAGAUAUUGGAAAGAACACCGAUGGCGAAAGCACUCUAUUGGACUAUUACUGACACUCAGAGACGAAAGCUAGGGGAGCAAAUGGG	Bacteria	Cyanobacteria	Oxyphotobacteria	Chloroplast
>ASV_2228.1.253	UACGGAGGGGACUAGCGUUGUUCGGAAUUACUGGGCGUAAAGCGCACGUAGGCGGACCGAAAAGUUGGGGGUGAAAUCCCAGGGCUCAACCCUGGAACUGCCUCCAAAACUGCCGGUCUAGAGUUCGAGAGAGGUGAGUGGAAUUCCGAGUGUAGAGGUGAAAUUCGUAGAUAUUCGGAGGAACACCAGUGGCGAAGGCGGCUCACUGGCUCGAUACUGACGCUGAGGUGCGAAAGCGUGGGGAGCAAACAGG	Bacteria	Proteobacteria	Alphaproteobacteria	Rhodobacterales	Rhodobacteraceae	uncultured
>ASV_2231.1.253	UACGGAGGAUGCAAGCGUUAUCCGGAUUUAUUGGGUUUAAAGGGUUCGUAGGCGGGAAGAUAAGUCAGUGGUGAAAGCCUGCAGCUCAACUGUAGAACUGCCAUUGAUACUGUCUUUCUUGAAUAUAUAUGAAGUGGGCGGAAUACGUCAUGUAGCGGUGAAAUGCACAGAUAUGACGUAGAACACCGAUAGCGAAGGCAGCUCACUAAUAUAUUAUUGACGCUCAGGAACGAAAGCAUGGGGAGCGAACAGG	Bacteria	Bacteroidetes	Bacteroidia	Flavobacteriales	NS9 marine group
>ASV_2237.1.253	UACGGAGGGUGCAAGCGUUAAUCGGAAUUACUGGGCGUAAAGCGCGCGUAGGCGGUUGGUUAAGUCAGCUGUGAAAGCCCUGGGCUCAACCUGGGAACUGCAGUUGAUACUGGCUGACUAGAGUACGAGAGAGGGAGGUAGAAUUCCACGUGUAGCGGUGAAAUGCGUAGAUAUGUGGAGGAAUACCGGUGGCGAAGGCGACCUCCUGGCUCGAUACUGACGCUGAGGUGCGAAAGCGUGGGGAGCAAACAGG	Bacteria	Proteobacteria	Gammaproteobacteria	Cellvibrionales	Halieaceae	Haliea
>ASV_2240.1.253	UACGGAGGGUCCAAGCGUUAUCCGGAAUCACUGGGUUUAAAGGGUGCGUAGGCGGAUAGAUAAGUCCGAGGUGAAAUCUCUGAGCUCAACUCAGAAACUGCCUCUGAUACUGUUUAUCUUGAAUUCAUUUGAAGUAGGCGGAAUAGGUCAUGUAGCGGUGAAAUGCGUAGAUAUGACCUAGAACACCGAUUGCGAAGGCAGCUUACUAAGAUGACAUUGACGCUGAGGCACGAAAGCGUGGGUAGCGAACAGG	Bacteria	Bacteroidetes	Bacteroidia	Chitinophagales	Chitinophagaceae	uncultured
>ASV_2244.1.253	UACGGAGGGGGCUAGCGUUGCUCGGAAUUACUGGGCGUAAAGGGCGCGUAGGCGGACUUUUUAGUCAGGCGUGAAAGCCCCGGGCUUAACCCGGGAACUGCGUUUGAUACUGGAAGUCUAGAGAUCUGGAGAGGGUGGUGGAAUUCCCAGUGUAGAGGUGAAAUUCGUAGAUAUUGGGAAGAACACCGGUGGCGAAGGCGGCCACCUGGCCAGACACUGACGCUAAGGCGCGAAAGCGUGGGGAGCGAACAGG	Bacteria	Proteobacteria	Alphaproteobacteria	Rhodovibrionales	Kiloniellaceae	uncultured
>ASV_2246.1.253	UACGGAGGAUCCAAGCGUUAUCCGGAAUCAUUGGGUUUAAAGGGUCCGUAGGUGGAUAAUUAAGUCAGAGGUGAAAGUUUGCAGCUCAACUGUAAAAUUGCCUUUGAUACUGGUUAUCUUGAGUUAUUAUGAAGUAGUUAGAAUAUGUAGUGUAGCGGUGAAAUGCAUAGAUAUUACAUAGAAUACCAAUUGCGAAGGCAGAUUACUAAUAAUAUACUGACACUGAUGGACGAAAGCGUGGGUAGCGAACAGG	Bacteria	Bacteroidetes	Bacteroidia	Flavobacteriales	Flavobacteriaceae	Algibacter
[truncated: 5,681 more rows]
