# Supplementary material for: Biogeographic gradients of picoplankton diversity indicate increasing dominance of prokaryotes in warmer Arctic fjords
Source: Commun Biol. 2024 Mar 2;7:256. doi: 10.1038/s42003-024-05946-8 (PMC10908816; doi:10.1038/s42003-024-05946-8)
Supplement: Supplementary file 6 — Supplementary Data 3 [file 42003_2024_5946_MOESM6_ESM.csv]

Supplementary Data 4: Taxonomic classification of eukaryotic ASVs using the pr2 v4.12 database
sequence	kingdom	supergroup	phylum	class	order	family	genus	species	Confidence	ASV
AGCTCTAATAGCGTATATTAAAGTTGTTGCAGTTAAAAAGCTCGTAGTCGGATGTCGGGCTCGGGCAGGCTGTCGGCTTCGGTCGGACGGCAGGCTCGGGTCTTTCTGCCTGAGGATCCCGTTGCACTTAATTGTGGGGCGTGGGGACGCAGGCCGTTTACTTTGAAAAAATTAGAGTGTTCAAAGCAGGCCTACGCTTGAATACATTAGCATGGAATAATGGAATAGGACTTTGGTGCTATTTTGTTGGTTTATGGGACCGAAGTAATGATTAACAGGGACAGTTGGGGCCGTTTATATTTCGTTGTCAGAGGTGAAATTCTTGGATTTACGAAAGATAAACTTCTGCGAAAGCATTCGGCAAGGATGTTTTCATTG	Eukaryota	Hacrobia	Cryptophyta	Cryptophyceae	Cryptomonadales	Cryptomonadales_X			0.999999967	>ASV_1
AGCTCCAATAGCGTATATTTAAGTTGTTGCAGTTAAAAAGCTCGTAGTTGGATTTCGGTTGAGAACGGCCGGTCCGCCGTTTGGTGTGCACTGGCTGGTCTCAACTTCCTGTAGAGGACGCGCTCTGGGTTAACGCTCGGACGCGGAGTCTACGTGGTTACTTTGAAAAAATTAGAGTGTTCAAAGCGGGCTTACGCTTGAATATTTCAGCATGGAATAACACTATAGGACTCCTGTCCTATTTCGTTGGTCTCGGGACGGGAGTAATGATTAAGAGGAACAGTTGGGGGCATTCGTATTTCATTGTCAGAGGTGAAATTCTTGGATTTATGAAAGACGAACTTCTGCGAAAGCATTTGCCAAGGATGTTTTCATTA	Eukaryota	Archaeplastida	Chlorophyta	Mamiellophyceae	Mamiellales	Mamiellaceae	Micromonas	Micromonas_clade_B3	0.879488445	>ASV_2
AGCTCCAATAGCGTATATTAAAGTTGTTGCGGTTAAAAAGCTCGTAGTTGGATCTCGGCGGGCAGGGGGTGGTTCGCTCTTCAGCGCTACTGCCCCGCTTTGCCCGTGTGATTGGCGGAGGTTTCGGGGTGCTCTTCGTTGAGTGACTCGGAGCGCCGTCAGGTTTACTTTGAAAAAATTAGAGTGCTCAAAGCAGGCTTTTCACGCTTGAATATTCGTGCATGGAATAATGGAATAGGAACTCGTTTCTATTTTGTTGGTTTTCGGAAATCGAGTTAATGATTAACAGGGACAATTGGGGGCATTAGTATTCAGACGACAGAGGTGAAATTCTTGGACCGTCTGAAGACTGACTACTGCGAAAGCATTTGCCAAGAGTGTTTTCATTA	Eukaryota	Opisthokonta	Metazoa	Arthropoda	Crustacea	Maxillopoda	Oithona	Oithona_similis	0.748732308	>ASV_3
AGCTCTAATAGCGTATATTAAAGTTGTTGCAGTTAAAAAGCTCGTAGTCGGATGTCGGGCTCGGGCAAGCTGTCGGCCTTTGGTCGGACGGCAGGCTCGGGTCTTTCTGCCTGAGGAACCCGGTTGCTTTAACGAGCTGCCGGTGGACGCAGGTCGTTTACTTTGAAAAAATTAGAGTGTTCAAAGCAGGCTAGCGCTTGAATACATTAGCATGGAATAATGGAATAGGACTTTGGTGCTATTTTGTTGGTTTATGGGACCGAAGTAATGATTAACAGGGACAGTTGGGGCCGTTTATATTTCGTTGTCAGAGGTGAAATTCTTGGATTTACGAAAGATAAACTTCTGCGAAAGCATTCGGCAAGGATGTTTTCATTG	Eukaryota	Hacrobia	Cryptophyta	Cryptophyceae	Cryptomonadales	Cryptomonadales_X			0.999999996	>ASV_4
AGCTCCAAGAGCGTATATTAAAGTTGTTGCAGTTAAAAAGCTCGTAGTTGGATTTCTGGTACAACGCGCCTGGCCCGCTTTTAGTGAGTGCCGGTGCGCGTTTGCCATCCTTCTAGAAAACGTTTCTACCTGGGCAACCGGGCCGGACTCGCGATCTAGATCTTTTACTTTGAAAAAATTAGAGTGTTTAAAGCAGGCTTTTGCTGTGAATACATTAGCATGGAATAATAATCTAGGACTTCGGTTCTATTTTGTTGGTTTCTAGTACTGAAGTAATGATTGATAGGGATAGTTGGGGGTGCTAGTATTGGCCGGCCAGAGGTGAAATTCTTGGATTCGGTCAAGACTAACTTATGCGAAAGCATTCACCAAGGATGTCTTCTTTA	Eukaryota	Rhizaria	Cercozoa	Filosa-Thecofilosea	Cryomonadida	Protaspa-lineage	Protaspa	Protaspa_grandis	0.967620445	>ASV_5
AGCTCCAATAGCGTATATTTAAGTTGTTGCAGTTAAAAAGCTCGTAGTTGGATTTCGGTTAAGAGCGACCGGTCCGCCGTTTGGTGTGCACTGGTTGGTTTTAACTTCCTGTAGAGGACGTGCTCTGGGCTTAACGGTCTGGACTCGGAGTCTACGTGGTTACTTTGAAAAAATTAGAGTGTTCAAAGCGGGCTTACGCTTGAATATTTCAGCATGGAATAACACTATAGGACTCCTGTCCTATTTCGTTGGTCTCGGGACGGGAGTAATGATTAAGAGGAACAGTTGGGGGCATTCGTATTTCATTGTCAGAGGTGAAATTCTTGGATTTATGAAAGACGAACTTCTGCGAAAGCATTTGCCAAGGATGTTTTCATTA	Eukaryota	Archaeplastida	Chlorophyta	Mamiellophyceae	Mamiellales	Mamiellaceae	Mantoniella	Mantoniella_squamata	0.87126873	>ASV_6
AGCTCCAATAGCGTATATTAAAGTTGTTGCAGTTAAAAAGCTCGTAGTCGGATTTCGGGTCGGGCCGAGCGGTCTGCCGATGGGTATGCACTGTTTGGCGCGGCCTTCTTTCCGGAGACCGCGGCTACTCTTAACTGAGCGGGCGTGGGAGACGGATCGTTTACTTTGAAAAAATCAGAGTGTTTCTAGCAGGCAGCTCGCTCTTGCATAGGTTAGCATGGGATAATTTAATAGGACTCTGGTGCTATTTTGTTGGTTTCGAACACCGGAGTAATGATTAAAAGGGGCAGTCAGGGGCACTCGTATTCCGTCGAGAGAGGTGAAATTCTCAGACCAATGGAAGACGAACCACTGCGAAAGCATTTGCCAGGGATGTTTTCACTG	Eukaryota	Hacrobia	Haptophyta	Prymnesiophyceae	Phaeocystales	Phaeocystaceae	Phaeocystis	Phaeocystis_rex	0.952065235	>ASV_7
AGCTCCAATAGCGTATATTAAAGTTGTTGCAGTTAAAAAGCTCGTAGTTGGATTTCTGGTGGGAGCGATCGGTCTGGCGCTTAGCGCGAGTACTTGCATCGTCTCCGGCCATCCTTGGGGAGAGTTTGTCTGGCATTAAGTTGTCGGGCAGAGGATCCTCATCGTTTACTGTGAAAAAATTAGAGTGTTCAAAGCAGGCTTATGCCGTTGAATATATTAGCATGGAATAATAAGATAGGACTTTGGTACTATTTTGTTGGTTTGCGCACCAAAGTAATGATTAATAGGGACAGTTGGGGGTATTCGTATTCCGTTGTCAGAGGTGAAATTCTTGGATTTACGGAAGACGAACTACTGCGAAAGCATTTACCAAGGATGTTTTCATTA	Eukaryota	Stramenopiles	Ochrophyta	Bacillariophyta	Bacillariophyta_X	Polar-centric-Mediophyceae	Arcocellulus	Arcocellulus_cornucervis	0.764026004	>ASV_8
AGCTCCAATAGCGTATATTAATGTTGTTGCAGTTAAAAAGCTCGTAGTTGGATTTCTGGTGGGAGTGGCCGGTCCGCCGTAAGGTGTGTACTTGGTTGTCTCCCGTCATCCTTGTGGGAACTGCTCTGGCATTAAGTTGTCGGGGTTAGGGAACACATCGTTTACTGTGAAAAAATTAGAGTGTTTAAAGCAGGCTTATGCCGTTGAATACATTAGCATGGAATAATAAGATAGGACTTTGGCGTCTATTTTGTTGGTTTGCACACCAAGGTAATGATTAATAGGGATAGTTGGGGGTATTCGTATTTAATTGTCAGAGGTGAAATTCTTGGATTTATGAAAGACGAACTTCTGCGAAAGCATTTACCAAAGATGTTTTCATTA	Eukaryota	Stramenopiles	Ochrophyta						0.873292433	>ASV_9
AGCTCCAATAGCGTATATTAAAGTTGTTGCGGTTAAAAAGCTCGTAGTTGGATTTCTGCCGAGGACGACCGGTCCGCCCTCTGGGTGAGTATCTGGCTCGGCCTGGGCATCTTCTTGGAGAACGTATCTGCACTTGACTGTGTGGTGCGGTATCCAGGACTTTTACTTTGAGGAAATTAGAGTGTTTCAAGCAGGCTTACGCCTTGAATACATTAGCATGGAATAATAAGATAGGACCTCGGTTCTATTTTGTTGGTTTCTAGAGCTGAGGTAATGATTAATAGGGATAGTTGGGGGCATTCGTATTTAACTGTCAGAGGTGAAATTCTTGGATTTGTTAAAGACGGACTACTGCGAAAGCATTTGCCAAGGATGTTTTCATTG	Eukaryota	Alveolata	Dinoflagellata	Dinophyceae	Dinophyceae_X	Dinophyceae_XX	Dinophyceae_XXX	Dinophyceae_XXX_sp.	0.983369383	>ASV_10
AGCTCCAATAGCGTATATTAAAGTTGTTGCGGTTAAAAAGCTCGTAGTTGGATCTCGGCGGGCAGGGGGTGGTTCGCTCTTCAGCGCTACTGCCCCGCTTTGCCCGTGTGATTGGCGGAGGTTTCGGGGTGCTCTTCGTTGAGTGACTCGGAGCGCCGTCAGGTTTACTTTGAAAAAATTAGAGTGCTCAAAGCAGGCTTTTCACGCTTGAATATTCGTGCATGGAATAATGGAATAGGAACTCGTTTCTATTTTGTTGGTTTTCGGAAATCGAGTTAATGATTAACAGGGACAATTGGGGGCATTAGTATTCAGACGACAGAGGTGAAATTCTTGGACCGTCTGAAGACTGACTACTGCGAAAGCATTTGCCAAGAGTGTTTTCATCA	Eukaryota	Opisthokonta	Metazoa	Arthropoda	Crustacea	Maxillopoda	Oithona	Oithona_similis	0.748732309	>ASV_11
AGCTCCAATAGCGTATATTTAAGTTGTTGCAGTTAAAAAGCTCGTAGTTGGATTTCGGATGTGAACGACCGGTCCGCCGTTGCGGTGTGCACTGGACGTTTGTATCTTGTTGTCGGGGACGCGCACCTTGCCTTAACTGGTCGGGACGCGGAGTCGGCGCTGTTACTTTGAAAAAATTAGAGTGTTCAAAGCAGGCAACCGCTCTGAATACATTAGCATGGAATAACGCTATAGGACTCTGGTCTTATTGTGTTGGTCTTCGAGACCGGAGTAATGATTAAGAGGGACAGTTGGGGGCATTCGTATTTCATTGTCAGAGGTGAAATTCTTGGATTTATGAAAGACGAACTTCTGCGAAAGCATTTGCCAAGGATGTTTTCATTA	Eukaryota	Archaeplastida	Chlorophyta	Pyramimonadales	Pyramimonadales_X	Pyramimonadales_XX	Pyramimonas	Pyramimonas_australis	0.995213683	>ASV_12
AGCTCCAATAGCGTATATTAAAGTTGTTGCGGTTAAAAAGCTCGTAGTTGGATTTCTGCCGAGGATGACCGGTCCGCCCTGTGGGTGTGCATCTGGCTCAGCCTTGGCATCTTCCTGAAGAACGTAGCTGCACTTGACTGTGTGGTGCGGTATTTAGGACATTTACTTTGAGGAAATTAGAGTGTTTCAAGCAAGCGCACGCTTTGAATACATTAGCATGGAATAATAAGATAGGACCTCGGTTCTATTTTGTTGGTTTCTAGAGCTGAGGTAATGATTGATAGGGATAGTTGGGGGCATTCGTATTTAACTGTCAGAGGTGAAATTCTTGGATTTGTTAAAGACGGACTACTGCGAAAGCATTTGCCAAGGATGTTTTCATTG	Eukaryota	Alveolata	Dinoflagellata	Dinophyceae					1	>ASV_13
AGCTCCAATAGCGTATATTTAAGTTGTTGCAGTTAAAAAGCTCGTAGTTGGATTTCGGTTGAGAACGGCCGGTCCGCCGTTTGGTGTGCACTGGCTGGTTTCAACTTCCTGTAGAGGACGTACTCTGGGTTAACGCTCGGATACGGAGTCTACGTGGTTACTTTGAAAAAATTAGAGTGTTCAAAGCGGGCTTACGCTTGAATATTTCAGCATGGAATAACACTATAGGACTCCTGTCCTATTTCGTTGGTCTCGGGACGGGAGTAATGATTAAGAGGAACAGTTGGGGGCATTCGTATTTCATTGTCAGAGGTGAAATTCTTGGATTTATGAAAGACGAACTTCTGCGAAAGCATTTGCCAAGGATGTTTTCATTA	Eukaryota	Archaeplastida	Chlorophyta	Mamiellophyceae	Mamiellales	Mamiellaceae	Micromonas	Micromonas_clade_B3	0.999950522	>ASV_14
AGCTCCAATAGCGTATATTTAAGTTGTTGCAGTTAAAAAGCTCGTAGTTGGATTTCGGTTGAGAACGGCCGGTCCGCCGTTTGGTGTGCACTGGCTGGTCTCAACTTCCTGTAGAGGACGCGCTCTGGGTTAACGCTCGGACGCGGAGTCTACGTGGTTACTTTGAAAAAATTAGAGTGTTCAAAGCGGGCTTACGCTTGAATATTTCAGCATGGAATAACACTATAGGACTCCTGTCCTATTTCGTTGGTCTCGGGACGGGAGTAATGATTAAGAGGAACAGTTGGGGGCATTCGTATTTCATTGTCAGAGGTGAAATTCTTGGATTTATGAAAGACGAACTTCTGCGAAAGCATTTGCCAAGGATGTTTTCATCA	Eukaryota	Archaeplastida	Chlorophyta	Mamiellophyceae	Mamiellales	Mamiellaceae	Micromonas	Micromonas_clade_B3	0.87894351	>ASV_15
AGCTCCAATAGCGTATATTTAAGTTGTTGCAGTTAAAAAGCTCGTAGTTGGATTTTGGTTAAGAGGGCGCGGTCGGCCGTTTGGTCTGTACTGCGTTGTCTTGACTTCCTGATGAGGACATGCTCTTGGTTAACGCTGAGACATGGAGTCATCGTGGTTACTTTGAAAAAATTAGAGTGTTCAAAGCGGGCTTACGCTTGAATATATTAGCATGGAATAACACTATAGGACTCCTGTCCTATCTCGTTGGTCTCGGGATGGGAGTAATGATTAAGAGGAACAGTTGGGGGCATTCGTATTTCATTGTCAGAGGTGAAATTCTTGGATTTATGAAAGACGAACTTCTGCGAAAGCATTTGCCAAGGATGTTTTCATTA	Eukaryota	Archaeplastida	Chlorophyta	Mamiellophyceae	Mamiellales				0.74524866	>ASV_16
AGCTCCAATAGCGTATATTAAAGTTGTTGCGGTTAAAAAGCTCGTAGTTGGATTTCTGCCGAGGACGACCGGTCCGCCCTCTGGGTGAGTATCTGGTTCGGCCTGGGCATCTTCTTGGAGAACGTATCTGCACTTGACTGTGTGGTGCGGTATCCAGGACTTTTACTTTGAGGAAATTAGAGTGTTTCAAGCAGGCACACGCCTTGAATACATTAGCATGGAATAATAAGATAGGACCTTGGTTCTATTTTGTTGGTTTCTAGAGCTGAGGTAATGATTAATAGGGATAGTTGGGGGCATTCGTATTTAACTGTCAGAGGTGAAATTCTTGGATTTGTTAAAGACGGACTACTGCGAAAGCATTTGCCAAGGATGTTTTCATTG	Eukaryota	Alveolata	Dinoflagellata	Dinophyceae	Dinophyceae_X	Dinophyceae_XX	Dinophyceae_XXX	Dinophyceae_XXX_sp.	0.942548369	>ASV_17
AGCTCCAATAGCGTATATTAAAGTTGTTGCGGTTAAAAAGCTCGTAGTTGGATTTCTGCCGAGGACGACCGGTCCGCCCTCTGGGTGAGTATCTGGCTTGGCCTGGGCATCTTCTTGGAGAACGTAGCTGCACTTGACTGTGTGGTGCGGTATCCAGGACTTTTACTTTGAGGAAATTAGAGTGTTTCAAGCAGGCATGCGCCTTGAATACATTAGCATGGAATAATAAGATAGGACCTCGGTTCTATTTTGTTGGTTTCTAGAGCTGAGGTAATGATTAATAGGGATAGTTGGGGGCATTCGTATTTAACTGTCAGAGGTGAAATTCTTGGATTTGTTAAAGACGGACTACTGCGAAAGCATTTGCCAAGGATGTTTTCATTG	Eukaryota	Alveolata	Dinoflagellata	Dinophyceae	Dinophyceae_X	Dinophyceae_XX	Dinophyceae_XXX	Dinophyceae_XXX_sp.	0.997925709	>ASV_18
AGCTCCAATAGCGTATATTAAAGTTGTTGTGGTTAAAAAGCTCGTAGTTGGATCTCGGCGGACTGAGGGCGGTTTGCTTGCTAGTATTACTGCCCTATAGTCCGTAGTTTTGCCAGAGGTTTCGAGGTGCTCTTAATCGAGTGTCCCGGGATGCTGGCAGGTTTACTTTGAAAAAATTAGAGTGCTCAAAGCAGGCTATTACGCCTGAATATTCGTGCATGGAATAATAGAATAGGAAGTCGTTTCTATTTTGTTGGTTTTCGGAAATCGACTTAATGATTAATAGGGACAGTCGGGGGCATTTGTATTCAAACGACAGAGGTGAAATTCTTGGACCGTTTGAAGACAAACTACTGCGAAAGCATTTGCCAAGAATGTTTTCATTA	Eukaryota	Opisthokonta	Metazoa	Arthropoda	Crustacea	Maxillopoda	Calanus		0.995317792	>ASV_19
AGCTCCAATAGCGTATATTAAAGTTGTTGCGGTTAAAAAGCTCGTAGTTGGATTTCTGCTGAGGACGACCGGTCCGCCCTCCGGGTGAGCATCTGGTTCGGCCTTGGCATCTTCTTGGTGAACGTATCTGCACTTGACTGTGTGGTGCGGTACCCAGGACTTTTACTTTGAGGAAATTAGAGTGTTTCAAGCAGGCATACGCCTTGAATACATTAGCATGGAATAATAAGATAGGACCTCGGTTCTATTTTGTTGGTTTCTAGAGCTGAGGTAATGATTAATAGGGATAGTTGGGGGCATTCGTATTTAACTGTCAGAGGTGAAATTCTTGGATTTGTTAAAGACGGACTACTGCGAAAGCATTTGCCAAGGATGTTTTCATTG	Eukaryota	Alveolata	Dinoflagellata	Dinophyceae	Dinophyceae_X	Dinophyceae_XX	Dinophyceae_XXX	Dinophyceae_XXX_sp.	0.99927321	>ASV_20
AGCTCCAATAGCGTATATTAAAGTTGTTGCGGTTAAAAAGCTCGTAGTTGGATTTCTGCTGAGGACGACCGGTCCGCCCTCTGGGTGAGTATCTGGCTCGGCCTTGGCATCTTCTTGGGGAACGTAACTGCACTTGACTGTGTGGTGCGGTATCCAGGACTTTTACTTTGAGGAAATTAGAGTGTTTCAAGCAGGCGCACGCCTTGAATACATTAGCATGGAATAATAAGATAGGACCTTGGTTCTATTTTGTTGGTTTCTAGAGCTGAGGTAATGATTAATAGGGATAGTTGGGGGCATTCGTATTTAACTGTCAGAGGTGAAATTCTTGGATTTGTTAAAGACGGACTACTGCGAAAGCATTTGCCAAGGATGTTTTCATTG	Eukaryota	Alveolata	Dinoflagellata	Dinophyceae	Dinophyceae_X	Dinophyceae_XX	Dinophyceae_XXX	Dinophyceae_XXX_sp.	0.968134242	>ASV_21
AGCTCCAATAGCGTATATTAAAGTTGTTGCAGTTAGAACGCTCGTAGTCGGATTTCGGGGCGGGGCGACCGGTCTGCCGTTGGGTACGCACTGGTCGGCGCGTCCTTCCTTCCGGAGACCGTGCCTACTCTTAACTGAGCGGGTGCGGGAGACGGAACGTTTACTTTGAAAAAATCAGAGTGTTTCAAGCAGGCAGCTCGCTCTTGCATGGATTAGCATGGGATAATGAAATAGGACTTTGGTGCTATTTTGTTGGTTTCGAACACCGAAGTAATGATGAGAAGGGACAGTCAGGGGCATTTGTATTCGACCGAGAGAGGTGAAATTCTCAGACCAGTCGAAGACAAACTACTGCGAAAGCATCTGCCAGGGATGTTTTCACTG	Eukaryota	Hacrobia	Haptophyta	Prymnesiophyceae	Prymnesiales	Chrysochromulinaceae	Chrysochromulina	Chrysochromulina_leadbeateri	0.988602929	>ASV_22
AGCTCCAATAGCGTATATTAAAGTTGTTGCAGTTAAAAAGCTCGTAGTTGGATTTCTGGCTGGAGCGATCGGTCCGCCCCGCAAGGGGTGTGTACTAGCGTCGTCTCCGACCATCCTTGTGGGAACTGTGCGGCCGTTAACTCGGTTGTATATGGGAACACATCGTTTACTGTGAAAAAATTAGAGTGTTTAAAGCAGGCTTAAGCCGTTGAATACATTAGCATGGAATAATAAGATAAGACTTGGGTCATTATTTTGTTGGTTTGCGGATCGAGGTAATGATTAATAGGGATAGTTGGGGGTATTCATATTTAATTGTCAGAGGTGAAATTCTTGGATTTATGAAAGATGAACTTAGGCGAAAGCATTTACCAAGGATGTTTTCATTA	Eukaryota	Stramenopiles	Ochrophyta	Bolidophyceae	Parmales	Parmales_X	Parmales_XX	Parmales_XX_sp.	0.999484212	>ASV_23
AGCTCCAATAGCGTATATTAAAGTTGTTGCGGTTAAAAAGCTCGTAGTTGGATTTCTGCCGAGGACGACCGGTCCGCCCTCTGGGTGAGTATCTGGCTCGGCCTGGGCATCTTCTTGGAGAACGTATCTGCACTTGACTGTGTGGTGCGGTATCCAGGACTTTTACTTTGAGGAAATTAGAGTGTTTCAAGCAGGCATACGCCTTGAATACATTAGCATGGAATAATAAGATAGGACCTCGGTTCTATTTTGTTGGTTTCTAGAGCTGAGGTAATGATTAATAGGGATAGTTGGGGGCATTCGTATTTAACTGTCAGAGGTGAAATTCTTGGATTTGTTAAAGACGGACTACTGCGAAAGCATTTGCCAAGGATGTTTTCATTG	Eukaryota	Alveolata	Dinoflagellata	Dinophyceae	Dinophyceae_X	Dinophyceae_XX	Dinophyceae_XXX	Dinophyceae_XXX_sp.	0.989246601	>ASV_24
AGCTCCAATAGCGTATATTAAAGTTGTTGCAGTTAAAAAGCTCGTAGTTGGAGTTCAGAGTGAGCTCGTCCGGTCGGCCTTATGGGTCAGAACTGGTTGACTCTCTCTTGTTTGTGGATCCTGTCAGCAGTTAACTCTGTTGATGTGGAGTCCACATCGTTTACCTTGAAAAAATTAGAGTGTTCAAAGCAGGCGTTTGCTTGAATATATTAGCATGGAATAATGGAATAGGACGCTGGTTCTATTTTGTTGGTTTTGAGAACCAGAGTAATGATTAATAGGGACAGTTGGGGGCATTCATATTTCATTGTCAGAGGTGAAATTCTTGGATTTATGAAAGATGAACTTCTGCGAAAGCATTTGCCAAGGATGTTTTCATTA	Eukaryota	Hacrobia	Telonemia	Telonemia_X	Telonemia_XX	Telonemia-Group-2	Telonema-Group-2	Telonema_antarcticum	0.996933455	>ASV_25
AGCTCCAATAGCGTATATTAAAGTTGTTGCGGTTAAAAAGCTCGTAGTTGGATTTCTGCCGAGGACGACCGGTCCGCCCTCTGGGTGAGTATCTGGCTCGGCCTGGGCATCTTCTTGGAGAACGTAGCTGCACTTGACTGTGTGGTGCGGTATCCAGGACTTTTACTTTGAGGAAATTAGAGTGTTTCAAGCAGGCACACGCCCTGAATACATTAGCATGGAATAATAAGATAGGACCTCGGTTCTATTTTGTTGGTTTCTAGAGCTGAGGTAATGATTAATAGGGATAGTTGGGGGCATTCGTATTTAACTGTCAGAGGTGAAATTCTTGGATTTGTTAAAGACGGACTACTGCGAAAGCATTTGCCAAGGATGTTTTCATTG	Eukaryota	Alveolata	Dinoflagellata	Dinophyceae	Dinophyceae_X	Dinophyceae_XX	Dinophyceae_XXX	Dinophyceae_XXX_sp.	0.938941601	>ASV_26
AGCTCCAATAGCGTATATTAAAGTTGTTGCAGTTAAAAAGCTCGTAGTTGGATTTCTGGCCGAGTGTCCCCAGGCCAGCATGACGTTTGGTCCTGGGCGCTCTGCCATCCTTCTGTCAACCTTCGCCTCGTTCATTCGTGGCGCTGGGGCTCAGATATTTTACCTTGAGAAAATTAGAGTGTTTCAGGCAGGCTTTCGCCGGAATACATTAGCATGGAATAATGGAAAAGGACTTCAACCTCTTCTGTTGGTCTGAGAGGCTGTAGTAATGATTAATAGGGATAGTTGGGGGCATTAGTACTTAACTGTCAGAGGTGAAATTCTCCGATTTGTTAAAGACTAACTTATGCGAAAGCATTTGCCAAGGATGTTTTCATTA	Eukaryota	Alveolata	Ciliophora	Spirotrichea	Choreotrichida	Leegaardiellidae_B	Leegaardiella	Leegaardiella_sp.	0.999999999	>ASV_27
AGCTCCAATAGCGTATATTAAAGTTGTTGCGGTTAAAAAGCTCGTAGTTGGATTTCTGCCGAGGACGACCGGTCCGCCCTCTGGGTGAGCATCTGGCTCGGCCTGGGCATCTTCTTGGAGAACGTATCTGCACTTGACTGTGTGGTGCGGTATTCAGGACTTTTACTTTGAGGAAATTAGAGTGTTTCAAGCAGGCATACGCCTTGAATACATTAGCATGGAATAATAAGATAGGACCTCGGTTCTATTTTGTTGGTTTCTAGATCTGAGGTAATGATTAATAGGGATAGTTGGGGGCATTCGTATTTAACTGTCAGAGGTGAAATTCTTGGATTTGTTAAAGACGGACTACTGCGAAAGCATTTGCCAAGGATGTTTTCATTG	Eukaryota	Alveolata	Dinoflagellata	Dinophyceae	Dinophyceae_X	Dinophyceae_XX	Dinophyceae_XXX	Dinophyceae_XXX_sp.	0.995435786	>ASV_28
AGCTCCAATAGCGTATATTAAAGTTGTTGCAGTTAAAAAGCTCGTAGTTGGATTTCTGGCAGGAGTGACTGACCACAAACTCTGTTTGTGAGTTGTGTCATTCTGGCCATCCTTGGTAAGATCCTTTTTGGCATTAAGTTGTCGGGAAGGGGATGACCATCGTTTACTGTGAAAAAATTAGAGTGTTTAAAGCAGGCTTATGCCGTTGAATATATTAGCATGGAATAATAAGATAGGACTTTGAGTCTATTTTGTTGGTTTGCGAGTCAAAGTAATGATTAATAGGGACAGTTGGGGGTATTCGTATTTCATTGTCAGAGGTGAAATTCTTGGATTTCTGAAAGACGAACTACTGCGAAAGCATTTACCAAGGATGTTTTCATTA	Eukaryota	Stramenopiles	Ochrophyta	Bacillariophyta	Bacillariophyta_X	Polar-centric-Mediophyceae	Skeletonema	Skeletonema_dohrnii	0.977759428	>ASV_29
AGCTCCAATAGCGTATATTAAAGTTGTTGCGGTTAAAAAGCTCGTAGTTGGAGTTCTGCCAGGTGCCGCCTGTCCGCCCCAGTGGTGAGTACGTGGCGCGCATTTGGCCCTTTCAAGGGGAGCGTATTGCACTTAACTGTGTGGTGCGGGATCCTTGACTTTTACTTTGAGGAAATAAGAGTGTTCCAAGCAGGCTCTCGTCGTGCATAGCTCAGCATGGAATAATAGCATTGGATCTCGATTCCAAACTGTTGGTTGTAGGAAACGAGATAATGATGAAGAGGGATAGTTGGGGGCATTCGTATTTAACTGTCAGAGGTGAAATTCTTGGATTTGTTAAAGACGAACTACTGCGAAAGCATCTGCCATGGATGTTTTCATTG	Eukaryota	Alveolata	Dinoflagellata	Syndiniales	Dino-Group-I	Dino-Group-I-Clade-1	Dino-Group-I-Clade-1_X	Dino-Group-I-Clade-1_X_sp.	0.999956988	>ASV_30
AGCTCCAATAGCGTATATTAAAGTTGTTGCAGTTAAAAAGCTCGTAGTCGGATTTTGGCATCACGCCGAACTGTCTGCCGATTGGTAAGTACGGTTTGGCGGGTGCTTCCTTCCGGAGGCTCGTTCCCTTCTTCATTGAAGGGTTCGTTGGTTCCGGGTCTTTTACTTTGAGAAAATTAGAGTGTTCAAAGCAGGCCTATGCTCTGAATAGGTTAGCATGGAATAATAGAATAGGACTTTGGTTCTATTTTGTTGGTTTCTAGGACCGAAGTAATGATTAATAGGGACAGTTGGGGGCATTCATATTCCATTGTCAGAGGTGAAATTCTTGGATTAACGGAAGATGAACTTCTGCGAAAGCATCTGCCAAGGATGTTTTCATTG	Eukaryota	Hacrobia	Picozoa	Picozoa_X	Picozoa_XX	Picozoa_XXX	Picomonas	Picomonas_judraskeda	0.999951107	>ASV_31
AGCTCCAATAGCGTATATTAAAGTTGTTGCAGTTAAAAAGCTCGTAGTTGGACTTCTGATGTGGGACTGCGCCCCGGTATTTTGCCGTTGGGTGCGGGCTCGCGTCTTCCTCTCGTAGTTGGATGGTGCACTTAACTGGGTGCCTTCTGAATATGGGACCTTTACTTTGAAAAAATTAGAGTGTTCAAAGCAGGCAATCGCTTGAATACATTAGCATGGAATAATAGAATAGGACTTTGGTTCTATTTTGTTGGTTTCTAGGACCGAAGTAATGATTAATAGGGACAGTTGGGGGCATTAGTATTTAATTGTCAGAGGTGAAATTCTTGGATTTATGAAAGACTAACTACTGCGAAAGCATTTGCCAAGGATGTTTTCATTA	Eukaryota	Opisthokonta	Choanoflagellida						0.774491019	>ASV_32
AGCTCCAATAGCGTATATTAAAGTTGTTGCGGTTAAAAAGCTCGTAGTTGGATTTCTGCTGAGGACGACCGGTCCGCCCTCTGGGTGAGTATCTGGCTTGGCCTTGGCATCTTCTTGGAGAACGTAGCTGCACTTGACTGTGTGGTGCGGTATCCAGGACTTTTACTTTGAGGAAATTAGAGTGTTTCAAGCAGGCACACGCCTTGAATACATTAGCATGGAATAATAAGATAGGACCTTGGTTCTATTTTGTTGGTTTCTAGAGCTGAGGTAATGATTAATAGGGATAGTTGGGGGCATTCGTATTTAACTGTCAGAGGTGAAATTCTTGGATTTGTTAAAGACGGACTACTGCGAAAGCATTTGCCAAGGATGTTTTCATTG	Eukaryota	Alveolata	Dinoflagellata	Dinophyceae	Dinophyceae_X	Dinophyceae_XX	Dinophyceae_XXX	Dinophyceae_XXX_sp.	0.814245238	>ASV_33
AGCTCCAATAGCGTATACTAAAGTTGTTGCAGTTAAAAAGCTCGTAGTCGAATGAAGGTTCTTTTGTTACGTGAACTCGTAGGTGTAACTTATGTAGTTTGTGTACAAAGACCTCCCTCGTATGAAACGATTTTTCTGATTTTCAGGAAGATACGGTCATACGCATTACTGTGAACAAAATAGAGTGTTCATGGCAGGCCAATTAGGCTTGAATACCTCAGCATGGAATAATAGAATAGGACTTCCGGTTCTATTTTGTTGGTTTTTGGAGCCGAAGTAATGATTAATAGGGATAGTTGGGGGCACTCGTACTCCGTTGTCAGAGGTGAAATTCTTGGATTGACGGAAGACGAACAACTGCGAAAGCATCTGCCAAGGATGTTTTCATTG	Eukaryota	Opisthokonta	Fungi						0.981941103	>ASV_34
AGCTCCAATAGCGTATACTAAAGTTGTTGCAGTTAAAAAGCTCGTAGTCGAATGAAGGTTTCTTGTATAGCGCGGACGTCTAGGTGTAACTTAGATTAGTTTGCGCACAAGAACCTCCCTTGTGTGTCTCAGAGGAGCAAATATTTATTTATTTTGATCCATTTGCGACACACACATTACTGTGAACAAAATAGAGTGTTCATGGCAGGTCAATTTAGGCTTGAATACCTCAGCATGGAATAATAGAATAGGACTTCCGGTTCTATTTTGTTGGTTTTTGGAGCCGAAGTAATGATTAATAGGGATAGTTGGGGGCACTCGTACTCCGTTGTCAGAGGTGAAATTCTAGGATTGACGGAAGACGAACAACTGCGAAAGCATCTGCCAAGGATGTTTTCA…	Eukaryota	Opisthokonta	Fungi						0.967227304	>ASV_35
AGCTCCAATAGCGTATATTAAAGTTGTTGCGGTTAAAAAGCTCGTAGTTGGATTTCTGCCGAGGACGACCGGTCCGCCCTCTGGGTGAGTATCTGGCTCGGCCTGGGCATCTTCTTGGAGAACGTAGCTGCACTTGACTGTGTGGTGCGGTATCCAGGACTTTTACTTTGAGGAAATCAGAGTGTTTCAAGCAGGCATACGCCTTGAATACATTAGCATGGAATAATAAGATAGGACCTCGGTTCTATTTTGTTGGTTTCTAGAGCTGAGGTAATGATTAATAGGGATAGTTGGGGGCATTCGTATTTAACTGTCAGAGGTGAAATTCTTGGATTTGTTAAAGACGGACTACTGCGAAAGCATTTGCCAAGGATGTTTTCATTG	Eukaryota	Alveolata	Dinoflagellata	Dinophyceae	Dinophyceae_X	Dinophyceae_XX	Dinophyceae_XXX	Dinophyceae_XXX_sp.	0.991069939	>ASV_36
AGCTTCAGTAGCGTATATTAAAGTTGTTGCAGTTAAAAAGCTCGTAGTCGCATTTCTGGCGAGAGGAATTGGTCCGACATTTATTGTGGGTACTCGATTCTCTCTCGCCATCCTTGAGTGGTCCGTTCTGGCATTTAGTTGTCGGAGCGTCAGCCGCTCATCGTTTACTGTGAGAAAATTAGAGTGTTCAAAGCAGGCTTATGCCGTTGAATATATTAGCATGGAATAATAAGATAGGACCTCGGTGCTATTTTGTTGGTTTGCGCACAGAGGTAATGATGAACAGGGACAGTTGGGGGTATTTGTATTTCGTTGTCAGAGGTGAAATTCTTAGATTTACGAAAGACAAACTACTGCGAAAGCATTTACCAAGGATGTTTTCATTG	Eukaryota	Stramenopiles	Ochrophyta	Bacillariophyta	Bacillariophyta_X	Polar-centric-Mediophyceae	Chaetoceros	Chaetoceros_gelidus	0.999843264	>ASV_37
AGCTCCAATAGCGTATATTAAAGTTGTTGCAGTTAAAAAGCTCGTAGTTGGATTTCAGTCTTAGTTCGTCTGGCCCGCTCCCTTGAGGAGCCGAGTGCCGGTTGCGAGCTGGACTTCCTTCTAGCATGGAACCTCTACCGTTATGCGGCCGGGGGGGACATCTGGATCATTTACTTTGAAGAAATTAGAGTGTTCAAAGCAAGCTTACGCTGTGAATATATTAGCATGGAATAATAACATAGGACTCGGGTTCTATTTTGTTGGTTTCTAGGACTCAAGTAATGATTGATAGGGACAGTTGGGGGTGCTGCTATTATATGGCCAGAGGTGAAATTCACGGATTCATATAAGAGCAACTTATGCGAAAGCATTCACCAAGGATGTCTTCTTTA	Eukaryota	Rhizaria	Cercozoa	Chlorarachniophyceae	Chlorarachniophyceae_X	NPK2-lineage	NPK2-lineage_X	NPK2-lineage_X_sp.	0.99982692	>ASV_38
AGCTCCAATAGCGTATATTAAAGTTGTTGCAGTTAAAAAGCTCGTAGTTGGATTTCTGGTGGGAGCACGGGTCGGCCCTCACGGGTTGTACTGTTGTTGCGTCCCGCCGTTTCGGAGGGAATGGTCTCGCTATTAAGTTAGCGTGATCGGGAACTCTGTCGTTTACTGTGAAAAAATTAGAGTGTTCAAAGCAGGCCTTCGCTGTGAATACATTAGCATGGAATAATAAGATAGGACTGTAGTGCTATTTTGTTGGTTTGCGTACTATGGTAATGATTAATAGGGATAGTTGGGGGTATTCATATTCAATTGTCAGAGGTGAAATTCTTGGATTTATGGAAGATGAACTACTGCGAAAGCATTTACCAAGGATGTTTTCATTA	Eukaryota	Stramenopiles							0.99996575	>ASV_39
AGCTCCAATAGCGTATATTAAAGTTGTTGCGGTTAAAAAGCTCGTAGTTGGATTTCTGCTGAGGACGATCGGTCCGCCCTCTGGGTGAGCATTGACTCGGCCTTGGCATCTTCTTGGAGAACGCTACTGCACTTGACTGTGTGGTGCGGTATCCAGGACTTTTACTTTGAGGAAATTAGAGTGTTTCAAGCAGGCGCACGCCTTGAATACATTAGCATGGAATAATAAGATAGGACCTTGGTTCTATTTTGTTGGTTTCTAGAGCTGAGGTAATGATTAATAGGGATAGTTGGGGGCATTCGTATTTAACTGTCAGAGGTGAAATTCTTGGATTTGTTAAAGACGGACTACTGCGAAAGCATTTGCCAAGGATGTTTTCATTG	Eukaryota	Alveolata	Dinoflagellata	Dinophyceae	Dinophyceae_X	Dinophyceae_XX	Dinophyceae_XXX	Dinophyceae_XXX_sp.	0.864259252	>ASV_40
AGCTCCAATAGCGTATATTAAAGTTGTTGCGGTTAAAAAGCTCGTAGTTGGATCTCGGCGGGCAGGGGGTGGTTCGCTCTTCAGCGCTACTGCCCCGCTTTGCCCGTGTGATTGGCGGAGGTTTCGGGGTGCTCTTCGTTGAGTGACTCGGAGCGCCGTCAGGTTTACTTTGAAAAAATTAGAGTGCTCAAAGCAGGCTTTTCACGCTTGAATATTCGTGCATGGAATAATGGAATAGGAACTCGTTTCTATTTTGTTGGTTTTCGGAAATCGAGTTAATGATTAACAGGGACAATTGGGGGCATTAGTATTCAGACGACAGAGGTGAAATTCTTGGACCGTCTGAAGACTGACTACTGCGAAAGCATTTGCCAAGAGTGTTTTCATTG	Eukaryota	Opisthokonta	Metazoa	Arthropoda	Crustacea	Maxillopoda	Oithona	Oithona_similis	0.748732308	>ASV_41
AGCTCCAATAGCGTATATTAAAGTTGTTGCAGTTAAAAAGCTCGTAGTTGGATCTCAGGAGGACTTCAGTTGGTCGGCCTAACTGGTCAGAACCGTCTGTCTCTTCCTTGTTTCTGAATCCCGCCCGGAGTTCATTCTTCGGGTGTGGACTTCAGATCGTTTACCTTGAAAAAATTAGAGTGTTCAAAGCGGGCGTTTGCTTGAATATATTAGCATGGAATAATGGAATAGGACCCTGGTCCTATTTTGTTGGTTTTGAGGACTAGAGTAATGATTAATAGGGATAGTTGGGGGCATTCATATTTAATTGTCAGAGGTGAAATTCTTGGATTTATGAAAGATGAACTTCTGCGAAAGCATTTGCCAAGGATGTTTTCATTA	Eukaryota	Hacrobia	Telonemia	Telonemia_X	Telonemia_XX	Telonemia-Group-1	Telonema-Group-1	Telonema_sp.	0.874838932	>ASV_42
AGCTCCAATAGCGTATATTAAAGTTGTTGCGGTTAAAAAGCTCGTAGTTGGATTTCTGCCGAGGACGACCGGTCCGCCCTCTGGGTGAGTATCTGGCTCGGCCTGGGCATCTTCTTGGAGAACGTAGCTGCACTTGACTGTGTGGTGCGGTATCCAGGACTTTTACTTTGAGGAAATTAGAGTGTTTCAAGCAGGCACACGCCTTGAATACATTAGCATGGAATAATAAGATAGGACCTCGGTTCTATTTTGTTGGTTTCTAGAGCTGAGGTAATGATTAATAGGGATAGTTGGGGGCATTCGTATTTAACTGTCAGAGGTGAAATTCTTGGATTTGTTAAAGACGGACTACTGCGAAAGCATTTGCCAAGGATGTTTTCATTG	Eukaryota	Alveolata	Dinoflagellata	Dinophyceae	Dinophyceae_X	Dinophyceae_XX	Dinophyceae_XXX	Dinophyceae_XXX_sp.	0.909179274	>ASV_43
AGCTCCAATAGCGTATATTTAAGTTGTTGCAGTTAAAAAGCTCGTAGTTGGATTTCGGTTGAGAACGGCCGGTCCGCCGTTTGGTGTGCACTGGCTGGTCTCAACTTCCTGTAGAGGACGCGCTCTGGGTTAACGCTCGGACGCGGAGTCTACGTGGTTACTTTGAAAAAATTAGAGTGTTCAAAGCGGGCTTACGCTTGAATATTTCAGCATGGAATAACACTATAGGACTCCTGTCCTATTTCGTTGGTCTCGGGACGGGAGTAATGATTAAGAGGAACAGTTGGGGGCATTCGTATTTCATTGTCAGAGGTGAAATTCTTGGATTTATGAAAGACGAACTTCTGCGAAAGCATTTGCCAAGGATGTTTTCATTG	Eukaryota	Archaeplastida	Chlorophyta	Mamiellophyceae	Mamiellales	Mamiellaceae	Micromonas	Micromonas_clade_B3	0.878745334	>ASV_44
AGCTCCAATAGCGTATATTAAAGTTGTTGCAGTTAAAAAGCTCGTAGTTGGAGTTCAGATTGAGCTCGGCCGGTCGGCCTAATTGGTCAGAACTGGTTGACTCTGTCTTGTTTGTGGATCCCTCCGGAGTTAACTCTTCGGATGTGGAGTCCACATCGTTTACCTTGAAAAAATTAGAGTGTTCAAAGCAGGCGTTTGCTTGAATATATTAGCATGGAATAATGGAATAGGACGCTGGTTCTATTTTGTTGGTTTTGAGAACCAGAGTAATGATTAATAGGGACAGTTGGGGGCATTCATATTTCATTGTCAGAGGTGAAATTCTTGGATTTATGAAAGATGAACTTCTGCGAAAGCATTTGCCAAGGATGTTTTCATTA	Eukaryota	Hacrobia	Telonemia	Telonemia_X	Telonemia_XX	Telonemia-Group-2	Telonema-Group-2	Telonema_antarcticum	0.999999591	>ASV_45
AGCTCCAATAGCGTATATTAAAGTTGTTGCGGTTAAAAAGCTCGTAGTTGGATTTCTGCTGAGGATGACCGGTCCGCCCTCCGGGTGAGTATCTGGCTCAGCCTTGGCATCTTCCTGAAGAACGTAACTGCACTTGACTGTGTGGTGCGGTATTTAGGACATTTACTTTGAGGAAATTAGAGTGTTTCAAGCAAGCGCACGCCTTGAATACATTAGCATGGAATAATAAGATAGGACCTCGGTTCTATTTTGTTGGTTTCTAGAGCTGAGGTAATGATTGATAGGGATAGTTGGGGGCATTCGTATTTAACTGTCAGAGGTGAAATTCTTGGATTTGTTAAAGACGGACTACTGCGAAAGCATTTGCCAAGGATGTTTTCATTG	Eukaryota	Alveolata	Dinoflagellata	Dinophyceae	Suessiales	Suessiales_X	Suessiales_XX	Suessiales_XX_sp.	0.972670977	>ASV_46
AGCTCCAATAGCGTATATTAAAGTTGTTGCGGTTAAAAAGCTCGTAGTTGGATTTCTGTTGAGGTCGGCCGGTCCCTACTTCGTAGGCGTATCTGGTTCAGCCTTGGCATCCTCCTAGGGAACGGTACTGCTCTTAACTGAGTGGTCCGGTATCTAGGACTTTTACTTTGAGGAAATTAGAGTGTTTACGGCAGGCAATCGCCTTGAATATGTTAGCATGGAATAATAATATAGGACCTTGGTTCTATTTTGTTGGTTTCTAGGACTAAGGTAATGATTAATAGGGATATTTGGGGGCATTCGTATTAACCGGTCAGAGGTGGAATTCTTGGATTCGGTTACGACGAACTACTGCGAAAGCATTTGCCAAGGATGTTTTCATTG	Eukaryota	Alveolata	Dinoflagellata	Syndiniales	Dino-Group-II	Dino-Group-II-Clade-14	Dino-Group-II-Clade-14_X	Dino-Group-II-Clade-14_X_sp.	0.999999514	>ASV_47
AGCTCCAATAGCGTATACTAATGTTGTTGCAGTTAAAAAGCTCGTAGTCGGATTTCAGTATTAGGCCCTTCTTCCAATACGGTTGCTAGTGGTCTTTACTTCCTTAACAGAATCTTTCATTTTATTAATTTAAAGTGTTTGGGGCCTGTTTCTTTTACTTTGAGAAAATTAGAGTGTTCAAAGCGGGTTTTCGCCTGGATATTACTCTTGGAATAATAATATAGGACTTTGGTTCTTTTTTGTTGGTGACTTAGAACCGAAGTAATGATTGATAGGGACAGTTGGGGTCATTCGTACTATGAAGCGAGAGGTGAAATTCATGGACCTTTGTATGACGAACTACTGCGAAAGCATTTGACTAGGATGTTCCCGTTG	Eukaryota	Rhizaria	Radiolaria	Acantharea	Chaunacanthida	Chaunacanthida_X			0.927377943	>ASV_48
AGCTCCAATAGCGTATATTAAAGTTGTTGCAGTTAAAAAGCTCGTAGTTGGATTTCGGAACCGGCCGATTGGTCCGTCCTCTGGATCGTGTACTGATCGGTCTGTTCTTCTTCGCGAAGACCGCGTGTGCCCTTAACTGGGTGGGCGCGGGATTCGCGACGTTTACTTTGAAAAAATTAGAGTGTTCAAAGCAGGCAGTCGCTTGAATATCTCAGCATGGAATAATAGAATAGGACTTTGGTCTTATTTTGTTGGTTTCCGAGACCGAAGTAATGATTAATAGGGACAGTTGGGGGCATTCGTATTTCATTGTCAGAGGTGAAATTCTTGGATTTATGAAAGACGAACTTCTGCGAAAGCATTTGCCAAGGATGTTTTCATTA	Eukaryota	Opisthokonta	Metazoa	Ctenophora	Ctenophora_X	Ctenophora_XX			0.99999999	>ASV_49
AGCTCCAATAGCGTATATTAAAGTTGTTGCAGTTAGAACGCTCGTAGTCGGATTTCGGGGCAGTCCGACCGGTCTGCCGATGGGTATGCACTGGCCGGAGTGTCCTTTTTGCCGGAGACCGTGCCTACTCTTAACTGAGCGGGGGCGGGAGACGGCACTTTTACTTTGAAAAAATCAGAGTGTTTCAAGCAGGCAGCTCGCTCTTGCATGGATTAGCATGGGATAATGAAATAGGACTTTGGTGCTATTTTGTTGGTTTCGAACACCGAAGTAATGATGAGAAGGGACAGTCAGGGGCACTCGTATTCCGCAGAGAGAGGTGAAATTCTCAGACCCGCGGAAGACGAACCACTGCGAAAGCATTTGCCAGGGATGTTTTCACTG	Eukaryota	Hacrobia	Haptophyta	Prymnesiophyceae	Prymnesiales	Chrysochromulinaceae	Chrysochromulina	Chrysochromulina_simplex	0.999859432	>ASV_50
AGCTCCAAGAGCGTATATTAAAGTTGTTGCAGTTAAAAAGCTCGTAGTTGGATTTCTGGTCAAATGCGCCTGGCCCGCGGCCGTAAGGTCTGTGAGTGCCGGTGCGCGTTTACCATCCTTCTAGAAAACGTTTCTACCCTTTACTGGGCCGGACTCGCGATCTAGATCTTTTACTTTGAAAAAATTAGAGTGTTTAAAGCAGGCTTTTGCTATGAATACATTAGCATGGAATAATAATCTAGGACTTCGGTTCTATTTTGTTGGTTTCTAGTACTGAAGTAATGATTGATAGGGATAGTTGGGGGTGCTAGTATTGGCCGGCCAGAGGTGAAATTCTTGGATTCGGTCAAGACTAACTTATGCGAAAGCATTCACCAAGGATGTCTTCTTTA	Eukaryota	Rhizaria	Cercozoa	Filosa-Thecofilosea	Cryomonadida	Protaspa-lineage	Protaspa	Protaspa_grandis	0.979901109	>ASV_51
AGCTCCAATAGCGTATATTAAAGTTGTTGCAGTTAAAAAGCTCGTAGTTGGATTTCGGAGTGGGCCAGTTGGTCCGCCGCAAGGTGTGTTACTGACTGGTTTGCTCTTCTTCGCAAAGACTGCGTGTGCTCTTAAGTGAGTGTGCGTAGGATTTACGACGTTTACTTTGAAAAAATTAGAGTGTTCAAAGCAGGCTATTGCTTGAATACATGAGCATGGAATAATGGAATAGGACTTTGGTCCCATTTTGTTGGTTTCTAGGACCGAAGTAATGATTAAGAGGGACAATTGGGGGCATCCGTATTTCGTTGTCAGAGGTGAAATTCTTGGATTTACGAAAGACGAACAACTGCGAAAGCACTTGCCAAGAGTGTTTTCATTA	Eukaryota	Opisthokonta	Metazoa	Cnidaria	Cnidaria_X	Hydrozoa			0.999998393	>ASV_52
AGCTCCAATAGCGTATATTAAAGTTGTTGCAGTTAAAAAGCTCGTAGTTGAATTTCTGGTGGGAGTGTACAGTCCGACACTGAGTGTTGGTTCTTGTGTGTCTCCGGCCATCCTTGGAGTGAATCTGTCTGGCATTTAGTTGTTGGGCAGAGTATCTCCATCGTTTACTGTGAGGAAAGGAAAGTGTTCAAAGCAGGCTTACGCCGTTGAATCTTTTAGCATGGAATAATAAGATAGGATCTTGATACTATTTTGTTGGTTTGCGTGTCGAGATAATGATGAATAGGGACAGTTGGGGGTATTTGTATTCCATAGTCAGAGGTGAAATTCTTGGATTTATGGAAGACAAACTAATGCGAAAGCATCTACCAAGGATGTTTTCATTA	Eukaryota	Stramenopiles	Ochrophyta	Bacillariophyta	Bacillariophyta_X	Polar-centric-Mediophyceae	Eucampia	Eucampia_groenlandica	0.726805566	>ASV_53
AGCTCCAATAGCGTATATTAAAGTTGTTGCGGTTAAAAAGCTCGTAGTTGGATTTCTGCCGAGGACGACCGGTCCGCCCTCTGGGTGTGTATCTGGCTCGGCCTGGGCATCTTCTTGGAGAACGTATCTGCACTTGACTGTGTGGTGCGGTATCCAGGACTTTTACTTTGAGGAAATTAGAGTGTTTCAAGCAGGCATACGCCTTGAATACATTAGCATGGAATAATAAGATAGGACCTCGGTTCTATTTTGTTGGTTTCTAGAGCTGAGGTAATGATTAATAGGGATAGTTGGGGGCATTCGTATTTAACTGTCAGAGGTGAAATTCTTGGATTTGTTAAAGACGGACTACTGCGAAAGCATTTGCCAAGGATGTTTTCATTG	Eukaryota	Alveolata	Dinoflagellata	Dinophyceae	Dinophyceae_X	Dinophyceae_XX	Dinophyceae_XXX	Dinophyceae_XXX_sp.	0.981580267	>ASV_54
AGCTCCAATAGCGTATATTAAAATTGTTGCGGTTAAAACGCTCGTAGTTGGATATCTGTGAGCGGGTTCCGGTCCTTCCCAGTGAAGATTACACGGAACTCTGCTCGCATTTGTTCAGGGAGGGTGGATGCACTTCACTGTGTGACCACATGATCTGAATTTTTACTTTGAGGAAATGAGAGTGTTCCAAGCAGGCAATCGCCGTGAATATGATAGCATGGAATAATAGCACAGGACTCTGGGTTCAATGCTGTTGGTTGATTGAACTCGAGTAATCATAATAAGGATAGTTGGGGGTATTCGTATTTAACTGTCAGAGGTGAAATTCTTGGATTTTTTAAAGACGAACAATTGCGAAGGCATCTACCCAGGATGTTTTTGTTG	Eukaryota	Alveolata	Dinoflagellata	Syndiniales	Dino-Group-I	Dino-Group-I-Clade-4	Dino-Group-I-Clade-4_X	Dino-Group-I-Clade-4_X_sp.	0.999998576	>ASV_55
AGCTCCAATAGCGTATATTAAAGTTGTTGCGGTTAAAAAGCTCGTAGTTGGATTTCTGCTGAGGATGACCGGTCCGCCCTGTGGGTGTGCATCTGGCTCAGCCTTGGCATCTTCCTGAAGAACGTAGCTGCACTTGACTGTGTGGTGCGGTATTTAGGACATTTACTTTGAGGAAATTAGAGTGTTTCAAGCAAGCGCACGCTTTGAATACATTAGCATGGAATAATAAGATAGGACCTTGGTTCTATTTTGTTGGTTTCTAGAGCTGAGGTAATGATTGATAGGGATAGTTGGGGGCATTCGTATTTAACTGTCAGAGGTGAAATTCTTGGATTTGTTAAAGACGGACTACTGCGAAAGCATTTGCCAAGGATGTTTTCATTG	Eukaryota	Alveolata	Dinoflagellata	Dinophyceae	Suessiales	Suessiales_X	Suessiales_XX	Suessiales_XX_sp.	0.874874523	>ASV_56
AGCTCCAATAGCGTATATTAAAGTTGTTGCAGTTAGAACGCTCGTAGTCGGATTTCGGGGCGTTCCGACCGGTCTGCCGATGGGTACGCACTGGTCGGCGCGTCCTTCCTTCCGGAGACCGTGCCTACTCTTAACTGAGCGGGGGCGGGAGACGGATCGTTTACTTTGAAAAAATCAGAGTGTTTCAAGCAGGCAGCTCGCTCTTGCATGGATTAGCATGGGATAATGAAATAGGACTTTGGTGCTATTTTGTTGGTTTCGAACACCGAAGTAATGATTAACAGGGACAGTCAGGGGCACTCGTATTCCGCCGAGAGAGGTGAAATTCTCAGACCAGCGGAAGACGAACTACTGCGAAAGCATTTGCCAGGGATGTTTTCACTG	Eukaryota	Hacrobia	Haptophyta	Prymnesiophyceae	Prymnesiales	Chrysochromulinaceae	Chrysochromulina		0.998257838	>ASV_57
AGCTCCAATAGCGTATATTAAAGTTGTTGCGGTTAAAAAGCTCGTAGTTGGATTTCTGCCGAGGACGACCGGTCCGCCCTCTGGGTGAGTATCTGGCTCGGCCTGGGCATCTTCTTGGAGAACGTAGCTGCACTTGACTGTGTGGTGCGGTATCCAGGACTTTTACTTTGAGGAAATTAGAGTGTTTCAAGCAGGCATACGCCTTGAATACATTAGCATGGAATAATAAGATAGGACCTCGGTTCTATTTTGTTGGTTTCTAGAGCTGAGGTAATGATTAATAGGGATAGTTGGGGGCATTCGTATTTAACTGTCAGAGGTGAAATTCTTGGATTTGTTAAAGACGGACTACTGCGAAAGCATTTGCCAAGGATGTTTTCATTG	Eukaryota	Alveolata	Dinoflagellata	Dinophyceae	Dinophyceae_X	Dinophyceae_XX	Dinophyceae_XXX	Dinophyceae_XXX_sp.	0.975781615	>ASV_58
AGCTCCAATAGCGTATATTAAAGTTGTTGCAGTTAAAAAGCTCGTAGTTGGACTTCTGGGTTGTGATTGTGGTCCGCCTAACGGTGTGCACTGTGGTTGCGACTCTTCTTCCCGTAGTTTGGGGGTGCACTTAGTTGTGTGCTTTTGGAATATGGGACCTTTACTTTGAAAAAATTAGAGTGTTCAAAGCAGGCCTTCGCTTGAATACATTAGCATGGAATAATAGAATAGGACTTTGGTTCTATTTTGTTGGTTTCTAGGACCGAAGTAATGATTAATAGGGACAGTTGGGGGCATTAGTATTTAATTGTCAGAGGTGAAATTCTTGGATTTATGAAAGACTAACTACTGCGAAAGCATTTGCCAAGGATGTTTTCATTA	Eukaryota	Opisthokonta	Fungi	Chytridiomycota	Chytridiomycotina	Chytridiomycetes			0.776918039	>ASV_59
AGCTCCAATAGCGTATATTAAAGTTGTTGCGGTTAAAAAGCTCGTAGTTGGAGTTCTGCCAGGTGACGCTCGTCCGCCCAAGTGGTGTGTACAGGGCGTGCATCTGGCCCTTTCAAGGGGAACGTGTCTGCTCTTTATTGAGTGGTGCGAGATCCTTGACTTTTACTTTGAGGAAATCAGAGTGTTCCAAGCAGGCTCTCGTCGTGTATAGCTCAGCATGGAATAATAGCATTGGACTTCGTTTCTAAGCTGTTGGTTGCAAGAAGCGAGGTAATGATGAAGAGGGATAGTTGGGGGCATTCGTATTTAACTGTCAGAGGTGAAATTCTTGGATTTGTTAAAGACGGACTACTGCGAAAGCATCTGCCATGGATGTTTTCATTG	Eukaryota	Alveolata	Dinoflagellata	Syndiniales	Dino-Group-I	Dino-Group-I-Clade-1	Dino-Group-I-Clade-1_X	Dino-Group-I-Clade-1_X_sp.	0.999984943	>ASV_60
AGCTCCAATAGCGTATATTAAAGTTGTTGCGGTTAAAAAGCTCGTAGTTGGATTTCTGTTGAGGACGACCGGTCCGCCCTCTGGGTGAGTATCTGGCTCGGCCTTGGCATCTTCTTGGAGAACGTAACTGCACTTGACTGTGTGGTGCGGTATCCAGGACTTTTACTTTGAGGAAATTAGAGTGTTTCAAGCAGGCGTACGCCTTGAATACATTAGCATGGAATAATGAGATAGGACCTTGGTTCTATTTTGTTGGTTTCTAGAGCTGAGGTAATGATTAATAGGGATAGTTGGGGGCATTCGTATTTAATTGTCAGAGGTGAAATTCTTGGATTTATTAAAGACGGACTACTGCGAAAGCATTTGCCAAGGATGTTTTCATTG	Eukaryota	Alveolata	Dinoflagellata	Dinophyceae	Dinophyceae_X	Dinophyceae_XX	Dinophyceae_XXX	Dinophyceae_XXX_sp.	0.998421279	>ASV_61
AGCTCCAATAGCGTATATTAAAGTTGTTGCGGTTAAAAAGCTCGTAGTTGGATCTCGGCGGGCAGGGGGTGGTTCGCTCTTCAGCGCTACTGCCCCGCTTTGCCCGTGTGATTGGCGGAGGTTTCGGGGTGCTCTTCGTTGAGTGACTCGGAGCGCCGTCAGGTTTACTTTGAAAAAATTAGAGTGCTCAAAGCAGGCTTTTCACGCTTGAATATTCGTGCATGGAATAATGGAATAGGAACTCGTTTCTATTTTGTTGGTTTTCGGAAATCGAGTTAATGATTAACAGGGACAATTGGGGGCATTAGTATTCAGACGACAGAGGTGAAATTCTTGGACCGTCTGAAGACTGACTACTGCGAAAGCATTTGCCAAGAGTGTTTTCATCG	Eukaryota	Opisthokonta	Metazoa	Arthropoda	Crustacea	Maxillopoda	Oithona	Oithona_similis	0.748720993	>ASV_62
AGCTCCAATAGCGTATATTAAAGTTGTTGCAGTTAAAAAGCTCGTAGTTGGATTTCTGGGAGGGTGCCAATGTCCGTCGTCGTACGTGTTGCAGCGGCGCCCTTCCATCCTTCTGTTAACGACTTTGGGCATTCATTTGCCGGAGTCGGGCTCAGATATTTTACCTTGAGAAAATTAGAGTGTTTCAGGCAGGCTAGGCCGGAATACATTAGCATGGAATAATGGAATAGGACTACGGTCTCTTTGTTGGTTTGAGGGACTGCAGTAATGATTAATAGGGATAGTTGGGGGCATTAGTATTTAATTGTCAGAGGTGGAATTCTCGGATTTGTTAAAGACTAACTTATGCGAAAGCATTTGCCAAGGATGTTTTCATTA	Eukaryota	Alveolata	Ciliophora	Spirotrichea	Strombidiida				0.993444573	>ASV_63
AGCTCCAATAGCGTATATTAAAGTTGTTGCGGTTAAAAAGCTCGTAGTTGGATTTCTGCCGAGGATGACCGGTCCGCCCTGTGGGTGTGCATCTGGCTCAGCCTTGGCATCTTCCTGAAGAACGTAGCTGCACTTGACTGTGTGGTGCGGTATTTAGGACATTTACTTTGAGGAAATTAGAGTGTTTCAAGCAAGCGCACGCTTTGAATACATTAGCATGGAATAATAAGATAGGACCTCGGTTCTATTTTGTTGGTTTCTAGAGCTGAGGTAATGATTGATAGGGATAGTTGGGGGCATTCGTATTTAACTGTCAGAGGTGAAATTCTTGGATTTGTTAAAGACGGACTACTGCGAAAGCATTTGCCAAGGATGTTTTCATTA	Eukaryota	Alveolata	Dinoflagellata	Dinophyceae					1	>ASV_64
AGCTCCAATAGCGTACATTAAAGTTGTTGCAGTTAAAAAGCTCGTAGTTGGATTTCTGGTGTCGCAGTGCTTCCGCGTGTTTAATTACATGTCGAGTTGTGTTTGCGTCGCCATCTTTTAGCAGCACCTTCCTGGCATTAGGTTGTTGGGTTGGTAATGCTAATCGTTTACTGTGAAGAAATTAGAGTGTTCAAAGCAGGCTTATGCCGTTGAATACGTTAGCATGGAATAATGAGATAGGACCTTGATACTATTTTGTTGGTTTGCGCATCAAGGTAATGATTAATAGGGTCAGTTGGGGGTATTCGTATTCCGTTGTCAGAGGTGAAATTCTTGGATTTACGGAAGACGAACGACTGCGAAAGCATTTACCAAGGATGTTTTCATTA	Eukaryota	Stramenopiles	Ochrophyta	Bacillariophyta	Bacillariophyta_X	Radial-centric-basal-Coscinodiscophyceae	Leptocylindrus	Leptocylindrus_minimus	0.999999747	>ASV_65
AGCTCCAATAGCGTATATTAAAGTTGTTGCGGTTAAAAAGCTCGTAGTTGGATTTCTGTCGGTGAATATCAGTCCGCCCACAGCGGTAGGTACGTGATATTTCACCGGCATCTTCCTGGGGAATGTGTCTGCTCTTTATTGAGTGGTACATAAGCCAGGACTTTTACTTTGAAGAAATGAGAGTGTTTCAAGCAGGCATGCGCCGTGAATACGTTAGCATGGGATAATAGCATCGGACCTCGTTCCAAAGCTGTTGGTTTCTTGGACCGAGGTAAAGGTGAATAGGGATTGTTGGGGGCATTCGTATTTGACTGTCAGAGGTGAAATTCTTGGATTTGTTGAAGACGGACTACTGCGAAAGCATCTGCCAAAGATGTTCTCATTG	Eukaryota	Alveolata	Dinoflagellata	Syndiniales	Dino-Group-I	Dino-Group-I-Clade-5	Dino-Group-I-Clade-5_X	Dino-Group-I-Clade-5_X_sp.	0.990042349	>ASV_66
AGCTCCAATAGCGTATATTAAAGTTGTTGCAGTTAAAAAGCTCGTAGTCGGATTTCGGGGCCTGCCGAGCGGTCTGCCGATGGGTATGCACTGTTCGGCGCGTCCTTCTTTCCGGAGACTAATTCTACTCTTAACTGAGCGGAATTGGGAGACGGATCGTTTACTTTGAAAAAATCAGAGTGTTTCAAGCAGGCAGCTCGCTCTTGCATGGATTAGCATGGGATAATGAAATAGGACTCTGGTGCTATTTTGTTGGTTTCGAACACCGGAGTAATGATTAACAGGGACAGTCAGGGGCACTCGTATTCCGTCGAGAGAGGTGAAATTCTCAGACCAATGGAAGACGAACCACTGCGAAAGCATTTGCCAGGGATGTTTTCACTG	Eukaryota	Hacrobia	Haptophyta	Prymnesiophyceae	Phaeocystales	Phaeocystaceae	Phaeocystis		0.843179801	>ASV_67
AGCTCCAATGGCGTATATTAAAGTTGTTGCAGTTAAAAAGCTCGTAGTTGGATTTCTGGCAGGAGCGACCGGTCGGCCCATTGTGGTGTGTACTAGTGTTGCATCTGGCCATATTTGTGGAGAGCGTGTGTGGCATTAATTTGTCGTGCTCGGGACCCGCATCGTTTACTGTGAGAAAATTAGAGTGTTCAAAGCAGGCTTATGCCTTGGATATGTTAGCATGGAATAATAAGATAAGACTTTGGCGGTCTATTTTGTTGGTTTGCACGCCATTGTAATGATTGATAGGGACAGTTGGGGGTATTCATATTTAATTGTCAGAGGTGAAATTCTTGGATTTATGAAAGATGAACTACTGCGAAAGCATTTACCAAGGATGTTTTCATTA	Eukaryota	Stramenopiles	Pseudofungi	MAST-2	MAST-2D	MAST-2D_X	MAST-2D_XX	MAST-2D_XX_sp.	0.76020282	>ASV_68
AGCTCTAATAGCGTATATTAATGTTGTTGCAGTTAAAAAGCTCGTAGTTGGATTTTGGAGTTTGACAAGTGGTCTGCCTAAGGTGTGTACTGCTTGTCGGCTCTTCTTTTCTGGGGACCACGCTGCTCTTTATTGAGGGGTGCTGGGAATCAGATCTTTTACTTTGAAAAAATTAGAGTGTTCAAAGCAGGCCCACGCATTGAATACATTAGCATGGAATAATGGAATAGGACTTTGGTCTTATTTTGTTGGTTTCTAAGGCCGAGGTAATGATTAATAGGGATAGTTGGGGGCGTTTATATTCCATTGTCAGAGGTGAAATTCTTGGATTTATGGAAGATAAACTACTGCGAAAGCATTCGCCAAGGATGTTTTCATTA	Eukaryota	Hacrobia	Katablepharidophyta	Katablepharidaceae	Katablepharidales	Katablepharidales_X	Katablepharis	Katablepharis_japonica	0.999999535	>ASV_69
AGCTCCAATAGCGTATATTAAAGTTGTTGCAGTTAAAAAGCTCGTAGTTGGATTTCTGGTGGGAGCGATCGGTCCGCCCCGCAAGGGGTGTGTACTAGCGTCGTCTCCGGCCATCCTTGTGGGAACTGCTCTGTCCTTAGTTGGATGGGGTTTGGGAACACATCGTTTACTGTGAAAAAATTAGAGTGTTTAAAGCAGGCTTAGGCCGTTGAATACATTAGCATGGAATAATAAGATAAGACTTGGGTCATTATTTTGTTGGTTTGCGGATCGAGGTAATGATTAATAGGGATAGTTGGGGGTATTCATATTTAATTGTCAGAGGTGAAATTCTTGGATTTATGAAAGATGAACTTAGGCGAAAGCATTTACCAAGGATGTTTTCATTA	Eukaryota	Stramenopiles	Ochrophyta	Bolidophyceae	Parmales	Parmales_X	Parmales_XX	Parmales_XX_sp.	0.706663929	>ASV_70
AGCTCCAATAGCGTATATTAAAGTTGTTGCGGTTAAAAAGCTCGTAGTTGGATTTCTGCCGAGGACGACCGGTCCGCCCTCTGGGTGAGTATCTGGCTCGGCCTGGGCATCTTCTTGGAGAACGTATCTGCACTTGACTGTGTGGTGCGGTATCCAGGACTTTTACTTTGAGGAAATTAGAGTGTTTCAAGCAGGCTTACGCCTTGAATACATTAGCATGGAATAATAAGATAGGACCTCGGTTCTATTTTGTTGGTTTCTAGAGCTGAGGTAATGATTAATAGGGATAGTTGGGGGCATTCGTATTTAACTGTCAGAGGTGAAATTCTTGGATTTGTTAAAGACGGACTACTGCGAAAGCATTTGCCAAGGATGTTTTCATTA	Eukaryota	Alveolata	Dinoflagellata	Dinophyceae	Dinophyceae_X	Dinophyceae_XX	Dinophyceae_XXX	Dinophyceae_XXX_sp.	0.981059281	>ASV_71
AGCTCCAATAGCGTATATTAAAGTTGTTGCAGTTAAAAAGCTCGTAGTTGGATTTCTGGCAGGAGGAGCCGGTCACACACTCTGTGCGTGAACTCGTGCTGTCTCTGGCCATCCTCGGGGAGATCCTGTTTGGCATTAAGTTGTCGGGCAGGGGATACCCGTCGTTTACTGTGAAAAAATTAGAGTGTTTAAAGCAGGCTTATGCCGTTGAATATATTAGCATGGAATAATAAGATAGGACTTCGGAACTATTTTGTTGGTTTGCGTTACGAAGTAATGATTAATAGGGACAGTTGGGGGTATTCGTATTTCATTGTCAGAGGTGAAATTCTTGGATTTCTGAAAGACGAACTACTGCGAAAGCATTTACCAAGGATGTTTTCATTA	Eukaryota	Stramenopiles	Ochrophyta	Bacillariophyta	Bacillariophyta_X	Polar-centric-Mediophyceae	Thalassiosira	Thalassiosira_concaviuscula	0.864781998	>ASV_72
AGCTCCAATAGCGTATATTAAAGTTGTTGCGGTTAAAAAGCTCGTAGTTGGATTTCTGTCGGGAATGGACGGTCCACACGCTGTGTGAGTATCTGTATCAGTCCTGGCATCCTCCTAGAGAACGTACTGCTCTTAACTGAGTGGTGCGGAATCTAGGACTTTTACTTTGAGGAAATTTGAGTGTTTACGGCAGGCAATCGCCTTGAAAACGTTAGCATGGAATAATAACATAAGACTTTTTGTCTATTTTGTTGGTTTCTAGACGGAAAGTAATGATTGATAGGGATATTTGGGGGCATTCGTATTATGCGGTCAGAGGTGGAATTCTTGGATTCGCATACGACGAACTACTGCGAAAGCATTTGCCAAGGATGTTTTCATTG	Eukaryota	Alveolata	Dinoflagellata						0.96772431	>ASV_73
AGCTCCAATAGCGTATATTAAAGTTGTTGCGGTTAAAAAGCTCGTAGTTGGATTTCTGTTGAAAGCGGCCGGTCCGCACTATGTGCGTGTATCTGGTTCGGTTTCGGCATCCTCTTGGGGAACGTTTCTGTGCTTCATTGCATGGGGCGGAATTCAAGACTTTTACTTTGAGGAAATTAGAGTGTTCACGGCAAGCTATCGCTTTGAATACATTAGCATGGAATAATAATATAGGGCGTAAGTTCTATTTTGTTGGTTTCTAGGACATACGCAATGATTAATAGGGACAATTGGGGGCATTCGTATTAACGCGTCAGAGGTGGAATTCTTAGATTGCGTTACGACGAACTACTGCGAAAGCATTTGCCAAGGATGTTTTCATTG	Eukaryota	Alveolata	Dinoflagellata	Syndiniales	Dino-Group-II				0.999965704	>ASV_74
AGCTCCAATAGCGTATATTAAAGTTGTTGCAGTTAAAAAGCTCGTAGTTGGATTTCTGGACGGAGCGACCGGTCTGCCGTTTATACGGTGTGTACTTGTGTTCGACTCTGTTCATCCTTGTGGGGAAGCGCATTACGGCATTAGTTTGTCGTGGCGGGGAACCGCATCTTTTACTGTGAAAAAATTAGAGTGTTTAAAGCAGGCATTTTGCTGTGAATACATTAGCATGGAATAATAACATAGGACTTTGGTTCTATTTTGTTGGTTGGAGGCCAAGGTAATGATTAATAGGGATAGTTGGGGGTATTCATATTTAATTGTCAGAGGTGAAATTCTTGGATTTATGAAAGATGAACTCATGCGAAAGCATTTACCAAGGATGTTTTCATTA	Eukaryota	Opisthokonta	Fungi						0.851230803	>ASV_75
AGCTCCAATAGCGTATATTAAAGTTGTTGCAGTTAGAACGCTCGTAGTCGGATTTCGGGGCGGGCCGACCGGTCTGCCGATGGGTACGCACTGGTCGGCGCGTCCTTCCTTCCGGAGACCGTGCCTACTCTTAACTGAGCGGGGGCGGGAGACGGATCGTTTACTTTGAAAAAATCAGAGTGTTTCAAGCAGGCAGCTCGCTCTTGCATGGATTAGCATGGGATAATGAAATAGGACTTTGGTGCTATTTTGTTGGTTTCGAACACCGAAGTAATGATTAACAGGGACAGTCAGGGGCACTCGTATTCCGCCGAGAGAGGTGAAATTCTCAGACCAGCGGAAGACGAACTACTGCGAAAGCATTTGCCAGGGATGTTTTCACTG	Eukaryota	Hacrobia	Haptophyta	Prymnesiophyceae	Prymnesiales	Chrysochromulinaceae	Chrysochromulina		0.998541898	>ASV_76
AGCTCCAATAGCGTATATTAAAGTTGTTGCAGTTAAAAAGCTCGTAGTTGGATTTCTGGTGGGGCTGTCGGCCTGGCTCCGAAAGGGGTCGTGGTTAGTACACGCCTGGCCATCCTCGGGGGAAGCTTTGCTGGCATTAAGTTGTCGGCGGAGTGACGCTCGTCGTTTACTGTGAACAAATTAGAGTGTTCAAAGCAGGCTTAGGCCGTTGAATACATTAGCATGGAATAATGAGATAGGACTTTGGTGGTCTATTTTGTTGGTTTGCACGCCGAAGTAATGATTAATAGGGGCGGTTGGGGGTATTCGTATTCAATTGTCAGAGGTGAAATTCTTGGATTTATGGAAGACGAACTACTGCGAAAGCATTTACCAAGGATGTTTTCATTA	Eukaryota	Stramenopiles	Ochrophyta	Dictyochophyceae	Dictyochophyceae_X	Dictyochophyceae_XX	Dictyochophyceae_XXX	Dictyochophyceae_XXX_sp.	0.880205601	>ASV_77
AGCTCCAATAGCGTATATTAAAGTTGTTGCGGTTAAAAAGCTCGTAGTTGGATTTCTGCTGAGGACGACCGGTCCGCCCACTGGGTGAGTATCTGGCTCGGCCTGGGCATCTTCTTGGAGAACGTAGCTGCACTTGATTGTGTGGTGCGGTATCCAGGACATTTACTTTGAGGAAATTAGAGTGTTTCAAGCAGGCATACGCCTTGAATACATTAGCATGGAATAATAAGATAGGACCTCGGTTCTATTTTGTTGGTTTCTAGAGCTGAGGTAATGATTAATAGGGATAGTTGGGGGCATTCGTATTTAACTGTCAGAGGTGAAATTCTTGGATTTGTTAAAGACGGACTACTGCGAAAGCATTTGCCAAGGATGTTTTCATTG	Eukaryota	Alveolata	Dinoflagellata	Dinophyceae	Dinophyceae_X	Dinophyceae_XX	Dinophyceae_XXX	Dinophyceae_XXX_sp.	0.98730426	>ASV_78
AGCTCCAATAGCGTATATTAAAGTTGTTGCAGTTAAAAAGCTCGTAGTTGGATTTCTGGCAGGAGTGACTGACCACAAACTCTGTTTGTGAGTTGTGTCATTCTGGCCATCCTTGGTAAGATCCTTTTTGGCATTAAGTTGTCGGGAAGGGGATGACCATCGTTTACTGTGAAAAAATTAGAGTGTTTAAAGCAGGCTTATGCCGTTGAATATATTAGCATGGAATAATAAGATAGGACTTTGAGTCTATTTTGTTGGTTTGCGAGTCAAAGTAATGATTAATAGGGACAGTTGGGGGTATTCGTATTTCATTGTCAGAGGTGAAATTCTTGGATTTCTGAAAGACGAACTACTGCGAAAGCATTTACCAAGGATGTTTTCATCA	Eukaryota	Stramenopiles	Ochrophyta	Bacillariophyta	Bacillariophyta_X	Polar-centric-Mediophyceae	Skeletonema	Skeletonema_dohrnii	0.978608677	>ASV_79
AGCTCCAATAGCGTATATTAAAGTTGTTGCGGTTAAAAAGCTCGTAGTTGGAGTTCTGCCAGGTGCCGCCTGTCCGCCCCAGTGGTGAGTACGTGGCGCGCATTTGGCCCTTTCAAGGGGAGCGTATCTGCACTTTATTGTGTGGTGCGGGATCCTTGACTTTTACTTTGAGGAAATAGGAGTGTTCCAAGCAGGCTCTCGTCGTGCACAGCTCAGCATGGAATAATAGCATTGGACCTCGATTCTAAGCTGTTGGTTGCCAGAAGCGAGGTAATGATGAAGAGGGATAGTTGGGGGCATTCGTATTTAACTGTCAGAGGTGAAATTCTTGGATTTGTTAAAGACGGACTACTGCGAAAGCATCTGCCATGGATGTTTTCATTG	Eukaryota	Alveolata	Dinoflagellata	Syndiniales	Dino-Group-I	Dino-Group-I-Clade-1	Dino-Group-I-Clade-1_X	Dino-Group-I-Clade-1_X_sp.	0.999999364	>ASV_80
AGCTCCAATAGCGTATATTAAAGTTGTTGCGGTTAAAAAGCTCGTAGTTGGATTTCTGCCGAGGACGACCGGTCCGCCCTGTGGGTGAGCATCTGGATCGGCCTGGGCATCTTCTTGGGGAACGTAGCTGCACTTGACTGTGTGGTGCGGTATCCAGGACTTTTACCTTGAGGAAATTAGAGTGTTTCAAGCAGGCGCACGCCTTGAATACATTAGCATGGAATAATAAGATAGGACCTCGGTTCTATTTTGTTGGTTTCTAGAGCTGAGGTAATGATTAATAGGGATAGTTGGGGGCATTCGTATTTAACTGTCAGAGGTGAAATTCTTGGATTTGTTAAAGACGGACTACTGCGAAAGCATTTGCCAAGGATGTTTTCATTG	Eukaryota	Alveolata	Dinoflagellata	Dinophyceae					1	>ASV_81
AGCTCCAATAGCGTATATTAAAGTTGTTGCAGTTAAAAAGCTCGTAGTTGGATTTGTGGTGTGTCCAGTTGGCCTTTGCTCTTTGAGTGATAGTGCTTTACTGGTCTGCCATGTTTGGGTGGAATCTGTGTGGCATTAAGTTGTCGTGCAGGGGATGCCCATCGTTTACTGTGAAAAAATTAGAGTGTTCAAAGCAGGCTTATGCCTCTGAATATATTAGCATGGAATAATGATATAGGACCTTGGTACTATTTTGTTGGTTTGCGCACTGAGGTAATGATTAAGAGGGACAGTTGGGGGTATTTGTATTCCATTGTCAGAGGTGAAATTCTTGGATTTTTGGAAGACAAACTACTGCGAAAGCATTTACCAAGGATGTTTTCATTA	Eukaryota	Stramenopiles	Ochrophyta	Bacillariophyta	Bacillariophyta_X	Raphid-pennate	Cymbella		0.716411651	>ASV_82
AGCTCCAATAGCGTATATTAAAGTTGTTGCAGTTAAAAAGCTCGTAGTTGGATTTCGGAGTGGGCCAGTTGGTCCGCCGCAAGGTGTGTTACTGACTGGTTTGCTCTTCTTCGCAAAGACTGCGTGTGCTCTTAAGTGAGTGTGCGTAGGATTTACGACGTTTACTTTGAAAAAATTAGAGTGTTCAAAGCAGGCTATTGCTTGAATACATGAGCATGGAATAATGGAATAGGACTTTGGTCCCATTTTGTTGGTTTCTAGGACCGAAGTAATGATTAAGAGGGACAATTGGGGGCATCCGTATTTCGTTGTCAGAGGTGAAATTCTTGGATTTACGAAAGACGAACAACTGCGAAAGCACTTGCCAAGAGTGTTTTCATCA	Eukaryota	Opisthokonta	Metazoa	Cnidaria	Cnidaria_X	Hydrozoa			0.999998393	>ASV_83
AGCTCCAATAGCGTATATTAAAGTTGTTGCAGTTAAAAAGCTCGTAGTTGGATTTCTGGTGGGAGCACGGGTCGGCCCTCACGGGTTGTACTGTTGTTGCGTCCTGCCGTTTCGGAGGGAATGGCCTCGCTATTAAGTTAGCGTGGTCGGGAACTCTGTCGTTTACTGTGAAAAAATTAGAGTGTTCAAAGCAGGCCTTCGCTGTGAATACATTAGCATGGAATAATAAGATAGGACTGTAGTGCTATTTTGTTGGTTTGCGTACTATGGTAATGATTAATAGGGATAGTTGGGGGTATTCATATTCAATTGTCAGAGGTGAAATTCTTGGATTTATGGAAGATGAACTACTGCGAAAGCATTTACCAAGGATGTTTTCATTA	Eukaryota	Stramenopiles							0.99967555	>ASV_84
AGCTCCAAGAGCGTATATTAAAGTTGTTGCAGTTAAAAAGCTCGTAGTTGGATTTCTGGTACAATGCGCCTGGCCCGCGGCGGTTACGTCTGTGAGTGCCGGTGCGCGTTTGCCATCCTTCTAGAAAACGTTTCTACCCTTCACTGGGCCGGACTCGCGATCTAGATCTTTTACTTTGAAAAAATTAGAGTGTTTAAAGCAGGCTTTTGCTGTGAATACATTAGCATGGAATAATAATCTAGGACTTCGGTTCTATTTTGTTGGTTTCTAGTACTGAAGTAATGATTGATAGGGATAGTTGGGGGTGCTAGTATTGGCCGGCCAGAGGTGAAATTCTTGGATTCGGTCAAGACTAACTTATGCGAAAGCATTCACCAAGGATGTCTTCTTTA	Eukaryota	Rhizaria	Cercozoa	Filosa-Thecofilosea	Cryomonadida	Protaspa-lineage	Protaspa	Protaspa_grandis	0.972175289	>ASV_85
AGCTCCAATAGCGTATATTAAAGTTGTTGCGGTTAAAAAGCTCGTAGTTGGATTTCTGTTGAAGTCAGCCGGTGCACACTTCGTGTGTTATTTGGCCTGGCTTTGGCATCCTCTGGGGGAACGTTTCTGGCCTTAATTGGACAGGGCGAGATTCCAGACTTTTACTTTGAGGAAATTAGAGTGTTCACAGCAGGCAAGTGCTTTGAATACATTAGCATGGAATAATAATATAGGACCTTCGTTCTATTTTGTTGGTTTCTAGGACTTAGGTAATGATTAATAGGGACAATTGGGGGCATTCGTATTAACGCGTCAGAGGTGGAATTCTTGGATTGCGTTACGACGAACTACTGCGAAAGCATTTGCCAAAGATGTTTTCATTG	Eukaryota	Alveolata	Dinoflagellata	Syndiniales	Dino-Group-II	Dino-Group-II-Clade-6	Dino-Group-II-Clade-6_X	Dino-Group-II-Clade-6_X_sp.	0.994879245	>ASV_86
AGCTCCAATAGCGTATATTTAAGTTGTTGCAGTTAAAAAGCTCGTAGTTGGATTTCGGTTGAGAGCGGCCGGTCCGCCGTTTGGTGTGCACTGGCTGGTCTCAACTTCCTGCGGAGGACGCGCTCTGGGCTTAACGGTCTGGACGTGGAGTCCGCGTGGTTACTTTGAAAAAATTAGAGTGTTCAAAGCGGGCTTACGCTTGAATATTTCAGCATGGAATAACACTATAGGACTCCTGTCCTATTTCGTTGGTCTCGGGACGGGAGTAATGATTAAGAGGAACAGTTGGGGGCATTCGTATTTCATTGTCAGAGGTGAAATTCTTGGATTTATGAAAGACGAACTTCTGCGAAAGCATTTGCCAAGGATGTTTTCATTA	Eukaryota	Archaeplastida	Chlorophyta	Mamiellophyceae	Mamiellales	Mamiellaceae	Mantoniella	Mantoniella_squamata	0.999918002	>ASV_87
AGCTCCAATAGCGTATATTAAAGTTGTTGCAGTTAAAAAGCTCGTAGTTGGATTTGTGGTGTGTCCAGTCGGCCTTTGCTCTTTGAGTGATTGTGCTGTACTGGTCTGCCATGTTTGGGTGGAATCTGTGTGGCATTAGGTTGTCGTGCAGGGGATGCCCATCGTTTACTGTGAAAAAATTAGAGTGTTCAAAGCAGGCTTATGCCGTTGAATATATTAGCATGGAATAATGATATAGGACCTTGGTACTATTTTGTTGGTTTGCGCACTAAGGTAATGATTAAGAGGGACAGTTGGGGGTATTTGTATTCCATTGTCAGAGGTGAAATTCTTGGATTTTTGGAAGACAAACTACTGCGAAAGCATTTACCAAGGATGTTTTCATTA	Eukaryota	Stramenopiles	Ochrophyta	Bacillariophyta	Bacillariophyta_X	Raphid-pennate	Pseudo-nitzschia	Pseudo-nitzschia_granii	0.936511173	>ASV_88
AGCTCCAATAGCGTATATTAAAGTTGTTGCGGTTAAAAAGCTCGTAGTTGGATTTCTGCCGAGGACGACTGGTCCGCCCTCTGGGTGAGCATCTAGTTCGGCCTGGGCATCTTCTTGGAGAACGTAGCTGCACTTGACTGTGTGGTGCGGTATCCAGGACTTTTACCTTGAGGAAATTAGAGTGTTTCAAGCAGGCACACGCCTTGAATACATTAGCATGGAATAATAAGATAGGACCTCGGTTCTATTTTGTTGGTTTCTAGAGCTGAGGTAATGATTAATAGGGATAGTTGGGGGCATTCGTATTTAACTGTCAGAGGTGAAATTCTTGGATTTGTTAAAGACGGACTACTGCGAAAGCATTTGCCAAGGATGTTTTCATTG	Eukaryota	Alveolata	Dinoflagellata	Dinophyceae	Dinophyceae_X	Dinophyceae_XX	Dinophyceae_XXX	Dinophyceae_XXX_sp.	0.967856469	>ASV_89
AGCTCCAATAGCGTATATTAAAGTTGTTGCGGTTAAAAAGCTCGTAGTTGGATTTCTGCTTGGGACAACCGGTCCGCCCTCTGGGTGAGTATCTGGCTTGGCCCGGGCATCTTCTTGGGGAACGTTACTGCACTTGACTGTGTGGTGCGGAGCCCAGGACCTTTACTTTGAGGAAATTAGAGTGTTTCAAGCAGGCATTTGCCTTGAATACATTAGCATGGAATAATAAGATAGGACCTCGTCCCTACCTTGTTGGTTCGTATGGATGAGGTAATGATTAATAGGGATAGTCGGGGGCATTCGTACTTAACTGTCAGAGGTGAAATTCTTGGATTTGTTAAAGACGGACTACTGCGAAAGCATTTGCCAAGGATGTTTTCATTG	Eukaryota	Alveolata	Dinoflagellata	Dinophyceae	Dinophyceae_X	Dinophyceae_XX	Dinophyceae_XXX	Dinophyceae_XXX_sp.	0.931911357	>ASV_90
AGCTCCAATAGCGTATATTAAAGTTGTTGCGGTTAAAAAGCTCGTAGTTGGATTTCTGCTGAGGACGACCGGTCCGCCCTCCGGGTGAGCATCTGGTTCGGCCTTGGCATCTTCTTGGTGAACGTATCTGCACTTGACTGTGTGGTGCGGTACCCAGGACTTTTACTTTGAGGAAATTAGAGTGTTTCAAGCAGGCATACGCCTTGAATACATTAGCATGGAATAATAAGATAGGACCTCGGTTCTATTTTGTTGGTTTCTAGAGCTGAGGTAATGATTAATAGGGATAGTTGGGGGCATTCGTATTTAACTGTCAGAGGTGAAATTCTTGGATTTGTTAAAGACGGACTACTGCGAAAGCATTTGCCAAGGATGTTTTCATTA	Eukaryota	Alveolata	Dinoflagellata	Dinophyceae	Dinophyceae_X	Dinophyceae_XX	Dinophyceae_XXX	Dinophyceae_XXX_sp.	0.999169811	>ASV_91
AGCTCTAATAGCGTATATTAATGTTGTTGCAGTTAAAAAGCTCGTAGTTGGATTTTGGTGTTTGACAAATGGTCTGCCTTCGGGTTTGCACTGTTTGTTGGCACTTCTTTTCTGGGGAACTCACTGCTCTTAATTGAGGGGTGCTGTAACGCAGATCGTTTACTTTGAAAAAATTAGAGTGTTCAAAGCAGGCCAACGCATTGAATACATTAGCATGGAATAATGGAATAGGACTTTGGTCTTATTTTGTTGGTTTCTAAGGCCGAGGTAATGATTAATAGGGATAGTTGGGGGCGTTTATATTCCGTTGTCAGAGGTGAAATTCTTGGATTTACGGAAGATAAACTACTGCGAAAGCATTCGCCAAGGATGTTTTCATTA	Eukaryota	Hacrobia	Katablepharidophyta	Katablepharidaceae	Katablepharidales	Katablepharidales_X	Leucocryptos	Leucocryptos_sp.	0.999435524	>ASV_92
AGCTCCAATAGCGTATATTAAAGTTGTTGCAGTTAAAAAGCTCGTAGTCGGATTTTGGCATCATGCCGAACTGTCAGCCGATTGGTTTGTACGGTTTGGCGGGTGCTCTCCTTCCGGAGGCTCGTTTCCTCTTTCATTAGAGGGTTCGATGGTTCCGGGTCTTTTACTTTGAAAAAATTAGAGTGTTCAAAGCAGGCCTATGCTCTGAATAGGTTAGCATGGAATAATAAAATAGGACTTTGGTTCTATTTTGTTGGTTTCTAGGACCGAAGTAATGATTAATAGGGACAGTTGGGGGCATTCATATTCCAATGTCAGAGGTGAAATTCTTGGATTATCGGAAGATGAACTTCTGCGAAAGCATCTGCCAAGGATGTTTTCATTG	Eukaryota	Hacrobia	Picozoa	Picozoa_X	Picozoa_XX	Picozoa_XXX	Picomonas	Picomonas_judraskeda	0.889998692	>ASV_93
AGCTCCAATAGCGTATATTAAAGTTGTTGCAGTTAAAAAGCTCGTAGTTGGATTTCTGGTCGGAGCGACCGGTCGGCGTCCTTTGTGGCGTGTGCACTGTTGTCGGCTCCGTCCATCCTAGTGGGAAGGCGCGTGGGCATTCATTTGTTCGCGCGTGGCCCCGCTACGTTTACTGTGAAAAAATTAGAGTGTTTAAAGCAGGCGTTCGCTGTGAATACATTAGCATGGAATAATGAGATAGGACTTTGGTACTATTTTGTTGGTTTGCGCACCAAGGTAATGATTAATAGGGATAGTTGGGGGTATTCATATTCAATTGTCAGAGGTGAAATTCTTGGATTTATGGAAGATGAACTTATGCGAAAGCATTTACCAAGGATGTTTTCATTA	Eukaryota	Stramenopiles	Sagenista	MAST-8	MAST-8_X	MAST-8_XX	MAST-8_XXX	MAST-8_XXX_sp.	0.999544411	>ASV_94
AGCTCCAATAGCGTATATTAAAGTTGTTGCGGTTAAAAAGCTCGTAGTTGGATTTCTGCCGAGGACGACCGGTCCGCCCTCTGGGTGAGTATCTGGCTTGGCCTGGGCATCTTCTTGGAGAACGTATCTGCACTTGACTGTGTGGTGCGGTATCCAGGACTTTTACTTTGAGGAAATTAGAGTGTTTCAAGCAGGCATACGCCTTGAATACATTAGCATGGAATAATAAGATAGGACCTCGGTTCTATTTTGTTGGTTTCTAGAGCTGAGGTAATGATTAATAGGGATAGTTGGGGGCATTCGTATTTAACTGTCAGAGGTGAAATTCTTGGATTTGTTAAAGACGGACTACTGCGAAAGCATTTGCCAAGGATGTTTTCATTG	Eukaryota	Alveolata	Dinoflagellata	Dinophyceae	Dinophyceae_X	Dinophyceae_XX	Dinophyceae_XXX	Dinophyceae_XXX_sp.	0.995379505	>ASV_95
AGCTCCAATAGCGTATATTAAAGTTGTTGCAGTTAAAAAGCTCGTAGTTGGATTTCTAACGGATGCGTCTGGTCTGCCCCGCGAGGGGTTTGCACTGAGTTCGTCGTCTGTTATCCTTGGAGAGAGCGGCTCTGGCATTCAGTTGTCGGGGTCGTGGTCTCCATCGTTTACTGTGAAAAAATTAGAGTGTTCAAAGCAAGCTTAGGCTCTGAATATATTAGCATGGAATAATAAGATAGGACCTTGGTGGTTTATTTTGTTGGTTTGCACGCCGAGGTAATGATTAATAGGGATAGTTGGGGGTATTCGTATTCAATTGTCAGAGGTGAAATTCTTGGATTTATGGAAGACGAACTACTGCGAAAGCATTTACCAAGGATGTTTTCATTA	Eukaryota	Stramenopiles	Ochrophyta	MOCH-2	MOCH-2_X	MOCH-2_XX	MOCH-2_XXX	MOCH-2_XXX_sp.	0.999999656	>ASV_96
AGCTCCAATAGCGTATATTAAAGTTGTTGCAGTTAAAAAGCTCGTAGTTGGATTTCCGGCGTGAGGGATCAGTCTGACTTCTAGTCAGTACTTGGTCCTCTCATGCCGTCCTTGAATGGTGCATCCTGGCATTAAGTTGTCGGGGTGAGAGCCGTTCATCGTTTACTGTGAGAAAATTAGAGTGTTCAAAGCAGGCTTATGCCGTTGAATATATTAGCATGGAATAATAAGATAGGACTTTGGTACTATTTTGTTGGTTTGAGAACCAAGGTAATGATCAATAGGGACAGTTGGGGGTATTCGTATTCAGTTGTCAGAGGTGAAATTCTTAGATTTCCGGAAGACGAACTACTGCGAAAGCATTTACCAAGGATGTTTTCATTA	Eukaryota	Stramenopiles	Ochrophyta	Bacillariophyta	Bacillariophyta_X	Polar-centric-Mediophyceae	Chaetoceros		0.999999944	>ASV_97
AGCTCCAATAGCGTATATTAAAGTTGTTGCAGTTAAAAAGCTCGTAGTTGGACTTCTGATGTGGAGGGACGGTCCGCCTCACGGTGAGCACTGATTCTTCACGTCTTCCTCTCGTAGTCTTTTGGCGCACTTAGTTGGGTGCCTTTAGAATATGGGACCTTTACTTTGAAAAAATTAGAGTGTTCAAAGCAGGCAATCGCTTGAATACATTAGCATGGAATAATAGAATAGGACTTTGGTTCTATTTTGTTGGTTTCTAGGACCGAAGTAATGATTAATAGGGACAGTTGGGGGCATTAGTATTTAATTGTCAGAGGTGAAATTCTTGGATTTATGAAAGACTAACTACTGCGAAAGCATTTGCCAAGGATGTTTTCATTA	Eukaryota	Opisthokonta	Choanoflagellida	Choanoflagellatea	Acanthoecida	Stephanoecidae_Group_D	Acanthocorbis	Acanthocorbis_unguiculata	0.998896821	>ASV_98
AGCTCCAATAGCGTATATTAAAGTTGTTGCGGTTAAAAAGCTCGTAGTTGGATTTCTGTTGAGGACGGCCGGTCCGCACTATGTGCGTGTATCTGGTTCGGCCTTGGCATCCTCTTGAGGAACGTTCCTGCGCTTGATTGCGTGGGGCGGTATTCAAGACTTTTACTTTGAGGAAATTAGAGTGTTCACGGCAGGCAAGCGCCTTGAATACATTAGCATGGAATAATAATATAGGATCTTGGTTCTATTTGTTGGTTTCTAGGGCTAAGGTAATGATTAATAGGGATAATTGGGGGCATTTGTATTAACGCGTCAGAGGTGGAATTCTTGGATTGCGTTACGACAAACTACTGCGAAAGCATTTGCCAAGGATGTTTTCATTG	Eukaryota	Alveolata	Dinoflagellata	Syndiniales	Dino-Group-II	Dino-Group-II-Clade-10-and-11	Dino-Group-II-Clade-10-and-11_X	Dino-Group-II-Clade-10-and-11_X_sp.	0.999662103	>ASV_99
AGCTCCAATAGCGTATATTAAAGTTGTTGCGGTTAAAAAGCTCGTAGTTGGATTTCTGCCGAGGATGACCGGTCCGCCCTGTGGGTGTGCATCTGGCTCAGCCTTGGCATCTTCCTGAAGAACGTAGCTGCACTTGACTGTGTGGTGCGGTATTTAGGACATTTACTTTGAGGAAATTAGAGTGTTTCAAGCAAGCGCACGCTTTGAATACATTAGCATGGAATAATAAGATAGGACCTCGGTTCTATTTTGTTGGTTTCTAGAGCTGAGGTAATGATTGATAGGGATAGTTGGGGGCATTCGTATTTAACTGTCAGAGGTGAAATTCTTGGATTTGTTAAAGACGGACTACTGCGAAAGCATTTGCCAAGGATGTTTTCATCG	Eukaryota	Alveolata	Dinoflagellata	Dinophyceae					1	>ASV_100
AGCTCCAATAGCGTATATTAAAGTTGTTGCAGTTAAAAAGCTCGTAGTTGGATGTTGGGTTCTAGTTATGGTCGGTCTCTTCTAGAGTACTGTCATGCTGGCCCTTTTTCTCGAGGCATATAGGTGCACTTTACCGTGTGTTTATATTGTTCGGGACTTTTACCGTGAGAAAATTAGAGTGTTCATAGCAGGCTAGTGCTTGAATATTACAGCATGGAATAATGGAATAGGATCATGATCTTATTTTGTTGGTTTCTAAGATTAAGATAATGATTAATAGGGATAGTTGGGGGCATTAATATTTAGTTGTCAGAGGTGAAATTCTTAGATTTACAAAAGATTAACTTCTGCGAAAGCATTTGCCAAGGATGTTTTCGTTA	Eukaryota	Opisthokonta	Mesomycetozoa	Ichthyosporea	Ichthyosphonida	Abeoformidae_Group_MAIP_2	Abeoformidae_Group_MAIP_2_X	Abeoformidae_Group_MAIP_2_X_sp.	0.999976331	>ASV_101
AGCTCCAATAGCGTATATTAAAGTTGTTGCAGTTAAAAAGCTCGTAGTTGGATTTCTGGCAGGAGCGACCGGTCGCACGCTATGCGTGTGAACTTGTGTTGTCTCTGGCCATCCTTGGGGAGATCCCGTTTGGCATTAAGTTGTCGGGCGGGGGATACCCATCGTTTACTGTGAAAAAATTAGAGTGTTTAAAGCAGGCTTATGCCGTTGAATATATTAGCATGGAATAATAAGATAGGACTTTGGAACTATTTTGTTGGTTTGCGTTACAAAGTAATGATTAATAGGGACAGTTGGGGGTATTCGTATTTCGTTGTCAGAGGTGAAATTCTTGGATTTCCGAAAGACGAACTACTGCGAAAGCATTTACCAAGGATGTTTTCATTA	Eukaryota	Stramenopiles	Ochrophyta	Bacillariophyta	Bacillariophyta_X	Polar-centric-Mediophyceae	Thalassiosira	Thalassiosira_angulata	0.742676515	>ASV_102
AGCTCCAATAGCGTATATTAAAGTTGTTGCAGTTAAAAAGCTCGTAGTTGGATTTCTGGCAGGAGCGACCGGTCCGCCGCAAGGTGTGCACTAGGTTGTCTCCAGTCATCTTTGTGGGAACTGCTCTGGCATTAGGTTGTCGGGGTTAGGGAACACATCGTTTACTGTGAAAAAATTAGAGTGTTTAAAGCAGGCTTATGCCGTTGAATACATTAGCATGGAATAATAAGATAGGACTTTGGTGGTCTATTTTGTTGGTTTGCACACCAAGGTAATGATTAATAGGGATAGTTGGGGGTATTCGTATTTAATTGTCAGAGGTGAAATTCTTGGATTTATGAAAGACGAACTACTGCGAAAGCATTTACCAAAGATGTTTTCATTA	Eukaryota	Stramenopiles	Ochrophyta						0.917268792	>ASV_103
AGCTCCAATAGCGTATATTAAAGTTGTTGCGGTTAAAAAGCTCGTAGTTGGATTTCTGTTGAGGACGACCGTTCCGCCCTCTGGGTGAGTATCTGGCTCGGCCTCGGCATCTTCTTGGAGAACGTTACTGCACTTGATTGTGTGGTGCGGTATCCAGGACCTTTACTTTGAGGAAATTAGAGTGTTTCAAGCAGGCGTACGCCTTGAATACATTAGCATGGAATAATAAGATAAGACCTTGGTTCTATTTTGTTGGTTTCTAGGGCTAAGGTAATGATTAATAGGGATAGTTGGGGGCATTCGTATTTAACTGTCAGAGGTGAAATTCTTGGATTTGTTAAAGACGGACTACTGCGAAAGCATTTGCCAAGGATGTTTTCATTG	Eukaryota	Alveolata	Dinoflagellata	Dinophyceae	Dinophyceae_X	Dinophyceae_XX	Dinophyceae_XXX	Dinophyceae_XXX_sp.	0.948953768	>ASV_104
AGCTCCAATAGCGTATATTTAAGTTGTTGCAGTTAAAAAGCTCGTAGTTGGATTTCGGTTAAGAGCGACCGGTCCGCCGTTTGGTGTGCACTGGTTGGTTTTAACTTCCTGTAGAGGACGTGCTCTGGGCTTAACGGTCTGGACTCGGAGTCTACGTGGTTACTTTGAAAAAATTAGAGTGTTCAAAGCGGGCTTACGCTTGAATATTTCAGCATGGAATAACACTATAGGACTCCTGTCCTATTTCGTTGGTCTCGGGACGGGAGTAATGATTAAGAGGAACAGTTGGGGGCATTCGTATTTCATTGTCAGAGGTGAAATTCTTGGATTTATGAAAGACGAACTTCTGCGAAAGCATTTGCCAAGGATGTTTTCATCA	Eukaryota	Archaeplastida	Chlorophyta	Mamiellophyceae	Mamiellales	Mamiellaceae	Mantoniella	Mantoniella_squamata	0.871990167	>ASV_105
AGCTCCAATAGCGTATATTAAAGTTGTTGCAGTTAAAAAGCTCGTAGTTGGATTTCTGGTAGGAGCGACCGGTCCGCCCTGTTAAGGGTGTGTACTAGCGTTGTCTCTGGCCATCCTTGGGGGAACTGCGCGGGGAGACTTGCGTTAGGGAACCCATCGTTTACTGTGAAAAAATTAGAGTGTTTAAAGCAGGCTTATGCCGTTGAATACATTAGCATGGAATAATAAGATAGGACCGCGTGGTCGTCTTGTTGGTTTGCACCGCGAGGTAATGATTAATAGGTACAGTTGGGGGTATTCGTATTTAATTGTCAGAGGTGAAATTCTTGGATTTATGAAAGACGAACTTCTGCGAAAGCATTTACCAAGGATGTTTTCATTA	Eukaryota	Stramenopiles	Pseudofungi	MAST-1	MAST-1B	MAST-1B_X	MAST-1B_XX	MAST-1B_XX_sp.	1	>ASV_106
AGCTCCAATAGCGTATATTAATGTTGTTGCAGTTAAAAAGCTCGTAGTTGGATTTCTGGTCTAAGCGCCTGGCCGGCTCCGCAAGGGGTCGTGCATGGGTACCTTGGTCCATCCTCAGGGGAACTGTCACTGGTATTCATTTATCGGTGTTGGGACGCCTGTCGTTTACTGTGAACAAATTAGAGTGTTCAAAGCAAGGTGTACTTGAATACATTAGCATGGAATAATAAGATAGGACTTTGGTGGTTCTTTTTGATATTTTGTTGGTTTGCACGCCAAAGTAATGATTAATAGGAGCAGTTGGGGGTATTCGTATTCAATTGTCAGAGGTGAAATTCTTGGATTTATAGAAGACGAACTACTGCGAAAGCATTTACCAAGGATGTTTTCATTA	Eukaryota	Stramenopiles	Ochrophyta	Dictyochophyceae	Dictyochophyceae_X	Pedinellales			0.999930969	>ASV_107
AGCTCCAATAGCGTATATTAAAGTTGTTGCGGTTAAAAAGCTCGTAGTTGGATTTCTGCCGAGGACGACCGGTCCGCCCTCTGGGTGAGTATCTGGCTCGGCCTGGGCATCTTCTTGGAGAACGTATCTGCACTTGACTGTGTGGTGCGGTATCCAGGACTTTTACTTTGAGGAAATTAGAGTGTTTCAAGCAGGCTTACGCCTTGAATACATTAGCATGGAATAATAAGATAGGACCTCGGTTCTATTTTGTTGGTTTCTAGAGCTGAGGTAATGATTAATAGGGATAGTTGGGGGCATTCGTATTTAACTGTCAGAGGTGAAATTCTTGGATTTGTTAAAGACGGACTACTGCGAAAGCATTTGCCAAGGATGTTTTCATCG	Eukaryota	Alveolata	Dinoflagellata	Dinophyceae	Dinophyceae_X	Dinophyceae_XX	Dinophyceae_XXX	Dinophyceae_XXX_sp.	0.984873718	>ASV_108
AGCTCCAATAGCGTATATTAAAGTTGTTGCAGTTAAAAAGCTCGTAGTTGGATTTCAGAGTGAGCTCGTCCGGTCGGCCTAAATGGTCTGAACTGGTTGACTCTCTCTTGCTTGTGGATCCCGCCCGGAGTTAACTCTTCGGATGTGGACTTCACATCGTTTACCTTGAAAAAATTAGAGTGTTCAAAGCAGGCGTATGCTTGAATATATTAGCATGGAATAATGGAATAGGACCCTGGTTCTATTTTGTTGGTTTTGAGGACCAGAGTAATGATTAATAGGGATAGTTGGGGGCATTCATATTTCATTGTCAGAGGTGAAATTCTTGGATTTATGAAAGATGAACTTCTGCGAAAGCATTTGCCAAGGATGTTTTCATTA	Eukaryota								1	>ASV_109
AGCTCCAATAGCGTATATTAAAGTTGTTGCAGTTAAAAAGCTCGTAGTTGGATTTCTGGTAGAAGTAGCGACCTTGGGTCTTTGACCTATGAAGTTGCTATCTTCAACCATCCTTGAAGAGATTTAGTTTGGCATTAAGTTGTCGAACTAAAGATATTCATCTTTTACTGTGAAAAAATCAGAACGTTCAAAGTAAGCATTTAGCTTTGAATGTATTAGCATGGAATAATGAAATAGGACTTAGGTACTACTTTGTTGGTTTATGCACCTAGGTAATGATTAATAGGGATAGTTGGGGGTATTCGTATTCCAATGTTAGAGGTGAAATTCTTGGATTTTTGGAAGACGAACAACTGCGAAAGCATTTACCAAGGATGTTTTCATTA	Eukaryota	Stramenopiles	Ochrophyta	Bacillariophyta	Bacillariophyta_X	Radial-centric-basal-Coscinodiscophyceae	Actinocyclus	Actinocyclus_curvatulus	0.998984009	>ASV_110
AGCTCCAATAGCGTATATTTAAGTTGTTGCAGTTAAAAAGCTCGTAGTTGGATTTTGGTTAAGAGGGCGCGGTCGGCCGTTTGGTCTGTACTGCGTTGTCTTGACTTCCTGATGAGGACATGCTCTTGGTTAACGCTGAGACATGGAGTCATCGTGGTTACTTTGAAAAAATTAGAGTGTTCAAAGCGGGCTTACGCTTGAATATATTAGCATGGAATAACACTATAGGACTCCTGTCCTATCTCGTTGGTCTCGGGATGGGAGTAATGATTAAGAGGAACAGTTGGGGGCATTCGTATTTCATTGTCAGAGGTGAAATTCTTGGATTTATGAAAGACGAACTTCTGCGAAAGCATTTGCCAAGGATGTTTTCATCA	Eukaryota	Archaeplastida	Chlorophyta	Mamiellophyceae					0.867996835	>ASV_111
AGCTCCAAGAGCGTATATTAAAGTTGTTGCAGTTAAAAAGCTCGTAGTTGGATTTCTGGTACAACGCGCCTGGCCCGCTTATGTGAGTGCCGGTGCGCGTTTGCCATCCTTCTAGAAAACGTTTCTACCCGGGCAACTGGGCCGGACTCGCGATCTAGATCTTTTACTTTGAAAAAATTAGAGTGTTTAAAGCAGGCTTTTGCTGTGAATACATTAGCATGGAATAATAATCTAGGACTTCGGTTCTATTTTGTTGGTTTCTAGTACTGAAGTAATGATTGATAGGGATAGTTGGGGGTGCTAGTATTGGCCGGCCAGAGGTGAAATTCTTGGATTCGGTCAAGACTAACTTATGCGAAAGCATTCACCAAGGATGTCTTCTTTA	Eukaryota	Rhizaria	Cercozoa	Filosa-Thecofilosea	Cryomonadida	Protaspa-lineage	Protaspa	Protaspa_grandis	0.979457437	>ASV_112
AGCTCCAATAGCGTATATTAAAGTTGTTGCGGTTAAAAAGCTCGTAGTTGGAGTTCTGCCAGGTGGCGCTCGTCCGCCCAAGTGGTGTGTACAGGGCGTGCATCTGGCCCTTTCAAGGGGAACGTGTCTGCACTTCATTGTGTGGTGCGAGATCCTTGACTTTTACTTTGAGGAAATAAGAGTGTTCCAAGCAGGCTCTCGTCGTGCATAGCTCAGCATGGAATAATAGCATTGGACTTCGTTTCTACGCTGTTGGTTGCAAGAAGCGAGGTAATGATGAAGAGGGATAGTTGGGGGCATTCGTATTTAACTGTCAGAGGTGAAATTCTTGGATTTGTTAAAGACGGACTACTGCGAAAGCATCTGCCATGGATGTTTTCATTG	Eukaryota	Alveolata	Dinoflagellata	Syndiniales	Dino-Group-I	Dino-Group-I-Clade-1	Dino-Group-I-Clade-1_X	Dino-Group-I-Clade-1_X_sp.	0.999984834	>ASV_113
AGCTCCAATAGCGTATATTAAAGTTGTTGCAGTTAAAAAGCTCGTAGTTGGATTTCTGGTTGAAGCGACCGGTCGGGCGTTGATTCGTCTGCACTGGAGTCGGTTTTGGCCATCCTCTAGGAAAGTGCGTCTGGTATTAAGTTGTCGGGCGTATGATCCTGGTCTTTTACTGTGAAAAAATTAGAGTGTTTAAAGCAGGCCTTCGCCTTGAATACATTAGCATGGAATAATAAGATAGGACTTTGGTCTATTTTGTTGGTTTGCAGACCGAAGTAATGATTAATAGGGATAGTTGGGGGTATTTATATTCCGATGTCAGAGGTGAAATTCTTAGATTTTCGGAAGATAAACTTATGCGAAAGCATTTACCAAGGATGTTTTCATTA	Eukaryota	Stramenopiles	Sagenista	MAST-4					0.913966992	>ASV_114
AGCTCCAATAGCGTATATTAAAGTTGTTGCAGTTAAAAAGCTCGTAGTTGGATTTCTGGACTGGGCGGCCGGTCCGCGACATGTTCGTGTGTACCTGGTGTGCTTAGTCCATCCTTGATGGGAACGATGGTCACCGTTAATTCGGTGCTGTCGGGAACATCATCGTTTACTGTGAGAAAAATAGAGTGTTTAAAGCAGGCGTTTGCTCTGAATACGTTAGCATGGAATAATAAGATAGGACTTTGGTGCTATTTTGTTGGTTGCAGCCCAAGGTAATGATTAATAGGGACAGTTGGGGGTATTCATATTTAATTGTCAGAGGTGAAATTCTTGGATTTATGAAAGATGAACTTATGCGAAAGCATTTACCAAGGATGTTTTCATTA	Eukaryota	Stramenopiles	Opalozoa	MAST-3	MAST-3L	MAST-3L_X	MAST-3L_XX	MAST-3L_XX_sp.	0.999999338	>ASV_115
AGCTCCAATAGCGTATATTAAAGTTGTTGCGGTTAAAAAGCTCGTAGTTGGATTTCTGCTGAGGATGACCGGTCCGCCCTGTGGGTGTGCATCTGGCTCAGCCTTGGCATCTTCCTGAAGAACGTAGCTGCACTTGACTGTGTGGTGCGGTATTTAGGACATTTACTTTGAGGAAATTAGAGTGTTTCAAGCAGGCGCACGCTTTGAATACATTAGCATGGAATAATAAGATAGGACCTTGGTTCTATTTTGTTGGTTTCTAGAGCTGAGGTAATGATTGATAGGGATAGTTGGGGGCATTCGTATTTAACTGTCAGAGGTGAAATTCTTGGATTTGTTAAAGACGGACTACTGCGAAAGCATTTGCCAAGGATGTTTTCATTG	Eukaryota	Alveolata	Dinoflagellata	Dinophyceae	Suessiales	Suessiales_X	Suessiales_XX	Suessiales_XX_sp.	0.926280877	>ASV_116
AGCTCCAATAGCGTATATTAAAGTTGTTGCGGTTAAAAAGCTCGTAGTTGGATTTCTGTTGAGGACGACCGGTCCGCCCTCTGGGTGAGCATCTGGCTCGGCCTTGGCATCTTCTTGGTGAACGTAGCTGCACTTGACTGTGTGGTACGGTAACCAGGACTTTTACTTTGAGGAAATTAGAGTGTTTCAAGCAGGCATACGCCTTGAATACATTAGCATGGAATAATAAGATAGGACCTCGGTTCTATTTTGTTGGTTTCTAGAGCTGAGGTAATGATTAATAGGGATAGTTGGGGGCATTCGTATTTAACTGTCAGAGGTGAAATTCTTGGATTTGTTAAAGACGAACTACTGCGAAAGCATTTGCCAAGGATGTTTTCATTG	Eukaryota	Alveolata	Dinoflagellata	Dinophyceae	Dinophyceae_X	Dinophyceae_XX	Dinophyceae_XXX	Dinophyceae_XXX_sp.	0.995191252	>ASV_117
AGCTCCAATAGCGTATATTAAAGTTGTTGCAGTTAAAAAGCTCGTAGTTGGATTTCTGGCAGGAGCGACCGGTCACACACTCTGTGTGTGAACTTGTGTTGTCTCTGGCCATCCTTGGGGAGATCCTGTTTGGCATTAAGTTGTCGGGCAGGGGATACCCATCGTTTACTGTGAAAAAATTAGAGTGTTTAAAGCAGGCTTATGCCGTTGAATATATTAGCATGGAATAATAAGATAGGACTTCGGAACTATTTTGTTGGTTTGCGTTACGAAGTAATGATTAATAGGGACAGTTGGGGGTATTCGTATTTCGTTGTCAGAGGTGAAATTCTTGGATTTCCGAAAGACGAACTACTGCGAAAGCATTTACCAAGGATGTTTTCATTA	Eukaryota	Stramenopiles	Ochrophyta	Bacillariophyta	Bacillariophyta_X	Polar-centric-Mediophyceae			0.999999344	>ASV_118
AGCTTCAGTAGCGTATATTAAAGTTGTTGCAGTTAAAAAGCTCGTAGTCGCATTTCTGGCGAGAGGAATTGGTCCGACATTTATTGTGGGTACTCGATTCTCTCTCGCCATCCTTGAGTGGTCCGTTCTGGCATTTAGTTGTCGGAGCGTCAGCCGCTCATCGTTTACTGTGAGAAAATTAGAGTGTTCAAAGCAGGCTTATGCCGTTGAATATATTAGCATGGAATAATAAGATAGGACCTCGGTGCTATTTTGTTGGTTTGCGCACAGAGGTAATGATGAACAGGGACAGTTGGGGGTATTTGTATTTCGTTGTCAGAGGTGAAATTCTTAGATTTACGAAAGACAAACTACTGCGAAAGCATTTACCAAGGATGTTTTCATTA	Eukaryota	Stramenopiles	Ochrophyta	Bacillariophyta	Bacillariophyta_X	Polar-centric-Mediophyceae	Chaetoceros	Chaetoceros_gelidus	0.999843264	>ASV_119
AGCTCCAGTAGCGTATATTAATGTTGTTGCAGTTAAAAAGCTCGTAGTTGGATTTCTGACTTGACGCGCCTGGCCCGCCTTGCATTTCGCGGGTGAGTGCCGGAGCGCGTCGGTCATCCTTCTAGAGAACGGCGCTACCCTTCACTGGGTCGGCGTCGCAATCTAGATCTTTTACTTTGAAAAAATTAGAGTGTTCAAGGCAGGCTCGCGCTGTGAATACATTAGCATGGAATAATAATCTAGGACTTTGTTCCTATTTTGTTGGTTTCTAGGAATTAAGTAATGATTGATAGGGATAGTTGGGGGTGCTAGTATTCAGCGGCCAGAGGTGAAATTCTTGGATTCGCTGAAGACTAACTTATGCGAAAGCATTCACCAAGGATGTCTTCTTTA	Eukaryota	Rhizaria	Cercozoa						0.921636036	>ASV_120
AGCTCCAATAGCGTATATTAAAGTTGTTGCAGTTAAAAAGCTCGTAGTTGGATTTCTGGTGGGAGCGTTGGGTCGGCCCTAAGGGCTCGTACTCAAATGTTTTCCGCCATCCTTGGAGGGATGTTGTCTGGCATTAAGTTGTCGGGCTTCCGATCTCCATCGTTTACTGTGAAAAAATTAGAGTGTTCAAAGCAGGCTTACGCCGTTGAATACATTAGCATGGAATAATAAGATAGGACCCTGGTACTATTTTGTTGGTTTGCGTACCTAGGTAATGATTAATAGGGACAGTTGGGGGTATTCGTATTCCGTTGTCAGAGGTGAAATTCTTGGATTTACGGAAGACGAACTACTGCGAAAGCATTTACCAAGGATGTTTTCATTA	Eukaryota	Stramenopiles	Ochrophyta	Bolidophyceae	Parmales	Parmales_env_3	Parmales_env_3B	Parmales_env_3B_sp.	0.999471247	>ASV_121
AGCTCCAATAGCGTATACTAAAGTTGTTGCAGTTAAAAAGCTCGTAGTTGAATTTCTGGTCGTGGCGACCGGTCCGCCCCTCACGGGGTGTGCACCTGGTCTCTGCGTCCATCCTCGGGGAGAGCGCGTCTGGCATTCAGTTGTCGGGCGCGGGATCCTCGTCATTTACTGTGAGCAAAATAGAGTGTTCAAAGCAGGCTTAGGCCGTTGAATACATTAGCATGGAATAATAAGATAGGACCTTGGTCTATTTTGTTGGTTTGCATTCCAAGGTAATGATTAATAGGGATAGTTGGGGGTATTCGTATTCAATTGTCAGAGGTGAAATTCTTGGATTTATGGAAGACGAACTACTGCGAAAGCATTTACCAAGGATGTTTTCATTA	Eukaryota	Stramenopiles	Ochrophyta	Chrysophyceae	Chrysophyceae_X	Chrysophyceae_Clade-F	Paraphysomonas	Paraphysomonas_imperforata	0.992802459	>ASV_122
AGCTCCAATAGCGTATACTAAAGTTGTTGCAGTTAAAAAGCTCGTAGTCGAATGTAGGTTTTGTTACTACGCGATCTCTTGGGTGTAACTTGAGTGGACTGCGTGTAACAACCTTCCCGGATATAACAGAGGTAGTCTGGGTAATCTCAGGTTATGTCTTGTTATATGCATTACTGTGAACAAAATAGAGTGTTCATGGCAGGCCAATTTAGGCTTGGATACCTCAGCATGGAATAATAGAATAGGACTTCTGGTTCTATTTTGTTGGTTTTTGGAGCCGAAGTAATGATTAATAGGGATAGTTGGGGGCACTCGTACTCCGTTGTCAGAGGTGAAATTCTTGGATTGACGGAAGACGAACAACTGCGAAAGCATCTGCCAAGGATGTTTTCATTG	Eukaryota	Opisthokonta	Fungi						0.975470916	>ASV_123
AGCTCCAATAGCGTATATTAAAGTTGTTGCGGTTAAAAAGCTCGTAGTTGGATTTCTGCCGAGGACGACCGGTCCGCCCTCTGGGTGAGTATCTGGCTTGGCCTGGGCATCTTCTTGGAGAACGTAGCTGCACTTGACTGTGTGGTGCGGTATCCAGGACTTTTACTTTGAGGAAATTAGAGTGTTTCAAGCAGGCATACGCCTTGAATACATTAGCATGGAATAATAAGATAGGACCTCGGTTCTATTTTGTTGGTTTCTAGAGCTGAGGTAATGATTAATAGGGATAGTTGGGGGCATTCGTATTTAACTGTCAGAGGTGAAATTCTTGGATTTGTTAAAGACGGACTACTGCGAAAGCATTTGCCAAGGATGTTTTCATTG	Eukaryota	Alveolata	Dinoflagellata	Dinophyceae	Dinophyceae_X	Dinophyceae_XX	Dinophyceae_XXX	Dinophyceae_XXX_sp.	0.994244346	>ASV_124
AGCTCCAATAGCGTATATTAAAGTTGTTGCGGTTAAAAAGCTCGTAGTTGGATTTCTGTTGAGGGCGACCGGTGTACACCTCGTGTATTATTTGGTTCGGTCTCGGCATCCTCTTGGGGAACGTTTCTGGACTTTATTGGACAGGGCGAGATTCAAGACTTTTACTTTGAGGAAATTAGAGTGTTCACGGCAGGCAAGCGCTTTGAATACATTAGCATGGAATAATAATATAGGACCTTCGTTCTATTTTGTTGGTTTCTAGAACTTAGGTAATGATTAATAGGGACAATTGGGGGCATTCGTATTAACGCGTCAGAGGTGGAATTCTTGGATTGCGTTACGACGAACTACTGCGAAAGCATTTGCCAAAGATGTTTTCATTG	Eukaryota	Alveolata	Dinoflagellata	Syndiniales	Dino-Group-II	Dino-Group-II-Clade-6	Dino-Group-II-Clade-6_X	Dino-Group-II-Clade-6_X_sp.	0.999969543	>ASV_125
AGCTCCAATAGCGTATATTAAAGTTGTTGCGGTTAAAAAGCTCGTAGTTGGATTTCTGCCGAGGACGACCGGTCCGCCCTCTGGGTGAGCATCTGGCTCGGCCTGGGCATCCTCTTGGAGAACGTAGCTGCACTTGACTGTGTGGGGCGGTATCCAGGACTTTTACTTTGAGGAAATTAGAGTGTTTCAAGCAGGCATACGCCTTGAATACATTAGCATGGAATAATAAGATAGGACCTCGGTTCTATTTTGTTGGTTTCTAGAGCTGAGGTAATGATTAATAGGGATAGTTGGGGGCATTCGTATTTAACTGTCAGAGGTGAAATTCTTGGATTTGTTAAAGACGGACTACTGCGAAAGCATTTGCCAAGGATGTTTTCATTG	Eukaryota	Alveolata	Dinoflagellata	Dinophyceae	Dinophyceae_X	Dinophyceae_XX	Dinophyceae_XXX	Dinophyceae_XXX_sp.	0.987368427	>ASV_126
AGCTCCAATAGCGTATATTAAAGTTGTTGCAGTTAAAAAGCTCGTAGTTGGATTTCTGGTGGGAGCGACCGGTCCGCTCCGCAAGGAGTGTGCACTGGCGTCGTCTCCGGCCATCCTTGGGAAGAGCTGCTCTGGCATTAAATTATCGGAGTAGGGATTCCCATCGTTTACTGTGAGAAAATTAGAGTGTTCAACGCAGGCTTACGCCTTGAATATATTAGCATGGAATAATGAGATAGGACCTTGGTTTCTATTTTGTTGGTTTGCGGGCCAAGGTAATGATTAATAGGGATAGTTGGGGGTATTCGTATTCAATTGTCAGAGGTGAAATTCTTGGATTTATGGAAGACGAACTACTGCGAAAGCATTTACCAAGGATGTTTTCATTA	Eukaryota	Stramenopiles	Ochrophyta	MOCH-2	MOCH-2_X	MOCH-2_XX	MOCH-2_XXX	MOCH-2_XXX_sp.	0.986153663	>ASV_127
AGCTCCAATAGCGTATATTAAAGTTGTTGCAGTTAGAACGCTCGTAGTCGGATTTCGGGGCGGGTCGACCGGTCTGCCGATGGGTACGCACTGGCCGACGCGTCCTTCCTTCCGGAGACCGTCTCACTCTTAACTGAGCGGAGGCGGGAGACGGAACGTTTACTTTGAAAAAATCAGAGTGTTTCAAGCAGGCAGCTCGCTCTTGCATGGATTAGCATGGGATAATGAAATAGGACTTTGGTGCTATTTTGTTGGTTTCGAACACCGAAGTAATGATGAGCAGGGACAGTCAGGGGCACTCGTATTCCGCCGAGAGAGGTGAAATTCTCAGACCAGCGGAAGACGAACTACTGCGAAAGCATTTGCCAGGGATGTTTTCACTG	Eukaryota	Hacrobia	Haptophyta	Prymnesiophyceae	Prymnesiales	Chrysochromulinaceae	Chrysochromulina		0.930092251	>ASV_128
AGCTCCAATAGCGTATATTAAAGTTGTTGCAGTTAAAAAGCTCGTAGTTGGAGTTCAGAGTGAGCTCAGCCGGTCCGCCTCATGGGTGAGTACTGGTCGACTCTCTCTTGTTTGTGAATCCCGCCCGGAGTTAATTCTTCGGGATGTGGAGTTCACATCGTTTACCTTGAAAAAATTAGAGTGTTCAAAGCAGGCGTTTGCTTGAATATATTAGCATGGAATAATGGAATAGGACCCTGGTTCTATTTTGTTGGTTTTGAGAACCAGAGTAATGATTAATAGGGATAGTTGGGGGCATTCATATTTCATTGTCAGAGGTGAAATTCTTGGATTTATGAAAGATGAACTTCTGCGAAAGCATTTGCCAAGGATGTTTTCATTA	Eukaryota								1	>ASV_129
AGCTCCAATAGCGTATATTAAAGTTGTTGCAGTTAAAAAGCTCGTAGTTGGATTTCTGGACGGAGCGACCGGTCTGCCGCTTGTGCGGTGTGTACTTGTGTTCGACTCTGTTCATCCTTGCGGGGAAGCGCATTACGGCATTAAGTTGTCGTGGCGGGGAACCGCATCTTTTACTGTGAAAAAATTAGAGTGTTTAAAGCAGGCATTTTGCTGTGAATACATTAGCATGGAATAATAACATAGGACTTTGGTTCTATTTTGTTGGTTGGAGGCCAAGGTAATGATTAATAGGGATAGTTGGGGGTATTCATATTTGATTGTCAGAGGTGAAATTCTTGGATTTATGAAAGATGAACTCATGCGAAAGCATTTACCAAGGATGTTTTCATTA	Eukaryota	Opisthokonta	Fungi						0.780175399	>ASV_130
AGCTCCAATAGCGTATATTTAAGTTGTTGCGGTTAAAAAGCTCGTAGTTGGATTTCGGGCGTGGAGGTTCGGTCCGCCGTTTCGGTGTGCACTGTCTTTCTGCGTCTTTCTGTCGGGGACGCGCTTCTGGCCTTAATTGGCTGGGACGTGGATTCGACGAGGTTACTTTGAAAAAATTAGAGTGTTCAAAGCAAGCTAAAGCTCTGAATACATTAGCATGGAATAACGCGAGAGGACTCGGTCCTTATTTTGTTGGTCTTCAAGGATGGAGTAATGATTAAGAGGGACAGTTGGGGGCATTCGTATTTCATTGCTAGAGGTGAAATTCTTGGATTTATGAAAGACGAACTTCTGCGAAAGCATTTGCCAAGGATGTTTTCATTG	Eukaryota	Archaeplastida	Chlorophyta	Prasino-Clade-V	Pseudoscourfieldiales	Pycnococcaceae	Pycnococcus	Pycnococcus_sp.	0.772892271	>ASV_131
AGCTCCAATAGCGTATATTAAAGTTGTTGCAGTTAAAAAGCTCGTAGTTGGATTTCTGGCAGGAGTGACCGGCCGCACACACTGTGTGCGAGTTGCGTCATTCTGGCCATCCTTGGTGAGATCCTGTTTGGCATTAAGTTGTCGGGCAGGGGATAACCATCGTTTACTGTGAAAAAATTAGAGTGTTTAAAGCAGGCTTATGCCGTTGAATATATTAGCATGGAATAATAAGATAGGACTTTGAGTCTATTTTGTTGGTTTGCGAGTCAAAGTAATGATTAATAGGGACAGTTGGGGGTATTCGTATTTCATTGTCAGAGGTGAAATTCTTGGATTTCTGAAAGACGAACTACTGCGAAAGCATTTACCAAGGATGTTTTCATTA	Eukaryota	Stramenopiles	Ochrophyta	Bacillariophyta	Bacillariophyta_X	Polar-centric-Mediophyceae	Skeletonema		0.941995722	>ASV_132
AGCTCCAATAGCGTATATTAAAGTTGTTGCGGTTAAAAAGCTCGTAGTTGGATTTCTGCTGAGGACGACCGGTCCGCCCTCCGGGTGAGCATCTGGTTCGGCCTTGGCATCTTCTTGGTGAACGTATCTGCACTTGACTGTGTGGTGCGGTACCCAGGACTTTTACTTTGAGGAAATTAGAGTGTTTCAAGCAGGCATACGCCTTGAATACATTAGCATGGAATAATAAGATAGGACCTCGGTTCTATTTTGTTGGTTTCTAGAGCTGAGGTAATGATTAATAGGGATAGTTGGGGGCATTCGTATTTAACTGTCAGAGGTGAAATTCTTGGATTTGTTAAAGACGGACTACTGCGAAAGCATTTGCCAAGGATGTTTTCATCG	Eukaryota	Alveolata	Dinoflagellata	Dinophyceae	Dinophyceae_X	Dinophyceae_XX	Dinophyceae_XXX	Dinophyceae_XXX_sp.	0.99935926	>ASV_133
AGCTCCAATAGCGTATATTAAAGTTGTTGCAGTTAAAAAGCTCGTAGTTGGATCTCGGGTCCAGGCCTGCGGTCCGCCTCGCGGCGGTTACTGCTCGTCCTGGCCTACCTGCCGGTGTGTCCCTTGGTGCTCTTGATTGAGTGTCTCGGGCGGCCGGAACGTTTACTTTGAAAAAATTAGAGTGTTCAAAGCAGGCGTGTCGCCTGAATAATGGTGCATGGAATGATGGAATAGGACCTCGGTTCTATTTTGTTGGTTTTCGGAGCTCGAGGTAATGATTAAGAGGGACTGACGGGGGCATTCGTATTGCGGTGTTAGAGGTGAAATTCTTGGATCATCGCAAGACGAACTACAGCGAAAGCATTTGCCAAGCATGTTTTCATTA	Eukaryota	Opisthokonta	Metazoa	Mollusca	Bivalvia	Heteroconchia	Hiatella	Hiatella_sp.	0.7969406	>ASV_134
AGCTCCAATAGCGTATATTAAAGTTGTTGCAGTTAAAAAGCTCGTAGTTGGATTTCTGGGAGGGTGCCAATGTCCGTCGTCGTACGTGTTGCAGCGGCGCCCTTCCATCCTTCTGTTAACGACTTTGGGCATTCACTTGCCGGAGTCGGGCTCAGATATTTTACCTTGAGAAAATTAGAGTGTTTCAGGCAGGCTAGGCCGGAATACATTAGCATGGAATAATGGAATAGGACTACGGTCTCTTTGTTGGTTTGAGGGACTGCAGTAATGATTAATAGGGATAGTTGGGGGCATTAGTATTTAATTGTCAGAGGTGGAATTCTCGGATTTGTTAAAGACTAACTTATGCGAAAGCATTTGCCAAGGATGTTTTCATTA	Eukaryota	Alveolata	Ciliophora	Spirotrichea	Strombidiida	Strombidiidae_M	Strombidium_M	Strombidium_caudispina	0.725980862	>ASV_135
AGCTCCAATAGCGTATATTAAAGTTGTTGCGGTTAAAAAGCTCGTAGTTGGATTTCTGTTGAGGTCGGGCGGTGTACACCTCGTGTATTATTTGCTTCGGTCTCGGCATCCTCTTGGGGAACGTTCAGGACTTTATTGGACTGGGCGAGATTCAAGACTTTTACTTTGAGGAAATTAGAGTGTTCACGGCAGGCAAGTGCTTTGAATACATTAGCATGGAATAATAATATAGGACCTTCGTTCTATTTTGTTGGTTTCTAGAACTTAGGTAATGATTAATAGGGACAATTGGGGGCATTCGTATTAACGCGTCAGAGGTGGAATTCTTGGATTGCGTTACGACGAACTACTGCGAAAGCATTTGCCAAAGATGTTTTCATTG	Eukaryota	Alveolata	Dinoflagellata	Syndiniales	Dino-Group-II	Dino-Group-II-Clade-6	Dino-Group-II-Clade-6_X	Dino-Group-II-Clade-6_X_sp.	0.999982175	>ASV_136
AGCTCCAATAGCGTATATTAAAGTTGTTGCAGTTAAAACGCTCGTAGTCGGATTTCGGGGCCTGCCTGCCGGTCTGCCGATGGGTATGCACTGGCAGGCGCGTCCTTCCTTCCGGAGACTGTCCCTACTCTTAACTGAGCGGGGTCGGGAGACGGATCGTTTACTTTGAAAAAATCAGAGTGTTTCAAGCAGGCAGCTCGCTCTTGCATGGATTAGCATGGGATAATGAAATAGGACTTTGGTGCTATTTTGTTGGTTTCGAACACCGAAGTAATGATTAACAGGGACAGTCAGGGGCACTCGTATTCCGCCGAGAGAGGTGAAATTCTCAGACCAGCGGAAGACGAACCACTGCGAAAGCATTTGCCAGGGATGTTTTCACTG	Eukaryota	Hacrobia	Haptophyta	Prymnesiophyceae	Prymnesiales	Prymnesiaceae	Haptolina		0.999082294	>ASV_137
AGCTCCAATAGCGTATATTAAAGTTGTTGCGGTTAAAAAGCTCGTAGTTGGATTTCTGTTGAGGACGGCCGGTCCGCACTATGTGCGTGTATCTGGTTCGGCCTCGGCATCCTCTTGAGGAACGTTTCTGCGCTTGATTGCGTGGAGCGGTATTCAAGACTTTTACTTTGAGGAAATTAGAGTGTTCACGGCAGGCAAGCGCCTTGAATATGTTAGCATGGAATAATAATATAGGATCTTGGTTCTATTTGTTGGTTTCTAGGGCTAAGGTAATGATTAATAGGGATAATTGGGGGCATTTGTATTAACGCGTCAGAGGTGGAATTCTTGGATTGCGTTACGACAAACTACTGCGAAAGCATTTGCCAAGGATGTTTTCATTG	Eukaryota	Alveolata	Dinoflagellata	Syndiniales	Dino-Group-II	Dino-Group-II-Clade-10-and-11	Dino-Group-II-Clade-10-and-11_X	Dino-Group-II-Clade-10-and-11_X_sp.	0.999825077	>ASV_138
AGCTCCAATAGCGTATATTAAAGTTGTTGCGGTTAAAAAGCTCGTAGTTGGATTTCTGTCGAAGACGGTCGGTCCGCTCTATGAGCGTGTATCTGATTCGGCTTTGGCATCCTCGTGGGGAACGTAACTGTGCTTGATTGCATGGTGCGGAATTCACGACTTTTACTTTGAGGAAATTAGAGTGTTCACGGCAGGCAAGCGCCTTGAATACATTAGCATGGAATAATAATATAGGACTTGTGTTCTATTTTGTTGGTTTCTAGGACATAAGTAATGATTAATAGGGATAATTGGGGGCATTTGTATTAACGCGTCAGAGGTGGAATTCTTGGATTGCGTTACGACAAACTACTGCGAAAGCATTTGCCAAGGATGTTTTCATTG	Eukaryota	Alveolata	Dinoflagellata	Syndiniales	Dino-Group-II	Dino-Group-II-Clade-10-and-11	Dino-Group-II-Clade-10-and-11_X	Dino-Group-II-Clade-10-and-11_X_sp.	0.999983864	>ASV_139
AGCTCCAAGAGCGTATATTAAAGTTGTTGCAGTTAAAAAGCTCGTAGTTGGATTTCTGGTACAACGCGCCTGGCCCGCATTTGTGAGTGCCGGCGCGCGTTTGCCATCCTTCTAGAAAACGTTTCTACCTGGGCAACTGGGCCGGACTCGCGATCTAGATCTTTTACTTTGAAAAAATTAGAGTGTTTAAAGCAGGCTTTTGCTGTGAATACATTAGCATGGAATAATAATCTAGGACTTCGGTTCTATTTTGTTGGTTTCTAGTACTGAAGTAATGATTGATAGGGATAGTTGGGGGTGCTAGTATTGGCCGGCCAGAGGTGAAATTCTTGGATTCGGTCAAGACTAACTTATGCGAAAGCATTCACCAAGGATGTCTTCTTTA	Eukaryota	Rhizaria	Cercozoa	Filosa-Thecofilosea	Cryomonadida	Protaspa-lineage	Protaspa	Protaspa_grandis	0.981017598	>ASV_140
AGCTCCAATAGCGTATATTAAAGTTGTTGCAGTTAAAAAGCTCGTAGTTGGACTTCTGATTCGAAAGATCGGTCCGCCGCAAGGCGAGCACTGATTCTTCGAGTCTTCCTCTCGTAGTTGTTTGGCGCACTTGATTGGGTGCCAGATGAATATGGGACCTTTACTTTGAAAAAATTAGAGTGTTCAAAGCAGGCAATCGCTTGAATACATTAGCATGGAATAATAGAATAGGACTTTGGTTCTATTTTGTTGGTTTCTAGGACCGAGGTAATGATTAATAGGGACAGTTGGGGGCATTAGTATTTAATTGTCAGAGGTGAAATTCTTGGATTTATGAAAGACTAACTACTGCGAAAGCATTTGCCAAGGATGTTTTCATTA	Eukaryota	Opisthokonta							0.999353576	>ASV_141
AGCTCCAATAGCGTATATTAAAGTTGTTGCGGTTAAAAAGCTCGTAGTTGGATTTCTGCTGAGGACGACCGGTCCGCCCTCCGGGTGAGCATCTGGTTCGGCCTTGGCATCTTCTTGGTGAACGTATCTGCACTTGACTGTGTGGTGCGGTACCCAGGACTTTTACTTTGAGGAAATTAGAGTGTTTCAAGCAGGCATACGCCTTGAATACATTAGCATGGAATAATAAGATAGGACCTTGGTTCTATTTTGTTGGTTTCTAGAGCTGAGGTAATGATTAATAGGGATAGTTGGGGGCATTCGTATTTAACTGTCAGAGGTGAAATTCTTGGATTTGTTAAAGACGGACTACTGCGAAAGCATTTGCCAAGGATGTTTTCATTG	Eukaryota	Alveolata	Dinoflagellata	Dinophyceae	Dinophyceae_X	Dinophyceae_XX	Dinophyceae_XXX	Dinophyceae_XXX_sp.	0.998871083	>ASV_142
AGCTCCAGTAGCGTATATTAAAGTTGTTGCAGTTAAAAAGCTCGTAGTTGGATTTCTGGCGTGCTGCGCCTGGCCCGCTGGCGTTAGTCAGTGAGTGCCGGATGCGCGGCTGCCATCCTTCTAGTGAACGTGTCTTCCCTTCGCTGGGCGGGCTCGCGAACTAGATCCTTTACTTTGAAAAAATTAGAGTGTTTAAAGCAGGCATTGTCGCTGTGAATACATTAGCATGGAATAATAATTTAGGACTTTGGTTCTATTTTGTTGGTTTCTAGGACTGAAGTAATGATTGATAGGGATAGTTGGGGGTGCTAGTATTCAAAGGCCAGAGGTGAAATTCTGTGATTCTTTGAAGACTAACTTATGCGAAAGCATTCACCAAGGATGTCTTCTTTA	Eukaryota	Rhizaria	Cercozoa	Filosa-Thecofilosea	Filosa-Thecofilosea_X	Filosa-Thecofilosea_XX	Filosa-Thecofilosea_XXX	Filosa-Thecofilosea_XXX_sp.	0.773151107	>ASV_143
AGCTCCAATAGCGTATATTAAAGTTGTTGCGGTTAAAAAGCTCGTAGTTGGATTTCTGCCGAGGATGACCGGTCCGCCCTGTGGGTGTGCATCTGGCTCAGCCTTGGCATCTTCCTGAAGAACGTAGCTGCACTTGACTGTGTGGTGCGGTATTTAGGACATTTACTTTGAGGAAATTAGAGTGTTTCAAGCAAGCGCACGCTTTGAATACATTAGCATGGAATAATAAGATAGGACCTCGGTTCTATTTTGTTGGTTTCTAGAGCTGAGGTAATGATTGATAGGGATAGTTGGGGGCATTCGTATTTAACTGTCAGAGGTGAAATTCTTGGATTTGTTAAAGACGGACTACTGCGAAAGCATTTGCCAAGGATGTTTTCATCA	Eukaryota	Alveolata	Dinoflagellata	Dinophyceae					1	>ASV_144
AGCTCCAATAGCGTATATTAAAGTTGTTGCAGTTAAAAAGCTCGTAGTTGGATTTCTGGTGGGAGCGGTCGGTGCGGTCCTCAGGATTGCTACTCGTACCGTCTCTCGCCATCCTTGGGTCGATCCTGTCTGGCATTAAGTTGTCGGGCAGGGGATGCCCATCGTTTACTGTGAAAAAATTAGAGTGTTCAAAGCAGGCTTATGCCGTTGAATATATTAGCATGGAATAATAAGATAGGACTTTGGTACTATTTTGTTGGTTTGCGCACCAAAGTAATGATTAATAGGGACAGTTGGGGGTATTCGTATTCCGTTGTCAGAGGTGAAATTCTTGGATTTCCGGAAGACGAACTACTGCGAAAGCATTTACCAAGGATGTTTTCATTA	Eukaryota	Stramenopiles	Ochrophyta	Bacillariophyta	Bacillariophyta_X	Polar-centric-Mediophyceae	Polar-centric-Mediophyceae_X	Polar-centric-Mediophyceae_X_sp.	0.710374595	>ASV_145
AGCTCCAATAGCGTATATTAAAGTTGTTGCAGTTAAAAAGCTCGTAGTTGGATTTGTGGTGTGTCCAGTTGGCCTTTGCTCTTTGAGTGATAGTGCTTTACTGGTCTGCCATGTTTGGGTGGAATCTGTGTGGCATTAAGTTGTCGTGCAGGGGATGCCCATCGTTTACTGTGAAAAAATTAGAGTGTTCAAAGCAGGCTTATGCCTCTGAATATATTAGCATGGAATAATGATATAGGACCTTGGTACTATTTTGTTGGTTTGCGCACTGAGGTAATGATTAAGAGGGACAGTTGGGGGTATTTGTATTCCATTGTCAGAGGTGAAATTCTTGGATTTTTGGAAGACAAACTACTGCGAAAGCATTTACCAAGGATGTTTTCATCA	Eukaryota	Stramenopiles	Ochrophyta	Bacillariophyta	Bacillariophyta_X	Raphid-pennate	Cymbella		0.716411634	>ASV_146
AGCTCCAATAGCGTATATTAAAGTTGTTGCGGTTAAAAAGCTCGTAGTTGGATTTCTGTTGAGAGCGGCCGGTCCACCTTTTGGGTGAGTATCTGGATTGGTCTCGGCATCCTCACAACGAATGTTTCTGCGCTTGATTGCGTGGTATAGGCGTTGTGACTTTTACTTTGAGGAAATTAGAGTGTTCACGGCAGGCATACGCCTTGAATATATTAGCATGGAATAATACTATAGGATTTCGGTTCTATTTTGTTGGTTTCTAGAGCTGAAATAATGATTAATAGGGACAATTGGGGGCATTCGTATTGACGAGTCAGAGGTGAAATTCTTGGATTTCGTCACGACGAACTACTGCGAAAGCATTTGCCAAGGATGTTTTCATTG	Eukaryota	Alveolata	Dinoflagellata						0.988729378	>ASV_147
AGCTCCAATAGCGTATATTAAAGTTGCTGCAGTTAAAAAGCTCGTAGTTGGATCTTGGGAGCGGGCGGGCGGTCCGCCGCGAGGCGAGCCACCGCCCGTCCCCGCCCCTTGCCTCTCGGCGCCCCCTCGATGCTCTTAGCTGAGTGTCCCGCGGGGCCCGAAGCGTTTACTTTGAAAAAATTAGAGTGTTCAAAGCAGGCCCGAGCCGCCTGGATACCGCAGCTAGGAATAATGGAATAGGACCGCGGTTCTATTTTGTTGGTTTTCGGAACTGAGGCCATGATTAAGAGGGACGGCCGGGGGCATTCGTATTGCGCCGCTAGAGGTGAAATTCTTGGACCGGCGCAAGACGGACCAGAGCGAAAGCATTTGCCAAGAATGTTTTCATTA	Eukaryota	Opisthokonta	Metazoa	Craniata	Craniata_X				1	>ASV_148
AGCTCCAATAGCGTATATTAAAGTTGTTGCGGTTAAAAAGCTCGTAGTTGGATTTCTGCTGAGGACGACCGGTCCGCCCTCTGGGTGAGCATCTGGCTCGGCCTCGGCATCTTCTTGGTGAACGTTGCTGCACTTGACTGTGTGGTGCGGTACCCAGGACTTTTACTTTGAGGAAATTAGAGTGTTTCAAGCAGGCATACGCCTTGAATACATTAGCATGGAATAATAAGATAGGACCTCGGTTCTATTTTGTTGGTTTCTAGAGCTGAGGTAATGATTAATAGGGATAGTTGGGGGCATTCGTATTTAACTGTCAGAGGTGAAATTCTTGGATTTGTTAAAGACGGACTACTGCGAAAGCATTTGCCAAGGATGTTTTCATTG	Eukaryota	Alveolata	Dinoflagellata	Dinophyceae	Dinophyceae_X	Dinophyceae_XX	Dinophyceae_XXX	Dinophyceae_XXX_sp.	0.98140716	>ASV_149
AGCTCCAATAGCGTATATTAAAGTTGTTGCAGTTAAAAAGCTCGTAGTTGGATTTCTGGCAGGAGCGACCGGTCACACACTCTGTGTGTGAACTTGCGTTGTCTCTGGCCATCCTCGGGGAGATCCTGTTTGGCATTAAGTTGTCGGGCAGGGGATACCCGTCGTTTACTGTGAAAAAATTAGAGTGTTTAAAGCAGGCTTATGCCGTTGAATATATTAGCATGGAATAATAAGATAGGACTTCGGAACTATTTTGTTGGTTTGCGTTACGAAGTAATGATTAATAGGGACAGTTGGGGGTATTCGTATTTCGTTGTCAGAGGTGAAATTCTTGGATTTCCGAAAGACGAACTACTGCGAAAGCATTTACCAAGGATGTTTTCATTA	Eukaryota	Stramenopiles	Ochrophyta	Bacillariophyta	Bacillariophyta_X	Polar-centric-Mediophyceae			0.999998221	>ASV_150
AGCTCCAATAGCGTATATTTAAGTTGTTGCAGTTAAAAAGCTCGTAGTTGGATTTCGGTTGAGAGCGGCCGGTCCGCCGTTTGGTGTGCACTGGCTGGTTTCAGCTTCCTGCAGAGGACGCGCTCTGGGCTTAATCGTCTGGACGTGGAGTCTGCGTGGTTACTTTGAAAAAATTAGAGTGTTCAAAGCGGGCTTACGCTTGAATATTTCAGCATGGAATAACACTATAGGACTCCTGTCCTATTTCGTTGGTCTCGGGACGGGAGTAATGATTAAGAGGAACAGTTGGGGGCATTCGTATTTCAATGTCAGAGGTGAAATTCTTGGATTTTTGAAAGACGAACTTCTGCGAAAGCATTTGCCAAGGATGTTTTCATTA	Eukaryota	Archaeplastida	Chlorophyta	Mamiellophyceae	Mamiellales	Mamiellaceae	Mantoniella	Mantoniella_squamata	0.924645624	>ASV_151
AGCTCCAATAGCATATATTAAAGTTGTTGCAGTTAAAAAGCTCGTAGTTGGATTTCTGGCATGATGCGCCTGGCCCGCCGTGATTACGCGTGTGTGTGCTAGTGCGCGTCTGCCATCCATTGGCAGAATATGTCTACCCTTAATTGGGCCGGATATGTGATGTCAATCTTTTACTTTGAAAAAATTAGAGTGTTTAAAGCAGGCATTTGCTATGAATACATTAGCATGGAATAATAATCTAGGACTTCGGTTCTATTTTGTTGGTTTCTAGATCTGGAGTAATGATTGATAGGGATAGTTGGGGGTGCTAGTATTAAGGGGCCAGAGGTGAAATTCTTGGATTCTCTTAAGACTAACTTATGCGAAAGCATTCACCAAGGATGTCTTCTTTA	Eukaryota	Rhizaria	Cercozoa	Filosa-Thecofilosea	Filosa-Thecofilosea_X	Mataza-lineage			0.993390903	>ASV_152
AGCTCCAATAGCGTATATTAAAGTTGTTGCAGTTAAAAAGCTCGTAGTTGGATTTGTGGCGTTCGCGTGCGGCCGGGCATTCGTGCCTGTGCTTGCTAGCGTCGCCATCCTTGGGTGGAACCAGTGTGGCATTAAGTTGTCGTGCTGGGGATGCCCATCGTTTACTGTGAAAAAATTAGAGTGTTCAAAGCAGGCTTATGCCGTTGAATATATTAGCATGGAATAATAAGATAGGACCTTGGTACTATTTTGTTGGTTTGCGCACCAAGGTAATGATTAATAGGGACAGTTGGGGGTATTCGTATTCCATTGTCAGAGGTGAAATTCTTGGATTTTTGGAAGACGAACTACTGCGAAAGCATTTACCAAGGATGTTTTCATTA	Eukaryota	Stramenopiles	Ochrophyta	Bacillariophyta	Bacillariophyta_X	Raphid-pennate	Nitzschia	Nitzschia_draveillensis	0.878877907	>ASV_153
AGCTCCAATAGCGTATATTAAAGTTGTTGCAGTTAAAACGCTCGTAGTCGGATTTCGGGGCGGGGCCGCCGGTCTGCCGATGGGTATGCACTGGCGGTCGCGTCCTTCCTTCCGGAGACTGGCCCTACTCTTAACTGAGCGGGGTCGGGAGACGGATCGTTTACTTTGAAAAAATCAGAGTGTTTCAAGCAGGCAGCTCGCTCTTGCATGGATTAGCATGGGATAATGAAATAGGACTTTGGTGCTATTTTGTTGGTTTCGAACACCGAAGTAATGATTAACAGGGACAGTCAGGGGCACTCGTATTCCGCCGAGAGAGGTGAAATTCTCAGACCAGCGGAAGACGAACCACTGCGAAAGCATTTGCCAGGGATGTTTTCACTG	Eukaryota	Hacrobia	Haptophyta	Prymnesiophyceae	Prymnesiales	Prymnesiaceae	Prymnesium		0.965978418	>ASV_154
AGCTCCAATAGCGTATATTAAAGTTGTTGCGGTTAAAAAGCTCGTAGTTGGATTTCTGTCGAGGACGGTCGGTCCACACTTTGTGTGAGTATCTGATTCGGCCTTGGCATCCTCCTGGGGTACGTTTCTGCGCTTGATTGCGTGGAGCGGAATTCAGGACTTTTACTTTGAGGAAATTAGAGTGTTCACGGCAGGCAAACGCCTTGAATATATTAGCATGGAATAATAATATAGGACCTTTGTTCTATTTTGTTGGTTTCTAGAGCGAAGGTAATGATTAATAGGGATAATTGGGGGCATTTGTATTAACGCGTCAGAGGTGGAATTCTTGGATTGCGTTACGACAAACTACTGCGAAAGCATTTGCCAAGGATGTTTTCATTG	Eukaryota	Alveolata	Dinoflagellata	Syndiniales	Dino-Group-II	Dino-Group-II-Clade-16	Dino-Group-II-Clade-16_X	Dino-Group-II-Clade-16_X_sp.	0.999997802	>ASV_155
AGCTCCAATAGCGTATATTAAAGTTGTTGCAGTTAAAAAGCTCGTAGTTGGATTTCTGGTAGGAGGTTAGGGCGCACTGTCGTGAGGCCCGCGTCTTCTGCCATCCTTCTGTTAACCCTTCATGGCATTGATTTGTCGGTTGGGGGCTCAGATATTTTACCTTGAGAAAATTAGAGTGTTTCAGGCAGGCCTGTGCCCGGATACATTAGCATGGAATAATGGAATAGGACTTTAGCCTCTTCTGTTGGTCTGAGGGGTTGAAGTAATGATTAATAGGGATAGTTGGGGGCATTAGTACTTAACTGTCAGAGGTGAAATTCTCGGATTTGTTAAAGACTAACTTATGCGAAAGCATTTGCCAAGGATGTTTTCATTA	Eukaryota	Alveolata	Ciliophora	Spirotrichea	Tintinnida	Ptychocylididae	Ptychocylis	Ptychocylis_sp.	0.940227403	>ASV_156
AGCTCCAATAGCGTATATTAAAATTGTTGCGGTTAAAACGCTCGTAGTTGGATATCTGTGAGCGGGTTCCGGTCCTTCCCAGTGAAGATTACACGGAACTCTGCTCGCATTTGTTCAGGGAGGGTGGATGCACTTCACTGTGTGACCACATGATCTGAATTTTTACTTTGAGGAAATGAGAGTGTTCCAAGCAGGCAATCGCCGTGAATATGATAGCATGGAATAATAGCACAGGACTCTTGGTTCAATGCTGTTGGTTAATTGAACTAGAGTAATCACAATAAGGATAGTTGGGGGTATTCGTATTTAACTGTCAGAGGTGAAATTCTTGGATTTTTTAAAGACGAACAATTGCGAAGGCATCTACCCAGGATGTTTTTGTTG	Eukaryota	Alveolata	Dinoflagellata	Syndiniales	Dino-Group-I	Dino-Group-I-Clade-4	Dino-Group-I-Clade-4_X	Dino-Group-I-Clade-4_X_sp.	0.999999057	>ASV_157
AGCTCCAATAGCGTACATTAAAGTTGTTGCAGTTAAAAAGCTCGTAGTTGGATTTCTGGTGTCGCAGTGCTTCCGCGTGTTTAATTACATGTCGAGTTGTGTTTGCGTCGCCATCTTTTAGCAGCACCCTCCTGGCATTAGGTTGTTGGGTTGGTAATGCTAATCGTTTACTGTGAAGAAATTAGAGTGTTCAAAGCAGGCTTATGCCGTTGAATACGTTAGCATGGAATAATGAGATAGGACCTTGATACTATTTTGTTGGTTTGCGCATCAAGGTAATGATTAATAGGGTCAGTTGGGGGTATTCGTATTCCGTTGTCAGAGGTGAAATTCTTGGATTTACGGAAGACGAACGACTGCGAAAGCATTTACCAAGGATGTTTTCATTA	Eukaryota	Stramenopiles	Ochrophyta	Bacillariophyta	Bacillariophyta_X	Radial-centric-basal-Coscinodiscophyceae	Leptocylindrus	Leptocylindrus_minimus	0.999998722	>ASV_158
AGCTCCAATAGCGTATATTAAAGTTGTTGCAGTTAAAAAGCTCGTAGTCGGATTTTGGTACCAAGCCGAACGGTCTGCCGAACGGTATGCACTGTTTAGCGGGTACTTCCTTCCGGAAGCCCGTGCTCTCCTTAATTGGATGGCACGGTGAGTCCGGATCATTTACTTTGAAAAAATTAGAGTGTTCAAAGCAGGCCTATGCTCTGAATAGCTTAGCATGGAATAATAGAATAGGACTTCGGTACTATTTTGTTGGTTTCTAGGACCGAAGTAATGATTAATAGGGACAGTTGGGGGCATTTATATTCCATTGTCAGAGGTGAAATTCTTGGATTAACGGAAGATAAACTACTGCGAAAGCATCTGCCAAGGATGTTTTCATTG	Eukaryota	Opisthokonta	Fungi	Chytridiomycota	Chytridiomycotina	Chytridiomycetes	Aphelidium	Aphelidium_sp.	0.780589112	>ASV_159
AGCTCCAATAGCGTATATTAAAGTTGTTGCAGTTAAAAAGCTCGTAGTTGGATTTCTGGTGTGGGGTGCTTGACCCGCCGCGGTTACGCGTGTGAGTGTCGGTGTGCTCTGCCCATCCTTCTAGAAATTGGCTCTGCCCTTCATTGGGTTGGGGTCAGGATCTAGATCTTTTACTTTGAAAAAATTAGAGTGTTTAAAGCAAGCGTTGCGTGAATACATTAGCATGGAATAATAACTTAGGACTTTGGTTCTATTTTGTTGGTTTCTAGGACCGAAGTAATGATTGATAGGGATAGTTGGGGGTGCTAGTATTCAGCGGCCAGAGGTGAAATTCTTGGATTCGCTGAAGACTAACTTATGCGAAAGCATTCACCAAGGATGTCTTCTTTA	Eukaryota	Rhizaria	Cercozoa						0.99938018	>ASV_160
AGCTCCAATAGCGTATATTAAAGTTGTTGCAGTTAAAAAGCTCGTAGTCAGATTTTGGCACCATGCCGAACTGTCTGCCGATTGGTATGCACGGTTTGGCGGGTGCTTCCTTCCGGAAGCCCGCGTTCTTCTTCACTGAAGAGCGTGGTGAGTCCGGATCATTTACTTTGAAAAAATTAGAGTGTTCAAAGCAGGCCTATGCTCTGAATAGGTTAGCATGGAATAATAGAATAGGACTTCGGTACTATTTTGTTGGTTTCTAGGACCGAAGTAATGATTAATAGGGACAGTTGGGGGCATTCATATTCCATTGTCAGAGGTGAAATTCTTGGATTAACGGAAGATGAACTACTGCGAAAGCATCTGCCAAGGATGTTTTCATTG	Eukaryota	Hacrobia	Picozoa	Picozoa_X	Picozoa_XX	Picozoa_XXX	Picomonas	Picomonas_judraskeda	0.880255674	>ASV_161
AGCTCCAATAGCGTATATTAAAGTTGTTGCAGTTAAAAAGCTCGTAGTTGAATTTCTGGTGGGAGTGTACAGTCCGACACTGAGTGTTGGTTCTTGTGTGTCTCCGGCCATCCTTGGAGTGAATCTGTCTGGCATTTAGTTGTTGGGCAGAGTATCTCCATCGTTTACTGTGAGGAAAGGAAAGTGTTCAAAGCAGGCTTACGCCGTTGAATCTTTTAGCATGGAATAATAAGATAGGATCTTGATACTATTTTGTTGGTTTGCGTGTCGAGATAATGATGAATAGGGACAGTTGGGGGTATTTGTATTCCATAGTCAGAGGTGAAATTCTTGGATTTATGGAAGACAAACTAATGCGAAAGCATCTACCAAGGATGTTTTCATCA	Eukaryota	Stramenopiles	Ochrophyta	Bacillariophyta	Bacillariophyta_X	Polar-centric-Mediophyceae	Eucampia	Eucampia_groenlandica	0.726114108	>ASV_162
AGCTCCAATAGCGTATATTAAAGTTGTTGCAGTTAAAAAGCTCGTAGTTGGATTTCTGGCAGGAGCGACCGGTCCGCCGCAAGGTGTGCACTAGGTTGTCTCCAGTCATCTTTGTGGGAACTGCTCTGGCATTAGTTTGTCGGGGTTAGGGAACACATCGTTTACTGTGAAAAAATTAGAGTGTTTAAAGCAGGCTTATGCCGTTGAATACATTAGCATGGAATAATAAGATAGGACTTTGGTGGTCTATTTTGTTGGTTTGCACACCAAGGTAATGATTAATAGGGATAGTTGGGGGTATTCGTATTTAATTGTCAGAGGTGAAATTCTTGGATTTATGAAAGACGAACTACTGCGAAAGCATTTACCAAAGATGTTTTCATTA	Eukaryota	Stramenopiles	Ochrophyta	Bacillariophyta	Bacillariophyta_X				0.755882897	>ASV_163
AGCTCCAATAGCGTATATTAAAGTTGTTGCAGTTAAAAAGCTCGTAGTCGGATTTCGGGTCGGGCCGAGCGGTCTGCCGATGGGTATGCACTGTTCGGCGCGGCCTTCTTTCCGGAGACCGCGGCTACTCTTAACTGAGCGGGCGTGGGAGACGGATCGTTTACTTTGAAAAAATCAGAGTGTTTCAAGCAGGCAGCTCGCTCTTGCATGGATTAGCATGGGATAATGAAATAGGACTCTGGTGCTATTTTGTTGGTTTCGAACACCGGAGTAATGATTAACAGGGACAGTCAGGGGCACTCGTATTCCGTCGAGAGAGGTGAAATTCTCAGACCAATGGAAGACGAACCACTGCGAAAGCATTTGCCAGGGATGTTTTCACTG	Eukaryota	Hacrobia	Haptophyta	Prymnesiophyceae	Phaeocystales	Phaeocystaceae	Phaeocystis	Phaeocystis_rex	0.985598852	>ASV_164
AGCTCCAATAGCGTATATTAAAGTTGTTGCGGTTAAAAAGCTCGTAGTTGGATTTCTGCCGAGGACGACCGGTCCGCCCTCTGGGTGAGTATCTGGCTTGGCCTGGGCATCTTCTTGGAGAACGTAGCTGCACTTGACTGTGTGGTGCGGTATCCAGGACTTTTACTTTGAGGAAATTAGAGTGTTTCAAGCAGGCATGCGCCTTGAATACATTAGCATGGAATAATAAGATAGGACCTCGGTTCTATTTTGTTGGTTTCTAGAGCTGAGGTAATGATTAATAGGGATAGTTGGGGGCATTCGTATTTAACTGTCAGAGGTGAAATTCTTGGATTTGTTAAAGACGGACTACTGCGAAAGCATTTGCCAAGGATGTTTTCATTA	Eukaryota	Alveolata	Dinoflagellata	Dinophyceae	Dinophyceae_X	Dinophyceae_XX	Dinophyceae_XXX	Dinophyceae_XXX_sp.	0.997631708	>ASV_165
AGCTCCAATAGCGTATATTAAAGTTGTTGCGGCTAAAAAGCTCGTAGTTGGATTTCTGTCGAGGACGAATGGTCCATACTATGTATGTGTATCTATTCATGCCTTGGCATCCTCTTGAAGACGTCGCCGCGCTTAATTGTGTGGTACGGTATTCAAGACTTTTACTTTGAGGAAATTAGAGTGTTCACGGCAGGCAATCGCTTTGAATACATTAGCATGGAATAATACTATAGGACTGTGGTTCTATTTTGTTGGTTTCTAGAGCTGCAGTAATGATTAATAGGGATAATTGGGGGCATTCGTATTATTACGTCAGAGGTGAAATTCTTGGATTGTAATACGACGAACTACTGCGAAAGCATTTGCCAAGGATGTTTTCATTG	Eukaryota	Alveolata	Dinoflagellata	Dinophyceae					0.741578057	>ASV_166
AGCTCCAATAGCGTATATTAAAGTTGTTGCAGTTAGAACGCTCGTAGTCGGATTTCGGGGCGGGGCGACCGGTCTGCCGATGGGTATGCACTGGTCGGCGCGTCCTTCCTTCCGGAGACCGTGCCTACTCTTAACTGAGCGGGGGCGGGAGACGGATCGTTTACTTTGAAAAAATCAGAGTGTTTCAAGCAGGCAGCTCGCTCTTGCATGGATTAGCATGGGATAATGAAATAGGACTTTGGTGCTATTTTGTTGGTTTCGAACACCGAAGTAATGATTAAAAGGGACAGTCAGGGGCACTCGTATTCCGCCGAGAGAGGTGAAATTCTCAGACCAGCGGAAGACGAACTACTGCGAAAGCATTTGCCAGGGATGTTTTCACTG	Eukaryota	Hacrobia	Haptophyta	Prymnesiophyceae	Prymnesiales	Chrysochromulinaceae	Chrysochromulina		0.975306119	>ASV_167
AGCTCCAATAGCGTATATTAAAGTTGTTGCGGTTAAAAAGCTCGTAGTTGGATTTCTGCTTGGGACGACCGGTCCGCCCTCTGGGTGTTGTATCTGGTTCGGCCCGGGCATCTTCTTGAGGAACGTTGCTGCACTTGAGTGTGTGGTGCGGAACTCAAGACTTTCACTTTGAGGAAATTAGAGTGTTTCACGCAGGCTTTTGCCTTGAATACGCTAGCATGGAATGATAAGATAGGACCTCGTCCCTACCTTGTTGGTTTGTAGAGATGAGGTAATGATTAATAGGGATAGTCGGGGGCATTCGTACTTAACTGTCAGAGGTGAAATTCTTGGATTTGTTAAAGACGGACTACTGCGAAAGCATTTGCCAAGGATGTTTTCATTG	Eukaryota	Alveolata	Dinoflagellata	Dinophyceae	Gymnodiniales	Chytriodiniaceae	Dissodinium	Dissodinium_pseudolunula	0.758435532	>ASV_168
AGCTTCAGTAGCGTATATTAAAGTTGTTGCAGTTAAAAAGCTCGTAGTCGCATTTCTGGCGAGAGGAATTGGTCCGACATTTATTGTGGGTACTCGATTCTCTCTCGCCATCCTTGAGTGGTCCGTTCTGGCATTTAGTTGTCGGAGCGTCAGCCGCTCATCGTTTACTGTGAGAAAATTAGAGTGTTCAAAGCAGGCTTATGCCGTTGAATATATTAGCATGGAATAATAAGATAGGACCTCGGTGCTATTTTGTTGGTTTGCGCACAGAGGTAATGATGAACAGGGACAGTTGGGGGTATTTGTATTTCGTTGTCAGAGGTGAAATTCTTAGATTTACGAAAGACAAACTACTGCGAAAGCATTTACCAAGGATGTTTTCATCG	Eukaryota	Stramenopiles	Ochrophyta	Bacillariophyta	Bacillariophyta_X	Polar-centric-Mediophyceae	Chaetoceros	Chaetoceros_gelidus	0.999829138	>ASV_169
AGCTCCAATAGCGTATATTAAAATTGTTGCGGTTAAAACGCTCGTAGTTGGATATCTGTGAGCGGGTTCCGGTCCTTCCCAGTGAAGATTACACGGAACTCTGCTCGCATTTGTTCAGGGAGGGTGGATGCACTTCACTGTGTGACCACATGATCTGAATTTTTACTTTGAGGAAATGAGAGTGTTCCAAGCAGGCAATTGCCGTGAATATGATAGCATGGAATAATAGCACAGGACTCTTGGTTCAATGCTGTTGGTTTGTTGAACTAGAGTAATCACAATAAGGATAGTTGGGGGTATTCGTATTTAACTGTCAGAGGTGAAATTCTTGGATTTTTTAAAGACGAACAATTGCGAAGGCATCTACCCAGGATGTTTTTGTTG	Eukaryota	Alveolata	Dinoflagellata	Syndiniales	Dino-Group-I	Dino-Group-I-Clade-4	Dino-Group-I-Clade-4_X	Dino-Group-I-Clade-4_X_sp.	0.999999095	>ASV_170
AGCTCCAATAGCGTATATTAAAGTTGTTGCGGTTAAAAAGCTCGTAGTTGGAGTTCTGCCAGGTGACACTCGTCCGCCCAAGTGGTGTGTACAGGGTGTGCATCTGGCCCTTTCAAGGGGAACGTGTCTGCTCTTTATTGAGTGGTGCGAGATCCTTGACTTTTACTTTGAGGAAATAAGAGTGTTCCAAGCAGGCTCTCGTCGTGCATAGCTCAGCATGGAATAATAGCATTGGACTTCGTTTCTAAGCTGTTGGTTGCAAGAAGCGAGGTAATGATGAAGAGGGATAGTTGGGGGCATTCGTATTTAACTGTCAGAGGTGAAATTCTTGGATTTGTTAAAGACGGACTACTGCGAAAGCATCTGCCATGGATGTTTTCATTG	Eukaryota	Alveolata	Dinoflagellata	Syndiniales	Dino-Group-I	Dino-Group-I-Clade-1	Dino-Group-I-Clade-1_X	Dino-Group-I-Clade-1_X_sp.	0.99998543	>ASV_171
AGCTCCAATAGCGTATATTAAAGTTGTTGCAGTTAAAAAGCTCGTAGTTGGATTTCTGGTAGAAGGTTAGAGCGCACCTGCGTGATGCTCGCGTCTTCTGCCATCCTTCTGTTAACCTAGCATGGCCTTGATTGGTCGGCTAGGGGCTCAGATATTTTACCTTGAGAAAATTAGAGTGTTTCAGGCAGGCTTGTGCCCGGATACATTAGCATGGAATAATAGAATAGGACTTTAGCCTCTTCTGTTGGTCTGAGGGGTTGAAGTAATGATTAATAGGGATAGTTGGGGGCATTAGTACTTAACTGTCAGAGGTGAAATTCTCGGATTTGTTAAAGACTAACTTATGCGAAAGCATTTGCCAAGGATGTTTTCATTA	Eukaryota	Alveolata	Ciliophora	Spirotrichea	Tintinnida	TIN_11	Tintinnopsis_11		0.964501127	>ASV_172
AGCTCCAATAGCGTATATTAAAGTTGTTGCAGTTAAAACGCTCGTAGTCGGATTTCGGGGCGGCTTCGCCGGTCTGCCGATGGGTATGCACTGGCGAGGGCGTCCTTCCTTCCGGAGACTGGCCCTACTCTTAACTGAGCGGGGTCGGGAGTCGGATCGTTTACTTTGAAAAAATCAGAGTGTTTCAAGCAGGCATATCGTTCTTGCATGGATTAGCATGGGATAATGAAATAGGACTTTGGTGCTATTTTGTTGGTTTCGAACACCGAAGTAATGATTAACAGGGACAGTCAGGGGCACTCGTATTCCGCCGAGAGAGGTGAAATTCTCAGACCAGCGGAAGACGAACTACTGCGAAAGCATTTGCCAGGGATGTTTTCACTG	Eukaryota	Hacrobia	Haptophyta	Prymnesiophyceae	Prymnesiales	Prymnesiaceae	Prymnesium		0.921427012	>ASV_173
AGCTCCAATAGCGTATATTAAAGTTGTTGCAGTTAAAAAGCTCGTAGTTGGATTTCTGGCGTCGCCGCCCGGTTGGCCTCGAAAGGGGTATGTACTGGGGCGCGCGTTGCCATCCTCGGGGGAAGGTCGTCTGGCATTAAGTTGTCGGACGGTCGACGCTCGTCGTTTACTGTGAACAAATTAGAGTGTTCAAAGCAGGCTTAGGCCGTTGAATACATTAGCATGGAATAATGAGATAGGACTTTGGTGGTCTATTTTGTTGGTTTGCACGCCGAAGTAATGATTAATAGGGGCGGTTGGGGGTATTCGTATTCAATTGTCAGAGGTGAAATTCTTGGATTTATGGAAGACGAACTACTGCGAAAGCATTTACCAAGGATGTTTTCATTA	Eukaryota	Stramenopiles	Ochrophyta	Dictyochophyceae	Dictyochophyceae_X	Florenciellales	Pseudochattonella	Pseudochattonella_sp.	0.772488297	>ASV_174
GGCTCCTTCAGCCTGAGGTAGAATTGTTGTAGTTAAAACGCTCGTAGTTGGATTTTGTAAGAGTTTTGTGTGTGTAGGTTGCGTATATATTCGTATATTCGTGATTCTTCATGCCACTTTTATACTGATTGTGGATAATTTTCGGATTATTTGCAATATTACTGTGAGAAAAAGAGTGCGCTTAAGGGCGGCTTTATGCTAAGATCATTTAGCATGGAATAAACATAACGGACTTTGGTTTTGTTATGTGTTGGTTCAATATCAAGTCATGATTGATAAGGATGGTTTGGGGATGTTCGTATTTATACTCGAGGGGTGAAATCTTTTGACAGTATAAGGACGATCTTTAGCAAAAGCATTCATCAATTCCATACCTTTTA	Eukaryota								1	>ASV_175
AGCTCCAATAGCGTATATTAAAGTTGTTGCAGTTAAAAAGCTCGTAGTTGGATTTCTGCCGTGGTGCGCCTGGCCCGGCCTCTAGGGGTTGTGAGCCGGCGCGCACCGGGCATCCTTCGTGTGAACGCGTCTGCCGTTGATTCGGTTCGGGCGCGGGAACACGATCGTTTACTTTGAAGAAATTAGAGTGTTCAAAGCAGGCATTTGCTGTGAATAGGTTAGCATGGAATAATAAGATAGGGCTTCGGTTCTATTTTGTTGGTTTCTAGGACTGAAGTAATGATTGATAGGGATAGTTGGGGGTGCTCGTATTGACCGGCCAGAGGTGAAATTCACGGATTCGGTCAAGACGAACTTATGCGAAAGCATTCACCAAGGATGTCTTCTTTA	Eukaryota								1	>ASV_176
AGCTCCAATAGCGTATATTAAAGTTGTTGCGGTTAAAAAGCTCGTAGTTGGATTTCTGCTGAGGACGACCGGTCCGCCCTCTGGGTGAGTATCTGGCTTGGCCTTGGCATCTTCTTGGAGAACGTAGCTGCACTTGACTGTGTGGTGCGGTATCCAGGACTTTTACTTTGAGGAAATTAGAGTGTTTCAAGCAGGCACACGCCTTGAATACATTAGCATGGAATAATAAGATAGGACCTTGGTTCTATTTTGTTGGTTTCTAGAGCTGAGGTAATGATTAATAGGGATAGTTGGGGGCATTCGTATTTAACTGTCAGAGGTGAAATTCTTGGATTTGTTAAAGACGGACTACTGCGAAAGCATTTGCCAAGGATGTTTTCATTA	Eukaryota	Alveolata	Dinoflagellata	Dinophyceae	Dinophyceae_X	Dinophyceae_XX	Dinophyceae_XXX	Dinophyceae_XXX_sp.	0.793252432	>ASV_177
AGCTCCAATAGCGTATATTAAAGTTGTTGCAGTTAAAAAGCTCGTAGTTGGATTTCTGTTCTCGAGGATCGGTCCGCCTCACGGTGAGCACTGGTTTTTCTTGGGGACATCCTCTCGAAGGCGGGTGGTGCACTTAATTGTGTGCTGCTTGGATTCGGGACCTTTACTTTGAAAAAATTAGAGTGTTCAAAGCAGGCGTCGGCTTGAATACATTAGCATGGAATAATGGAATAGGACTTTGGTTCTATTTTGTTGGTTTCTAGGACCGAAGTAATGATTAATAGGGACAGTTGGGGGCATTAGTATTTAATTGTCAGAGGTGAAATTCTTGGATTTATGAAAGACTAACTACTGCGAAAGCATTTGCCAAGGATGTTTTCATTA	Eukaryota	Opisthokonta	Choanoflagellida	Choanoflagellatea	Acanthoecida	Stephanoecidae_Group_H	Stephanoeca_Group_H	Stephanoeca_cauliculata	0.999611807	>ASV_178
AGCTCCAATAGCGTATATTTAAGTTGTTGCAGTTAAAAAGCTCGTAGTTGGATTTCGGTTGGGGGCGGCCGGTCCGCCGTTCGGTGTGCACTGGCTGGTCCCAGCTTCCTGTCGAGGACGCGCTCCTGGGCTTAACGGCTCGGGACGCGGAGTCGGCGTGGTTACTTTGAAAAAATTAGAGTGTTCAAAGCGGGCTTACGCTTGAATATATTAGCATGGAATAACACTATAGGACTCCTATCCTATTTCGTTGGTCTCGGGACGGGAGTAATGATTAAGAGGAACAGTTGGGGGCATTCGTATTTCATTGTCAGAGGTGAAATTCTTGGATTTATGAAAGACGAACTTCTGCGAAAGCATTTGCCAAGGATGTTTTCATTA	Eukaryota	Archaeplastida	Chlorophyta	Mamiellophyceae	Mamiellales	Mamiellaceae	Mamiella	Mamiella_gilva	0.999586362	>ASV_179
AGCTCCAATAGCGTATATTAATGTTGTTGCAGTTAAAAAGCTCGTAGTTGGATTCCTGGCACGGGGTAGCCGGTCCGCCTTGCAAAAGGTGCGCACTGCGCGGCCTCGGCCATCCTTGGGAAGAGCGGTCCTGGCATTAAGTTGTCGGGGTCGGGATTCCCGACGTTTACTGTGAAAAAATCAGAGTGTTCAACGCAGGCTTACGCCTTGAATACATTAGCATGGAATAATGAGATAGGACCTTGGCGGTCTATTTTGTTGGTTTGCACGCCGAGGTAATGATTAAAAGGGACGGTTGGGGTTCTTCGTATTCAATTGTCAGAGGTGAAATTCTTGGATTTATGGAAGACGAACTGCTGCGAAAGCGTCGAACAAGGACGTTCTCATTA	Eukaryota	Stramenopiles	Ochrophyta	Pelagophyceae	Pelagophyceae_X	Pelagophyceae_XX	Pelagophyceae_XXX	Pelagophyceae_XXX_sp.	0.999406726	>ASV_180
AGCTCCAATAGCGTATATTAAAGTTGTTGCGGTTAAAAAGCTCGTAGTTGGATTTCTGCTGAAGCAAACCGGTCCGCCCTCTGGGTGAGCATCTGGTTTTGTTTTGGCATATGCTTAGACTTTGCAGCTGCACTTGACTGTGTGGTGTGAAGGCTGAGCCTTTTACTTTGAGGAAATCAGAGTGTTTCAAGCAGGCCATTGCCTTGAATACACTAGCATGGAATAATATGATATGACTGTGGTTTTATTTTGTTGGCTTTTAGAATTAGAGTAATGGTTAATAGGGATAGTTGGGGGCATTCATATTTAACTGTCAGAGGTGAAATTCTTGGATTTGTTAAGGATGAACGACTGCGAAAGCATTTGCCAAGGATGCTTTCATTG	Eukaryota	Alveolata	Dinoflagellata	Dinophyceae	Gonyaulacales	Ceratiaceae	Tripos		0.999999757	>ASV_181
AGCTCCAATAGCGTATATTAAAGTTGTTGCGGTTAAAAAGCTCGTAGTTGGATTTCTGTCGAAGACTTCTGGTCCATACCATGTATGTGTATCTAGAAATGCTTTGGCATCCTCTCGGTGCCCGTCGCCGCCTTCATTGCGTGGTACGGTGCCCGAGACTTTTACTTTGAGGAAATTAGAGTGTTCACGGCAGGCAATCGTCATGAATATATTAGCATGGAATAATCATATAGGACCTAGGGTTCTTTTTGTTGGTTTCAGAATTTTAGGTAATGATTAATAGGGACAATTGGGGGCATTCGTATTGTCACGTCAGAGGTGAAATTCTTAGATTGTGATACGACGAACTAATGCGAAAGCATTTGCCAAGGATGTTTTCATTG	Eukaryota	Alveolata	Dinoflagellata	Syndiniales	Dino-Group-II	Dino-Group-II-Clade-28	Dino-Group-II-Clade-28_X	Dino-Group-II-Clade-28_X_sp.	0.999999951	>ASV_182
AGCTCCAATAGCGTATATTTAAGTTGTTGCAGTTAAAAAGCTCGTAGTTGGATTTCGGGTGAGGATGACCGGTCTGCCGTTGCGGTACGCACTGGACGTTTTCATCTTGTTGTCGGGGACGCGCTTCTGGGCTTCACTGTTCGGGACGCGGAGTCGGCGCTGTTACTTTGAAAAAATTAGAGTGTTCAAAGCAGGCAATCGCTCTGAATACATTAGCATGGAATAACGCTATAGGACTCTGGTCCTATTGTGTTGGTCTTCGGGACCGGAGTAATGATTAAGAGGGACAGTTGGGGGCATTCGTATTTCATTGTCAGAGGTGAAATTCTTGGATTTATGAAAGACGAACTTCTGCGAAAGCATTTGCCAAGGATGTTTTCATTA	Eukaryota	Archaeplastida	Chlorophyta	Pyramimonadales	Pyramimonadales_X	Pyramimonadales_XX	Pyramimonadales_XXX	Pyramimonadales_XXX_sp.	0.996459409	>ASV_183
AGCTCCAATAGCGTATATTAAAGTTGTTGCGGTTAAAAAGCTCGTAGTTGGAGTTCTGCCAGGTGACGCTCGTCCGCCCAAGTGGTGTGTACAGGGCGTGCATCTGGCCCCTTCAAGGGGAACGTGTTGCACTTTATTGTGTGGCGCGAGATCCTTGACTTTTACTTTGAGGAAATAAGAGTGTTCCAAGCAGGCTCTCGTCGTGCATAGCTCAGCATGGAATAATAGCATTGGACTTCGTTTCTACGCTGTTGGTTGCAAGAAGCGAGGTAATGATGAAGAGGGATAGTTGGGGGCATTCGTATTTAACTGTCAGAGGTGAAATTCTTGGATTTGTTAAAGACGGACTACTGCGAAAGCATCTGCCATGGATGTTTTCATTG	Eukaryota	Alveolata	Dinoflagellata	Syndiniales	Dino-Group-I	Dino-Group-I-Clade-1	Dino-Group-I-Clade-1_X	Dino-Group-I-Clade-1_X_sp.	0.999976338	>ASV_184
AGCTCCAATAGCGTATATTAATGTTGTTGCAGTTAAAAAGCTCGTAGTTGGATTTCTGGTTGGACCGCGATGCCGGACTCGCAAGGGTTCGTGATTGTTGTGGTTTCCTTCCATCCTCAGGTTTGCGCGTGCTGGCCTTAACTGGTCGGTGGGTGTGGTCCTGTCGTTTACTGTGAACAAATTAGAGTGTTCAAAGCAAGGTGTACTTGAATACATTAGCATGGAATAATAAGATAGGACTTTGGTGGTTCTTTTTGATATTTTGTTGGTTTGCACGCCAAAGTAATGATTAATAGGAGCAGTTGGGGGTATTCGTATTCAATTGTCAGAGGTGAAATTCTTGGATTTATAGAAGACGAACTACTGCGAAAGCATTTACCAAGGATGTTTTCATTA	Eukaryota	Stramenopiles	Ochrophyta	Dictyochophyceae	Dictyochophyceae_X	Pedinellales			0.940421581	>ASV_185
AGCTCCAATAGCGTATATTAAAGTTGTTGCAGTTAAAAAGCTCGTAGTTGGATTTCTGGCAGGAGCGACCGGTCACACACTCTGTGTGTGAACTTGTGTTGTCTCTGGCCATCCTTGGGGAGATCCTGTTTGGCATTAAGTTGTCGGGCAGGGGACATCCATCGTTTACTGTGAAAAAATTAGAGTGTTTAAAGCAGGCTTATGCCGTTGAATATATTAGCATGGAATAATAAGATAGGACTTCGGAACTATTTTGTTGGTTTGCGTTACGAAGTAATGATTAATAGGGACAGTTGGGGGTATTCGTATTTCGTTGTCAGAGGTGAAATTCTTGGATTTCCGAAAGACGAACTACTGCGAAAGCATTTACCAAGGATGTTTTCATTA	Eukaryota	Stramenopiles	Ochrophyta	Bacillariophyta	Bacillariophyta_X	Polar-centric-Mediophyceae			0.999998327	>ASV_186
AGCTCCAATAGCGTATATTTAAGTTGTTGCAGTTAAAAAGCTCGTAGTTGGATTTCGGTTGAGAACGGCCGGTCCGCCGTTTGGTGTGCACTGGCTGGTTTCAACTTCCTGTAGAGGACGCGCTCTGGCTTCACGGCTGGACGCGGAGTCTACGTGGTTACTTTGAAAAAATTAGAGTGTTCAAAGCGGGCTTACGCTTGAATATTTCAGCATGGAATAACACTATAGGACTCCTGTCCTATTTCGTTGGTCTCGGGACGGGAGTAATGATTAAGAGGAACAGTTGGGGGCATTCGTATTTCATTGTCAGAGGTGAAATTCTTGGATTTATGAAAGACGAACTTCTGCGAAAGCATTTGCCAAGGATGTTTTCATTA	Eukaryota	Archaeplastida	Chlorophyta	Mamiellophyceae	Mamiellales	Mamiellaceae	Micromonas	Micromonas_bravo_B1	0.944838359	>ASV_187
AGCTCCAATAGCGTATATTAAAGTTGTTGCAGTTAAAAAGCTCGTAGTTGGATTTCTGGTTTGTGTCCCGGGTCGGCCCGAAATGGGTCTGTACTAGGAGACGCAAGCCATCCTTGCGGCGAGGCGTTCTGCCATTTATTTGGTGGTTCGTTGAGCCGCATCGTTTACTGTGAACAAATTAGAGTGTTTAAAGCAGGCATATGCCTTGAATACATTAGCATGGAATAATAAGATAGGACTTCGGTAATATTTTGTTGGTTCATTATTGAGGTAATGATTAATAGGGATAGTTGGGGGTATTCATATTCAATTGTCAGAGGTGAAATTCTTGGATTTATGGAAGATGAACAACTGCGAAAGCATTTACCAAGGATGTTTTCATTA	Eukaryota	Stramenopiles	Sagenista	MAST-9	MAST-9D	MAST-9D_X	MAST-9D_XX	MAST-9D_XX_sp.	0.99978007	>ASV_188
AGCTCCAATAGCGTATATTAAAGTTGTTGCGGTTAAAAAGCTCGTAGTTGGATTTCTGCCGAGGACGACCGGTCCGCCCTCTGGGTGAGTATCTGGCTCGGCCTGGGCATCTTCTTGGAGAACGTAACTGCACTTGACTGTGTGGTGCGGTATCCAGGACTTTTACTTTGAGGAAATTAGAGTGTTTCAAGCAGGCACACGCCTTGAATACATTAGCATGGAATAATAATATAGGACCTCGGTTCTATTTTGTTGGTTTCTAGAGCTGAGGTAATGATTAATAGGGATAGTTGGGGGCATTCGTATTTAACTGTCAGAGGTGAAATTCTTGGATTTGTTAAAGACGGACTACTGCGAAAGCATTTGCCAAGGATGTTTTCATTG	Eukaryota	Alveolata	Dinoflagellata	Dinophyceae	Dinophyceae_X	Dinophyceae_XX	Dinophyceae_XXX	Dinophyceae_XXX_sp.	0.989695438	>ASV_189
AGCTCCAATAGCGTATATTAAAGTTGTTGCAGTTAAAAAGCTCGTAGTTGGATTTCAGAGTGAGCTCGTCCGGTCGGCCTAAATGGTCTGAACTGGTTGACTCTCTCTTGCTTGTGGATCCCGCCCGGAGTTAACTCTTCGGATGTGGACTTCACATCGTTTACCTTGAAAAAATTAGAGTGTTCAAAGCAGGCGTATGCTTGAATATATTAGCATGGAATAATGGAATAGGACCCTGGTTCTATTTTGTTGGTTTTGAGGACCAGAGTAATGATTAATAGGGATAGTTGGGGGCATTCATATTTCATTGTCAGAGGTGAAATTCTTGGATTTATGAAAGATGAACTTCTGCGAAAGCATTTGCCAAGGATGTTTTCATCA	Eukaryota								1	>ASV_190
AGCTCCAATAGCGTATACTAACGTTGTTGCAGTTAAAAAGCTCGTAGTTGGATTTTTAAGGGTTTCTGCTTCTAGTGACCATTAGTGTCTCTAATGTTGCAGACTCCCCTTATTTTGCCTCAGTGTTCTCTTGGGATTGATTTCCTGAAAGTTCTTCTTGGGCGTGTTTACTTTGAGAAAATTAGAGTGTTCAAAACAGCCTTGTGGTTGTATATCATAGCATGGAATAATAACTGACGACGTCGGTCGTTTTTTGTTGGTTCGGATGGCTGATGTAATGATTGATAGAGTTAGTCGGAGGTATTAGTATTTTATCGTTAGAGGTGAAATTCATGGATCGGTAAAAGACTAACAACTGCGAAAGCATTTATCTAGGATTTGCTCTTTG	Eukaryota	Rhizaria	Radiolaria	Polycystinea	Nassellaria	Plagiacanthoidea	Pseudocubus	Pseudocubus_obeliscus	0.730384783	>ASV_191
AGCTCCAATAGCGTATATTAAAGTTGTTGCAGTTAAAAAGCTCGTAGTTGGATTTCTGGCAGGAGTGACTGACCACAAACTCTGTTTGTGAGTTGTGTCATTCTGGCCATCCTTGGTAAGATCCTTTTTGGCATTAAGTTGTCGGGAAGGGGATGACCATCGTTTACTGTGAAAAAATTAGAGTGTTTAAAGCAGGCTTATGCCGTTGAATATATTAGCATGGAATAATAAGATAGGACTTTGAGTCTATTTTGTTGGTTTGCGAGTCAAAGTAATGATTAATAGGGACAGTTGGGGGTATTCGTATTTCATTGTCAGAGGTGAAATTCTTGGATTTCTGAAAGACGAACTACTGCGAAAGCATTTACCAAGGATGTTTTCATTG	Eukaryota	Stramenopiles	Ochrophyta	Bacillariophyta	Bacillariophyta_X	Polar-centric-Mediophyceae	Skeletonema	Skeletonema_dohrnii	0.977330675	>ASV_192
AGCTCCAATAGCGTATATTAAAGTTGTTGCAGTTAAAAAGCTCGTAGTTGGATTTCGGAGTGGGCCAGTTGGTCCGCCGCAAGGTGTGTTACTGACTGGTTTGCTCTTCTTCGCAAAGACTGCGTGTGCTCTTGAGTGAGTGTGCGTAGGATTTACGACGTTTACTTTGAAAAAATTAGAGTGTTCAAAGCAGGCTATTGCTTGAATACATGAGCATGGAATAATGGAATAGGACTTTGGTCCCATTTTGTTGGTTTCTAGGGCCGAAGTAATGATTAAGAGGGACAATTGGGGGCATCCGTATTTCGTTGTCAGAGGTGAAATTCTTGGATTTACGAAAGACGAACAACTGCGAAAGCACTTGCCAAGAGTGTTTTCATTA	Eukaryota	Opisthokonta	Metazoa	Cnidaria	Cnidaria_X	Hydrozoa			0.999999467	>ASV_193
AGCTCTAATAGCGTATATTAAAGTTGTTGCAGTTAAAAAGCTCGTAGTCGGATTTCGGGCTCGGGCAGGCTGTCGGCCTCGGTCGGACGGCAGGCTCGGGCCTTTCTGCCTGGGGACTCCGTCACACTTAACTGTGGGGCGGTTGGACGCAGGCCGTTTACTTTGAAAAAATTAGAGTGTTCAAAGCAGGCCTACGCTTGAATACATTAGCATGGAATAATGGAATAGGACTTTGGTGCTATTTTGTTGGTTTATGGGACCGAAGTAATGATTAACAGGGACAGTTGGGGCCGTTTATATTTCGTTGTCAGAGGTGAAATTCTTGGATTTACGAAAGATAAACTTCTGCGAAAGCATTCGGCAAGGATGTTTTCATTG	Eukaryota	Hacrobia	Cryptophyta	Cryptophyceae	Cryptomonadales	Cryptomonadales_X	Falcomonas	Falcomonas_sp.	0.9301578	>ASV_194
AGCTCCAATAGCGTATATTAAAGTTGTTGCGGTTAAAAAGCTCGTAGTTGGATTTCTGTTGAGGACGGCCGGTCCGCACTATGTGCGTGTATCTGGTTCGGCCTTGGCATCCTCTTGAGGAACGTATCTGCGCTTGATTGCGTGGAGCGGTATTCAAGACTTTTACTTTGAGGAAATTAGAGTGTTCACGGCAGGCAAGCGCCTTGAATACGTTAGCATGGAATGATAATATAGGATCTTGGTTCTATTTTGTTGGTTTCTAGAGCTAAGGTAATGATTAATAGGGATAATTGGGGGCATTTGTATTAACGCGTCAGAGGTGGAATTCTTGGATTGCGTTACGACAAACTACTGCGAAAGCATTTGCCAAGGATGTTTTCATTG	Eukaryota	Alveolata	Dinoflagellata	Syndiniales	Dino-Group-II	Dino-Group-II-Clade-10-and-11	Dino-Group-II-Clade-10-and-11_X	Dino-Group-II-Clade-10-and-11_X_sp.	0.999791333	>ASV_195
AGCTCCAATAGCGTATATTAAAGTTGTTGCGGTTAAAAAGCTCGTAGTTGGATTTCTGCTGAGGACGACCGGTCCGCCCTCTGGGTGAGTATCTGGCTCGGCCTTGGCATCTTCTTGGAGAACGCAACTGCACTTGACTGTGTGGTGTGGTATCCAGGACTTTTACTTTGAGGAAATTAGAGTGTTTCAAGCAGGCGCACGCCTTGAATACATTAGCATGGAATAATAAGATAGGACCTTGGTTCTATTTTGTTGGTTTCTAGAGCTGAGGTAATGATTAATAGGGATAGTTGGGGGCATTCGTATTTAACTGTCAGAGGTGAAATTCTTGGATTTGTTAAAGACGGACTACTGCGAAAGCATTTGCCAAGGATGTTTTCATTG	Eukaryota	Alveolata	Dinoflagellata	Dinophyceae	Dinophyceae_X	Dinophyceae_XX	Dinophyceae_XXX	Dinophyceae_XXX_sp.	0.947536206	>ASV_196
AGCTCCAATAGCGTATATTAAAGTTGTTGCGGTTAAAAAGCTCGTAGTTGGATTTCTGCCGAGGACGACCGGTCCGCCCTCTGGGTGAGCATCTGGGACGGCCTGGGCATCCTCTTGGGGAACGTAGCTGCACTTGACTGTGTGGTGCGGTATCCAGGACTTTTACTTTGAGGAAATTAGAGTGTTTCAAGCAGGCGCACGCCTTGAATACATTAGCATGGAATAATAAGATAGGACCTCGGTTCTATTTTGTTGGTTTCTAGAGCTGAGGTAATGATTAATAGGGATAGTTGGGGGCATTCGTATTTAACTGTCAGAGGTGAAATTCTTGGATTTGTTAAAGACGGACTACTGCGAAAGCATTTGCCAAGGATGTTTTCATTG	Eukaryota	Alveolata	Dinoflagellata	Dinophyceae	Dinophyceae_X	Dinophyceae_XX	Dinophyceae_XXX	Dinophyceae_XXX_sp.	0.916740999	>ASV_197
AGCTCCAATAGCGTATATTAAAGTTGTTGCAGTTAAAAAGCTCGTAGTTGGATTTGTGGTGTGTCCAGTCGGCCTTTGCTCTTTGAGTGATAGTGCTGCACTGGTCTGCCATGTTTGGGTGGAATCTGTGTGGCATTAAGTTGTCGTGCAGGGGATGCCCATCGTTTACTGTGAAAAAATTAGAGTGTTCAAAGCAGGCTTATGCCTTGAATATATTAGCATGGAATAATAATATAGGACCTTAGTACTATTTTGTTGGTTTGCGCACTGAGGTAATGATTAAGAGGGACAGTTGGGGGTATTTGTATTCCATTGTCAGAGGTGAAATTCTTGGATTTTTGGAAGACAAACTACTGCGAAAGCATTTACCAAGGATGTTTTCATTA	Eukaryota	Stramenopiles	Ochrophyta	Bacillariophyta	Bacillariophyta_X	Raphid-pennate			0.999915716	>ASV_198
AGCTCCAATAGCGTATATTAAAGTTGTTGCAGTTAAAAAGCTCGTAGTTGGATTTCTGGTGAGTTCGTTTGGCCGGCCGTAAAGGTCTGTGCCGAAATGTTATTCGCCATCCTTGGTGTAATCTTGTCCGCCATTAAGTTGTGTGGGCTTGAGGATGCCATCGTTTACTGTGAAAAAATTAGAGTGTTCAAAGCAGGCTTATGCCGTTGAATACATTAGCATGGAATAATAAGATAGGACCCTGGTACTATTTTGTTGGTTTGCGTACCTAGGTAATGATTAATAGGGACAGTTGGGGGTATTTGTATTCCGTTGTCAGAGGTGAAATTCTTGGATTTACGGAAGACAAACTACTGCGAAAGCATTTACCAAGGATGTTTTCATTA	Eukaryota	Stramenopiles	Ochrophyta	Bolidophyceae	Parmales	Parmales_X	Parmales_XX	Parmales_XX_sp.	0.964402402	>ASV_199
AGCTCCAATAGCGTATATTAAAGTTGTTGCGGTTAAAAAGCTCGTAGTTGGATTTCTGCTGAGGATGACCGGTCCGCCCTCTGGGTGAGTATCTGGCTCAGCCTTGGCATCTTCCTGAAGAACGTATCTGCACTTGACTGTGTGGTGCGGTATTTAGGACATTTACTTTGAGGAAATTAGAGTGTTTCAAGCAAGCGCACGCCTTGAATACATTAGCATGGAATAATAAGATAGGACCTCGGTTCTATTTTGTTGGTTTCTAGAGCTGAGGTAATGATTGATAGGGATAGTTGGGGGCATTCGTATTTAACTGTCAGAGGTGAAATTCTTGGATTTGTTAAAGACGGACTACTGCGAAAGCATTTGCCAAGGATGTTTTCATTG	Eukaryota	Alveolata	Dinoflagellata	Dinophyceae	Suessiales	Suessiales_X	Suessiales_XX	Suessiales_XX_sp.	0.970639102	>ASV_200
AGCTCCAATAGCGTATATTAAAGTTGTTGCAGTTAAAAAGCTCGTAGTTGGATTTCTGGGAGGGTGCTAATGTCCGCCGTAGCGCGTGTGCAGCCGCGCCCTTCCATCCTTCTGTTAACGCCTCTTGGCATTCATTTGCTGGTGGCGGGCTCAGATATTTTACCTTGAGAAAATTAGAGTGTTTCAGGCAGGCTAGGCCGGAATATATTAGCATGGAATAATGGAATAGGACTATGGTCTCTTTGTTGGTTTGAGGGACTGCAGTAATGATTAATAGGGATAGTTGGGGGCATTAGTATTTAATTGTCAGAGGTGGAATTCTCAGATTTGTTAAAGACTAACTTATGCGAAAGCATTTGCCAAGGATGTTTTCATTA	Eukaryota	Alveolata	Ciliophora	Spirotrichea	Strombidiida	Strombidiidae			0.832681442	>ASV_201
AGCTCCAATAGCGTATATTAAAGTTGTTGCAGTTAAAAAGCTCGTAGTTGGATTTGTGGTGTGTCCAGTCGGCCTTTGCTCTTTGAGTGATAGTGCTGAACTGGTCTGCCATGTTTGGGTGGAATCTGTGTGGCATTAAGTTGTCGTGCAGGGGATGCCCATCGTTTACTGTGAAAAAATTAGAGTGTTCAAAGCAGGCTTATGCCTTGAATATATTAGCATGGAATAATAATATAGGACCTTAGTACTATTTTGTTGGTTTGCGCACTGAGGTAATGATTAAGAGGGACAGTTGGGGGTATTTGTATTCCATTGTCAGAGGTGAAATTCTTGGATTTTTGGAAGACAAACTACTGCGAAAGCATTTACCAAGGATGTTTTCATTA	Eukaryota	Stramenopiles	Ochrophyta	Bacillariophyta	Bacillariophyta_X	Raphid-pennate			0.999905789	>ASV_202
AGCTCCAATAGCGTATATTTAAGTTGTTGCAGTTAAAAAGCTCGTAGTCGGATTTCGGGCGGTGCCGGCCGGTCCGCCGTTTCGGTGTGCACTGGCTGGCGCCGTCTTCTTGCCGAGGACGCGCTCCTGGCCTTAACTGGCTGGGACGCGGAGTCGGCGCCGTTACTTTGAAAAAATTAGAGTGTTCAAAGCGGGCTTACGCTTGAATATATTAGCATGGAATAACACCATAGGACTCCTGTCCTATTCTGTTGGTCTTCGGGACGGGAGTAATGATTAAGAGGAACAGTTGGGGGCATTCGTATTTCATTGTCAGAGGTGAAATTCTTGGATTTATGAAAGACGAACTTCTGCGAAAGCATTTGCCAAGGATGTTTTCATTG	Eukaryota	Archaeplastida	Chlorophyta	Mamiellophyceae	Mamiellales	Mamiellaceae	RCC391	RCC391_sp.	0.937449237	>ASV_203
AGCTCCAATAGCGTATATTAAAGTTGTTGCGGTTAAAAAGCTCGTAGTTGGATTTCTGTTGAGGGCGACCGGTGTACACCTCGTGTATTATTTGGTTCGGTCTCGGCATCCTCTTGGGGAACGTTTCTGGACTTTATTGGACAGGGCGAGATTCAAGACTTTTACTTTGAGGAAATTAGAGTGTTCACGGCAGGCAAGCGCTTTGAATACATTAGCATGGAATAATAATATAGGACCTTCGTTCTATTTTGTTGGTTTCTAGAACTTAGGTAATGATTAATAGGGACAATTGGGGGCATTCGTATTAACGCGTCAGAGGTGGAATTCTTGGATTGCGTTACGACGAACTACTGCGAAAGCATTTGCCAAAGATGTTTTCATTA	Eukaryota	Alveolata	Dinoflagellata	Syndiniales	Dino-Group-II	Dino-Group-II-Clade-6	Dino-Group-II-Clade-6_X	Dino-Group-II-Clade-6_X_sp.	0.999969709	>ASV_204
AGCTCCAAGAGCGTATATTAAAGTTGTTGCAGTTAAAAAGCTCGTAGTTGGATTTCTGGTATAATGCGCCTGGCCCGCGGCGGTTACGTCTGTGAGTGCCGGTGCGCGTTTGCCATCCTTCTAGAAAACGTTTCTACCCTTCACTGGGCCGGACTCGCGATCTAGATCTTTTACTTTGAAAAAATTAGAGTGTTTAAAGCAGGCTTTTGCTGTGAATACATTAGCATGGAATAATAATCTAGGACTTCGGTTCTATTTTGTTGGTTTCTAGTACTGAAGTAATGATTGATAGGGATAGTTGGGGGTGCTAGTATTGGCCGGCCAGAGGTGAAATTCTTGGATTCGGTCAAGACTAACTTATGCGAAAGCATTCACCAAGGATGTCTTCTTTA	Eukaryota	Rhizaria	Cercozoa	Filosa-Thecofilosea	Cryomonadida	Protaspa-lineage	Protaspa	Protaspa_grandis	0.964721678	>ASV_205
AGCTCCAATAGCGTATATTAAAGTTGTTGCAGTTAAAAAGCTCGTAGTTGGATCTCGGGTCCAGGCCTGCGGTCCGCCTCGCGGCGGTTACTGCTCGTCCTGGCCTACCTGCCGGTGTGTCCCTTGGTGCTCTTGATTGAGTGTCTCGGGCGGCCGGAACGTTTACTTTGAAAAAATTAGAGTGTTCAAAGCAGGCGTGTCGCCTGAATAATGGTGCATGGAATGATGGAATAGGACCTCGGTTCTATTTTGTTGGTTTTCGGAGCTCGAGGTAATGATTAAGAGGGACTGACGGGGGCATTCGTATTGCGGTGTTAGAGGTGAAATTCTTGGATCATCGCAAGACGAACTACAGCGAAAGCATTTGCCAAGCATGTTTTCATCA	Eukaryota	Opisthokonta	Metazoa	Mollusca	Bivalvia	Heteroconchia	Hiatella	Hiatella_sp.	0.796940602	>ASV_206
AGCTTCAGTAGCGTATATTAAAGTTGTTGCAGTTAAAAAGCTCGTAGTCGCATTTCTGGCGAGAGGAATTGGTCCGACATTTATTGTGGGTACTCGATTCTCTCTCGCCATCCTTGAGTGGTCCGTTCTGGCATTTAGTTGTCGGAGCGTCAGCCGCTCATCGTTTACTGTGAGAAAATTAGAGTGTTCAAAGCAGGCTTATGCCGTTGAATATATTAGCATGGAATAATAAGATAGGACCTCGGTGCTATTTTGTTGGTTTGCGCACAGAGGTAATGATGAACAGGGACAGTTGGGGGTATTTGTATTTCGTTGTCAGAGGTGAAATTCTTAGATTTACGAAAGACAAACTACTGCGAAAGCATTTACCAAGGATGTTTTCATCA	Eukaryota	Stramenopiles	Ochrophyta	Bacillariophyta	Bacillariophyta_X	Polar-centric-Mediophyceae	Chaetoceros	Chaetoceros_gelidus	0.999850383	>ASV_207
AGCTCCAATAGCGTATATTAAAGTTGTTGCAGTTAAAAAGCTCGTAGTTGGATTTCTGGCAGGAGCGACCGGTCATGCACTCTGTGCGTGAACTCGTGTTGTCTCTGGCCATCCTCGGGGAGATCCTGTTTGGCATTAAGTTGTCGGGCAGGGGATACCCGTCGTTTACTGTGAGAAAATTAGAGTGTTTAAAGCAGGCTTATGCCGTTGAATATATTAGCATGGAATAATAAGATAGGACTTCGGAACTATTTTGTTGGTTTGCGTTACGAAGTAATGATTAATAGGGACAGTTGGGGGTATTCGTATTTCGTTGTCAGAGGTGAAATTCTTGGATTTCCGAAAGACGAACTACTGCGAAAGCATTTACCAAGGATGTTTTCATTA	Eukaryota	Stramenopiles	Ochrophyta	Bacillariophyta	Bacillariophyta_X	Polar-centric-Mediophyceae	Thalassiosira		0.851700906	>ASV_208
AGCTCCAATAGCGTATATTAAAGTTGTTGTGGTTAAAAAGCTCGTAGTTGGATCTCGGCGGTCTGAGGGCGGTTCGCTTCAGAGCGCTACTGCCCTATAGACCGTAGTTTTGCCAGAGGTCTCAGGGTGCTCTTAACCGAGTGTCTTGCGATGCTGGCAGGTTTACTTTGAAAAAATTAGAGTGCTCAAAGCAGGCTTTTACGCCTGAATATTCGTGCATGGAATAATAGAATAGGAAGTCGTTTCTATTTTGTTGGTTTTCGGAAATCGACTTAATGATTAATAGGGACAGTCGGGGGCATTTGTATTCAAACGACAGAGGTGAAATTCTTGGACCGTTTGAAGACAAACTACTGCGAAAGCATTTGCCAAGAATGTTTTCATTA	Eukaryota	Opisthokonta	Metazoa	Arthropoda	Crustacea	Maxillopoda	Pseudocalanus	Pseudocalanus_sp.	0.939502721	>ASV_209
AGCTCCAATAGCGTATATTAAAGTTGTTGCAGTTAAAAAGCTCGTAGTCGAATTTCAGGGCGGCGGGCACGGTCTGCCGATGGGTATGCACTGTGTCGGCCGCCTTTCCTGCTGGGGTCCGCGTCTGCACTTAACTGTGCGGGCGCGGGGAACAGCGCGTTTACTTTGAGAAAATCAGAGTGTTTAAAGCAGGCCAAGATTGCTCTTGCATGGATTAGCATGGGATAATGAAATAGGACTTTGGTGCTATTTTGTTGGTTTCGAGTACCGAAGTAATGATTAATAGGGATAGTCAGGGGCACTTGTATTCCGTTGAGAGAGGTGAAATTCTTAGACCAATGGAAGACAAACTACTGCGAAAGCATTTGCCAGGGATGTTTTCACTG	Eukaryota	Hacrobia	Haptophyta	Haptophyta_Clade_HAP4	Haptophyta_Clade_HAP4_X	Haptophyta_Clade_HAP4_XX	Haptophyta_Clade_HAP4_XXX	Haptophyta_Clade_HAP4_XXX_sp.	0.967008528	>ASV_210
AGCTCCAAGAGCATATATTAAAGTTGTTGCAGTTAAAAAGCTCGTAGTTGGATTTCTGGTATAATGCGCCTGGCCCGCGGCTATTTAAGCCTGTGAGTGCCGGTGTGCGTTTGCCATCCTTCTAGAAAACGTTTCTACCCTTCACTGGGCCGGACTCGCGATCTAGATCTTTTACTTTGAAAAAATTAGAGTGTTTAAAGCAGGCTTTTGCTATGAATACATTAGCATGGAATAATAATCTAGGACTTCGGTTCTATTTTGTTGGTTTCTAGTACTGAAGTAATGATTGATAGGGATAGTTGGGGGTGCTAGTATTGGCCGGCCAGAGGTGAAATTCTTGGATTCGGTCAAGACTAACTTATGCGAAAGCATTCACCAAGGATGTCTTCTTTA	Eukaryota	Rhizaria	Cercozoa	Filosa-Thecofilosea	Cryomonadida	Protaspa-lineage	Protaspa	Protaspa_grandis	0.978642417	>ASV_211
AGCTCCAATAGCGTATATTTAAGTTGTTGCAGTTAAAAAGCTCGTAGTCGGATTTTGGCTGAGAACGGTCGGTCCGCCGTTAGGTGTGCACTGACTGGTCTCAGCTTCCTGGTGAGGAGGTGTGCTTCATCGCCACTTAGTCACCGTGGTTACTTTGAAAAAATTAGAGTGTTCAAAGCGGGCTTACGCTTGAATATATTAGCATGGAATAACACCATAGGACTCCTGTCCTATTTCGTTGGTCTCGGGACGGGAGTAATGATTAAGAGGAACAGTTGGGGGCATTCGTATTTCATTGTCAGAGGTGAAATTCTTGGATTTATGAAAGACGAACTTCTGCGAAAGCATTTGCCAAGGATGTTTTCATTG	Eukaryota	Archaeplastida	Chlorophyta	Mamiellophyceae	Mamiellales	Bathycoccaceae	Ostreococcus		0.99931383	>ASV_212
AGCTCCAATAGCGTATATTAAAGTTGTTGCAGTTAAAACGCTCGTAGTCGGATTTCGGGGCGGGCCGACCGGTCTGCCGATGGGTATGCACTGGCCGGCGCGTCCTTCCTTCCGGAGACCGTGCCTACTCTTAACTGAGCGGGTTCGGGAGACGGATCGTTTACTTTGAAAAAATCAGAGTGTTTCAAGCAGGCAGCTCGCTCTTGCATGGATTAGCATGGGATAATGAAATAGGACTTTGGTGCTATTTTGTTGGTTTCGAACACCGAAGTAATGATTAACAGGGACAGTCAGGGGCACTCGTATTCCGCCGAGAGAGGTGAAATTCTCAGACCAGCGGAAGACGAACCACTGCGAAAGCATTTGCCAGGGATGTTTTCACTG	Eukaryota	Hacrobia	Haptophyta	Prymnesiophyceae					0.999999444	>ASV_213
AGCTCTAATAGCGTATATTAAAGTTGTTGCAGTTAAAAAGCTCGTAGTCGGATGTCGGGCTCGGGCAGGCTGTCGGCTTCGGTCGGACGGCAGGCTCGGGCCTTTCTGCCTGAGGATCCCGTTGCACTTAATTGTGGGGCGTGGGGACGCAGGCCGTTTACTTTGAAAAAATTAGAGTGTTCAAAGCAGGCCTACGCTTGAATACATTAGCATGGAATAATGGAATAGGACTTTGGTGCTATTTTGTTGGTTTATGGGACCGAAGTAATGATTAACAGGGACAGTTGGGGCCGTTTATATTTCGTTGTCAGAGGTGAAATTCTTGGATTTACGAAAGATAAACTTCTGCGAAAGCATTCGGCAAGGATGTTTTCATTG	Eukaryota	Hacrobia	Cryptophyta	Cryptophyceae	Cryptomonadales	Cryptomonadales_X			0.999999829	>ASV_214
AGCTCCAATAGCGTATATTAAAGTTGTTGCAGTTAAAAAGCTCGTAGTTGGATTTCTGGCAGGAGTGACCGGCCGCACACACTGTGTGTGAGTTGCGTCATTCTGGCCATCCTTGGTGAGATCCTGTTTGGCATTAAGTTGTCGGGCAGGGGATAACCATCGTTTACTGTGAAAAAATTAGAGTGTTTAAAGCAGGCTTATGCCGTTGAATATATTAGCATGGAATAATAAGATAGGACTTTGAGTCTATTTTGTTGGTTTGCGAGTCAAAGTAATGATTAATAGGGACAGTTGGGGGTATTCGTATTTCATTGTCAGAGGTGAAATTCTTGGATTTCTGAAAGACGAACTACTGCGAAAGCATTTACCAAGGATGTTTTCATTA	Eukaryota	Stramenopiles	Ochrophyta	Bacillariophyta	Bacillariophyta_X	Polar-centric-Mediophyceae	Skeletonema		0.965260908	>ASV_215
AGCTCCAATAGCGTATATTAAAGTTGTTGCAGTTAAAAAGCTCGTAGTTGGATTTCTGGCAGGAGCGACCGGTCACACACTCTGTGTGTGAACTTGTGTTGTCTCTGGCCATCCTTGGGAAGATCCTGTTTGGCATTAAGTTGTCGGGCAGGGGATACCCATCGTTTACTGTGAAAAAATTAGAGTGTTTAAAGCAGGCTTATGCCGTTGAATATATTAGCATGGAATAATAAGATAGGACTTCGGAACTATTTTGTTGGTTTGCGTTACGAAGTAATGATTAATAGGGACAGTTGGGGGTATTCGTATTTCGTTGTCAGAGGTGAAATTCTTGGATTTCCGAAAGACGAACTACTGCGAAAGCATTTACCAAGGATGTTTTCATTA	Eukaryota	Stramenopiles	Ochrophyta	Bacillariophyta	Bacillariophyta_X	Polar-centric-Mediophyceae			0.999998352	>ASV_216
AGCTCCAATAGCGTATATTAAAGTTGTTGCAGTTAAAAAGCTCGTAGTTGGATTTCTGGGAGGGTGCCGCCGTCCGGCGTGTCCGTGTGCAGTGGCGCCCTTCCATCCTTCTGTTAGCGTCTCTTGGCATTCATTTGCTGGTGGCGGGCTCAGATATTTTACCTTGAGAAAATTAGAGTGTTTCAGGCAGGCTAGGCCGGAATACATTAGCATGGAATAATGGAATAGGACTACGGTCTCTTTGTTGGTTTGAGGGACTGCAGTAATGATTAATAGGGATAGTTGGGGGCATTAGTATTTAATTGTCAGAGGTGGAATTCTCAGATTTGTTAAAGACTAACTTATGCGAAAGCATTTGCCAAGGATGTTTTCATTA	Eukaryota	Alveolata	Ciliophora	Spirotrichea	Strombidiida_G	Strombidiida_G_X	Strombidium_G_X	Strombidium_G_X_sp.	0.890639007	>ASV_217
AGCTCCAATAGCGTATATTAAAGTTGTTGCAGTTAAAAAGCTCGTAGTTGGATTTCGGAGTGGGCCAGTTGGTCCGCCGCAAGGTGTGTTACTGACTGGTTTGCTCTTCTTCGCAAAGACTGCGTGTGCTCTTAAGTGAGTGTGCGTAGGATTTACGACGTTTACTTTGAAAAAATTAGAGTGTTCAAAGCAGGCTATTGCTTGAATACATGAGCATGGAATAATGGAATAGGACTTTGGTCCCATTTTGTTGGTTTCTAGGACCGAAGTAATGATTAAGAGGGACAATTGGGGGCATCCGTATTTCGTTGTCAGAGGTGAAATTCTTGGATTTACGAAAGACGAACAACTGCGAAAGCACTTGCCAAGAGTGTTTTCATTG	Eukaryota	Opisthokonta	Metazoa	Cnidaria	Cnidaria_X	Hydrozoa			0.999998393	>ASV_218
AGCTCCAATAGCGTATATTAATGTTGTTGCAGTTAAAAAGCTCGTAGTTGGATTTCTGGGTTCTTCGCTAGCTTTGGTCCGCAAGGGCTTCAGTGGGCTGTTTGAATCCATCCTCAGGGGGACTCATGCTGGTATTCATTTATCGGTGTGGGAACGCCTGTCGTTTACTGTGAACAAATTAGAGTGTTCAAAGCAAGGTGTACTTGAATACATTAGCATGGAATAATAAGATAGGACTTTGGTGGTTCTTTCGAGATATTTTGTTGGTTTGCACGCCAAAGTAATGATTAATAGGAGCAGTTGGGGGTATTCGTATTCAATTGTCAGAGGTGAAATTCTTGGATTTATAGAAGACGAACTACTGCGAAAGCATTTACCAAGGATGTTTTCATTA	Eukaryota	Stramenopiles	Ochrophyta	Dictyochophyceae	Dictyochophyceae_X	Pedinellales	Apedinella	Apedinella_radians	0.999998727	>ASV_219
AGCTCCAATAGCGTATATTAATGTTGTTGCAGTTAAAAAGCTCGTAGTCGGATTTTTGTGTCATGTCGAACTGTCTGCCGATTGGTTTGTACGGTTTGACGGGCATATTCCTTCCAGAGGCTCCGTGAGGCCTTCATTGGTTTCGCGGTTGAATCTGGGTCTTTTACTTTGAAAAAATTAGAGTGTTCAAAGCAGGCCTATGCTCGAATAGGTTAGCATGGAATAATAGAATAGGACTTCGGTCTTATTTTGTTGGTTTCTAGGACCGAAGTAATGATTAACAGGGACAGTTGGGGGCATTCATATTCCATTGTCAGAGGTGAAATTCTTGGATTAACGGAAGATGAACTTCTGCGAAAGCATCTGCCAAGGATGTTTTCATTG	Eukaryota	Opisthokonta	Fungi						0.930270053	>ASV_220
AGCTCCAATAGCGTATATTAAAGTTGTTGCAGTTAAAAAGCTCGTAGTTGGAGTTCAGAGTGAGCTCAGCCGGTCGGGATTATGTCTCAGAACTGGTTGACTCTCTCTTGTTTGTGGATCCTGTTCGGAGTTAACTCGTCGGATGTGGAGTCCACATCGTTTACCTTGAAAAAATTAGAGTGTTCAAAGCAGGCGTTTGCTTGAATATATTAGCATGGAATAATGGAATAGGACGCTGGTTCTATTTTGTTGGTTTTGAGAACCAGAGTAATGATTAATAGGGACAGTTGGGGGCATTCATATTTCATTGTCAGAGGTGAAATTCTTGGATTTATGAAAGATGAACTTCTGCGAAAGCATTTGCCAAGGATGTTTTCATTA	Eukaryota	Hacrobia	Telonemia	Telonemia_X	Telonemia_XX	Telonemia-Group-2	Telonema-Group-2	Telonema_antarcticum	0.997670002	>ASV_221
AGCTCTAATAGCGTATATTAATGTTGTTGCAGTTAAAAAGCTCGTAGTTGGATTTTGGTGTTTGACAAACGGTCGGCCTTACGGTTTGTACTGTTTGTTGGCACTTCTTTTCTGGGGAACTCACTGTTCTTAATTGAAGGGTGTTGTAACGCAGATCGTTTACTTTGAAAAAATTAGAGTGTTCAAAGCAGGCCAACGCATTGAATACATTAGCATGGAATAATGGAATAGGACTTTGGTCTTATTTTGTTGGTTTCTAAGGCCGAGGTAATGATTAATAGGGATAGTTGGGGGCGTTTATATTCCGTTGTCAGAGGTGAAATTCTTGGATTTACGGAAGATAAACTACTGCGAAAGCATTCGCCAAGGATGTTTTCATTA	Eukaryota	Hacrobia	Katablepharidophyta	Katablepharidaceae	Katablepharidales	Katablepharidales_X	Leucocryptos	Leucocryptos_sp.	0.999327283	>ASV_222
AGCTCCAATAGCGTACATTAAAGTTGTTGCAGTTAAAAAGCTCGTAGTTGGATTTCTGGTGTCGCAGTGCTTCCGCGTGTTTAATTACATGTTGAGTTGTGTTTGCGTCGCCATCTTTTAGCAGCACCTTCCTGGCATTAGGTTGTTGGGTTGGTAATGCTAATCGTTTACTGTGAAGAAATTAGAGTGTTCAAAGCAGGCTTATGCCGTTGAATACGTTAGCATGGAATAATGAGATAGGACCTTGATACTATTTTGTTGGTTTGCGCATCAAGGTAATGATTAATAGGGTCAGTTGGGGGTATTCGTATTCCGTTGTCAGAGGTGAAATTCTTGGATTTACGGAAGACGAACGACTGCGAAAGCATTTACCAAGGATGTTTTCATTA	Eukaryota	Stramenopiles	Ochrophyta	Bacillariophyta	Bacillariophyta_X	Radial-centric-basal-Coscinodiscophyceae	Leptocylindrus	Leptocylindrus_minimus	0.999998929	>ASV_223
AGCTCCAATAGCGTATATTAAAGTTGTTGCAGTTAAAAAGCTCGTAGTTGGATTTCTGGTAGGAGGTTAGGGCGCACTGTCGTGATGCCCGCGTCTTCTGCCATCCTTCTGTTAACCCTTCAGGGCGTTCGTTCGTCGGTTGGGGGCTCAGATATTTTACCTTGAGAAAATTAGAGTGTTTCAGGCAGGCTTGTGCCCGGATACATTAGCATGGAATAATGGAATAGGACTTTAGCCTCTTCTGTTGGTCTGAGGGGTTGGAGTAATGATTAATAGGGATAGTTGGGGGCATTAGTACTTAACTGTCAGAGGTGAAATTCTCGGATTTGTTAAAGACTAACTTATGCGAAAGCATTTGCCAAGGATGTTTTCATTA	Eukaryota	Alveolata	Ciliophora	Spirotrichea	Tintinnida	Xystonellidae	Parafavella	Parafavella_parumdentata	0.937434844	>ASV_224
AGCTCCAAGAGCGTATATTAAAGTTGTTGCAGTTAAAAAGCTCGTAGTTGGATTTCTGGTCTAATGCGCCTGGCCCGCGGCAGTAATGCCTGTGAGTGCCGGTGCGCGTTAACCATCCTTCTAGAAAACGTTTCTACCATTCACTTGGCTGGACTCGCGATCTAGATCTTTTACTTTGAAAAAATTAGAGTGTTCAAAGCAGGCTTTTGCTGTGAATACATTAGCATGGAATAATAATCTAGGACTTCGGTTTTATTTTGTTGGTTTCTAAAATTGAAGTAATGATTGATAGGGATAGTTGGGGGTGCTAGTATTGGCCGGCCAGAGGTGAAATTCTTGGATTCGGTCAAGACTAACTTATGCGAAAGCATTCACCAAGGATGTCTTCTTTA	Eukaryota	Rhizaria	Cercozoa	Filosa-Thecofilosea	Cryomonadida	Protaspa-lineage	Protaspa	Protaspa_grandis	0.86646288	>ASV_225
AGCTCCAATAGCGTATATTAAAGTTGTTGCAGTTAAAAAGCTCGTAGTTGGATTTCTGGTGGGAGCACGGGTCGGCCTTCACGGGTTGTACTGTTGTTGCGTCCTGCCGTTTCGGAGGGAATGGTCATGTTATTAGGTTAGCGTGATCGGAAACTCTGTCGTTTACTGTGAAAAAATTAGAGTGTTCAAAGCAGGCCTTCGCTGTGAATACATTAGCATGGAATAATAAGATAGGACTGTAGTGCTATTTTGTTGGTTTGCGTACTATGGTAATGATTAATAGGGATAGTTGGGGGTATTCATATTCAATTGTCAGAGGTGAAATTCTTGGATTTATGGAAGATGAACTACTGCGAAAGCATTTACCAAGGATGTTTTCATTA	Eukaryota	Stramenopiles	Opalozoa	MAST-3	MAST-3_X	MAST-3_XX	MAST-3_XXX	MAST-3_XXX_sp.	0.979403297	>ASV_226
AGCTCCAATAGCGTATATTAAAGTTGTTGCGGTTAAAAAGCTCGTAGTTGGATTTCTGTCGAGAACGGCCGGTCCGCACTATGTGCGTGTATCTGGTTCGGTCTTGGCATCCTCTTGGAGAACGTAACTGCGCTTGATTGCGTGGTGCGGTATTCAAGACTTTTACTTTGAGGAAATTAGAGTGTTCACGGCAGGCAAGCGCCTTGAATATATTAGCATGGAATAATAATATAGGATCTCGGTTCTATTTTGTTGGTTTCTAGAATCAGGATAATGATTAATAGGGATAATTGGGGGCATTTGTATTAACGCGTCAGAGGTGGAATTCTTGGATTGCGTTACGACAAACTACTGCGAAAGCATTTGCCAAGGATGTTTTCATTG	Eukaryota	Alveolata	Dinoflagellata	Syndiniales	Dino-Group-II	Dino-Group-II-Clade-10-and-11	Dino-Group-II-Clade-10-and-11_X	Dino-Group-II-Clade-10-and-11_X_sp.	0.998269149	>ASV_227
AGCTCCAATAGCGTATATTAAAGTTGTTGCAGTTAAAACGCTCGTAGTCGGATTTCGGGGCGTGCTGACCGGTCTGCCGATGGGTATGCACTGGTTTGGCGCGTCCTTTCTTTCGGAGCTCTCTGCTGCTCTTAACTGAGCGGTGGAGGGAGACGGATCGTTTACTTTGAAAAAATCAGAGTGTTTCAAGCAGGCAGCTCGCTCTTGCATGGATTAGCATGGGATAATGAAATAGGACTCTGGTGCTATTTTGTTGGTTTCGAACACCGGAGTAATGATTAACAGGGACAGTCAGGGGCACTCGTATTCCGCCGAGAGAGGTGAAATTCTCAGACCAGCGGAAGACGAACCACTGCGAAAGCATTTGCCAGGGATGTTTTCACTG	Eukaryota	Hacrobia	Haptophyta	Prymnesiophyceae	Coccolithales	Coccolithaceae	Coccolithus		0.998106475	>ASV_228
AGCTCCAATAGCGTATATTTAAGTTGTTGCAGTTAAAAAGCTCGTAGTTGGATTTCGGTTGAGAACGACCGGTCCGCCGTTTGGTGTGCACTGGCTGGTCTCAACTTCCTGTAGAGGACGCGCTCTGGGTTAACGCTCGGACGCGGAGTCTACGTGGTTACTTTGAAAAAATTAGAGTGTTCAAAGCGGGCTTACGCTTGAATATTTCAGCATGGAATAACACTATAGGACTCCTGTCCTATTTCGTTGGTCTCGGGACGGGAGTAATGATTAAGAGGAACAGTTGGGGGCATTCGTATTTCATTGTCAGAGGTGAAATTCTTGGATTTATGAAAGACGAACTTCTGCGAAAGCATTTGCCAAGGATGTTTTCATTA	Eukaryota	Archaeplastida	Chlorophyta	Mamiellophyceae	Mamiellales	Mamiellaceae	Micromonas	Micromonas_clade_B3	0.743419502	>ASV_229
AGCTCCAATAGCGTATATTAAAGTTGTTGCGGTTAAAAAGCTCGTAGTTGGATTTCTGTTGGGAACGACCGGTCCGCCCATTGGGTGTGCATCTGGCTTGTTCTCGGCATCTTCTTGGTGAACGTTGCTGCACTTGACTGTGTGGAGCGCTACCCAGGACTTTTACTTTGAGGAAATTAGAGTGTTTCAAGCAGGCATATGCCTTGAATACATTAGCATGGAATAATAAGATAGGACCTCGGTTCTATTTTGTTGGTTTCTAGAGCTGAGGTAATGATTAATAGGGATAGTTGGGGGCATTCGTATTTAACTGTCAGAGGTGAAATTCTTGGATTTGTTAAAGACGGACTACTGCGAAAGCATTTGCCAAGGATGTTTTCATTG	Eukaryota	Alveolata	Dinoflagellata	Dinophyceae	Gymnodiniales	Gymnodiniaceae	Gyrodinium	Gyrodinium_dominans	0.99992351	>ASV_230
AGCTCCAATAGCGTATACTAAAGTTGCTGCAGTTAAAAAGCTCGTAGTTGGATTTCTGGTCGTGGTCGCCGGTCGTGCCCAAACGGGTTCTGTACCTGGCGCCCGCGTCCATCCTCGGGGAGAGCGTGTCTGGCATTAAGTTGTCGGGCTCGGGACCCCCGTCATTTACTGTGAGCAAAATAGAGTGTTCAAAGCAGGCTTAGGCCATGAATACATTAGCATGGAATAATAAGATAAGACCTTGGTCTATTTTGTTGGTTTGCATTCCAAGGTAATGATTAATAGGGATAGTTGGGGGTATTCGTATTCAATTGTCAGAGGTGAAATTCTTGGATTTATGGAAGACGAACTACTGCGAAAGCATTTACCAAGGATGTTTTCATTA	Eukaryota	Stramenopiles	Ochrophyta	Synurophyceae	Synurales	Synurales_X			0.737446438	>ASV_231
AGCTCCAATAGCGTATATTAAAGTTGTTGCAGTTAAAAAGCTCGTAGTTGGATTTGTGGCGTACGTTCGGCTCCCTTCGCATTTGTGTGTCGGTCTGCCTGGCGTTGCCATCCTTGGGTGGAATCTGTGTGGCATTAGGTTGTCGTGCAGGGGATACCCATCGTTTACTGTGAGAAAATTAGAGTGTTCAAAGCAGGCTTATGCCGTTGAATATATTAGCATGGAATAATAAGATAGGACCTTGGTACTATTTTGTTGGTTTGCGCACCGAGGTAATGATTAATAGGGATGGTTGGGGTTATTCGTATTTCATTGTCAGAGGTGAAATTCTTGGATTTTTGAAAGACGAACTACTGCGAAAGCATTTAACAAGGATGTTTTCATTA	Eukaryota	Stramenopiles	Ochrophyta	Bacillariophyta	Bacillariophyta_X	Raphid-pennate	Halamphora		0.738620069	>ASV_232
AGCTCCAATAGCGTATATTAAAGTTGTTGCGGTTAAAAAGCTCGTAGTTGGATTTCTGCCGAGGACGACCGGTCCGCCCTTCGGGTGAGTATCTGGCTCGACCTGGGCATATTCTTGGAGAACGCAGCTGCGCTTGATTGTGCGGTGCGGCATTCAAGACATTTACTTTGAGGAAATTAGAGTGTTTCAAGCAGGCGCATGCCTTGAATACATTAGCATGGAATAATGACATAGGGCCTTGGTTCTATTTTGTTGGTTTCTAGAGCTGAGGTAATGATTGATAGGGATGGTTGGGGGCATTCGTATTTAACTGTCAGAGGTGAAATTCTTGGATTTGTTAAAGACGGCCTACTGCGAAAGCATTTGCCAAGGATGTTCTCATTG	Eukaryota	Alveolata	Dinoflagellata	Dinophyceae	Dinophyceae_X	Dinophyceae_XX	Dinophyceae_XXX	Dinophyceae_XXX_sp.	0.965627439	>ASV_233
AGCTCCAATAGCATATATTAATGTTGTTGCAGTTAAAAAGCTCGTAGTTGGATTTCTGCAGGAGTGTCAATGTCCACCCACGTGTGAGTTGCAGCGACGCTCCTGCATCCTTCGGTTACCTCCGCTCGGCATTCACTTGCCGGCGGTTGGCTCCGAATATTTACCTTGAGAAAATTAGAGTGTTTCAGGCAGGCTAAGCCGGAATACATTAGCATGGAATAATAGAATAGGACTACGGTCTCGTTGTTGGTTTGAGGGACTGGAGTAATGATTAATAGGGATAGTTGGGGGCATTAGTATTTAATTGTCAGAGGTGAAATTCTCAGATTAACTAAAGACTAACTTATGCGAAAGCATTTGCCAAGGATGTTTTCATTA	Eukaryota	Alveolata	Ciliophora	Spirotrichea	Strombidiida	Tontoniidae_A	Spirotontonia		0.703013117	>ASV_234
AGCTCCAATAGCGTATATTAATGTTGTTGCAGTTAAAAAGCTCGTAGTCGGATTTCAATGCGGGTTGACCGGTCTGCCGATTGGTATGCACTGGCCGAGCCGTATTTCCTCCCGGAGACCTCGTCTACTCTTAACTGAGGCGGACGGGGGAAACGGGATTTTTACTTTGAGGAAATCAGAGTGTTCAAAGCAGGCTTTTGTATGTATGTGTTAGCATGGGATAATAAAATAGGACTTGGGTGCTATTTTGTTGGTTTCGAACACCTAAGTAATGATTAATAGGGATAGTCAGGGGCACTCGTATTCCACCGAGAGAGGTGAAATTCTTAGACCAGTGGAAGACGAACTTCTGCGAAAGCATTTGCCAGGGATGTTTTCACTG	Eukaryota	Hacrobia	Haptophyta	Haptophyta_Clade_HAP3	Haptophyta_Clade_HAP3_X	Haptophyta_Clade_HAP3_XX	Haptophyta_Clade_HAP3_XXX	Haptophyta_Clade_HAP3_XXX_sp.	0.999999981	>ASV_235
AGCTCCAATAGCGTATATTAAAGTTGTTGCGGTTAAAAAGCTCGTAGTTGGATTTCTGTCGAGGACGACCGTTCCGCCCTCTGGGTGAGTATCTGGCTCGGCCTTGGCATCTTCTTGGAGAACGTTGCTGCTCTTGATTGAGTGGTGCGGTATCCAGGACTTTTACTTTGAGGAAATTAGAGTGTTTCAAGCAGGCGCACGCCTTGAATACATTAGCATGGAATAATAAGATAGGACCCCGGTTCTATTTTGTTGGTTTCTAGAGCTGAGGTAATGATTAATAGGGATAGTTGGGGGCATTCGTATTTAACTGTCAGAGGTGAAATTCTTGGATTTGTTAAAGACGGACTACTGCGAAAGCATTTGCCAAGGATGTTTTCATTG	Eukaryota	Alveolata	Dinoflagellata	Dinophyceae					1	>ASV_236
AGCTCCAATAGCGTATATTAATGTTGTTGCAGTTAAAAAGCTCGTAGTTGGATTCCTGGCACGGGGTAGCCGGTCCGCCTTGCAAAAGGTGCGCACTGAGCGGCCTCGGCCATCCTTGCGATGGTCTATCCTGGCATTCAGTTGTCGGGGTGGGGATTCGCGACGTTTACTGTGAAAAAATCAGAGTGTTCAACGCAGGCTTACGCCTTGAATACATTAGCATGGAATAATGAGATAGGACCTTGGCGGTCTATTTTGTTGGTTTGCACGCCGAGGTAATGATTAAAAGGGACGGTTGGGGTTCTTCGTATTCAATTGTCAGAGGTGAAATTCTTGGATTTATGGAAGACGAACTGCTGCGAAAGCGTCGAACAAGGACGTTCTCATTA	Eukaryota	Stramenopiles	Ochrophyta	Pelagophyceae	Pelagomonadales	Pelagomonadaceae			0.869154501	>ASV_237
AGCTCCAATAGCGTATATTAAAGTTGTTGCAGTTAAAAAGCTCGTAGTTGGATTTCTGGTAGAAGGTTAGAGCGCACCTGCGTGATGCTCGCGTCTTCTGCCATCCTTCTGTTAACCTAGCATGGCCTTGATTGGTCGGCTAGGGGCTCAGATATTTTACCTTGAGAAAATTAGAGTGTTTCAGGCAGGCTTGTGCCCGGATACATTAGCATGGAATAATAGAATAGGACTTTAGCCTCTTCTGTTGGTCTGAGGGGTTGAAGTAATGATTAATAGGGATAGTTGGGGGCATTAGTACTTAACTGTCAGAGGTGAAATTCTCGGATTTGTTAAAGACTAACTTATGCGAAAGCATTTGCCAAGGATGTTTTCATCA	Eukaryota	Alveolata	Ciliophora	Spirotrichea	Tintinnida	TIN_11	Tintinnopsis_11		0.964501127	>ASV_238
AGCTCCAATAGCGTATATTAAAGTTGTTGCAGTTAAAAAGCTCGTAGTTGGATTTCCGGCGTGAGGGATCAGTCTGACTTCTAGTCAGTACTTGGTCCTCTCATGCCGTCCTTGAATGGTGCATCCTGGCATTAAGTTGTCGGGGTGAGAGCCGTTCATCGTTTACTGTGAGAAAATTAGAGTGTTCAAAGCAGGCTTATGCCGTTGAATATATTAGCATGGAATAATAAGATAGGACTTTGGTACTATTTTGTTGGTTTGAGAACCAAGGTAATGATCAATAGGGACAGTTGGGGGTATTCGTATTCAGTTGTCAGAGGTGAAATTCTTAGATTTCCGGAAGACGAACTACTGCGAAAGCATTTACCAAGGATGTTTTCATCA	Eukaryota	Stramenopiles	Ochrophyta	Bacillariophyta	Bacillariophyta_X	Polar-centric-Mediophyceae	Chaetoceros		0.999999944	>ASV_239
AGCTCCAATAGCGTATCTTAAAGTTGCTGCAGTTAAAAAGCTCGTAGTTGGATCTCGGGGCCGGGCTGACGGTCCGCCGAAAGGCGTGCTACCGACTGTCCCGGCCCCTGCCCTCGGCGCCCCCTCGATGCTCTTGGTTGAGTGTCTTGCGGGGTTCGAAGCGTTTACTTTGAAAAAATTAGAGTGTTCAAAGCAGGCCCAGTTGCACGAATACTGCAGCTAGGAATAATGGAATAGGACTCCGGTTCTATTTTGTGGGTTTTCTCAATGGACTGGGGCCATGATTAAGAGGGACGGCCGGGGGCATTCGTATTGCGCCGCTAGAGGTGAAATTCTTGGACCGGCGCAAGACGGACGAAAGCGAAAGCATTTGCCAAGAATGTTTTCATTA	Eukaryota	Opisthokonta	Metazoa	Craniata	Craniata_X	Teleostei	Gadus	Gadus_morhua	0.999994688	>ASV_240
AGCTCCAATAGCGTATACTAAAGTTGTTGCAGTTAAAAAGCTCGTAGTTGAATTTCTGGTCGTAAACGGTGGTCCGTTCCGCAAGGAATGTGTGCCCGAATTTATGTCCATCTTCGTGAGTAAGTGTGTATTGCTTTAATCGGCCGTGCATACGACCTCCGTCATTTACTGTGAGCAAAATAGAGTGTTCAAAGCAGGCTTATGCCGTTGAATATATTAGCATGGAATAATAAGATATGACTTTGGTGTATCTTGTTGGTTTGCACTCCAAAGTAATGATTAATAGGGATAGTTGGGGGTATTCGTATTCAATTGTCAGAGGTGAAATTCTTGGATTTATGGAAGACGAACTACTGCGAAAGCATTTACCAAGGATGTTTTCATTA	Eukaryota	Stramenopiles	Ochrophyta	Chrysophyceae	Chrysophyceae_X				0.880260626	>ASV_241
AGCTCCAATAGCGTATATTAAAGTTGTTGCAGTTAAAAAGCTCGTAGTTGGATTTCTGGTGGGAGCACGGGTCGGCCCTCACGGGTTGTACTGTTGTTGCGTCCCGCCGTTTCGGAGGGAATGGTCTCGCTATTAAGTTAGCGTGATCGGGAACTCTGTCGTTTACTGTGAAAAAATTAGAGTGTTCAAAGCAGGCCTTCGCTGTGAATACATTAGCATGGAATAATAAGATAGGACTGTAGTGCTATTTTGTTGGTTTGCGTACTATGGTAATGATTAATAGGGATAGTTGGGGGTATTCATATTCAATTGTCAGAGGTGAAATTCTTGGATTTATGGAAGATGAACTACTGCGAAAGCATTTACCAAGGATGTTTTCATCA	Eukaryota	Stramenopiles							0.999965703	>ASV_242
AGCTCCAATAGCGTATATTAAAGTTGTTGCGGTTAAAAAGCTCGTAGTTGGATTTCTGCTTGGGACAACCGGTCCGCCCTCTGGGTGAGTATCTGGTCTGGCCCGGGCATCTTCTTGGGGAACGTTACTGCACTTGACTGTGTGGTGCGGAGCCCAGGACCTTTACTTTGAGGAAATTAGAGTGTTTCAAGCAGGCATTTGCCTTGAATACATTAGCATGGAATAATAAGATAGGACCTCGTCCCTACCTTGTTGGTTCGTATGGATGAGGTAATGATTAATAGGGATAGTCGGGGGCATTCGTACTTAACTGTCAGAGGTGAAATTCTTGGATTTGTTAAAGACGGACTACTGCGAAAGCATTTGCCAAGGATGTTTTCATTG	Eukaryota	Alveolata	Dinoflagellata	Dinophyceae	Dinophyceae_X	Dinophyceae_XX	Dinophyceae_XXX	Dinophyceae_XXX_sp.	0.868505423	>ASV_243
AGCTCCAATAGCGTATATTAAAGTTGTTGCAGTTAAAAAGCTCGTAGTTGGATTTCTGGACTGGTCGGCCGGTCCGCGACATGTTCGTGTGTACCTGGTGTGATTAGTCCATCCTTGATGGGAACTATGGTCACCGTTAATTCGGTGCTGTAGGGAACATCATCGTTTACTGTGAGAAAAATAGAGTGTTTAAAGCAGGCGTTTGCTCTGAATACGTTAGCATGGAATAATAAGATAGGACTTTGGTGCTATTTTGTTGGTTGCAGCCCAAGGTAATGATTAATAGGGACAGTTGGGGGTATTCATATTTAATTGTCAGAGGTGAAATTCTTGGATTTATGAAAGATGAACTTATGCGAAAGCATTTACCAAGGATGTTTTCATTA	Eukaryota	Stramenopiles	Opalozoa	MAST-3	MAST-3L	MAST-3L_X	MAST-3L_XX	MAST-3L_XX_sp.	0.999999386	>ASV_244
AGCTCCAATAGCGTATATTAAAGTTGTTGCAGTTAAAAAGCTCGTAGTTGGATTTGTGGTGTGTCCAGTCGGCCTTTGCTCTTTGAGTGATAGTGCTGTAACTGGTCTGCCATGTTTGGGTGGAATCTGTGTGGCATTAAGTTGTCGTGCAGGGGATGCCCATCGTTTACTGTGAAAAAATTAGAGTGTTCAAAGCAGGCTTATGCCTTGAATATATTAGCATGGAATAATAATATAGGACCTTAGTACTATTTTGTTGGTTTGCGCACTGAGGTAATGATTAAGAGGGACAGTTGGGGGTATTTGTATTCCATTGTCAGAGGTGAAATTCTTGGATTTTTGGAAGACAAACTACTGCGAAAGCATTTACCAAGGATGTTTTCATTA	Eukaryota	Stramenopiles	Ochrophyta	Bacillariophyta	Bacillariophyta_X	Raphid-pennate			0.999929695	>ASV_245
AGCTCCAATAGCGTATATTAAAGTTGTTGCGGTTAAAAAGCTCGTAGTTGGATTTCTGCAGAGGACGACCGGTCCGCCCCCTGGGTGTGCATCTGGCTCGGCCTGTGCATCTTCTTGGAGAACGTATCTGCACTTCACTGTGTGGTGCGGTATCCAGGACTTTTACTTTGAGGAAATTAGAGTGTTTCAAGCAGGCACACGCCTTGAATACATTAGCATGGAATAATAAGATAGGACCTTGGTTCTATTTTGTTGGTTTCTAGAACTGAGGTAATGATTAATAGGGATAGTTGGGGGCATTCGTATTTAACTGTCAGAGGTGAAATTCTTGGATTTGTTAAAGACGGACTACTGCGAAAGCATTTGCCAAGGATGTTTTCATTG	Eukaryota	Alveolata	Dinoflagellata	Dinophyceae	Dinophyceae_X	Dinophyceae_XX	Dinophyceae_XXX	Dinophyceae_XXX_sp.	0.840991957	>ASV_246
AGCTCCAAGAGCGTATATTAAAGTTGTTGCAGTTAAAAAGCTCGTAGTTGGATTTCTGGTACAATGCGCCTGGCCCGCGGCGGTTACGTCTGTGAGTGCCGGTGCGCGTTTGCCATCCTTCTAGAGAACGTTTCTACCCTTCACTGGGCCGGACTCGCGATCTAGATCTTTTACTTTGAAAAAATTAGAGTGTTTAAAGCAGGCTTTTGCTGTGAATACATTAGCATGGAATAATAATCTAGGACTTCGGTTCTATTTTGTTGGTTTCTAGTACTGAAGTAATGATTGATAGGGATAGTTGGGGGTGCTAGTATTGGCCGGCCAGAGGTGAAATTCTTGGATTCGGTCAAGACTAACTTATGCGAAAGCATTCACCAAGGATGTCTTCTTTA	Eukaryota	Rhizaria	Cercozoa	Filosa-Thecofilosea	Cryomonadida	Protaspa-lineage	Protaspa	Protaspa_grandis	0.97784404	>ASV_247
AGCTCCAATAGCGTATACTAAAGTTGTTGCAGTTAAAAAGCTCGTAGTTGAATTTCTGGATGCGAAAGATGGTCGGCACCTCACGGTGTCTGTACTTTTCATTCGCGTCCATCCTCGGGAGGAACGTGTGGGGCTTTAAGTAGTTCTGCTCGGGAATCTCGTCATTTACTGTGAGCAAAATAGAGTGTTCAAAGCAGGCTTATGCCGTTGAATATATTAGCATGGAATAATAAGATACGACTTTGGTCTATTTTGTTGGTTTGCATTCCAAAGTAATGATTAATAGGGATAGTTGGGGGTATTCGTATTCAATTGTCAGAGGTGAAATTCTTGGATTTATGGAAGACGAACTACTGCGAAAGCATTTACCAAGGATGTTTTCATTA	Eukaryota	Stramenopiles	Ochrophyta	Chrysophyceae	Chrysophyceae_X	Chrysophyceae_Clade-H	Chrysophyceae_Clade-H_X	Chrysophyceae_Clade-H_X_sp.	0.77802092	>ASV_248
AGCTCCAATAGCGTATATTAAAGTTGTTGCGGTTAAAAAGCTCGTAGTTGGATTTCTGCCGAGGACGACCGGTCCGCCCTCTGGGTGAGCATCTGGCTCGGCCTTGACATCTTCTTGGTGAACGTTGCTGCACTTGACTGTGTGGTGCGGTACCCAGGACTTTTACTTTGAGGAAATTAGAGTGTTTCAAGCAGGCATACGCCTTGAATACATTAGCATGGAATAATAAGATAGGACCTTGGTTCTATTTTGTTGGTTTCTAGAGCTGAGGTAATGATTAATAGGGATAGTTGGGGGCATTCGTATTTAACTGTCAGAGGTGAAATTCTTGGATTTGTTAAAGACGGACTACTGCGAAAGCATTTGCCAAGGATGTTTTCATTG	Eukaryota	Alveolata	Dinoflagellata	Dinophyceae	Dinophyceae_X	Dinophyceae_XX	Dinophyceae_XXX	Dinophyceae_XXX_sp.	0.994902164	>ASV_249
GGCTCCTTCAGCCTGAGGTAGAATTGTTGTAGTTAAAACGCTCGTAGTTGGATTTTGTAAGAGTTTTGTGTGTGTCGGTTGCGTATATATTCGTATATTCGTGATTCTTCATGCCACTTTTATACTGATTGTGGATAATTTTCGGATTATTTGCAATATTACTGTGAGAAAAAGAGTGCGCTTAAGGGCGGCTTTATGCTAAGATCATTTAGCATGGAATAAACATAACGGACTTTGGTTTTGTTATGTGTTGGTTCAATATCAAGTCATGATTGATAAGGATGGTTTGGGGATGTTCGTATTTATACTCGAGGGGTGAAATCTTTTGACAGTATAAGGACGATCTTTAGCAAAAGCATTCATCAATTCCATACCTTTTA	Eukaryota								1	>ASV_250
AGCTCCAATAGCGTATATTAAAGTTGTTGCGGTTAAAAAGCTCGTAGTTGGATTTCTGCTGAGGACGACCGGTCCGCCCTCTGGGTGAGTATCTGGCTCGGCCTTGGCATCTTCTTGGAGAACGTAACTGCACTTGACTGTGTGGTACGGTATCCAGGACTTTTACTTTGAGGAAATTAGAGTGTTTCAAGCAGGCGCACGCCTTGAATACATTAGCATGGAATAATAAGATAGGACCTTGGTTCTATTTTGTTGGTTTCTAGAGCTGAGGTAATGATTAATAGGGATAGTTGGGGGCATTCGTATTTAACTGTCAGAGGTGAAATTCTTGGATTTGTTAAAGACGGACTACTGCGAAAGCATTTGCCAAGGATGTTTTCATTG	Eukaryota	Alveolata	Dinoflagellata	Dinophyceae	Dinophyceae_X	Dinophyceae_XX	Dinophyceae_XXX	Dinophyceae_XXX_sp.	0.962870642	>ASV_251
AGCTCCAATAGCGTATATTTTAGTTGTTGCAGTTAAAAAGCTCGTAGTAGAATTTCTGGTGGGGGAATGCAGTTCAAGCTATGCTTGATACTCGCACTCTCCGGCCATCTTTGAGTGGAGCCTGTCTGGCATTAAGTTGTCGGGCTGGGGATGCTCATCGTTTACTGTGAAAAAATTAGAGTGTTCAAAGCAGACTTATGTCGTTGAATATATTAGCATGGGATAATAAGATAAGACTTCGGTACTATTTTGTTGGTTAGGTGCCGTTGTAATGATGAACAGGGACAGTTGTGGGTATTCGTATTCACTTGTAAGAGGTGAAATTCTTAGATTAAGGGAAGACGAACTACTGCGAAAGCATTTACCAAGGATGTTTTCATTT	Eukaryota	Stramenopiles	Ochrophyta	Bacillariophyta	Bacillariophyta_X	Polar-centric-Mediophyceae	Chaetoceros		0.984346472	>ASV_252
AGCTCCAATAGCGTATATTTAAGTTGTTGCAGTTAAAAAGCTCGTAGTTGAATTTTGGGCGTCTCTGGCCGGTCCGCCCTTGGGGTGTGCACTGGCCGGCGTCGTCTTCCTGCCGGTTAGGTTCTCCCGGCCTTTGTTGGCTGGGGTGCTGCGCCGGCGCGGTTACTTTGAAAAAATTAGAGTGTTCAAAGCGGGCTAACGCTTGAATATATTAGCATGGAATAACACGATAGGACAGAGCGTCTATTTTGTTGGTTTCGGATGATCTGTAATGATTAAGAGGAACAGTTGGGGGCATTCGTATTTCATTGTCAGAGGTGAAATTCTTGGATTTATGAAAGACGAACTTCTGCGAAAGCATTTGCCAAGGATGTTTTCATTA	Eukaryota								1	>ASV_253
AGCTCCAATAGCGTATATTAAAGTTGTTGCGGTAAAAAAGCTCGTAGTTGGATTTCTGTTGAGGGCGTCCGGTCCGTACCACGTACGCGTATCTGGGTCGCGCTCGGCATCCTCTCGAAGAACGGTTCTCGCGCTTGATTGCGTGGTCCGGGTTTCGGGACTTTTACTTTGAGGAAATTAGAGTGTTCACGGCAGGCAATTGCCCGGATACATTAGCATGGAATAATACTATAGGATTTTGGTTCTATTTTGTTGGTTTCTAGGACTAAAATAATGATTAATAGGGACAATTGGGGGCATTCGTATCAACACGCTAGAGGTGAAATTCTTGGATTGTGTTGCGACGAACTACTGCGAAAGCATTTGCCAAGGATGTTTTCATTG	Eukaryota	Alveolata	Dinoflagellata	Syndiniales	Dino-Group-II	Dino-Group-II-Clade-1	Dino-Group-II-Clade-1_X	Dino-Group-II-Clade-1_X_sp.	0.999983664	>ASV_254
AGCTCCAATAGCGTATATTAAAGTTGTTGCAGTTAAAAAGCTCGTAGTTGGATTTCTGGCCGAGTGTCCCCAGGCCAGCATGACGTTTGGTCCTGGGCGCTCTGCCATCCTTCTGTCAACCTTCGCCTCGTTCGTTCGTGGCGTTGGGGCTCAGATATTTTACCTTGAGAAAATTAGAGTGTTTCAGGCAGGCTTTCGCCGGAATACATTAGCATGGAATAATGGAAAAGGACTTCAACCTCTTCTGTTGGTCTGAGAGGCTGTAGTAATGATTAATAGGGATAGTTGGGGGCATTAGTACTTAACTGTCAGAGGTGAAATTCTCCGATTTGTTAAAGACTAACTTATGCGAAAGCATTTGCCAAGGATGTTTTCATTA	Eukaryota	Alveolata	Ciliophora	Spirotrichea	Choreotrichida	Leegaardiellidae_B	Leegaardiella	Leegaardiella_sp.	0.999999998	>ASV_255
AGCTCCAATAGCGTATATTAAAGTTGTTGCAGTTAAAAAGCTCGTAGTCGGATTTTGGCATCACGCCGTACTGTCTGCCGATTGGTATGCACGGTTTGGCGGGTGCTTCCTTCCGGAGGCTCGTTCCCTCCTTAACTGAAGGGTTCGTTGGTTCCGGTTCTTTTACTTTGAGAAAATTAGAGTGTTCAAAGCAGGCCTATGCTCTGAATAGGTTAGCATGGAATAATAGAATAGGACTTTGGTTCTATTTTGTTGGTTTCTAGGACCGAAGTAATGATTAATAGGGACAGTTGGGGGCATTCATATTCCATTGTCAGAGGTGAAATTCTTGGATTAACGGAAGATGAACTTCTGCGAAAGCATCTGCCAAGGATGTTTTCATTG	Eukaryota	Hacrobia	Picozoa	Picozoa_X	Picozoa_XX	Picozoa_XXX	Picomonas	Picomonas_judraskeda	0.999999983	>ASV_256
AGCTCCAATAGCGTATATTAAAGTTGTTGCAGTTAAAAAGCTCGTAGTTGGATTTCTGGGCTGAGCGACCGGTCCGCCGCTGTGCGGTGTGTACTCGGGTGCGTCTCGGCTCATCCTTGCAGGGAACGACATTCGGCCTTAATTGGTCGAGGTCGGGAATTGCATCGTTTACTGTGAAAAAATTAGAGTGTTTAAAGCAGGCTTATGCTGTGAATACATTAGCATGGAATAATAAGATAGGACTTTGGTTCTATTTTGTTGGTTGGAGGCCAAGGTAATGATTAATAGGGATAGTTGGGGGTATTCATATTTAATTGTCAGAGGTGAAATTCTTGGATTTATGAAAGATGAACTTATGCGAAAGCATTTACCAAGGATGTTTTCATTA	Eukaryota	Stramenopiles	Opalozoa	MAST-3	MAST-3E	MAST-3E_X	MAST-3E_XX	MAST-3E_XX_sp.	0.923466684	>ASV_257
AGCTCCAATAGCGTATATTAAAGTTGTTGCAGTTAAAAAGCTCGTAGTTGGATTTCTGGCAGGAGTGACCGGTCACGCACTCTGTGCGTGAACTTGTGTTGTCTCTGGCCATCCTTGGGGAGATCCTGTTTGGCATTAAGTTGTCGGGCAGGGGATACCCATCGTTTACTGTGAAAAAATTAGAGTGTTTAAAGCAGGCTTATGCCGTTGAATATATTAGCATGGAATAATAAGATAGGACTTCGGAACTATTTTGTTGGTTTGCGTTACGAAGTAATGATTAATAGGGACAGTTGGGGGTATTCGTATTTCGTTGTCAGAGGTGAAATTCTTGGATTTCCGAAAGACGAACTACTGCGAAAGCATTTACCAAGGATGTTTTCATTA	Eukaryota	Stramenopiles	Ochrophyta	Bacillariophyta	Bacillariophyta_X	Polar-centric-Mediophyceae	Thalassiosira	Thalassiosira_delicatula	0.705804012	>ASV_258
AGCTCCAATAGCGTATATTAAAGTTGTTGCAGTTAAAAAGCTCGTAGTTGGATTTCTGGTAGGAGGTTAGGGCGCACTGTCGTGAGGCCCGCGTCTTCTGCCATCCTTCTGTTAACCCTTCATGGCATTGATTTGTCGGTTGGGGGCTCAGATATTTTACCTTGAGAAAATTAGAGTGTTTCAGGCAGGCCTGTGCCCGGATACATTAGCATGGAATAATGGAATAGGACTTTAGCCTCTTCTGTTGGTCTGAGGGGTTGAAGTAATGATTAATAGGGATAGTTGGGGGCATTAGTACTTAACTGTCAGAGGTGAAATTCTCGGATTTGTTAAAGACTAACTTATGCGAAAGCATTTGCCAAGGATGTTTTCATCA	Eukaryota	Alveolata	Ciliophora	Spirotrichea	Tintinnida	Ptychocylididae	Ptychocylis	Ptychocylis_sp.	0.940227357	>ASV_259
AGCTCCAATAGCGTATATTAAAGTTGTTGCAGTTAGAACGCTCGTAGTCGGATTTCGGGGCGGGCCTGCCGGTCTGCCGTTGGGTATGCACTGGTGGGCGCGTCCTTCCTTCCGGAGACCGTGGCTACTCTTAACTGAGCGGTTGCGGGAGACGGATCGTTTACTTTGAAAAAATCAGAGTGTTTCAAGCAGACTCGCGTCTTTGCATGGATTAGCATGGGATAATGAAATAGGACTTTGGTGCTATTTTGTTGGTTTCGAACACCGAAGTAATGATTAAAAGGGACAGTCAGGGGCACTCGTATTCCGTCGAGAGAGGTGAAATTCTCAGACCAACGGAAGACGAACTACTGCGAAAGCATTTGCCAGGGATGTTTTCACTG	Eukaryota	Hacrobia	Haptophyta	Prymnesiophyceae	Prymnesiales				0.826320409	>ASV_260
AGCTCCAATAGCGTATATTAAAGTTGTTGCAGTTAAAAAGCTCGTAGTTGGACTTCTGATGCGAAAGGTTGGTCCACCGCAAGGTGAGCACTGACTCTTCGCGTCTTCCTCTCGTAGTTGTTTGGCGCACTTAGTTGGGTGCCAGATGAATATGGGACCTTTACTTTGAAAAAATTAGAGTGTTCAAAGCAGGCAATCGCTTGAATACATTAGCATGGAATAATAGAATAGGACTTTGGTTCTATTTTGTTGGTTTCTAGGACCGAGGTAATGATTAATAGGGACAGTTGGGGGCATTAGTATTTAATTGTCAGAGGTGAAATTCTTGGATTTATGAAAGACTAACTACTGCGAAAGCATTTGCCAAGGATGTTTTCATTA	Eukaryota	Opisthokonta							0.999415315	>ASV_261
AGCTCCAATAGCGTATATTAAAGTTGTTGCGGTTAAAAAGCTCGTAGTTGGATTTCTGTCGAGGACGACCGGTCCGCCCACTGGGTGAGTATCTGGCTCGGCCTGGACATCTTCTTGGAGAACGTAGCTGCACTTGATTGTGTGGTGCGGTATCCAGGACATTTACTTTGAGGAAATTAGAGTGTTTCAAGCAGGCATACGCCTTGAATACATTAGCATGGAATAATAAGATAGGACCTCGGTTCTATTTTGTTGGTTTCTAGAGCTGAGGTAATGATTAATAGGGATAGTTGGGGGCATTCGTATTTAACTGTCAGAGGTGAAATTCTTGGATTTGTTAAAGACGGACTACTGCGAAAGCATTTGCCAAGGATGTTTTCATTG	Eukaryota	Alveolata	Dinoflagellata	Dinophyceae	Dinophyceae_X	Dinophyceae_XX	Dinophyceae_XXX	Dinophyceae_XXX_sp.	0.996701789	>ASV_262
AGCTCCAATAGCGTATATTAATGTTGTTGCAGTTAAAAAGCTCGTAGTTGGATTCCTGGCACGGGGTAGCCGGTCCGCCTTGCAAAAGGTGCGCACTGAGCGGCCTCGGCCATCCTTGGGAAGAGCGGTCCTGGCATTTAGTTGTCGGGGCCGGGATTCCCGACGTTTACTGTGAAAAAATCAGAGTGTTCAACGCAGGCTTACGCCTTGAATACATTAGCATGGAATAATGAGATAGGACCTTGGCGGTCTATTTTGTTGGTTTGCACGCCGAGGTAATGATTAAAAGGGACGGTTGGGGTTCTTCGTATTCAATTGTCAGAGGTGAAATTCTTGGATTTATGGAAGACGAACTGCTGCGAAAGCGTCGAACAAGGACGTTCTCATTA	Eukaryota	Stramenopiles	Ochrophyta	Pelagophyceae	Pelagophyceae_X	Pelagophyceae_XX	Pelagophyceae_XXX	Pelagophyceae_XXX_sp.	0.809175229	>ASV_263
AGCTCCAATAGCGTATATTAATGTTGTTGCAGTTAAAAAGCTCGTAGTTGGATTTCTGATGGGATCGACCCGGTCGGCTCCGAAAGGGGTCGCACTGGTGGTCTGTCCGGTCATCCTCGAGGGGAGGCTTTCTGGCATTCATTTGTTGGGGAGTCGACGCTCGTCGTTTACTGTGAACAAATTAGAGTGTTCAAAGCAGGCTTAGGCCGTTGAATACATTAGCATGGAATAATAAGATAGGACTTTGGTGGTTTATTTTGTTGGTTTGCACGCCGAAGTAATGATTAATAGGAGCAGTTGGGGATGTCCGTATTCGATTGTCAGAGGTGAAATTCTTGGATTTATTGAAGACGAACTACTGCGAAAGCATTCATCAAGGATGTTTTCATTA	Eukaryota	Stramenopiles	Ochrophyta	Dictyochophyceae	Dictyochophyceae_X	Dictyochales	Dictyocha		0.999997809	>ASV_264
AGCTCCAATAGCGTATATTAAAGTTGTTGCGGTTAAAAAGCTCGTAGTTGGATTTCTGTTGAGGTCGGGCGGTGTGCACCTCGTGCATTATTTGCTTCGGTCTCGGCATCCTCCTGGGGAACGTTTAGGACTTTATTGGACTAGGCGAGATTCAGGACTTTTACTTTGAGGAAATTAGAGTGTTCACGGCAAGCAAGCGCGGGAATACATTAGCATGGAATAATAATATAGGACCTTCGTTCTATTTTGTTGGTTTCTAGAACTTAGGTAATGATTAATAGGGACAATTGGGGGCATTCGTATTAACGCGTCAGAGGTGGAATTCTTGGATTGCGTTACGACGAACTACTGCGAAAGCATTTGCCAAAGATGTTTTCATTG	Eukaryota	Alveolata	Dinoflagellata	Syndiniales	Dino-Group-II	Dino-Group-II-Clade-6	Dino-Group-II-Clade-6_X	Dino-Group-II-Clade-6_X_sp.	0.999386796	>ASV_265
AGCTCCAATAGCGTATATTAAAGTTGTTGCAGTTAAAAAGCTCGTAGTTGGATTTCTGGCAGGAGGAGCCGGTCACACACTCTGTGCGTGAACTCGTGCTGTCTCTGGCCATCCTCGGGGAGATCCTGTTTGGCATTAAGTTGTCGGGCAGGGGATACCCGTCGTTTACTGTGAAAAAATTAGAGTGTTTAAAGCAGGCTTATGCCGTTGAATATATTAGCATGGAATAATAAGATAGGACTTCGGAACTATTTTGTTGGTTTGCGTTACGAAGTAATGATTAATAGGGACAGTTGGGGGTATTCGTATTTCATTGTCAGAGGTGAAATTCTTGGATTTCTGAAAGACGAACTACTGCGAAAGCATTTACCAAGGATGTTTTCATCA	Eukaryota	Stramenopiles	Ochrophyta	Bacillariophyta	Bacillariophyta_X	Polar-centric-Mediophyceae	Thalassiosira	Thalassiosira_concaviuscula	0.866270086	>ASV_266
AGCTCCAATAGCGTATATTAAAGTTGTTGCGGTTAAAAAGCTCGTAGTTGGATTTCTGTTGAGGGCGACCGGTGTACACCTCGTGTATTATTTGGTTCGGTCTCGGCATCCTCTTGGGGAACGTTTCTGGACTTTATTGGACAGGGCGAGATTCAAGACTTTTACTTTGAGGAAATTAGAGTGTTCACGGCAGGCAAGCGCTTTGAATACATTAGCATGGAATAATAATATAGGACCTTCGTTCTATTTTGTTGGTTTCTAGAACTTAGGTAATGATTAATAGGGACAATTGGGGGCATTCGTATTAACGCGTCAGAGGTGGAATTCTTGGATTGCGTTACGACGAACTACTGCGAAAGCATTTGCCAAAGATGTTTTCATCA	Eukaryota	Alveolata	Dinoflagellata	Syndiniales	Dino-Group-II	Dino-Group-II-Clade-6	Dino-Group-II-Clade-6_X	Dino-Group-II-Clade-6_X_sp.	0.999966007	>ASV_267
AGCTCCAATAGCGTATATTAAAGTTGTTGCGGTTAAAAAGCTCGTAGTTGGATTTCTGCCGAGGACGACCGGTCCGCCTTCTGGGTGTGTATCTGGCTCGGCCTGGGCATCTTCTTGGAGAACGTTACTGCACTTGACTGTGTGGTGCGGTATCCAGGACTTTTACTTTGAGGAAATTAGAGTGTTTCAAGCAGGCACACGCCTTGAATACATTAGCATGGAATAATAAGATAGGACTTCGGTTCTATTTTGTTGGTTTCTAGAGCTGAAGTAATGATTAATAGGGATAGTTGGGGGCATTCGTATTTAACTGTCAGAGGTGAAATTCTTGGATTTGTTAAAGACGGACTACTGCGAAAGCATTTGCCAAGGATGTTTTCATTG	Eukaryota	Alveolata	Dinoflagellata	Dinophyceae	Dinophyceae_X	Dinophyceae_XX	Dinophyceae_XXX	Dinophyceae_XXX_sp.	0.978130382	>ASV_268
AGCTCCAATAGCGTATATTAAAGTTGTTGCAGTTAAAAAGCTCGTAGTTGGATTTCTGGCATGATGCGCCTGGCCCGCTCCGATTACGGATGTGTGTGCTAGTGCGCGTCTGCCATCCATTTACAGAATGTATCTACCCTTCATTGGGCCGGATATGTGATGTAAATCTTTTACTTTGAAAAAATTAGAGTGTTTAAAGCAGGCATTTGCTATGAATACATTAGCATGGAATAATAATCTAGGACTTCGGTTTTATTTTGTTGGTTTCTAAATCTGGAGTAATGATTGATAGGGATAGTTGGGGGTGCTAGTATTTAGGGGCCAGAGGTGAAATTCTTGGATTCTCTAAAGACTAACTTATGCGAAAGCATTCACCAAGGATGTCTTCTTTA	Eukaryota	Rhizaria	Cercozoa	Filosa-Thecofilosea	Filosa-Thecofilosea_X	Mataza-lineage	Mataza	Mataza_hastifera	0.99985838	>ASV_269
AGCTCCAATAGCGTATATTAAAGTTGTTGCAGTTAAAAAGCTCGTAGTTGGATTTCTGGTAGAAGTAGCGACCTTGGGTCTTTGACCTATGAAGTTGCTATCTTCAACCATCCTTGAAGAGATTTAGTTTGGCATTAAGTTGTCGAACTAAAGATATTCATCTTTTACTGTGAAAAAATCAGAACGTTCAAAGTAAGCATTTAGCTTTGAATGTATTAGCATGGAATAATGAAATAGGACTTAGGTACTACTTTGTTGGTTTATGCACCTAGGTAATGATTAATAGGGATAGTTGGGGGTATTCGTATTCCAATGTTAGAGGTGAAATTCTTGGATTTTTGGAAGACGAACAACTGCGAAAGCATTTACCAAGGATGTTTTCATCA	Eukaryota	Stramenopiles	Ochrophyta	Bacillariophyta	Bacillariophyta_X	Radial-centric-basal-Coscinodiscophyceae	Actinocyclus	Actinocyclus_curvatulus	0.998984009	>ASV_270
AGCTCCAATAGCGTATATTAAAGTTGTTGCGGTTAAAAAGCTCGTAGTTGGATTTCTGCTTGGGGCAACCGGTCCGCCCTCTGGGTGAGTATCTGGCTTGGCCCGGGCATCTTCTTGGGGAACGTTACTGCACTTGACTGTGTGGTGCGGAGCCCAGGACCTTTACTTTGAGGAAATTAGAGTGTTTCAAGCAGGCATTTGCCTTGAATACATTAGCATGGAATAATAAGATAGGACCTCGTCCCTACCTTGTTGGTTCGTATGGATGAGGTAATGATTAATAGGGATAGTCGGGGGCATTCGTACTTAACTGTCAGAGGTGAAATTCTTGGATTTGTTAAAGACGGACTACTGCGAAAGCATTTGCCAAGGATGTTTTCATTG	Eukaryota	Alveolata	Dinoflagellata	Dinophyceae	Dinophyceae_X	Dinophyceae_XX	Dinophyceae_XXX	Dinophyceae_XXX_sp.	0.91647401	>ASV_271
AGCTCCAATAGCGTATATTAAAGCTGTTGCGGTTAAAAAGCTCGTAGTTGGACTTCTGCTGAGGACGACTGGTCTGCCCTCTGGGTGAGTATCTGGTTCGGCCGAAGCATCTTCTTGGAGGTTGCAAGCGCACTTCATTGTGTGGTGCAACCGACTGGAATTTTACTTTGAGGAAATTAGAGTGTTCAAGGGAGGCGTACGCCTCGCATAGGTTAGCATGGAATAATGCTGTAAGACCATGGTATTGCTGTGTTGGTTTCTATCACCTAAGGTAATGATAAACAGGGATAGTTGGGGGCATTCGTATTTAACTGTCAGAGGTGAAATTCTTGGATTTGTTAAAGACGAACGACTGCGAAAGCATTTGCCAAGGATGTTTTCATTG	Eukaryota	Alveolata	Dinoflagellata	Dinophyceae	Gymnodiniales	Chytriodiniaceae	Dissodinium	Dissodinium_pseudolunula	0.927853018	>ASV_272
AGCTCCAATAGCGTATATTAAAGTTGTTGCGGTTAAAAAGCTCGTAGTTGGATTTCTGCTGAGGACGACCGGTCCGCCCTCTGGGTGAGTATCTGGCTTGGCCTTGGCATCTTCTTGGAGAACGTAGCTGCACTTGACTGTGTGGTGCGGTATCCAGGACTTTTACTTTGAGGAAATTAGAGTGTTTCAAGCAGGCACACGCCTTGAATACATTAGCATGGAATAATAAGATAGGACCTTGGTTCTATTTTGTTGGTTTCTAGAGCTGAGGTAATGATTAATAGGGATAGTTGGGGGCATTCGTATTTAACTGTCAGAGGTGAAATTCTTGGATTTGTTAAAGACGGACTACTGCGAAAGCATTTGCCAAGGATGTTTTCATCG	Eukaryota	Alveolata	Dinoflagellata	Dinophyceae	Dinophyceae_X	Dinophyceae_XX	Dinophyceae_XXX	Dinophyceae_XXX_sp.	0.829508108	>ASV_273
AGCTCCAATAGCGTATATTAAAGTTGTTGCGGTTAAAAAGCTCGTAGTTGGATTTCTGTTGAGGGCGACCGGTGTACACCTCGTGTATTATTTGGTTCGGTCTCGGCATCCTCTTGGGGAACGTTTCTGGACTTTATTGGACAGGGCGAGATTCAAGACTTTTACTTTGAGGAAATTAGAGTGTTCACGGCAGGCAAGCGCTTTGAATACATTAGCATGGAATAATAATATAGGACCTTCGTTCTATTTTGTTGGTTTCTAGAACTTAGGTAATGATTAATAGGGACAATTGGGGGCATTCGTATTAACGCGTCAGAGGTGGAATTCTTGGATTGCGTTACGACGAACTACTGCGAAAGCATTTGCCAAAGATGTTTTCATCG	Eukaryota	Alveolata	Dinoflagellata	Syndiniales	Dino-Group-II	Dino-Group-II-Clade-6	Dino-Group-II-Clade-6_X	Dino-Group-II-Clade-6_X_sp.	0.999950098	>ASV_274
AGCTCCAATAGCGTATATTAATGTTGTTGCAGTTAAAAAGCTCGTAGTTGGATTCCTGGCACGGGGTAGCCGGTCCGCCTTGCAAAAGGTGCGCACTGCGCGGCCTCGGCCATCCTTGGGAAGAGCGGTCCTGGCATTAGGTTGTCGGGGTCGGGATTCCCGACGTTTACTGTGAAAAAATCAGAGTGTTCAACGCAGGCTTACGCCTTGAATACATTAGCATGGAATAATGAGATAGGACCTTGGCGGTCTATTTTGTTGGTTTGCACGCCGAGGTAATGATTAAAAGGGACGGTTGGGGTTCTTCGTATTCAATTGTCAGAGGTGAAATTCTTGGATTTATGGAAGACGAACTGCTGCGAAAGCGTCGAACAAGGACGTTCTCATTA	Eukaryota	Stramenopiles	Ochrophyta	Pelagophyceae	Pelagophyceae_X	Pelagophyceae_XX	Pelagophyceae_XXX	Pelagophyceae_XXX_sp.	0.996623268	>ASV_275
AGCTCCAATAGCGTATATTAAAGTTGTTGCGGTTAAAAAGCTCGTAGTTGGATTTCTGCTGAGGACGACCGGTCCGCCCTCTGGGTGAGTATCTGGCTCGGCCTTGGCATCTTCTTGGTGAACGTATCTGCACTTGACTGTGTGGTGCGGTGGCCAGGACTTTTACTTTGAGGAAATTAGAGTGTTTCAAGCAGGCATACGCCTTGAATACATTAGCATGGAATAATAAGATAGGACCTCGGTTCTATTTTGTTGGTTTCTAGGGCTGAGGTAATGATTAATAGGGATAGTTGGGGGCATTCGTATTTAACTGTCAGAGGTGAAATTCTTGGATTTGTTAAAGACGGACTACTGCGAAAGCATTTGCCAAGGATGTTTTCATTG	Eukaryota	Alveolata	Dinoflagellata	Dinophyceae	Dinophyceae_X	Dinophyceae_XX	Dinophyceae_XXX	Dinophyceae_XXX_sp.	0.960639678	>ASV_276
AGCTCCAATAGCGTATATTTAAGTTGTTGCAGTTAAAAAGCTCGTAGTTGGATTTTGGTTAAGAGGGCGCGGTCGGCCGTTTGGTCTGTACTGCGTTGTCTTGACTTCCTGATGAGGACATGCTCTTGGTTAACGCTGAGACATGGAGTCATCGTGGTTACTTTGAAAAAATTAGAGTGTTCAAAGCGGGCTTACGCTTGAATATATTAGCATGGAATAACACTATAGGACTCCTGTCCTATCTCGTTGGTCTCGGGATGGGAGTAATGATTAAGAGGAACAGTTGGGGGCATTCGTATTTCATTGTCAGAGGTGAAATTCTTGGATTTATGAAAGACGAACTTCTGCGAAAGCATTTGCCAAGGATGTTTTCATTG	Eukaryota	Archaeplastida	Chlorophyta	Mamiellophyceae	Mamiellales				0.730081986	>ASV_277
AGCTCCAATAGCGTATATTAAAGTTGCTGCAGTTAAAAAGCTCGTAGTTGGATCTCGGGTGCAGGCTTGCGGTCCGTCTCGCGGCGGTCACTGCTCGTCCTGGCCTCCACGCCGGCGCACCGTCCCTTGGTGCTCTTGACTGAGTGTCTCGGGCGGCCGGAACGTTTACTTTGAAGAAATTAGAGTGCTCAAAGCAGGCCTTTGCCGCCTGCATAATGGTGCATGGAATAATGGAATAGGACCTCGGTTCTATTTTGTTGGTTTTCGGAGCTCGAGGTAATGATTAATAGGGACTGACGGGGGCATTCGTATTGCGGCGCTAGAGGTGAAATTCTTGGACCGTCGCAAGACGAACTACAGCGAAAGCATTTGCCAAGCATGTTTTCATTA	Eukaryota	Opisthokonta	Metazoa	Mollusca	Bivalvia	Heteroconchia			0.999990871	>ASV_278
AGCTCCAATAGCGTATATTAATGTTGTTGCAGTTAAAAAGCTCGTAGTTGGATTCCTGACCTGGGGTAGCCGGTCCGCCTTGCAAAAGGTGCGCACTGAGCGGCCTCGGTCATCCTTGAGAAGAGCGGTCCTGGCATTCAGTTGTCGGGGTCGGGATTCTCGACGTTTACTGTGAAAAAATCAGAGTGTTCAACGCAGGCTTACGCCTTGAATACATTAGCATGGAATAATGAGATAGGACCTTGGCGGTCTATTTTGTTGGTTTGCACGCCGAGGTAATGATTAAAAGGGACGGTTGGGGTTCTTCGTATTCAATTGTCAGAGGTGAAATTCTTGGATTTATGGAAGACGAACTGCTGCGAAAGCGTCGAACAAGGACGTTCTCATTA	Eukaryota	Stramenopiles	Ochrophyta	Pelagophyceae	Pelagomonadales	Pelagomonadaceae	Pelagomonas	Pelagomonas_calceolata	0.999938923	>ASV_279
AGCTCCAATAGCGTATACTAAAGTTGTTGCAGTTAAAAAGCTCGTAGTCGAATGACGGTTTCTTGTATAGCGCGGACGTCTAGGTGTAACTTAGATTAGTTTGCGCACAAGAACCTCCCTTGTGTGTCTCAGAGGAGCAAATATTTATTTATTTTGATCCATTTGCGACACACACATTACTGTGAACAAAATAGAGTGTTCATGGCAGGTCAATTTAGGCTTGAATACCTCAGCATGGAATAATAGAATAGGACTTCCGGTTCTATTTTGTTGGTTTTTGGAGCCGAAGTAATGATTAATAGGGATAGTTGGGGGCACTCGTACTCCGTTGTCAGAGGTGAAATTCTAGGATTGACGGAAGACGAACAACTGCGAAAGCATCTGCCAAGGATGTTTTCA…	Eukaryota	Opisthokonta	Fungi						0.967825694	>ASV_280
AGCTCCAATAGCGTATACTAAAGTTGTTGCAGTTAAAAAGCTCGTAGTCGAATGACGGTTCTTTTGTTACGTGAACTCGTAGGTGTAACTTATGTAGTTTGTGTACAAAGACCTCCCTCGTATGAAACGATTTTTCTGATTTTCAGGAAGATACGGTCATACGCATTACTGTGAACAAAATAGAGTGTTCATGGCAGGCCAATTAGGCTTGAATACCTCAGCATGGAATAATAGAATAGGACTTCCGGTTCTATTTTGTTGGTTTTTGGAGCCGAAGTAATGATTAATAGGGATAGTTGGGGGCACTCGTACTCCGTTGTCAGAGGTGAAATTCTTGGATTGACGGAAGACGAACAACTGCGAAAGCATCTGCCAAGGATGTTTTCATTG	Eukaryota	Opisthokonta	Fungi						0.981074323	>ASV_281
AGCTCCAATAGCGTATATTAAAGTTGTTGCGGTAAAAAAGCTCGTAGTTGGATTTCTGTTGAGGACGACCGGTCCACTCCATGAGTGCGCATCTGGTTCGGCCTCGGCATCCTCTCGATAGACGTTACTGCGCTTGATTGCGTGGTGCGGATTTCGGGACTTTTACTTTGAGGAAATTAGAGTGTTCACGGCAGGCTTTCGCCCGAATATATTAGCATGGAATAATACTATAGGATCTTGGTCCTATTTTGTTGGTTTCTAGGATTGAGATAATGATTAATAGGGACAATTGGGGGCATTTGTACTGACAAGTCAGAGGTGGAATTCTTGGATTTTGTCATGACAAACTACTGCGAAAGCATTTGCCAAGGATGTTTTCATTG	Eukaryota	Alveolata	Dinoflagellata	Syndiniales	Dino-Group-II	Dino-Group-II-Clade-1	Dino-Group-II-Clade-1_X	Dino-Group-II-Clade-1_X_sp.	0.999997478	>ASV_282
AGCTCCAATAGCGTATATTAAAGTTGTTGCAGTTAAAAAGCTCGTAGTTGGATTTCTTAGCTGAGCGACCGGTCCGCCGCTGTGCGGTGTGTACTCGGGTGCGACTCGGCTAATCCTTGCAGGGAACGGCGTTTCGGTCTTAACTGGTCGAGGTCGGGAATTGCATCGTTTACTGTGAAAAAATTAGAGTGTTTAAAGCAGGCTTATGCTGTGAATACATTAGCATGGAATAATAAGATAGGACTTTGGTTCTATTTTGTTGGTTGGAGGCCAAGGTAATGATTAATAGGGATAGTTGGGGGTATTCATATTTAATTGTCAGAGGTGAAATTCTTGGATTTATGAAAGATGAACTTATGCGAAAGCATTTACCAAGGATGTTTTCATTA	Eukaryota	Stramenopiles	Opalozoa	MAST-3	MAST-3E	MAST-3E_X	MAST-3E_XX	MAST-3E_XX_sp.	0.900857507	>ASV_283
AGCTCCAATAGCGTATATTAAAGTTGTTGCAGTTAAAAAGCTCGTAGTTGGATTTCTGGTTGGGCTGGTGGGTCTGCTCTTTGAGTATGCACCTATCCAGTTTGACCATCCTTTGGGAGAACCATAGTGGCATTAAGTTGTTGGTGTGGATATCCCAATCTTTTACTGTGAAGAAATTAGAGTGTTCAAAGCAGGCTTACGCCGTTGAATATATTAGCATGGAATAATGACATAGGACTATTGTACTATTTTGTTGGTTTGTGCGCAATAGTAATGATTAACAGGGACAGTTGGGGGTATTTGTATTCCATTGTCAGAGGTGAAATTCTTGGATTTCTGGAAGACAAACTACTGCGAAAGCATTTACCAAAGATGTTTTCATTA	Eukaryota	Stramenopiles	Ochrophyta	Bacillariophyta	Bacillariophyta_X	Radial-centric-basal-Coscinodiscophyceae	Corethron	Corethron_sp.	0.892829545	>ASV_284
AGCTCCAATAGCGTATATTAATGTTGTTGCAGTTAAAAAGCTCGTAGTTGGATTTCTGGTCGGAACGCCTGGCCGGCTCCGCAAGGGGTCGTTGCTGTGGTTTCTCCGTCCATCCTCAGGGGGAGCTGCGCTGGTATTCATTTATCGGCGTGGTCACGCCTGTCGTTTACTGTGAACAAATTAGAGTGTTCAAAGCAAGGTGTACTTGAATACATTAGCATGGAATAATAAGATAGGACTTTGGTGGTTCTTTTTGATATTTTGTTGGTTTGCACGCCAAAGTAATGATTAATAGGAGCAGTTGGGGGTATTCGTATTCAATTGTCAGAGGTGAAATTCTTGGATTTATAGAAGACGAACTACTGCGAAAGCATTTACCAAGGATGTTTTCATTA	Eukaryota	Stramenopiles	Ochrophyta	Dictyochophyceae	Dictyochophyceae_X	Pedinellales	Pedinella	Pedinella_sp.	0.974982244	>ASV_285
AGCTCCAATAGCGTATATTAAAGTTGTTGCGGTTAAAAAGCTCGTAGTTGGATTTCTGCCGAGGACGACCGGTCCGCCCTCTGGGTGAGTATCTGGCTTGGCCTTGGCATCTTCTTGGAGAACGTAGCTGCACTTGACTGTGTGGTGCGGTATCCAGGACTTTTACTTTGAGGAAATTAGAGTGTTTCAAGCAGGCATACGCCTTGAATACATTAGCATGGAATAATAAGATAGGACCTCGGTTCTATTTTGTTGGTTTCTAGAGCTGAGGTAATGATTAATAGGGATAGTTGGGGGCATTCGTATTTAACTGTCAGAGGTGAAATTCTTGGATTTGTTAAAGACGGACTACTGCGAAAGCATTTGCCAAGGATGTTTTCATTG	Eukaryota	Alveolata	Dinoflagellata	Dinophyceae	Dinophyceae_X	Dinophyceae_XX	Dinophyceae_XXX	Dinophyceae_XXX_sp.	0.994817672	>ASV_286
AGCTCCAATAGCGTATATTAAAGTTGTTGCGGTTAAAAAGCTCGTAGTTGGATTTCTGTCGAAAACGGCCGGTCCGCACTATGTGCGTGTATCTGGTTCGGTTTTGGCATCCTCATGAAGAACGTAACTGCGCTTGATTGCGTGGTGCGGTATTCATGACTTTTACTTTGAGGAAATTAGAGTGTTCACGGCAGGCAAGCGCCTTGAATATATTAGCATGGAATAATAATATAGGATCTTGGTCCCATTTTGTTGGTTTCTGGAACTAAGATAATGATTAATAGGGATAATTGGGGGCATTCGTATTAACGCGTCAGAGGTGGAATTCTTGGATTGCGTTACGACGAACTACTGCGAAAGCATTTGCCAAGGATGTTTTCATTG	Eukaryota	Alveolata	Dinoflagellata	Syndiniales	Dino-Group-II	Dino-Group-II-Clade-10-and-11	Dino-Group-II-Clade-10-and-11_X	Dino-Group-II-Clade-10-and-11_X_sp.	0.999655398	>ASV_287
AGCTCCAATAGCGTATATTAAAGTTGTTGCAGTTAAAAAGCTCGTAGTTGGATTTCTGGTGGGAGCGATCGGTCTGGCGCTTAGCGCGAGTACTTGCATCGTCTCCGGCCATCCTTGGGGAGAGTTTGTCTGGCATTAAGTTGTCGGGCAAAGGATCCTCATCGTTTACTGTGAAAAAATTAGAGTGTTCAAAGCAGGCTTATGCCGTTGAATATATTAGCATGGAATAATAAGATAGGACTTTGGTACTATTTTGTTGGTTTGCGCACCAAAGTAATGATTAATAGGGACAGTTGGGGGTATTCGTATTCCGTTGTCAGAGGTGAAATTCTTGGATTTACGGAAGACGAACTACTGCGAAAGCATTTACCAAGGATGTTTTCATTA	Eukaryota	Stramenopiles	Ochrophyta	Bacillariophyta	Bacillariophyta_X	Polar-centric-Mediophyceae	Arcocellulus	Arcocellulus_cornucervis	0.762921135	>ASV_288
AGCTCCAATAGCGTATATTAAAGTTGTTGCAGTTAAAAAGCTCGTAGTTGGATTTCTGGTGGGAGGGATCGGTCCCGCATTCTATGTGGTAACTATATCCTCTCCGGCCATCCTTGGGTGGATCCTGTCTGGCATTAAGTTGTCAGTCAGGGGATGCCCATCGTTTACTGTGAAAAAATTAGAGTGTTCAAAGCAGGCTTATGCCATTGAATATATTAGCATGGAATAATAAGATAGGGCCCTGGTACTATTTTGTTGGTTTGCGTACCGAGGTAATGATTAATAGGGACAGTTGGGGGTATTTGTATTCAGTATTCAGTGGTGAAATACTTAGACCTACGGAAGACAAACTACTGCGAAAGCATTTACCAAGGATGTTTTCATTA	Eukaryota	Stramenopiles	Ochrophyta	Bacillariophyta	Bacillariophyta_X	Polar-centric-Mediophyceae	Chaetoceros		0.974256478	>ASV_289
AGCTCCAATAGCGTATATTAAAGTTGTTGCGGTAAAAAAGCTCGTAGTTGGATTTCTACCGAAGATAGCCGGTCGGGTCTTCGACCTTGTATCTGGTTTTGTCTTTGGTATCCTCATGGGGAACGTTGCTGCGCTTCACTGCGTGGTGCGGTATCCATGACTTTTACTTTGAGGAAATTAGAGTGTTCACGGCAGGCAAACGCCCTGAATATATTAGCATGGAATAATAACATAGGATCTTCGTCCTATTTTGTTGGTTTCTAGGGCTAAGATAATGATTAATAGGGATAATTGGGGGCATCTGTATCAACGCGTCAGAGGTGGAATTCTTGGATTGCGTTGCGACAAACTACTGCGAAAGCATTTGCCAAGGATGTTTTCATTG	Eukaryota	Alveolata	Dinoflagellata	Syndiniales	Dino-Group-II	Dino-Group-II-Clade-46	Dino-Group-II-Clade-46_X	Dino-Group-II-Clade-46_X_sp.	0.844991769	>ASV_290
AGCTCCAATAGCGTATATTAAAGTTGTTGCGGTTAAAAAGCTCGTAGTTGGATTTCTGCCGAAGACGACTGGTCCGCCCTCTGGGTGAGTATCTGGCTCGGCTTGGGCATCTTCTTGGAGAACGTAGCTGCACTTGATTGTGTGGTACGGTATCCAGGACTTTTACTTTGAGGAAATTAGAGTGTTTCAAGCAGGCATCCGCCTTGAATACATTAGCATGGAATAATAAGATAGGACCTTGGTTCTATTTTGTTGGTTTCTAGAGCTGAGGTAATGATTAATAGGGATAGTTGGGGGCATTCGTATTTAACTGTCAGAGGTGAAATTCTTGGATTTGTTAAAGACGGACTACTGCGAAAGCATTTGCCAAGGATGTTTTCATTG	Eukaryota	Alveolata	Dinoflagellata	Dinophyceae	Dinophyceae_X	Dinophyceae_XX	Dinophyceae_XXX	Dinophyceae_XXX_sp.	0.971660191	>ASV_291
AGCTCCAATAGCGTATATTAAAGTTGTTGCGGTTAAAAAGCTCGTAGTTGGATTTCTGTTGAAGACGGCCGGTCCGCTCTATGAGCGTGTATCTGGTTCGGCTTTGGCATCCTCGTGGGGAACGTAACTGTGCTTGATTGCATGGTGCGGTATTCACGACTTTTACTTTGAGGAAATTAGAGTGTTCACGGCAGGCAAGCGCCTTGAATATATTAGCATGGAATAATAATATAGGACTTTGGTTCTATTTTGTTGGTTTCTAGAACTAAAGTAATGATTAATAGGGATAATTGGGGGCATTTGTATTAACGCGTCAGAGGTGGAATTCTTGGATTGCGTTACGACAAACTACTGCGAAAGCATTTGCCAAGGATGTTTTCATTG	Eukaryota	Alveolata	Dinoflagellata	Syndiniales	Dino-Group-II	Dino-Group-II-Clade-10-and-11	Dino-Group-II-Clade-10-and-11_X	Dino-Group-II-Clade-10-and-11_X_sp.	0.999983066	>ASV_292
AGCTCCAATAGCGTATATTAATGTTGTTGCAGTTAAAAAGCTCGTAGTTGGATTTCTACCTATTTTGCCCGTTCCGGATGATATTCATCTTTCGGTAATGGAGCTGAAGTGGGTATCCTATCATGAAGTTGCGGCCTCGTGTCGTCGCTGAGTGGTTCTTTTACTTTGAAAAAATTAGAGTGTTTAAAGCAGGCTTGCGCAAGAATACATTAGCATGGAATAATAACATAGGACTTTGGTCTCTATTTTGTTGGTTTCTAGGACTAAAGTAATGATTGATAGGGATAGTTGGGGGTGCTAGTATTGAGCGGCCAGAGGTGAAATTCTTAGATTCGCTCAAGACTAACTTATGCGAAAGCATTCACCAAGGATGTCTTCTTTA	Eukaryota	Rhizaria	Cercozoa	Filosa-Imbricatea	Filosa-Imbricatea_X	Novel-clade-2	Novel-clade-2_X	Novel-clade-2_X_sp.	0.985192721	>ASV_293
AGCTCCAATAGCGTATATTAAAGTTGTTGCAGTTAAAAAGCTCGTAGTTGGATTTCTGGGAGGGTGCCAATGTCCGTCAACGTGCGTGTGCAGCGGCGCCCTTCCATCCTTCTGTTAACGCCTCTGGGCATTTATTTGCTGGTGGCGGGCTCAGATATTTTACCTTGAGAAAATTAGAGTGTTTCAGGCAGGCTAGGCCGGAATACATTAGCATGGAATAATAGAATAGGACTATGGTCTCTTTGTTGGTTTGAGGGACTATGGTAATGATTAATAGGGATAGTTGGGGGCATTAGTATTTAATTGTCAGAGGTGGAATTCTCAGATTTGTTAAAGACTAACTTATGCGAAAGCATTTGCCAAGGATGTTTTCATTA	Eukaryota	Alveolata	Ciliophora	Spirotrichea	Strombidiida	Strombidiidae			0.865771972	>ASV_294
AGCTCCAATAGCGTATATTAAAGTTGTTGCGGTTAAAAAGCTCGTAGTTGGATTTCTGTTGAGAACAGCCGGTCCACCTCTTGGGTGAGTATCTGGATTGGTCTCGGCATCCTCTCGAAACTCGTTGCTGCGCTTGATTGCGTGGTGCGGTGTTCGGGACTTTTACTTTGAGGAAATTAGAGTGTTCACGGCAGGCATTCGCCTTGAATATATTAGCATGGAATAATACTATAGGATCTTGGTTCTATTTTGTTGGTTTCTAGGGCTAAGATAATAATCAATAGGGACAATTGGGGGCATTCGTATTACGGCGTCAGAGGTGAAATTCTTGGATTGCCGTACGACGAACTACTGCGAAAGCATTTGCCAAGGATGTTTTCATTG	Eukaryota	Alveolata	Dinoflagellata	Syndiniales	Dino-Group-II	Dino-Group-II_X	Dino-Group-II_XX	Dino-Group-II_XX_sp.	0.720624659	>ASV_295
AGCTCCAATAGCGTATATTAAAGTTGTTGCAGTTAAAAAGCTCGTAGTTGGATTTCTGGGCTGAGCGACCGGTCCGCCGCTGTGCGGTGTGTACTCGTGTTCGACTCGGCTCATCCTTGTGGGGAAACGCATTTCGGCATTAGGTTGTCGAGGCGGGGAACCGCATCGTTTACTGTGAAAAAATTAGAGTGTTTAAAGCAGGCAAATTGCTGTGAATACATTAGCATGGAATAATAACATAGGACTTTGGTTCTATTTTGTTGGTTGGAGGCCAAGGTAATGATTAATAGGGATAGTTGGGGGTATTCATATTTAATTGTCAGAGGTGAAATTCTTGGATTTATGAAAGATGAACTCATGCGAAAGCATTTACCAAGGATGTTTTCATTA	Eukaryota	Stramenopiles	Opalozoa	MAST-3	MAST-3D	MAST-3D_X	MAST-3D_XX	MAST-3D_XX_sp.	0.999516719	>ASV_296
AGCTCCAATAGCGTATATTAAAGTTGTTGCGGTTAAAAAGCTCGTAGTTGGATTTCTGCTGAGGATGACTGGTCCGCCCCCTGGGTGAGTATCTAGGCTATCCTTGGCATCTTCCTGAAGAACGTAGCTGCACTTGACTGTGTGGTGCGGTATTTAGGACATTTACTTTGAGGAAATTAGAGTGTTTCAAGCAAGCGCACGCCTTGAATACATTAGCATGGAATAATAAGATAGGACCTCGGTTCTATTTTGTTGGTTTCTAGAGCTGAGGTAATGATTGATAGGGATAGTTGGGGGCATTCGTATTTAACTGTCAGAGGTGAAATTCTTGGATTTGTTAAAGACGGACTACTGCGAAAGCATTTGCCAAGGATGTTTTCATTG	Eukaryota	Alveolata	Dinoflagellata	Dinophyceae	Suessiales	Suessiales_X	Suessiales_XX	Suessiales_XX_sp.	0.966739712	>ASV_297
AGCTCCAATAGCGTATATTAAAGTTGTTGCGGTTAAAACGCTCGTAGTTGGATTTCTGTCAGGGGCGTCCGGTCCGCCCTTTGGGCGTGTATCTGGTTCGACTTTGGCATCCTCTTGGGGAATGTACTGCGCTTTACTGCGTGGTGCAGAATTCAAGACTTTTACTTTGAGGAAATTAGAGTGTTTACGGCAGGCAAACGCCTTGAATACATTAGCATGGAATAATAATATAGGACCTGAGTTCTATTTTGTTGGTTTCTAGAGCTTAGGTAATGATTAATAGGGACACTTGGGGCCATTCGTATTAACGCGTCAGAGGTGAAATTCTTGGATTGCGTTACGACGAACTACTGCGAAAGCATTTGGCAAGGATGTTTTCATTG	Eukaryota	Alveolata	Dinoflagellata						0.985188942	>ASV_298
AGCTCCAATAGCGTATATTAAAGTTGTTGCAGTTAAAAAGCTCGTAGTTGGATTTCGGAGTGGGCCAGTTGGTCCGCCGCAAGGTGTGTTACTGACTGGTTTGCTCTTCTTCGCAAAGACTGCGTGTGCTCTTTGTTGAGTGTGCGTAGGATTTACGACGTTTACTTTGAAAAAATTAGAGTGTTCAAAGCAGGCTATTGCTTGAATACATGAGCATGGAATAATGGAATAGGACTTTGGTCCCATTTTGTTGGTTTCTAGGACCGAAGTAATGATTAAGAGGGACAATTGGGGGCATCCGTATTTCGTTGTCAGAGGTGAAATTCTTGGATTTACGAAAGACGAACAACTGCGAAAGCACTTGCCAAGAGTGTTTTCATTA	Eukaryota	Opisthokonta	Metazoa	Cnidaria	Cnidaria_X	Hydrozoa			0.999999515	>ASV_299
AGCTCCAATAGCGTATATTAAAGTTGTTGCGGTTAAAAAGCTCGTAGTTGGAGTTCTGCCAGGTGCCGTCTGTCCGCCCCAGTGGTGAGTACGTGACGCGCATTTGGCCCTTTCAAGGGGAGCGTATCTGCACTTTACTGTGTGGTGCGGGATCCTTGACTTTTACTTTGAGGAAATAGGAGTGTTCCAAGCAGGCTCTCGTCGTGCACAGCTCAGCATGGAATAATAGCATTGGACCTCGATTCTAAGCTGTTGGTTGCCAGAAGCGAGGTAATGATGAAGAGGGATAGTTGGGGGCATTCGTATTTAACTGTCAGAGGTGAAATTCTTGGATTTGTTAAAGACGGACTACTGCGAAAGCATCTGCCATGGATGTTTTCATTG	Eukaryota	Alveolata	Dinoflagellata	Syndiniales	Dino-Group-I	Dino-Group-I-Clade-1	Dino-Group-I-Clade-1_X	Dino-Group-I-Clade-1_X_sp.	0.999998469	>ASV_300
AGCTCCAATAGCGTATATTAAAGTTGTTGCGGTTAAAAAGCTCGTAGTTGGATTTCTGCTGAGGATGACCGGTCCGCCCTCTGGGTGAGTATCTGGCTCAGCCTTGGCATCTTCCTGAAGAACGTTGCTGCACTTGACTGTGTGGTGCGGTATTTAGGACATTTACTTTGAGGAAATTAGAGTGTTTCAAGCAAGCGCACGCCTTGAATACATTAGCATGGAATAATAAGATAGGACCTCGGTTCTATTTTGTTGGTTTCTAGAGCTGAGGTAATGATTGATAGGGATAGTTGGGGGCATTCGTATTTAACTGTCAGAGGTGAAATTCTTGGATTTGTTAAAGACGGACTACTGCGAAAGCATTTGCCAAGGATGTTTTCATTG	Eukaryota	Alveolata	Dinoflagellata	Dinophyceae	Suessiales	Suessiales_X	Suessiales_XX	Suessiales_XX_sp.	0.986886907	>ASV_301
AGCTCCAATAGCGTATACTAAAGTTGTTGCAGTTAAAAAGCTCGTAGTCGAATGCAGGTTTCTTGTATAGCGCGGACGTCTAGGTGTAACTTAGATTAGTTTGCGCACAAGAACCTCCCTTGTGTGTCTCAGAGGAGCAAATATTTATTTATTTTGATCCATTTGCGACACACACATTACTGTGAACAAAATAGAGTGTTCATGGCAGGTCAATTTAGGCTTGAATACCTCAGCATGGAATAATAGAATAGGACTTCCGGTTCTATTTTGTTGGTTTTTGGAGCCGAAGTAATGATTAATAGGGATAGTTGGGGGCACTCGTACTCCGTTGTCAGAGGTGAAATTCTAGGATTGACGGAAGACGAACAACTGCGAAAGCATCTGCCAAGGATGTTTTCA…	Eukaryota	Opisthokonta	Fungi						0.964284955	>ASV_302
AGCTCCAATAGCGTATATTAAAGTTGTTGCGGTTAAAAAGCTCGTAGTTGGATTTCTGTTGAGGACGGCCGGTCCGCACTATGTGCGTGTATCTGGTTCGGCCTCGGCATCCTCTCGAAAGCCGTTTCTGCGCTTGATTGCGTGGTTCGGACTTCGGGACTTTTACTTTGAGGAAATTAGAGTGTTCACGGCAGGCAAGCGCCTTGAATATATTAGCATGGAATAATAATATAGGATCTTGGTCCTATTTTGTTGGTTTCTAGGGCTAAGATAATGATTAATAGGGACAATTGGGGGCATTCGTATTAACGCGTCAGAGGTGGAATTCTTGGATTGCGTTACGACGAACTACTGCGAAAGCATTTGCCAAGGATGTTTTCATTG	Eukaryota	Alveolata	Dinoflagellata	Syndiniales	Dino-Group-II	Dino-Group-II-Clade-2	Dino-Group-II-Clade-2_X	Dino-Group-II-Clade-2_X_sp.	0.738395008	>ASV_303
AGCTCCAATAGCGTATATTAAAGTTGTTGCGGTTAAAAAGCTCGTAGTTGGATTTCTGTTGAGGATGGGCGGTCCGCACTACGTGCGTGTATCTGTTACAGCCTCGGCATCCTCATGAAGAACAGTGCTGCTCTTAATTGCGTGGTCTGGAATTCATGACTTTTACTTTGAGGAAATTAGAGTGTTCACTGCAAGCAATCGCTTTGAATACATTAGCATGGAATAATAATATAGGACCTTGGTACTATTTTGTTGGTTTCTAGAACTAAGGTAATGATTAATAGGGATAATTGGGGGCATTCGTATTAACGCGTCAGAGGTGGAATTCTTGGATTGCGTTACGACGAACTACTGCGAAAGCATTTGCCAAGGATGTTTTCATTG	Eukaryota	Alveolata	Dinoflagellata	Syndiniales	Dino-Group-II	Dino-Group-II-Clade-20	Dino-Group-II-Clade-20_X	Dino-Group-II-Clade-20_X_sp.	0.706333921	>ASV_304
AGCTCCAATAGCGTATATTAAAGTTGTTGCAGTTAAAAAGCTCGTAGTTGGATTTCTGGTGGGGACGTTTGGCCGGCCGTAACGGTTTGCGCTGAAATGTTCTTCGCCATCCTTGACGAATACTGGTTCGCCATTAAGTTGTGTGGGCTTGGAGTCGTCATCGTTTACTGTGAAAAAATTAGAGTGTTCAAAGCAGGCTTATGCCGTTGAATACATTAGCATGGAATAATAAGATAGGACCCTGGTACTATTTTGTTGGTTTGCGTACCTAGGTAATGATTAATAGGGACAGTTGGGGGTATTTGTATTCCGTTGTCAGAGGTGAAATTCTTGGATTTACGGAAGACAAACTACTGCGAAAGCATTTACCAAGGATGTTTTCATTA	Eukaryota	Stramenopiles	Ochrophyta	Bolidophyceae	Parmales	Triparmaceae	Triparma		0.999999955	>ASV_305
AGCTCCAATAGCGTATATTAAAGTTGTTGCAGTTAAAAAGCTCGTAGTTGGATTTCTGGCAGGAGCGACCGGTCGCGCACTCTGTGCGTGAACTTGTGTTGTCTCTGGCCATCCTCGGGGAGATCCTGTTTGGCATTAAGTTGTCGGGCAGGGGATACCCGTCGTTTACTGTGAAAAAATTAGAGTGTTTAAAGCAGGCTTATGCCGTTGAATATATTAGCATGGAATAATAAGATAGGACTTCGGAACTATTTTGTTGGTTTGCGTTACGAAGTAATGATTAATAGGGACAGTTGGGGGTATTCGTATTTCATTGTCAGAGGTGAAATTCTTGGATTTCTGAAAGACGAACTACTGCGAAAGCATTTACCAAGGATGTTTTCATTA	Eukaryota	Stramenopiles	Ochrophyta	Bacillariophyta	Bacillariophyta_X	Polar-centric-Mediophyceae	Thalassiosira		0.825583099	>ASV_306
AGCTCCAATAGCGTATATTAAAGTTGTTGTGGTTAAAAAGCTCGTAGTTGGATCTCGGCGGACTGAGGGCGGTTTGCTTGCTAGTATTACTGCCCTATAGTCCGTAGTTTTGCCAGAGGTTTCGAGGTGCTCTTAATCGAGTGTCCCGGGATGCTGGCAGGTTTACTTTGAAAAAATTAGAGTGCTCAAAGCAGGCTATTACGCCTGAATATTCGTGCATGGAATAATAGAATAGGAAGTCGTTTCTATTTTGTTGGTTTTCGGAAATCGACTTAATGATTAATAGGGACAGTCGGGGGCATTTGTATTCAAACGACAGAGGTGAAATTCTTGGACCGTTTGAAGACAAACTACTGCGAAAGCATTTGCCAAGAATGTTTTCATCA	Eukaryota	Opisthokonta	Metazoa	Arthropoda	Crustacea	Maxillopoda	Calanus		0.995317225	>ASV_307
AGCTCCAGTAGCGTATATTAATGTTGTTGCAGTTAAAAAGCTCGTAGTTGGATTTCTAGCCGACGTTAGTGGTCCCCAACGCTCAGCGTAGGGCGTACCGCACGCGTCGTCTATCCTATCAGTTTGTCTGGTTTCGGCCGGGCTGACTGGTTCTTTTACTTTGAAAAAATTAGAGTGTTTAAAGCAGGCTTGCGCAATGAATACATTAGCATGGAATAATAATATAGGACTTCGGTCTCTACTTTATTGGTTCTGGAGTTGAAGTAATGATTGATAGGGATAGTTGGGGGTGCTAGTATTGAGTGGCCAGAGGTGAAATTCTTAGATTCACTCAAGACTAACTTATGCGAAAGCATTCACCAAGGATGTCTTCTTTA	Eukaryota	Rhizaria	Cercozoa	Filosa-Imbricatea	Filosa-Imbricatea_X	Novel-clade-2	Novel-clade-2_X	Novel-clade-2_X_sp.	0.997348475	>ASV_308
AGCTCCAATAGCGTATATTAAAGTTGTTGCGGTTAAAAAGCTCGTAGTTGGATTTCTGCTGAGGATGACCGGTCCGCCCTCTGGGTGAGTATCTGGTTCAGCCTGGGCATCTTCTTGGAGAACGTAGCTGCACTTGATTGTGTGGTGCGGTATTCAAGACTTTTACTTTGAGGAAATTAGAGTGTTTCAAGCAGGCCCACGCCTTGAATACATTAGCATGGAATAATAAGATAGGACCTTGGTTCTATTTTGTTGGTTTCTAGAGCTGAGGTAATGATTAATAGGGATAGTTGGGGGCATTCGTATTTAACTGTCAGAGGTGAAATTCTTGGATTTGTTAAAGACGGACTACTGCGAAAGCATTTGCCAAGGATGTTTTCATTG	Eukaryota	Alveolata	Dinoflagellata	Dinophyceae	Dinophyceae_X	Dinophyceae_XX	Dinophyceae_XXX	Dinophyceae_XXX_sp.	0.983211892	>ASV_309
AGCTCCAAGAGCGTATATTAAAGTTGTTGCAGTTAAAAAGCTCGTAGTTGGATTTCTGGTACAATGCGCCTGGCCCGCGGCAGTAATGCCTGTGAGTGCCGGTGCGCGTTGGCCATCCTTCTAGAAAACGTTTCTACCATTAACTTGGCTGGACTCGCGATCTAGATCTTTTACTTTGAAAAAATTAGAGTGTTCAAAGCAGGCTTTTGCTGTGAATACATTAGCATGGAATAATAATCTAGGACTTCGGTTTTATTTTGTTGGTTTCTAAAATTGAAGTAATGATTGATAGGGATAGTTGGGGGTGCTAGTATTGGCCGGCCAGAGGTGAAATTCTTGGATTCGGTCAAGACTAACTTATGCGAAAGCATTCACCAAGGATGTCTTCTTTA	Eukaryota	Rhizaria	Cercozoa	Filosa-Thecofilosea	Cryomonadida	Protaspa-lineage	Protaspa	Protaspa_grandis	0.907356	>ASV_310
AGCTCTAATAGCGTATATTAAAGTTGTTGCAGTTAAAAAGCTCGTAGTCGGATGTCGGGCTCGGGCAAGCTGTCGGCCTTTGGTCGGACGGCAGGCTCGGGTCTTTCTGCCTGAGGAACCCGGTTGCTTTAACGAGCTGCCGGTGGACGCAGGTCGTTTACTTTGAAAAAATTAGAGTGTTCAAAGCAGGCTAGCGCTTGAATACATTAGCATGGAATAATGGAATAGGACTTTGGTGCTATTTTGTTGGTTTATGGGACCGAAGTAATGATTAACAGGGACAGTTGGGGCCGTTTATATTTCGTTGTCAGAGGTGAAATTCTTGGATTTACGAAAGATAAACTTCTGCGAAAGCATTCGGCAAGGATGTTTTCATTA	Eukaryota	Hacrobia	Cryptophyta	Cryptophyceae	Cryptomonadales	Cryptomonadales_X			0.999999996	>ASV_311
AGCTCCAATAGCGTATATTAAAGTTGTTGCGGTTAAAAAGCTCGTAGTTGGATTTCTGTTGAGGTCGGGCGGTGTACACCTCGTGTATTATTTGCTCCGGTCTCGGCATCCTCTTGGGGAACGTTTCAGGACTTTATTGGACTGGGCGAGATTCAAGACTTTTACTTTGAGGAAATTAGAGTGTTCACGGCAGGCAAGTGCTTTGAATACATTAGCATGGAATAATAATATAGGACCTTCGTTCTATTTTGTTGGTTTCTAGAACTTAGGTAATGATTAATAGGGACAATTGGGGGCATTCGTATTAACGCGTCAGAGGTGGAATTCTTGGATTGCGTTACGACGAACTACTGCGAAAGCATTTGCCAAAGATGTTTTCATTG	Eukaryota	Alveolata	Dinoflagellata	Syndiniales	Dino-Group-II	Dino-Group-II-Clade-6	Dino-Group-II-Clade-6_X	Dino-Group-II-Clade-6_X_sp.	0.99992678	>ASV_312
AGCTCCAATAGCGTATATTAAAGTTGTTGCAGTTAAAAAGCTCGTAGTTGGATTTCTGGTGGGGCTGTCGGCCTGGCTCCGAAAGGGGTCGTGGTTAGTACACGCCTGGCCATCCTCGGGGGAAGCTTGGCTGGCATTAAGTTGTCGGCGGAGTGACGCTCGTCGTTTACTGTGAACAAATTAGAGTGTTCAAAGCAGGCTTAGGCCGTTGAATACATTAGCATGGAATAATGAGATAGGACTTTGGTGGTCTATTTTGTTGGTTTGCACGCCGAAGTAATGATTAATAGGGGCGGTTGGGGGTATTCGTATTCAATTGTCAGAGGTGAAATTCTTGGATTTATGGAAGACGAACTACTGCGAAAGCATTTACCAAGGATGTTTTCATTA	Eukaryota	Stramenopiles	Ochrophyta	Dictyochophyceae	Dictyochophyceae_X	Dictyochophyceae_XX	Dictyochophyceae_XXX	Dictyochophyceae_XXX_sp.	0.884134591	>ASV_313
AGCTCCAATAGCGTATATTAAAGTTGTTGCAGTTAAAAAGCTCGTAGTCGGATTTTGGCATCACGCCGAACTGTCTGCCGATTGGTAAGTACGGTTTGGCGGGTGCTTCCTTCCGGAGGCTCGTTCCCTTCTTCATTGAAGGGTTCGTTGGTTCCGGGTCTTTTACTTTGAGAAAATTAGAGTGTTCAAAGCAGGCCTATGCTCTGAATAGGTTAGCATGGAATAATAGAATAGGACTTTGGTTCTATTTTGTTGGTTTCTAGGACCGAAGTAATGATTAATAGGGACAGTTGGGGGCATTCATATTCCATTGTCAGAGGTGAAATTCTTGGATTAACGGAAGATGAACTTCTGCGAAAGCATCTGCCAAGGATGTTTTCATTA	Eukaryota	Hacrobia	Picozoa	Picozoa_X	Picozoa_XX	Picozoa_XXX	Picomonas	Picomonas_judraskeda	0.999954986	>ASV_314
AGCTCCAATAGCGTATATTAAAGTTGTTGCGGTTAAAAAGCTCGTAGTTGGATTTCTGTTGAAAGCGGCCGGTCCCTACTCCGTAGGCGTATCTGGTTCGCTTTTAGCATCCTTGCAGGGAACGTCGCTGCCCTTCATTGAGTGGCACGGTATCTGCAACTTTTACTTTGAGGAAATTAGAGTGTTTACGGCAGGCAGTCGCCTTGAATATATTAGCATGGAATAATAATATAGGACCTTGGTTCTATTTTGTTGGTTTCTAGAGCTGAGGTAATGATTAATAGGGATATTTGGGGGTATTTGTATTACACGGTCAGAGGTGGAATTCTTGGATTCGTGTACGACAAACTACTGCGAAAGCATTTATCAAGGATGTTTTCATTG	Eukaryota	Alveolata	Dinoflagellata						0.906178667	>ASV_315
AGCTCCAATAGCGTATATTAAAGTTGTTGCAGTTAAAAAGCTCGTAGTTGGATTTCTGGCGTCGCCGCCCGGTTGGCCTCGAAAGGGGTATGTACTGGGGCGCGCGTTGCCATCCTCGGGGGAAGGTCGTCTGGCATTAAGTTGTCGGACGGTCGACGCTCGTCGTTTACTGTGAACAAATTAGAGTGTTCAAAGCAGGCTTAGGCCGTTGAATACATTAGCATGGAATAATGAGATAGGACTTTGGTGGTCTATTTTGTTGGTTTGCACGCCGAAGTAATGATTAATAGGGGCGGTTGGGGGTATTCGTATTCAATTGTCAGAGGTGAAATTCTTGGATTTATGGAAGACGAACTACTGCGAAAGCATTTACCAAGGATGTTTTCATCA	Eukaryota	Stramenopiles	Ochrophyta	Dictyochophyceae	Dictyochophyceae_X	Florenciellales	Pseudochattonella	Pseudochattonella_sp.	0.772488297	>ASV_316
AGCTCCAATAGCGTATATTAAAGTTGTTGCGGTTAAAAAGCTCGTAGTTGGATTTCTGTCGAAGACTGCCGGTCCGCTCTATGAGCGTGTATCTGGTTAGGCTTTGGCATCCTCTTGAAGAACGTTGCTGTGCTTAATTGCATGGTGCGGAATTCAAGACTTTTACTTTGAGGAAATTAGAGTGTTCACGGCAGGCAAGCGCCTTGAATATATTAGCATGGAATAATAATATAGGATCGCGATTCTATTTTGTTGGTTTCTAGAATCACGATAATGATTAATAGGGATAATTGGGGGCATTTGTATTAACGCGTCAGAGGTGGAATTCTTGGATTGCGTTACGACAAACTACTGCGAAAGCATTTGCCAAGGATGTTTTCATTG	Eukaryota	Alveolata	Dinoflagellata	Syndiniales	Dino-Group-II	Dino-Group-II-Clade-10-and-11	Dino-Group-II-Clade-10-and-11_X	Dino-Group-II-Clade-10-and-11_X_sp.	0.99998931	>ASV_317
AGCTCCAATAGCGTATATTAATGTTGTTGCAGTTAAAAAGCTCGTAGTTGGATTCCTGGCACGGGGTAGCCGGTCCGCCTTGCAAAAGGTGCGCACTGCGCGGCCTCGGCCATCCTTGGGAAGAGCGGTCCTGGCATTAAGTTGTCGGGGTCGGGATTCCCGACGTTTACTGTGAAAAAATCAGAGTGTTCAACGCAGGCTTACGCCTTGAATACATTAGCATGGAATAATGAGATAGGACCTTGGCGGTCTATTTTGTTGGTTTGCACGCCGAGGTAATGATTAAAAGGGACGGTTGGGGTTCTTCGTATTCAATTGTCAGAGGTGAAATTCTTGGATTTATGGAAGACGAACTGCTGCGAAAGCGTCGAACAAGGACGTTCTCATCA	Eukaryota	Stramenopiles	Ochrophyta	Pelagophyceae	Pelagophyceae_X	Pelagophyceae_XX	Pelagophyceae_XXX	Pelagophyceae_XXX_sp.	0.999406726	>ASV_318
AGCTCCAATAGCGTATATTAAAGTTGTTGCAGTTAAAAAGCTCGTAGTTGGATCTCAGGTCCCGGCTCGCGGTTCGCCTCGCGGCGTCTACTGCCCGTTCGGACCCACCCGCCGGTTTTCCCTTGGTGCTCTTCGTTGAGTGTCTCGGGTGGCCGGAACGTTTACTTTGAAAAAATTAGAGTGTTCAAAGCAGGCATTTCGCCTGAATAATGGTGCATGGAATAATGGAATAGGACCTCGGTTCTATTTTGTTGGTTTTCGGAACTCGAGGTAATGATTAAGAGGGACAGACGGGGGCATTCGTATTGCGGTGTTAGAGGTGAAATTCTTGGATCGCCGCAAGACGAACTACTGCGAAAGCATTTGCCAAGAATGTTTTCATTA	Eukaryota	Opisthokonta	Metazoa	Annelida	Annelida_X	Annelida_XX	Lopadorrhynchus	Lopadorrhynchus_sp.	0.894014437	>ASV_319
AGCTCCAATAGCGTATATTAAAGTTGTTGCAGTTAAAAAGCTCGTAGTTGGATTTCTGGTCGGGGCGACCGGTCGGCGTCCTTTGTGGCGTGTGCACTGTTGTCGGCCCCGACCATCCTGGCGGAAAAGGTGTCTGGCCTTCATTGGTCGGAGACGGGATCCGCCACGTTTACTGTGAAAAAATTAGAGTGTTTAAAGCAGGCGATCGCTGTGAATACATTAGCATGGAATAATGAGATAGGACTTTGGTACTATTTTGTTGGTTTGCGCACCAAGGTAATGATTAATAGGGATAGTTGGGGGTATTCATATTCAATTGTCAGAGGTGAAATTCTTGGATTTATGGAAGATGAACTTATGCGAAAGCATTTACCAAGGATGTTTTCATTA	Eukaryota	Stramenopiles	Sagenista	MAST-8	MAST-8D	MAST-8D_X	MAST-8D_XX	MAST-8D_XX_sp.	0.986738571	>ASV_320
AGCTCCAATAGCGTATATTAAAGTTGTTGCGGTTAAAAAGCTCGTAGTTGGATTTCTGCCGAGGACGACCGGTCCGCCCTCTGGGTGAGCATCTGGCTCGACCTGGGCATCTTCTTGGAGAACGTAGCTGCACTTGATTGTGTGGTGCGGTATCCAGGACTTTTACTTTGAGGAAATTAGAGTGTTTCAAGCAGGCACACGCCTTGAATACATTAGCATGGAATAATAAGATAGGACCTCGGTTCTATTTTGTTGGTTTCTAGAGCTGAGGTAATGATTAATAGGGATAGTTGGGGGCATTCGTATTTAACTGTCAGAGGTGAAATTCTTGGATTTGTTAAAGACGGACTACTGCGAAAGCATTTGCCAAGGATGTTTTCATTG	Eukaryota	Alveolata	Dinoflagellata	Dinophyceae	Dinophyceae_X	Dinophyceae_XX	Dinophyceae_XXX	Dinophyceae_XXX_sp.	0.988906988	>ASV_321
AGCTCCAATAGCGTATATTAAAGTTGTTGCAGTTAAAAAGCTCGTAGTTGGATTTCTGGTAGGAGGTTAGGGCGCACTGTCGTGATGCCCGCGTCTTCTGCCATCCTTCTGTTAACCCTTCAGGGCGTTCGTTCGTCGGTTGGGGGCTCAGATATTTTACCTTGAGAAAATTAGAGTGTTTCAGGCAGGCTTGTGCCCGGATACATTAGCATGGAATAATGGAATAGGACTTTAGCCTCTTCTGTTGGTCTGAGGGGTTGGAGTAATGATTAATAGGGATAGTTGGGGGCATTAGTACTTAACTGTCAGAGGTGAAATTCTCGGATTTGTTAAAGACTAACTTATGCGAAAGCATTTGCCAAGGATGTTTTCATCA	Eukaryota	Alveolata	Ciliophora	Spirotrichea	Tintinnida	Xystonellidae	Parafavella	Parafavella_parumdentata	0.937434842	>ASV_322
AGCTCCAATAGCGTATACTAAAGTTGTTGCAGTTAAAAAGCTCGTAGTTGAATTTCTGGTCGTGGCGACCGGTCCGCCCCTCACGGGGTGTGCACCTGGTGTCTGCGTCCATCCTCGGGGAGAGCGCGTCTGGCATTCAGTTGTCGGGCGCGGGATCCTCGTCATTTACTGTGAGCAAAATAGAGTGTTCAAAGCAGGCTTAGGCCGTTGAATACATTAGCATGGAATAATAAGATAGGACCTTGGTCTATTTTGTTGGTTTGCATTCCAAGGTAATGATTAATAGGGATAGTTGGGGGTATTCGTATTCAATTGTCAGAGGTGAAATTCTTGGATTTATGGAAGACGAACTACTGCGAAAGCATTTACCAAGGATGTTTTCATTA	Eukaryota	Stramenopiles	Ochrophyta	Chrysophyceae	Chrysophyceae_X	Chrysophyceae_Clade-F	Paraphysomonas	Paraphysomonas_imperforata	0.959700496	>ASV_323
AGCTCCAATAGCGTATATTAAAGTTGTTGCGGTTAAAAAGCTCGTAGTTGGATTTCTGCTGAGGACGACTGGTCCGCCCTCCGGGTGAGCATCTGGTTCGGCCTTGGCATCTTCTTGGTGAACGTATCTGCACTTGACTGTGTGGTGCGGTACCCAGGACTTTTACTTTGAGGAAATTAGAGTGTTTCAAGCAGGCATACGCCTTGAATACATTAGCATGGAATAATAAGATAGGACCTCGGTTCTATTTTGTTGGTTTCTAGAGCTGAGGTAATGATTAATAGGGATAGTTGGGGGCATTCGTATTTAACTGTCAGAGGTGAAATTCTTGGATTTGTTAAAGACGGACTACTGCGAAAGCATTTGCCAAGGATGTTTTCATTG	Eukaryota	Alveolata	Dinoflagellata	Dinophyceae	Dinophyceae_X	Dinophyceae_XX	Dinophyceae_XXX	Dinophyceae_XXX_sp.	0.997087957	>ASV_324
AGCTCCAATAGCGTATATTAAAGTTGTTGCAGTTAAAAAGCTCGTAGTTGGATTTCTGGCCGAGTGTCCCCCGGCCAGCATGACGTTTGGTCCTGGGCGCTCTGCCATCCTTCTGTCAACCTTCGCCTCGTTCATTCGTGGCGCTGGGGCTCAGATATTTTACCTTGAGAAAATTAGAGTGTTTCAGGCAGGCTTTCGCCGGAATACATTAGCATGGAATAATGGAAAAGGACTTCAACCTCTTCTGTTGGTCTGAGAGGCTGTAGTAATGATTAATAGGGATAGTTGGGGGCATTAGTACTTAACTGTCAGAGGTGAAATTCTCCGATTTGTTAAAGACTAACTTATGCGAAAGCATTTGCCAAGGATGTTTTCATTA	Eukaryota	Alveolata	Ciliophora	Spirotrichea	Choreotrichida	Leegaardiellidae_B	Leegaardiella	Leegaardiella_sp.	0.999999995	>ASV_325
AGCTCCAATAGCGTATATTAAAGTTGTTGCAGTTAAAAAGCTCGTAGTTGGATTTGTGGTGTGTCCAGTCGGCCTTTGCTCTTTGAGTGATTGTGCTGTACTGGTCTGCCATGTTTGGGTGGAATCTGTGTGGCATTAAGTTGTCGTGCAGGGGATGCCCATCGTTTACTGTGAAAAAATTAGAGTGTTCAAAGCAGGCTTATGCCGTTGAATATATTAGCATGGAATAATAATATAGGACCTTGGTACTATTTTGTTGGTTTGCGCACTAAGGTAATGATTAAGAGGGACAGTTGGGGGTATTTGTATTCCATTGTCAGAGGTGAAATTCTTGGATTTTTGGAAGACAAACTACTGCGAAAGCATTTACCAAGGATGTTTTCATTA	Eukaryota	Stramenopiles	Ochrophyta	Bacillariophyta	Bacillariophyta_X	Raphid-pennate	Pseudo-nitzschia		0.768801947	>ASV_326
AGCTCCAATAGCGTATATTAATGTTGTTGCAGTTAAAAAGCTCGTAGTTGGATTTCTGGTGGGGTTGTCGGCCTGGCTCCGAAAGGGGTCGTGGCTTGTACACACCTTGCCATCCTCGGGGGTAGCTTTGCTGGCATTAAGTTGTCGGCGGAGTGACGCTCGTCGTTTACTGTGAACAAATTAGAGTGTTCAAAGCAGGCTTAGGCCGTTGAATACATTAGCATGGAATAATAAGATAGGACTTTGGTGGTCTATTTTGTTGGTTTGCACGCCGAAGTAATGATTAATAGGGGCGGTTGGGGGTATTCGTATTCAATTGTCAGAGGTGAAATTCTTGGATTTATGGAAGACGAACTACTGCGAAAGCATTTACCAAGGATGTTTTCATTA	Eukaryota	Stramenopiles	Ochrophyta	Dictyochophyceae	Dictyochophyceae_X	Dictyochophyceae_XX	Dictyochophyceae_XXX	Dictyochophyceae_XXX_sp.	0.924935205	>ASV_327
AGCTCCAATAGCGTATATTAAAGTTGTTGCGGTTAAAAAGCTCGTAGTTGGATTTCTGCTGAGGACGACCGGTCCGCCCTTCGGGTGAGTATCTGGTTTGGCCTTGGCATCTTCTTGGTGAACGTATCTGCACTTGACTGTGTGGTGCGGTACCCAGGACTTTTACTTTGAGGAAATTAGAGTGTTTCAAGCAGGCATACGCCTTGAATACATTAGCATGGAATAATAAGATAGGACCTCGGTTCTATTTTGTTGGTTTCTAGAGCTGAGGTAATGATTAATAGGGATAGTTGGGGGCATTCGTATTTAACTGTCAGAGGTGAAATTCTTGGATTTGTTAAAGACGGACTACTGCGAAAGCATTTGCCAAGGATGTTTTCATTG	Eukaryota	Alveolata	Dinoflagellata	Dinophyceae	Dinophyceae_X	Dinophyceae_XX	Dinophyceae_XXX	Dinophyceae_XXX_sp.	0.998223603	>ASV_328
AGCTCCAATAGCGTATATTAAAGTTGTTGCGGTTAAAAAGCTCGTAGTTGGATTTCTGCTGAGGACGACCGGTCCGCCCTCTGGGTGAGTATCTGGCTCGGCCTGGGCATCTTCTTGGAGAACGTATCTGCACTTGACTGTGTGGTGCGGTATCCAGGACTTTTACTTTGAGGAAATTAGAGTGTTTCAAGCAGGCACACGCCTTGAATACATTAGCATGGAATAATAAGATAGGACCTCGGTTCTATTTTGTTGGTTTCTAGAGCTGAGGTAATGATTAATAGGGATAGTTGGGGGCATTCGTATTTAACTGTCAGAGGTGAAATTCTTGGATTTGTTAAAGACGGACTACTGCGAAAGCATTTGCCAAGGATGTTTTCATTG	Eukaryota	Alveolata	Dinoflagellata	Dinophyceae	Dinophyceae_X	Dinophyceae_XX	Dinophyceae_XXX	Dinophyceae_XXX_sp.	0.868034568	>ASV_329
AGCTCCAATAGCGTATATTAAAGTTGTTGCGGTTAAAAAGCTCGTAGTTGGATTTCTTCCAGGGGCAGTCGGTCCACACTATGTGTGCGTATCTGATTTGACTTTGGAATCCTCTTGGGGAACATTTGTGCGCTTCATTGCGTGCTATGGTATTCAAGACTTTTACTTTGAGGAAATTAGAGTGTTCACGGCAGGCAATCGCCCTGAATACATTAGCATGGAATAATAATATAGGACTTTGGTTCTATTTTGTTGGTTTCTAGAGCTAAAGTAATGATTAATAGGGACACTTGGGGGCATTCGTATTATCACGTCAGAGGTGGAATTCTTGGATTGTGTTACGACGAACTACTGCGAAAGCATTTGCCAAGGATGTTTTCATTG	Eukaryota	Alveolata	Dinoflagellata	Syndiniales	Dino-Group-II				0.998029149	>ASV_330
AGCTCCAATAGCGTATATTTAAGTTGTTGCAGTTAAAAAGCTCGTAGTCGGATTTTGGCTGAGAACGGTCGGTCCGCCGTTAGGTGTGCACTGACTGGTCTCAGCTTCCTGGTGAGGAGGTGTGCTTCACGGCCACTTAGTCACCGTGGTTACTTTGAAAAAATTAGAGTGTTCAAAGCGGGCTTACGCTTGAATATATTAGCATGGAATAACACCATAGGACTCCTGTCCTATTTCGTTGGTCTCGGGACGGGAGTAATGATTAAGAGGAACAGTTGGGGGCATTCGTATTTCATTGTCAGAGGTGAAATTCTTGGATTTATGAAAGACGAACTTCTGCGAAAGCATTTGCCAAGGATGTTTTCATTG	Eukaryota	Archaeplastida	Chlorophyta	Mamiellophyceae	Mamiellales	Bathycoccaceae	Ostreococcus	Ostreococcus_tauri	0.974932174	>ASV_331
AGCTCCAATAGCGTATATTAAAGTTGTTGCGGTAAAAAAGCTCGTAGTTGGATTTCTGTTGAGGACGACCGGTCCACTCCACGAGTGCGCATCTGGTTCGGCCTTAGCATCTTCTCGTTGGACGTTGATGTGCTTGATTGCATGTTGCGGACTACGGGACTTTTACTTTGAGGAAATTAGAGTGTTCACGGCAGGCTTTCGCCCGAATATATTAGCATGGAATAATACTATAGGATTTTGTTCCTATTTTGTTGGTTTCTAGGAACGAAATAATGATTAATAGGGACAATTGGGGGCATTCGTACTGGCACGTCAGAGGTGGAATTCTTGGATTGTGCTATGACGAACTACTGCGAAAGCATTTGCCAAGGATGTTTTCATTG	Eukaryota	Alveolata	Dinoflagellata	Syndiniales	Dino-Group-II	Dino-Group-II-Clade-1	Dino-Group-II-Clade-1_X	Dino-Group-II-Clade-1_X_sp.	0.982545949	>ASV_332
AGCTCCAATAGCGTATACTAAAGTTGTTGCAGTTAAAAAGCTCGTAGTCGAATGCAGGTTCTTTTGTTACGTGAACTCGTAGGTGTAACTTATGTAGTTTGTGTACAAAGACCTCCCTCGTATGAAACGATTTTTCTGATTTTCAGGAAGATACGGTCATACGCATTACTGTGAACAAAATAGAGTGTTCATGGCAGGCCAATTAGGCTTGAATACCTCAGCATGGAATAATAGAATAGGACTTCCGGTTCTATTTTGTTGGTTTTTGGAGCCGAAGTAATGATTAATAGGGATAGTTGGGGGCACTCGTACTCCGTTGTCAGAGGTGAAATTCTTGGATTGACGGAAGACGAACAACTGCGAAAGCATCTGCCAAGGATGTTTTCATTG	Eukaryota	Opisthokonta	Fungi						0.980683519	>ASV_333
AGCTCCAATAGCGTATATTAAAGTTGTTGCAGTTAAAAAGCTCGTAGTTGGATTTGTGGTGTGTCCAGTCGGCCTTTGCTCTTTGAGTGATAGTGCTGAACTGGTCTGCCATGTTTGGGTGGAATCTGTGTGGCATTAAGTTGTCGTGCAGGGGATGCCCATCGTTTACTGTGAAAAAATTAGAGTGTTCAAAGCAGGCTTATGCCTTGAATATATTAGCATGGAATAATAATATAGGACCTTAGTACTATTTTGTTGGTTTGCGCACTGAGGTAATGATTAAGAGGGACAGTTGGGGGTATTTGTATTCCATTGTCAGAGGTGAAATTCTTGGATTTTTGGAAGACAAACTACTGCGAAAGCATTTACCAAGGATGTTTTCATCA	Eukaryota	Stramenopiles	Ochrophyta	Bacillariophyta	Bacillariophyta_X	Raphid-pennate			0.999905787	>ASV_334
AGCTCCAATAGCGTATATTTAAGTTGTTGCAGTTAAAAAGCTCGTAGTTGGATTTCGGATGAATGAGACCGGTCCGCCGTTTTGGTGTGCACTGGTTTCGTCCATCTTGCTGTCGGGGACGCGCTCCTGGACTTTATTGGCTGGGACGTGGAGTCGGCGAAGTTACTTTGAAAAAATTAGAGTGTTCAAAGCAGGCTTATGCTCTGAATACATTAGCATGGAATAACGCGATAGGACTCTGGTCTTATTGTGTTGGTCTTCGAGACCGGAGTAATGATTAAGAGGGACAGTTGGGGGCATTCGTATTTCATTGTCAGAGGTGAAATTCTTGGATTTATGAAAGACGAACTTCTGCGAAAGCATTTGCCAAGGATGTTTTCATTA	Eukaryota	Archaeplastida	Chlorophyta	Pyramimonadales	Pyramimonadales_X	Pyramimonadales_XX			0.964323178	>ASV_335
AGCTCCAATAGCGTATATTAAAGTTGTTGCGGTTAAAAAGCTCGTAGTTGGATTTCTGCTGAGGACGACCGGTCCGCCCTCTGGGTGAGTATTTGGCTTTGCCTCGGCATCCTCTTGGAGAACGTAACTGCACTTGACTGTGTGGTACGGTATCCAGGACTTTTACTTTGAGGAAATTAGAGTGTTTCAAGCAGGCACACGCCTTGAATACATTAGCATGGAATAATAAGATAGGACCTTGGTTCTATTTTGTTGGTTTCTAGAGCTGAGGTAATGATTAATAGGGATAGTTGGGGGCATTCGTATTTAACTGTCAGAGGTGAAATTCTTGGATTTGTTAAAGACGGACTACTGCGAAAGCATTTGCCAAGGATGTTTTCATTG	Eukaryota	Alveolata	Dinoflagellata	Dinophyceae	Dinophyceae_X	Dinophyceae_XX	Dinophyceae_XXX	Dinophyceae_XXX_sp.	0.950607268	>ASV_336
AGCTCCAATAGCGTATATTAAAGTTGTTGCAGTTAAAAAGCTCGTAGTTGGATTTCTGGCAGGAGCGACCGGTCATGCACTCTGTGCGTGAACTCGTGTTGTCTCTGGCCATCCTCGGGGAGATCCTGTTTGGCATTAAGTTGTCGGGCAGGGGATACCCGTCGTTTACTGTGAGAAAATTAGAGTGTTTAAAGCAGGCTTATGCCGTTGAATATATTAGCATGGAATAATAAGATAGGACTTCGGAACTATTTTGTTGGTTTGCGTTACGAAGTAATGATTAATAGGGACAGTTGGGGGTATTCGTATTTCGTTGTCAGAGGTGAAATTCTTGGATTTCCGAAAGACGAACTACTGCGAAAGCATTTACCAAGGATGTTTTCATCA	Eukaryota	Stramenopiles	Ochrophyta	Bacillariophyta	Bacillariophyta_X	Polar-centric-Mediophyceae	Thalassiosira		0.851756073	>ASV_337
AGCTCCAATAGCGTATATTAAAGTTGTTGCGGTTAAAAAGCTCGTAGTTGGATTTCTGCGGGGGACGAACGGTCCACCTTATGGGTGAGTATCTGTCAGGCCCTTGCATCCTCGTGGGGAACGTCGCTGCGCTTTATTGCGTGGTACGGAATCCACGACTTTTACTTTGAGGAAATTAGAGTGTTCACGGCAGGCAAACGCCCTGAATATGTTAGCATGGAATAATAATATAGGACTTTGGTTTTATTTTGTTGGTTTCTAGAACTAAAGTAATGATAAATAGGGACAGTTGGGGGTATTTGTATTAATGCGTCAGAGGTGGAATTCTTGGATTGCATTACGACAAACTACTGCGAAAGCATTTACCAAGGATGTTTTCATTG	Eukaryota	Alveolata	Dinoflagellata	Syndiniales	Dino-Group-II	Dino-Group-II-Clade-27	Dino-Group-II-Clade-27_X	Dino-Group-II-Clade-27_X_sp.	0.999984153	>ASV_338
AGCTCCAATAGCGTATATTTAAGTTGTTGCAGTTAAAAAGCTCGTAGTTGGATTTTGGGTCGGGGGTACCGGTCCGGTGTTTCACTGTGCACTGGTCTCCCCTTCCTTTCTGCCGGGGACGGCGTTTGCTCTTTACTGAGCGGCGTCGGAGTCGGCGTTGTTACTTTGAAAAAATTAGAGTGTTCAAAGCAAGCCATCGCTCTGAATACATTAGCATGGAATAACATGATAGGACTCTGGTCTTATTTTGTTGGTTTCCGAGACTGGAGTAATGATTAAGAGGGACAGTCGGGGGCATCCGTATTTCATTGTCAGAGGTGAAATTCTTGGATTTATGAAAGACGAACTTCTGCGAAAGCATTTGCCAAGGATGTTTTCATTA	Eukaryota	Archaeplastida	Chlorophyta	Palmophyllophyceae	Prasinococcales	Prasinococcales-Clade-B			0.999999656	>ASV_339
AGCTCCAAGAGCGTATATTAAAGTTGTTGCAGTTAAAAAGCTCGTAGTTGGATTTCTGGTACAATGCGCCTGGCCCGCGGCAGTAATGCCTGTGAGTGCCGGTGCGCGTTTGCCATCCTTCTAGAAAACGTTTCTACCCTTTACTGGGCCGGACTCGCGATCTAGATCTTTTACTTTGAAAAAATTAGAGTGTTCAAAGCAGGCTTTTGCTGTGAATACATTAGCATGGAATAATAATCTAGGACTTCGGTTTTATTTTGTTGGTTTCTAACACTGAAGTAATGATTGATAGGGATAGTTGGGGGTGCTAGTATTGGCCGGCCAGAGGTGAAATTCTTGGATTCGGTCAAGACTAACTTATGCGAAAGCATTCACCAAGGATGTCTTCTTTA	Eukaryota	Rhizaria	Cercozoa	Filosa-Thecofilosea	Cryomonadida	Protaspa-lineage	Protaspa	Protaspa_grandis	0.984572334	>ASV_340
AGCTCCAATAGCGTATATTAAAGTTGTTGCGGTTAAAAAGCTCGTAGTTGGATTTCTGCCGAGGACGACCGGTCCGCCCTCTGGGTGCGTATCTGGCTCGGCCTGGGCATCTTCTTGGAGAACGTATCTGCACTTGACTGTGTGGTGCGGTATCCAGGACTTTTACTTTGAGGAAATTAGAGTGTTTCAAGCAGGCATACGCCTTGAATACATTAGCATGGAATAATAAGATAGGACCTCGGTTCTATTTTGTTGGTTTCTAGAGCTGAGGTAATGATTAATAGGGATAGTTGGGGGCATTCGTATTTAACTGTCAGAGGTGAAATTCTTGGATTTGTTAAAGACGGACTACTGCGAAAGCATTTGCCAAGGATGTTTTCATTG	Eukaryota	Alveolata	Dinoflagellata	Dinophyceae	Dinophyceae_X	Dinophyceae_XX	Dinophyceae_XXX	Dinophyceae_XXX_sp.	0.986993383	>ASV_341
AGCTCCAATAGCGTATATTAAAGTTGTTGCGGTTAAAAAGCTCGTAGTTGGATTTCTGTTGAAGACGGCCGGTCCGCTCTATGAGCGTGTATCTGGTTCGGCTTTGGCATCCTCGTGGGGAACGTAACTGTGCTTGATTGCATGGTACGGTATTCACGACTTTTACTTTGAGGAAATTAGAGTGTTCACGGCAGGCAAGCGCCTTGAATATATTAGCATGGAATAATAATATAGGACTTTGGTTCTATTTTGTTGGTTTCTAGAACTAAAGTAATGATTAATAGGGATAATTGGGGGCATTTGTATTAACGCGTCAGAGGTGGAATTCTTGGATTGCGTTACGACAAACTACTGCGAAAGCATTTGCCAAGGATGTTTTCATTG	Eukaryota	Alveolata	Dinoflagellata	Syndiniales	Dino-Group-II	Dino-Group-II-Clade-10-and-11	Dino-Group-II-Clade-10-and-11_X	Dino-Group-II-Clade-10-and-11_X_sp.	0.999986384	>ASV_342
AGCTCCAATAGCGTATATTAAAGTTGTTGCAGTTAAAAAGCTCGTAGTTGGAGTTCAGATTGAGCTCGGCCGGTCGGCCTAATTGGTCAGAACTGGTTGACTCTGTCTTGTTTGTGGATCCCTCCGGAGTTAACTCTTCGGATGTGGAGTCCACATCGTTTACCTTGAAAAAATTAGAGTGTTCAAAGCAGGCGTTTGCTTGAATATATTAGCATGGAATAATGGAATAGGACGCTGGTTCTATTTTGTTGGTTTTGAGAACCAGAGTAATGATTAATAGGGACAGTTGGGGGCATTCATATTTCATTGTCAGAGGTGAAATTCTTGGATTTATGAAAGATGAACTTCTGCGAAAGCATTTGCCAAGGATGTTTTCATCA	Eukaryota	Hacrobia	Telonemia	Telonemia_X	Telonemia_XX	Telonemia-Group-2	Telonema-Group-2	Telonema_antarcticum	0.99999959	>ASV_343
AGCTCCAAGAGCGTATATTAAAGTTGTTGCAGTTAAAAAGCTCGTAGTTGGATTTCTGGTACAACGCGCCTGGCCCGCTTTTAGTGAGTGCCGGTGCGCGCTTGCCATCCTTCTAGAAAACGTTTCTACCTGGGCAACCGGGCCGGACTCGCGATCTAGATCTTTTACTTTGAAAAAATTAGAGTGTTTAAAGCAGGCTTTTGCTGTGAATACATTAGCATGGAATAATAATCTAGGACTTCGGTTCTATTTTGTTGGTTTCTAGTACTGAAGTAATGATTGATAGGGATAGTTGGGGGTGCTAGTATTGGCCGGCCAGAGGTGAAATTCTTGGATTCGGTCAAGACTAACTTATGCGAAAGCATTCACCAAGGATGTCTTCTTTA	Eukaryota	Rhizaria	Cercozoa	Filosa-Thecofilosea	Cryomonadida	Protaspa-lineage	Protaspa	Protaspa_grandis	0.977718125	>ASV_344
AGCTCCAATAGCGTATATTAAAGTTGTTGCGGTTAAAAAGCTCGTAGTTGGAGTTCTGCCAGGTGCCGCCTGTCCGCCCCAGTGGTGAGTACGTGGCGCGCATTTGGCCCTTTCAAGGGGAGCGTATTGCACTTAACTGTGTGGTGCGGGATCCTTGACTTTTACTTTGAGGAAATAAGAGTGTTCCAAGCAGGCTCTCGTCGTGCATAGCTCAGCATGGAATAATAGCATTGGATCTCGATTCCAAACTGTTGGTTGTAGGAAACGAGATAATGATGAAGAGGGATAGTTGGGGGCATTCGTATTTAACTGTCAGAGGTGAAATTCTTGGATTTGTTAAAGACGAACTACTGCGAAAGCATCTGCCATGGATGTTTTCATTA	Eukaryota	Alveolata	Dinoflagellata	Syndiniales	Dino-Group-I	Dino-Group-I-Clade-1	Dino-Group-I-Clade-1_X	Dino-Group-I-Clade-1_X_sp.	0.99993174	>ASV_345
AGCTCCAATAGCGTATATTAAAGTTGTTGCGGTTAAAAAGCTCGTAGTTGGATTTCTGCCGAGGACGACCGGTCCGCCCTCTGGGTGAGTATCTGGCTCGGCCTTGGCATCTTCTTGGAGAACGTATCTGCACTTGACTGTGTGGTGCGGTATCCAGGACTTTTACTTTGAGGAAATTAGAGTGTTTCAAGCAGGCATACGCCTTGAATACATTAGCATGGAATAATAAGATAGGACCTCGGTTCTATTTTGTTGGTTTCTAGAGCTGAGGTAATGATTAATAGGGATAGTTGGGGGCATTCGTATTTAACTGTCAGAGGTGAAATTCTTGGATTTGTTAAAGACGGACTACTGCGAAAGCATTTGCCAAGGATGTTTTCATTG	Eukaryota	Alveolata	Dinoflagellata	Dinophyceae	Dinophyceae_X	Dinophyceae_XX	Dinophyceae_XXX	Dinophyceae_XXX_sp.	0.992708021	>ASV_346
AGCTCCAATAGCGTATACTAAAGTTGTTGCAGTTAAAAAGCTCGTAGTTGGATTTCTGGTCGAGGCAGCCGGTCGGCACCAAGTGTGTTTGTACCAGGCGCCTCGTCCATTTTTGTAGAAGCTGTGTCTGTCATTCAGTTGTCGGGCATAGGGTCTGCATCATTTACTGTGAGCAAAATAGAGTGTTCAAAGCAGGCTTAGGCCATGAATACATTAGCATGGAATAATAAGATAAGACCTTGGTCTATTTTGTTGGTTAGCATTCCGAGGTAATGATTAATAGGGATAGTTGGGGGTATTCGTATTCAATTGTCAGAGGTGAAATTCTTGGATTTATTGAAGACGAACTACTGCGAAAGCATTTACCAAGGATGTTTTCATTA	Eukaryota	Stramenopiles	Ochrophyta	Chrysophyceae	Chrysophyceae_X	Chrysophyceae_Clade-G	Chrysophyceae_Clade-G_X	Chrysophyceae_Clade-G_X_sp.	0.999999994	>ASV_347
AGCTCCAGTAGCATATATTAAAGTTGTTGCAGTTAAAAAGCTCGTAGTTGGATTTCTGGTACGATGCGCCTAGTCCGCGACGTTTAACGTCTGTGAGTACTGGAGCGCGTCTGCCATCCTTCTGGGGAACGTTTCTACCCTTCACTGGGCCGGACTCGTGATCCAGATCGTTTACTTTGAAAAAATTAGAGTGTTCAAAGCAGGCCTTTGCTGTGAATACATTAGCATGGAATAATGATCTAGGACTTCGGTTCTATTTTGTTGGTTTCTAGCACTGAAGTAATGATTGATAGGGATAGTTGGGGGTGCTAGTATTGGGCGGCCAGAGGTGAAATTCTTGGATTCGCTCAAGACTAACTTATGCGAAAGCATTCACCAAGGATGTCTTCTTTA	Eukaryota								1	>ASV_348
AGCTCTAATAGCGTATATTAAAGTTGTTGCAGTTAAAAAGCTCGTAGTCGGATGTCGGGCTCGGGGAGATTGTCGGCCTTTGGTCGGATAGTTTCTCCGGGCCTTTCTGCCTGGGAACCCTATTCTACTTAACTGTAGGGTAGTGGGACGCAGGCCGTTTACTTTGAAAAAATTAGAGTGTTCAAAGCAGGCCTACGCTTGAATACATTAGCATGGAATAATGGAATAGGACTTTGGTCTTATTTGTTGGTTTATGGGACCGAAGTAATGATTAACAGGGACAGTTGGGGCCGTTTATATTTCGTTGTCAGAGGTGAAATTCTTGGATTTACGAAAGATAAACTTCTGCGAAAGCATTCGGCAAGGATGTTTTCATTG	Eukaryota	Hacrobia	Cryptophyta	Cryptophyceae	Cryptomonadales	Cryptomonadales_X			0.999999993	>ASV_349
AGCTCCAATAGCGTATATTAATGTTGTTGCAGTTAAAAAGCTCGTAGTCGGATTTTGGGAGCATGTTGCACTGTCTGCCGATTGGTATGTACGGTTTAACGGCTTCATTCCTTGACAAAACTCTGGTGGGCCTTCATTGGTCTACTTGTTGGGTTGTCGTCTTTTACTTTGAAAAAATTAGAGTGTTCAAAGCAGGCCTATGCTCTGAATAGGTTAGCATGGAATAATAGAATAGGACTTTGGTTCTATTTTGTTGGTTTCTAGGACCGAAGTAATGATTAATAGGGACAGTTGGGGGCATTTTTATTCCATTGTCAGAGGTGAAATTCTTGGATTAACGGAAGAAAAACTACTGCGAAAGCATCTGCCAAGGATGTTTTCATTG	Eukaryota	Opisthokonta	Fungi	Chytridiomycota	Chytridiomycotina	Chytridiomycetes	Aphelidium	Aphelidium_sp.	0.775564024	>ASV_350
AGCTCCAAGAGCGTATATTAAAGTTGTTGCAGTTAAAAAGCTCGTAGTTGGATTTCTGGTATAATGCGCCTGGCCCGCTCCGTTTCGGAGTGAGTGCCGGTGCGCGTTTGCCATCCTTCTAGAAAATGTTTCTACCCTTCGCTGGGCCGGATTCACGATCTAGATCTTTTACTTTGAAAAAATTAGAGTGTTTAAAGCAGGCTTTTGCTATGAATACATTAGCATGGAATAATAATCTAGGACTTCGGTTCTATTTTGTTGGTTTCTAGTACTGAAGTAATGATTGATAGGGATAGTTGGGGGTGCTAGTATTGACCGGCCAGAGGTGAAATTCTTGGATTCGGTCAAGACTAACTTATGCGAAAGCATTCACCAAGGATGTCTTCTTTA	Eukaryota	Rhizaria	Cercozoa	Filosa-Thecofilosea	Cryomonadida	Protaspa-lineage	Protaspa	Protaspa_grandis	0.955420939	>ASV_351
AGCTCCAATAGCGTATATTAAAGTTGTTGCAGTTAAAAAGCTCGTAGTTGGATTTGTGGCTGTCGCGTGCGACCCGACACCTAGTGTTGGTGTTTGCTTGCGTCGCCATCCTTGGGTGGAACCTGTGTGGCATTAGGTTGTCGTGCAGGGGATGCCCATCGTTTACTGTGAAAAAATTAGAGTGTTCAAAGCAGGCTTATGCCGTTGAATATGTTAGCATGGAATAATAAGATAGGACCTTGGTACTATTTTGTTGGTTTGCGCACCAAGGTAATGATTAATAGGGACAGTTGGGGGTATTCGTATTCCATTGTCAGAGGTGAAATTCTTGGATTTTTGGAAGACGAACTACTGCGAAAGCATTTACCAAGGATGTTTTCATTA	Eukaryota	Stramenopiles	Ochrophyta	Bacillariophyta	Bacillariophyta_X	Raphid-pennate			0.838769876	>ASV_352
AGCTCCAATAGCGTATATTAAAGTTGTTGCGGTTAAAAAGCTCGTAGTTGGATTTCTGCTGAGGACGACCGGTCCGCCCTCTGGGTGAGTATCTGGCTTGGCCTTGGCATCTTCTTGGAGAACGTATCTGCACTTGACTGTGTGGTGCGGTATCCAGGACTTTTACTTTGAGGAAATTAGAGTGTTTCAAGCAGGCACACGCCTTGAATACATTAGCATGGAATAATAAGATAGGACCTTGGTTCTATTTTGTTGGTTTCTAGAGCTGAGGTAATGATTAATAGGGATAGTTGGGGGCATTCGTATTTAACTGTCAGAGGTGAAATTCTTGGATTTGTTAAAGACGGACTACTGCGAAAGCATTTGCCAAGGATGTTTTCATTG	Eukaryota	Alveolata	Dinoflagellata	Dinophyceae	Dinophyceae_X	Dinophyceae_XX	Dinophyceae_XXX	Dinophyceae_XXX_sp.	0.898737101	>ASV_353
AGCTCCAATAGCGTATATTAAAGTTGTTGCAGTTAAAAAGCTCGTAGTTGGATTTCTGGCGTCGCCGCCCGGTTGGCCTCGAAAGGGGTATGTACTGGGGCGCGCGTTGCCATCCTCGGGGGAAGGTCGTCTGGCATTAGGTTGTCGGACGGTCGACGCTCGTCGTTTACTGTGAACAAATTAGAGTGTTCAAAGCAGGCTTAGGCCGTTGAATACATTAGCATGGAATAATGAGATAGGACTTTGGTGGTCTATTTTGTTGGTTTGCACGCCGAAGTAATGATTAATAGGGGCGGTTGGGGGTATTCGTATTCAATTGTCAGAGGTGAAATTCTTGGATTTATGGAAGACGAACTACTGCGAAAGCATTTACCAAGGATGTTTTCATTA	Eukaryota	Stramenopiles	Ochrophyta	Dictyochophyceae	Dictyochophyceae_X	Florenciellales	Pseudochatonella	Pseudochatonella_sp.	0.753779485	>ASV_354
AGCTCCAATAGCGTATATTGAAGTTGTTGCGGTTAAAAAGCTCGTCGTTGGATTTCTGTTGAGGTCGAACAGTGCCGCCCTATGGGTGCGCAACTGGCTCGGCTTCGGCATCTTCTTGGAGAGCGCATCTGCACTTAACTGTGTGGATCGTACTTCAAGTCAGTTACTTTGAGGAATTGTGAGTGTTTCAAGCAGGCTTACGCCGTTGAATCCGTTAGCATGGAATAATAGAATAGGACCTCGGTTCTATTTTGTTGGTTTTGAGAGCTGGGGCAGCGATTGATAGGGACGGATGGGGGCGTCCGAACTTTACTGTCAGAGGTGAAATTCTTAGATCGGTCAAAGGCGAACTACTGCGAACGCATTCGCCAAGAATGTTTTCTTTA	Eukaryota	Alveolata	Dinoflagellata	Dinophyceae					0.961142989	>ASV_355
AGCTCCAATAGCGTATATTAAAGTTGTTGCAGTTAAAAAGCTCGTAGTTGGATTTCTGGCTGGAGCGATCGGTCCGCCCCGCAAGGGGTGTGTACTAGCGTCGTCTCCGACCATCCTTGTGGGAACTGTGCGGCCGTTAACTCGGTTGTATATGGGAACACATCGTTTACTGTGAAAAAATTAGAGTGTTTAAAGCAGGCTTAAGCCGTTGAATACATTAGCATGGAATAATAAGATAAGACTTGGGTCATTATTTTGTTGGTTTGCGGATCGAGGTAATGATTAATAGGGATAGTTGGGGGTATTCATATTTAATTGTCAGAGGTGAAATTCTTGGATTTATGAAAGATGAACTTAGGCGAAAGCATTTACCAAGGATGTTTTCATCA	Eukaryota	Stramenopiles	Ochrophyta	Bolidophyceae	Parmales	Parmales_X	Parmales_XX	Parmales_XX_sp.	0.999483655	>ASV_356
AGCTCCAATAGCGTATATTAAAGTTGTTGCGGTTAAAAAGCTCGTAGTTGGATTTCTGTTGAGGAAGTCCGGTCCGCACTTTGTGCGTGATCTGGTTCTGCCTCGGCATCCTCGCGGGGAACGCGCTGCGCTTGATTGCGTGGTGCGGTATTCGCGACTTTTACTTTGAGGAAATTAGAGTGTTCACGGCAGGCTATCGCCTTGAATACGTTAGCATGGAATAATAATATAGGACCTTGGTTCTATTTTGTTGGTTTCTAGAACTAAGGTAATGATTAATAGGGATAATTGGGGGCATTTGTATTAACACGTCAGAGGTGAAATTCTTGGATTGTGTTACGACAAACTACTGCGAAAGCATTTGCCAAGGATGTTTTCATTG	Eukaryota	Alveolata	Dinoflagellata	Syndiniales	Dino-Group-II				0.990469021	>ASV_357
AGCTCCAATAGCGTATACTAAAGTTGTTGCAGTTAAAAAGCTCGTAGTTGAATTTCTGGTCGTGGCGACCGGTCCGCCCCTCACGGGGTGTGCACCTGGTCTCTGCGTCCATCCTCGGGGAGAGCGCGTCTGGCATTCAGTTGTCGGGCGCGGGATCCTCGTCATTTACTGTGAGCAAAATAGAGTGTTCAAAGCAGGCTTAGGCCGTTGAATACATTAGCATGGAATAATAAGATAGGACCTTGGTCTATTTTGTTGGTTTGCATTCCAAGGTAATGATTAATAGGGATAGTTGGGGGTATTCGTATTCAATTGTCAGAGGTGAAATTCTTGGATTTATGGAAGACGAACTACTGCGAAAGCATTTACCAAGGATGTTTTCATCA	Eukaryota	Stramenopiles	Ochrophyta	Chrysophyceae	Chrysophyceae_X	Chrysophyceae_Clade-F	Paraphysomonas	Paraphysomonas_imperforata	0.994481232	>ASV_358
AGCTCTAATAGCGTATATTAAAGTTGTTGCAGTTAAAAAGCTCGTAGTCGGATGTCGGGCTCGGGCAGGCTGTCGGCTTCGGTCGGACGGCAGGCTCGGGTCTTTCTGCCTGAGGATCCCGTTGCACTTAATTGTGGGGCGTGGGGACGCAGGCCGTTTACTTTGAAAAAATTAGAGTGTTCAAAGCAGGCCTACGCTTGAATACATTAGCATGGAATAATGGAATAGGACTTTGGTGCTATTTTGTTGGTTTATGGGACCGAAGTAATGATTAACAGGGACAGTTGGGGCCGTTTATATTTCGTTGTCAGAGGTGAAATTCTTGGATTTACGAAAGATAAACTTCTGCGAAAGCATTCGGCAAGGATGTTTTCATTA	Eukaryota	Hacrobia	Cryptophyta	Cryptophyceae	Cryptomonadales	Cryptomonadales_X			0.999999967	>ASV_359
AGCTCCAATAGCGTATATTAAAGTTGTTGTGGTTAAAAAGCTCGTAGTTGGATCTTGGAAGGTCGGGGGCGGTGAGGTGAATAGCCGCACTGCCCCATTGGCTCTTCTGACATTGGGCGGCAACCGGCTGGTGCTCTTAACCGAGTGCTAGACATCGGCGCCGCCAGGTTTACTTTGAAAAAATTAGAGTGCTTCAAGCAGGCTTCAAACGCCCGAATACTCGTGCATGGAATAATGGAATAGGACGTCGTCACTATTTTGTTGGTTTTCGGAGATCGACGTAATGATTAACAGGGACAGTCGGGGGCATTGGTATTGAGGAGCTAGAGGTGAAATTCTTGGACCTCCTCAAGACCAACCACTGCGAAAGCATTTGCCAAGAATGTTTTCATTA	Eukaryota	Opisthokonta	Metazoa						0.93341907	>ASV_360
AGCTCCAATAGCGTATATTAAAGTTGTTGCAGTTAAAAAGCTCGTAGTCGGATTTTGGCACCATGCCGAACTGTCTGCCGATTGGTTTGTACGGTTTGGCGGGTGCTTCCTTCCGGAAGCCCGCGTTTTTCTTCACTGAAGGGCGCGGTGAGTCCGGATCATTTACTTTGAAAAAATTAGAGTGTTCAAAGCAGGCCTATGCTCTGAATAGGTTAGCATGGAATAATAGAATAGGACTTCGGTACTATTTTGTTGGTTTCTAGGACCGAAGTAATGATTAATAGGGACAGTTGGGGGCATTCATATTCCATTGTCAGAGGTGAAATTCTTGGATTAACGGAAGATGAACTACTGCGAAAGCATCTGCCAAGGATGTTTTCATTG	Eukaryota	Hacrobia	Picozoa	Picozoa_X	Picozoa_XX	Picozoa_XXX	Picomonas	Picomonas_judraskeda	0.830967658	>ASV_361
AGCTCCAATAGCGTATACTAAAGTTGTTGCAGTTAAAAAGCTCGTAGTTGAATTTCTGGTCGTGGCGACCGGTCCGCCCCTCACGGGGTGTGCACCTGGTCTCTGCGTCCATCCTCGGGGAGAGCGTATCTGGCATTCAGTTGTCGGGTGCGGGATCCTCGTCATTTACTGTGAGCAAAATAGAGTGTTCAAAGCAGGCTTAGGCCGTTGAATACATTAGCATGGAATAATAAGATAGGACCTTGGTCTATTTTGTTGGTTTGCATTCCAAGGTAATGATTAATAGGGATAGTTGGGGGTATTCGTATTCAATTGTCAGAGGTGAAATTCTTGGATTTATGGAAGACGAACTACTGCGAAAGCATTTACCAAGGATGTTTTCATTA	Eukaryota	Stramenopiles	Ochrophyta	Chrysophyceae	Chrysophyceae_X	Chrysophyceae_Clade-F	Paraphysomonas		0.839404263	>ASV_362
AGCTCCAATAGCGTATATTTAAGTTGTTGCAGTTAAAAAGCTCGTAGTTGGATTTCGGATGGGTGCGACCGGTCCGCCGTTTCGGTGTGCACTGGTTGCGTCTATCTTGCTGTCGGGGACGCGCTCCTGGCCTTAACTGGCTGGGACGCGGAGTCGGCGAAGTTACTTTGAAAAAATTAGAGTGTTCAAAGCAGGCCTACGCTCTGAATACATTAGCATGGAATAACGCGATAGGACTCTGGTCTTATTGTGTTGGTCTTCGAGACCGGAGTAATGATTAAGAGGGACAGTTGGGGGCATTCGTATTTCATTGTCAGAGGTGAAATTCTTGGATTTATGAAAGACGAACTTCTGCGAAAGCATTTGCCAAGGATGTTTTCATTA	Eukaryota	Archaeplastida	Chlorophyta	Pyramimonadales	Pyramimonadales_X	Pyramimonadales_XX	Pterosperma		0.949270253	>ASV_363
AGCTCCAATAGCGTATATTAAAGTTGTTGCAGTTAAAAAGCTCGTAGTTGAACTTCGGAACCGGTCGATTGGTCCGTCCTCTGGATTGTGTACTGATCGATCTGTTCTTCTTCGCGAAGACCGCGTGTGCCCTTAACTGGGTGTGCACGGGATTCACGACGTTTACTTTGAAAAAATTAGAGTGTTCAAAGCAGGCATTCGCTTGAATATCTCAGCATGGAATAATAGAATAGGACTTTGGTCTTATTTTGTTGGTTTCCGAGACCGAAGTAATGATTAATAGGGACAGTTGGGGGCATTCGTATTTCATTGTCAGAGGTGAAATTCTTGGATTTATGAAAGACGAACTTCTGCGAAAGCATTTGCCAAGGATGTTTTCATTA	Eukaryota	Opisthokonta	Metazoa	Ctenophora	Ctenophora_X	Ctenophora_XX	Mertensia	Mertensia_ovum	0.944279663	>ASV_364
AGCTCCAATAGCGTATATTAAAGTTGTTGCAGTTAGAACGCTCGTAGTCGGATTTCGGGGCGTTCCGACCGGTCTGCCGATGGGTATGCACTGGCCGGAGTGTCCTTTTTGCCGGAGACCGTGCCTACTCTTAACTGAGCGGGGGCGGGAGACGGCACTTTTACTTTGAAAAAATCAGAGTGTTTCAAGCAGGCAGCTCGCTCTTGCATGGATTAGCATGGGATAATGAAATAGGACTTTGGTGCTATTTTGTTGGTTTCGAACACCGAAGTAATGATGAGAAGGGACAGTCAGGGGCACTCGTATTCCGCAGAGAGAGGTGAAATTCTCAGACCCGCGGAAGACGAACCACTGCGAAAGCATTTGCCAGGGATGTTTTCACTG	Eukaryota	Hacrobia	Haptophyta	Prymnesiophyceae	Prymnesiales	Chrysochromulinaceae	Chrysochromulina	Chrysochromulina_simplex	0.999027332	>ASV_365
AGCTCCAATAGCGTATATTGAAGTTGCTGCGGTTGAAAAGTTCGTAGTTGGATTTCTGCCAAGGACGACCGGTCCGCCCCTTGGGTGAGCACCTGGCTCGGCCTCGGCATCTTCTTGGGGAGCGTGGCTGTACTTGACTGTGTGGCGCGGTGTCCAGGACTTTTACTTTGAGGAAATTAGAGTGTTTCAAGCAGGCTCACGCCTTGAATACATTAGCATGGAATAATAAGATAAGACCTTGGTTTATTTTGTTGGTTTCTAGACCCGAGGTAATGGTTAATAGGGATAGTTGGGGGCATTCGTATTTAACTGTCAGAGGTGAAATTCTTGGATTTGTTAAGGACGGACCACTGCGAAAGCATTTGCCAAGAATGTTTTCATTG	Eukaryota	Alveolata	Dinoflagellata	Dinophyceae	Peridiniales	Protoperidiniaceae	Protoperidinium	Protoperidinium_tricingulatum	0.917942246	>ASV_366
AGCTCCAATAGCGTATATTAAAGTTGTTGCAGTTAAAAAGCTCGTAGTCGGATTTTGGCATCACGCCGAACTGTCTGCCGATTGGTAAGTACGGTTTGGCGGGTGCTCTCCTTCCGGAGGCTCGTTCCCTTCTTAATTGAAGGGTTCGTTGGTTCCGGGTCTTTTACTTTGAAAAAATTAGAGTGTTCAAAGCAGGCCTATGCTCTGAATAGGTTAGCATGGAATAATAGAATAGGACTTTGGTTCTATTTTGTTGGTTTCTAGGACCGAAGTAATGATTAATAGGGACAGTTGGGGGCATTCATATTCCATTGTCAGAGGTGAAATTCTTGGATTAACGGAAGATGAACTTCTGCGAAAGCATCTGCCAAGGATGTTTTCATTG	Eukaryota	Hacrobia	Picozoa	Picozoa_X	Picozoa_XX	Picozoa_XXX	Picomonas	Picomonas_judraskeda	0.999314772	>ASV_367
AGCTCCAATAGCGTATATTAAAGTTGTTGCAGTTAAAAAGCTCGTAGTTGGATTTCTGGGAGAGTGGCGATGTCCGCTTAACGTGTGTGCAGCGACGCTCTTCCATCCTTCTGTTAGCGTCTCTTGGCATTCATTTGCTGGTGGCGGGCTCAGATATTTTACCTTGAGAAAATTAGAGTGTTTCAGGCAGGCTAGGCCGGAATACATTAGCATGGAATAATGGAATAGGACTACGGTCTCTTTGTTGGTTTGAGGGACTGCAGTAATGATTAATAGGGATAGTTGGGGGCATTAGTATTTAATTGTCAGAGGTGGAATTCTCAGATTTGTTAAAGACTAACTTATGCGAAAGCATTTGCCAAGGATGTTTTCATTA	Eukaryota	Alveolata	Ciliophora	Spirotrichea	Strombidiida	Strombidiidae_Q	Strombidiidae_Q_X	Strombidiidae_Q_X_sp.	0.965176114	>ASV_368
AGCTCCAATAGCGTATATTTAAGTTGTTGCAGTTAAAAAGCTCGTAGTTGGATTTCGGATGGGCTTGACCGGTCCGCCGTTTGGTGTGCACTGGTCGTGCCTATCTTGCTGTCGGGGACGCGCTCCTGGCCTTAATTGGCTGGGACGCGGAGTCGGCGATGTTACTTTGAAAAAATTAGAGTGTTCAAAGCAGGCCTAAGCTCTGAATACATTAGCATGGAATAACGCTATAGGACTCTGGTCTTATTGCGTTGGTCTTCGAGACCGGAGTAATGATTAAGAGGGACAGTTGGGGGCATTCGTATTTCATTGTCAGAGGTGAAATTCTTGGATTTATGAAAGACGAACTTCTGCGAAAGCATTTGCCAAGGATGTTTTCATTA	Eukaryota	Archaeplastida	Chlorophyta	Pyramimonadales	Pyramimonadales_X	Pyramimonadales_XX	Pyramimonas	Pyramimonas_obovata	0.999867106	>ASV_369
AGCTCCAATAGCGTATATTAAAGTTGTTGCGGTAAAAAAGCTCGTAGTTGGATTTCTGTTGAAGACGTCCGGTCCATACCACGTATGCGCATCTGGCTCGGCTTCGGCATCCTCTCGAAAGACGTTTCTGCGCTTGATTGCGTGGAGCGGATCTCGGGACTTTTACTTTGAGGAAATTAGAGTGTTCACGGCAGGCTATCGCCAGAATACATTAGCATGGAATAATACTATAGGATCTCGGTTCTATTTTGTTGGTTTCTAGAATTGAGATAATGATTAATAGGGACAATTGGGGGCATTCGTATCAACACGTTAGAGGTGAAATTCTTGGATCGTGTTGCGACGAACTACTGCGAAAGCATTTGCCAAGGATGTTTTCATTG	Eukaryota	Alveolata	Dinoflagellata	Syndiniales	Dino-Group-II	Dino-Group-II-Clade-1	Dino-Group-II-Clade-1_X	Dino-Group-II-Clade-1_X_sp.	1	>ASV_370
AGCTCCAATAGCGTATATTAAAGTTGTTGCGGTTAAAAAGCTCGTAGTTGGAGTTCTGCCAGGTGACGCTCGTCCGCCCAAGTGGTGTGTACAGGGCGTGCATCTGGCCCTTTCAAGGGGAACGTGTCTGCTCTTTATTGAGTGGTGCGAGATCCTTGACTTTTACTTTGAGGAAATCAGAGTGTTCCAAGCAGGCTCTCGTCGTGTATAGCTCAGCATGGAATAATAGCATTGGACTTCGTTTCTAAGCTGTTGGTTGCAAGAAGCGAGGTAATGATGAAGAGGGATAGTTGGGGGCATTCGTATTTAACTGTCAGAGGTGAAATTCTTGGATTTGTTAAAGACGGACTACTGCGAAAGCATCTGCCATGGATGTTTTCATTA	Eukaryota	Alveolata	Dinoflagellata	Syndiniales	Dino-Group-I	Dino-Group-I-Clade-1	Dino-Group-I-Clade-1_X	Dino-Group-I-Clade-1_X_sp.	0.99997631	>ASV_371
AGCTCCAATAGCGTATATTTAAGTTGTTGCAGTTAAAAAGCTCGTAGTTGGATTTCGGTTGAGAACGACCGGTCCGCCGTTTGGTGTGCACTGGCTGGTCTCAACTTCCTGTAGAGGACGCGCTCTGGGTTAACGCTCGGACGCGGAGTCTACGTGGTTACTTTGAAAAAATTAGAGTGTTCAAAGCGGGCTTACGCTTGAATATTTCAGCATGGAATAACACTATAGGACTCCTGTCCTATTTCGTTGGTCTCGGGACGGGAGTAATGATTAAGAGGAACAGTTGGGGGCATTCGTATTTCATTGTCAGAGGTGAAATTCTTGGATTTATGAAAGACGAACTTCTGCGAAAGCATTTGCCAAGGATGTTTTCATCA	Eukaryota	Archaeplastida	Chlorophyta	Mamiellophyceae	Mamiellales	Mamiellaceae	Micromonas	Micromonas_clade_B3	0.737655659	>ASV_372
AGCTCCAGAAGCGTATATTAAAGTTGTTGCAGTTAAAACGCTCGTAGTCGGGTTTCGGGTCGGGCCGAGCGGTCTGCCGATGGGTATGCACTGTTTGGCGCGGCCTTCTTTCCGGAGACCGCGGCTACTCTTAACTGAGCGGGCGTGGGAGACGGATCGTTTACTTTGAAAAAATCAGAGTGTTTCAAGCAGGCAGCTCGCTCTTGCATGGTACAGCATGGGATGATTGAATAGGACTCCGGTGCTATTTTGTTGGTTTCGAACACCAGGAGTAATGATTAACAGGGACAGTCAGGGGCACTCGTATTCCGTCGAGAGAGGTGAAATTCTCAGACCAATGGAAGACGAACCACTGCGAAAGCATTTGCCAGGGATGTTTTCACTG	Eukaryota	Hacrobia	Haptophyta	Prymnesiophyceae	Phaeocystales	Phaeocystaceae	Phaeocystis	Phaeocystis_rex	0.990698472	>ASV_373
AGCTCCAATAGCGTATATTAAAGTTGTTGCAGTTAAAAAGCTCGTAGTTGGACTTCTGATGTGAAAGATCGGTCCACCGCAAGGTGAGCACTGATTCTTCGCGTCTTCCTCTCGTAGTTGTTTCGCGCACTTAGTTGGGTGCGAGATGAATATGGGACCTTTACTTTGAAAAAATTAGAGTGTTCAAAGCAGGCAATCGCTTGAATACATTAGCATGGAATAATAGAATAGGACTTTGGTTCTATTTTGTTGGTTTCTAGGACCGAGGTAATGATTAATAGGGACAGTTGGGGGCATTAGTATTTAATTGTCAGAGGTGAAATTCTTGGATTTATGAAAGACTAACTACTGCGAAAGCATTTGCCAAGGATGTTTTCATTA	Eukaryota	Opisthokonta	Choanoflagellida	Choanoflagellatea	Acanthoecida	Stephanoecidae_Group_D	Acanthocorbis	Acanthocorbis_unguiculata	0.787700813	>ASV_374
AGCTCCAATAGCGTATATTAAAGTTGTTGCAGTTAAAAAGCTCGTAGTCGGATTTCGGGTCGGGCCGAGCGGTCTGCCGATGGGTATGCACTGTTTGGCGTGGCCTTCTTTCCGGAGACCGCGGCTACTCTTAACTGAGCGGGCGTGGGAGACGGATCGTTTACTTTGAAAAAATCAGAGTGTTTCTAGCAGGCAGCTCGCTCTTGCATAGGTTAGCATGGGATAATTTAATAGGACTCTGGTGCTATTTTGTTGGTTTCGAACACCGGAGTAATGATTAAAAGGGGCAGTCAGGGGCACTCGTATTCCGTCGAGAGAGGTGAAATTCTCAGACCAATGGAAGACGAACCACTGCGAAAGCATTTGCCAGGGATGTTTTCACTG	Eukaryota	Hacrobia	Haptophyta	Prymnesiophyceae	Phaeocystales	Phaeocystaceae	Phaeocystis	Phaeocystis_rex	0.976176259	>ASV_375
AGCTCCAATAGCGTATATTAAAGTTGTTGCAGTTAAAAAGCTCGTAGTCGGATTTTGGCACCATGCCGAACTGTCTGCCGATTGGTTTGTACGGTTTGGCGGGTGCTTCCTTCCGGAAGCCCGCGTTCTTCTTCATTGAAGGGCGCGGTGAGTCCGGATCATTTACTTTGAAAAAATTAGAGTGTTCAAAGCAGGCCTATGCTCTGAATAGGTTAGCATGGAATAATAGAATAGGACTTCGGTACTATTTTGTTGGTTTCTAGGACCGAAGTAATGATTAATAGGGACAGTTGGGGGCATTCATATTCCATTGTCAGAGGTGAAATTCTTGGATTAACGGAAGATGAACTACTGCGAAAGCATCTGCCAAGGATGTTTTCATTG	Eukaryota	Hacrobia	Picozoa	Picozoa_X	Picozoa_XX	Picozoa_XXX	Picomonas	Picomonas_judraskeda	0.786666053	>ASV_376
AGCTCCAATAGCGTATATTAAAGTTGTTGCAGTTAAAAAGCTCGTAGTTGGATTTCTGTTGGAAGCGATCTGCCCGCTCTTAGAGTCGGTGCTTGCATCGTCTTCCGACATCCTTGGGTGGAGCCAGTCTGGCATTAAGTTGTCGGGCTGGGGATGCCCATCGTTTACTGTGAATTAATTAGAGTGTTCAAAGCAGGCTTATGCCGTTGAATATATTAGCATGGAATAATAAGATAGGACCTTGGTACTATTTTGTTGGTTTGCGCACCAAGGTAATGATCAATAGGGACAGTTGGGGGTATTCGTATTCAGTTGTCAGAGGTGAAATTCTTAGATTTATTGAAGACGAACTACTGCGAAAGCATTTACCAAGGATGTTTTCATTA	Eukaryota	Stramenopiles	Ochrophyta	Bacillariophyta	Bacillariophyta_X	Polar-centric-Mediophyceae	Chaetoceros	Chaetoceros_brevis_3	0.999761231	>ASV_377
AGCTCCAATAGCGTATATTAAAGTTGTTGCAGTTAAAAAGCTCGTAGTTGGATTTCTGGTGGGAGCACGGGTCGGCCCTCACGGGTTGTACTGTTGTTGCGTCCTGCCGTTTCGGAGGGAATGGCCTCGCTATTAAGTTAGCGTGGTCGGGAACTCTGTCGTTTACTGTGAAAAAATTAGAGTGTTCAAAGCAGGCCTTCGCTGTGAATACATTAGCATGGAATAATAAGATAGGACTGTAGTGCTATTTTGTTGGTTTGCGTACTATGGTAATGATTAATAGGGATAGTTGGGGGTATTCATATTCAATTGTCAGAGGTGAAATTCTTGGATTTATGGAAGATGAACTACTGCGAAAGCATTTACCAAGGATGTTTTCATCA	Eukaryota	Stramenopiles							0.999675211	>ASV_378
AGCTCCAATAGCGTATACTAAAGTTGTTGCAGTTAAAAAGCTCGTAGTTGAATTTCTGGTCTTGGACAGCGGTCTGCCTCAAACGAGGTACGCACCATCTGTCCGAGTCCATCCTCGGGGAAAACATGTCTGTGATTTAGTTCATGGGTATGGGATCCTCGTCATTTACTGTGAGCAAAATAGAGTGTTCAAAGCAGGCTTATGCCGTTGAATACATTAGCATGGAATAATAAGATAAGACCTTGGTCTATTTTGTTGGTTTGTACTCCAAGGTAATGATTAATAGGGATAGTTGGGGGTATTCGTATTCAATTGTCAGAGGTGAAATTCTTGGATTTATGGAAGACGAACTACTGCGAAAGCATTTACCAAGGATGTTTTCATTA	Eukaryota	Stramenopiles	Ochrophyta	Chrysophyceae	Chrysophyceae_X	Chrysophyceae_Clade-C	Dinobryon	Dinobryon_faculiferum	0.971494727	>ASV_379
AGCTCCAATAGCGTATATTAAAGTTGTTGCAGTTAGAACGCTCGTAGTCGGATTTCGGGGCGGTCCGACCGGTCTGCCGATGGGTACGCACTGGTCGGAGCGTCCTTCCTGCCGGAGACCGTGCCTACTCTTAACTGAGCGGGGGCGGGAGACGGCACTTTTACTTTGAAAAAATCAGAGTGTTTCAAGCAGGCAGCTCGCTCTTGCATGGATTAGCATGGGATAATGAAATAGGACTTTGGTGCTATTTTGTTGGTTTCGAACACCGAAGTAATGATGAGAAGGGACAGTCAGGGGCACTCGTATTCCGCCGAGAGAGGTGAAATTCTCAGACCAGCGGAAGACGAACCACTGCGAAAGCATTTGCCAGGGATGTTTTCACTG	Eukaryota	Hacrobia	Haptophyta	Prymnesiophyceae	Prymnesiales	Chrysochromulinaceae	Chrysochromulina		0.996990262	>ASV_380
AGCTCCAATAGCGTATATTAATGTTGTTGCAGTTAAAAAGCTCGTAGTTGGATTTCTGGTCGGATCGCCTGGCCGGCTCCGCAAGGGGTCGTGCATGGGTGCCTTCGTCCATCCTCAGGGGGCCAGGCGCTGGTATTCATTTATCGGTGTTTGAACGCCTGTCGTTTACTGTGAACAAATTAGAGTGTTCAAAGCAAGGTGTACTTGAATACATTAGCATGGAATAATAAGATAGGACTTTGGTGGTTCTTTTTGATATTTTGTTGGTTTGCACGCCAAAGTAATGATTAATAGGAGCAGTTGGGGGTATTCGTATTCAATTGTCAGAGGTGAAATTCTTGGATTTATAGAAGACGAACTACTGCGAAAGCATTTACCAAGGATGTTTTCATTA	Eukaryota	Stramenopiles	Ochrophyta	Dictyochophyceae	Dictyochophyceae_X	Pedinellales	Helicopedinella	Helicopedinella_tricostata	0.984007769	>ASV_381
AGCTCCAATAGCGTATATTAAAGTTGTTGCGGTTAAAAAGCTCGTAGTTGGATTTCGATCGGGAACTGGTGGTCCATCTTTTGGATGTGCATCTACATAGGTCTTGGTCTCCTCTCGAAAAACGTTTCTGCGCTTGATTGCGTGGTGCGGTGTTCGGGACTTTTACTTTGAGGAAATTAGAGTGTTCACGGCAGGCATACGCCTTGAATATATTAGCATGGAATAATAATATAGGATCTTGGTTCTATTTTGTTGGTTTCTAGAGCTAAGATAATGATTAATAGGGACAATTGGGGGCATTCGTATTGACGAGTCAGAGGTGAAATTCTTGGATTTCGTCACGACGAACTACTGCGAAAGCATTTGCCAAGGATGTTTTCATTG	Eukaryota	Alveolata	Dinoflagellata						0.978417284	>ASV_382
AGCTCCAATAGCGTATATTAAAGTTGTTGCAGTTAAAAAGCTCGTAGTTGGATTTCTGGCAGGAGCGACCGGTCACACACTCTGTGTGTGAACTTGTGTTGTCTCTGGCCATCCTTGGGGAGATCCTGTTTGGCATTAAGTTGTCGGGCAGGGGATACCCATCGTTTACTGTGAAAAAATTAGAGTGTTTAAAGCAGGCTTATGCCGTTGAATATATTAGCATGGAATAATAAGATAGGACTTCGGAACTATTTTGTTGGTTTGCGTTACGAAGTAATGATTAATAGGGACAGTTGGGGGTATTCGTATTTCGTTGTCAGAGGTGAAATTCTTGGATTTCCGAAAGACGAACTACTGCGAAAGCATTTACCAAGGATGTTTTCATCA	Eukaryota	Stramenopiles	Ochrophyta	Bacillariophyta	Bacillariophyta_X	Polar-centric-Mediophyceae			0.999999343	>ASV_383
AGCTCCAATAGCGTATATTAAAGTTGTTGCAGTTAAAAAGCTCGTAGTTGGATTTCTGGGAGGGTGCCGATGTCCACTTAACGTGTGCGCAGCGGCGCCCTCTCATCCTTCTGTTAGCGTCTCTTGGCATTCATTTGCTGGTGGCGGGCTCAGATATTTTACCTTGAGAAAATTAGAGTGTTTCAGGCAGGCTAGGCCGGAATACATTAGCATGGAATAATGGAATAGGACTACGGTCTCTTTGTTGGTTTGAGGGACTGCAGTAATGATTAATAGGGATAGTTGGGGGCATTAGTACTTAACTGTCAGAGGTGGAATTCTCAGATTTGTTAAAGACTGACTTATGCGAAAGCATTTGCCAAGGATGTTTTCATTA	Eukaryota	Alveolata	Ciliophora	Spirotrichea	Strombidiida	Strombidiidae_R	Strombidium_R	Strombidium_biarmatum	0.932002683	>ASV_384
AGCTCCAATAGCGTATACTAAAGTTGTTGCAGTTAAAAAGCTCGTAGTCGAATGAAGGTTCTTTTGTTACGTGACCTCGTAGGTGTAACTTATGTAGTTTGTGTACAAAGACCTCCCTCGTATGAAACGATTTTTCTGATTTTCAGGAAGATACGGTCATACGCATTACTGTGAACAAAATAGAGTGTTCATGGCAGGCCAATTAGGCTTGAATACCTCAGCATGGAATAATAGAATAGGACTTCCGGTTCTATTTTGTTGGTTTTTGGAGCCGAAGTAATGATTAATAGGGATAGTTGGGGGCACTCGTACTCCGTTGTCAGAGGTGAAATTCTTGGATTGACGGAAGACGAACAACTGCGAAAGCATCTGCCAAGGATGTTTTCATTG	Eukaryota	Opisthokonta	Fungi						0.985740251	>ASV_385
AGCTCCAATAGCGTATATTAAAGTTGTTGCGGTTAAAAAGCTCGTAGTTGGATTTCTGCTGAGGATGACCGGTCCGCCCTGTGGGTGTGCATCTGGCTCAGCCTTGGCATCTTCCTGAAGAACGTAGCTGCACTTGACTGTGTGGTGCGGTATTTAGGACATTTACTTTGAGGAAATTAGAGTGTTTCAAGCAGGCGCACGCTTTGAATACATTAGCATGGAATAATAAGATAGGACCTTGGTTCTATTTTGTTGGTTTCTAGAGCTGAGGTAATGATTGATAGGGATAGTTGGGGGCATTCGTATTTAACTGTCAGAGGTGAAATTCTTGGATTTGTTAAAGACGGACTACTGCGAAAGCATTTGCCAAGGATGTTTTCATCG	Eukaryota	Alveolata	Dinoflagellata	Dinophyceae	Suessiales	Suessiales_X	Suessiales_XX	Suessiales_XX_sp.	0.918236731	>ASV_386
AGCTCCAATAGCGTATATTAAAGTTGTTGCGGTTAAAAAGCTCGTAGTTGGATTTCTGTCGAAGACTGCCGGTCCGCTCTATGAGCGTGTATCTGGTTAGGCTTTGGCATCCTCTTGAAGAACGTTGCTGTGCTTAATTGCATGGTGCGGAATTCAAGACTTTTACTTTGAGGAAATTAGAGTGTTCACGGCAGGCAAGCGCCTTGAATACATTAGCATGGAATAATAATATAGGATCGCGATTCTATTTTGTTGGTTTCTAGAATCACGATAATGATTAATAGGGATAATTGGGGGCATTTGTATTAACGCGTCAGAGGTGGAATTCTTGGATTGCGTTACGACAAACTACTGCGAAAGCATTTGCCAAGGATGTTTTCATTG	Eukaryota	Alveolata	Dinoflagellata	Syndiniales	Dino-Group-II	Dino-Group-II-Clade-10-and-11	Dino-Group-II-Clade-10-and-11_X	Dino-Group-II-Clade-10-and-11_X_sp.	0.999985312	>ASV_387
AGCTCCAATAGCGTATATTAAAGTTGTTGCAGTTAAAAAGCTCGTAGTCGGATTTTGGCATCACGCCGCACTGTCTGCCGATTGGTAAGTACGGTTTGGCGGGTGCTTCCTTCCGGTGCTGCGTTCTGCTCTTAGTTGAGCGGTTCGTTGGTTCCGGTTCTTTTACTTTGAGAAAATTAGAGTGTTCAAAGCAGGCCTATGCTCTGAATAGGTTAGCATGGAATAATAGAATAGGACTTTGGTTCTATTTTGTTGGTTTCTAGGACCGAAGTAATGATAAATAGGGACAGTTGGGGGCATTCATATTCCATTGTCAGAGGTGAAATTCTTGGATTAACGGAAGATGAACTTCTGCGAAAGCATCTGCCAAGGATGTTTTCATTG	Eukaryota	Hacrobia	Picozoa	Picozoa_X	Picozoa_XX	Picozoa_XXX	Picomonas	Picomonas_judraskeda	0.999962907	>ASV_388
AGCTCCAATAGCGTATATTAAAGTTGTTGCGGTTAAAAAGCTCGTAGTTGGATTTCTGCTGAGGACGACCGGTCCGCCCTCCGGGTGAGCATCTGGTTCGGCCTTGGCATCTTCTTGGTGAACGTTGCTGCACTTGATTGTGTGGTGCGGTACCCAGGACTTTTACTTTGAGGAAATTAGAGTGTTTCAAGCAGGCATATGCCTTGAATACATTAGCATGGAATAATAAGATAGGACCTTGGTTCTATTTTGTTGGTTTCTAGAGCTGAGGTAATGATTAATAGGGATAGTTGGGGGCATTCGTATTTAACTGTCAGAGGTGAAATTCTTGGATTTGTTAAAGACGGACTACTGCGAAAGCATTTGCCAAGGATGTTTTCATTG	Eukaryota	Alveolata	Dinoflagellata	Dinophyceae	Dinophyceae_X	Dinophyceae_XX	Dinophyceae_XXX	Dinophyceae_XXX_sp.	0.993256196	>ASV_389
AGCTCCAATAGCGTATATTAAAGTTGTTGCGGTTAAAAAGCTCGTAGTTGGATTTCTGCTGACGACGACCGGTCCGCCCTCCGGGTGAGCATCTGGTTCGGCCTTGGCATCTTCTTGGTGAACGTATCTGCACTTGACTGTGTGGTGCGGTACCCAGGACTTTTACTTTGAGGAAATTAGAGTGTTTCAAGCAGGCATACGCCTTGAATACATTAGCATGGAATAATAAGATAGGACCTCGGTTCTATTTTGTTGGTTTCTAGAGCTGAGGTAATGATTAATAGGGATAGTTGGGGGCATTCGTATTTAACTGTCAGAGGTGAAATTCTTGGATTTGTTAAAGACGGACTACTGCGAAAGCATTTGCCAAGGATGTTTTCATTG	Eukaryota	Alveolata	Dinoflagellata	Dinophyceae	Dinophyceae_X	Dinophyceae_XX	Dinophyceae_XXX	Dinophyceae_XXX_sp.	0.999204531	>ASV_390
AGCTCCAATAGCGTATATTTAAGTTGTTGCAGTTAAAAAGCTCGTAGTTGGATTTTGGGTCGGGGGCACCGGTCCGCCGTTCCGGTGTGCACTGGTGGCCCCTTCCTTTCTGCCGGGGACGTGCGTCGCACTTAATTGGGTGGCGTTCGGAGTCGGCGTTGTTACTTTGAAAAAATTAGAGTGTTCAAAGCAAGCCATCGCTCTGAATACATTAGCATGGAATAACATGATAGGACTCCGGTCTTATTTTGTTGGTTTCCGAGACTGGAGTAATGATTAAGAGGGACAGTCGGGGGCATCCGTATTTCATTGTCAGAGGTGAAATTCTTGGATTTATGAAAGACGAACTTCTGCGAAAGCATTTGCCAAGGATGTTTTCATTA	Eukaryota	Archaeplastida	Chlorophyta	Palmophyllophyceae	Prasinococcales	Prasinococcales-Clade-B	Prasinoderma	Prasinoderma_coloniale	0.952505652	>ASV_391
AGCTCCAATAGCGTATATTTAAGTTGTTGCAGTTAAAAAGCTCGTAGTTGGATTTCGGGCGGGGCATGCCGGTCCGCTCTTTGAGTGTGCACTGGCAGGCGTCGTCTTTCTGTCGAGGACGCGCTTCTGATCTTAACTGACCGGGACGCGGAGTCGGCGAAGTTACTTTGAAAAAATTAGAGTGTTCAAAGCGGGCTTTCGCTTGAATATATTAGCATGGAATAACACGATAGGACTCCTGTCCTATTTTGTTGGTCTTCGGGACGGGAGTAATGATTAAGAGGAACAGTTGGGGGCATTCGTATTTCATTGTCAGAGGTGAAATTCTTGGATTTATGAAAGACGAACTTCTGCGAAAGCATTTGCCAAGGATGTTTTCATTG	Eukaryota	Archaeplastida	Chlorophyta	Mamiellophyceae	Dolichomastigales	Crustomastigaceae	Crustomastix		0.797628589	>ASV_392
AGCTCCAGTAGCGTATACTAATGTTGCTGCAGTTAAAAAGCTCGTAGTTGGATTTCTGGTGGTTGATTTTGGTCCGCTACTTTTGTAGATGAGTATCATTTTTCAACTATCATCCTAATTGGTTTGTCGGGTTCACGCTCGATTGATCAGTTTCTTTTACTTTGAAAAAATTAGAGTGTTTAAAGCAGGCTTGCGCAATGAATACATTAGCATGGAATAATAATATAGGACTACAGGTTCTATTTTGTTGGTTTCTAGACCTGAAGTAATGATTGATAGGGATAGTTGGGGGTGCTAGTATTGAGTGGCCAGAGGTGAAATTCTTGGATTCACTCAAGACTAACTTATGCGAAAGCATTCACCAAGGATGTCTTCTTTA	Eukaryota	Rhizaria	Cercozoa	Filosa-Imbricatea	Filosa-Imbricatea_X	Novel-clade-2	Novel-clade-2_X	Novel-clade-2_X_sp.	0.999609688	>ASV_393
AGCTCCAATAGCGTATATTAAAGTTGTTGCAGTTAAAAAGCTCGTAGTTGGATTTCTGGCGGGAGTCCGGGTCGGCCTTAACGGGTTGCACTGTTGTGACGTCTCGCCGTTTCGAGGGGAATGGGCTCGCTATTAGGTTAGTGTGTTCGGGAACCTCGTCGTTTACTGTGAAAAAATTAGAGTGTTCAAAGCAGGCCTTTGCTGTGAATACATTAGCATGGAATAATAAGATAGGACTGTAGTGCTATTTTGTTGGTTTGCGTACTATGGTAATGATTAATAGGGATAGTTGGGGGTATTCATATTCAATTGTCAGAGGTGAAATTCTTGGATTTATGGAAGATGAACTACTGCGAAAGCATTTACCAAGGATGTTTTCATTA	Eukaryota	Stramenopiles	Sagenista	MAST-7	MAST-7B	MAST-7B_X	MAST-7B_XX	MAST-7B_XX_sp.	0.997319004	>ASV_394
AGCTCCAATAGCGTATATTAAAGTTGTTGCGGTTAAAAAGCTCGTAGTTGGATTTCTGCTGAAGCAAACCGGTCCGCCCTCTGGGTGAGTATCTGGTTTTGCTTTGGCATATGCTTAGAATTTGCAGCTGCACTTGACTGTGTGGTGTAAAGGCTGAGCCTTTTACTTTGAGGAAATCAGAGTGTTTCAAGCAGGCCATCGCCTTGAATACACTAGCATGGAATAATATGATATGACTGTGGTTTTATTTTGTTGGCTTTTAGAATTAGAGTAATGGTTAATAGGGATAGTTGGGGGCATTCATATTTAACTGTCAGAGGTGAAATTCTTGGATTTGTTAAGGATGAACGACTGCGAAAGCATTTGCCAAGGATGCTTTCATTG	Eukaryota	Alveolata	Dinoflagellata	Dinophyceae	Gonyaulacales	Ceratiaceae	Tripos		0.999980425	>ASV_395
AGCTCCAATAGCGTATATTTAAGTTGTTGCAGTTAAAAAGCTCGTAGTTGGATTTCGGGCGGGGCCTGCCGGTCCGCCTTTGGTGTGCACTGGCAGGGTCCGCCTTGCTGTCGGGGACGGGTTCCTGGGCTTTACTGTCTGGGACTCGGAGTCGACGTGGTTACTTTGAGTAAATTAGAGTGTTCAAAGCAGGCTTACGCTCTGAATACATTAGCATGGAATAACGCGATAGGACTCTGGCCTATCTTGTTGGTCTGTGGGACCGGAGTAATGATTAAGAGGGACAGTCGGGGGCATTCGTATTTCATTGTCAGAGGTGAAATTCTTGGATTTATGAAAGACGAACTACTGCGAAAGCATTTGCCAAGGATGTTTTCATTA	Eukaryota	Archaeplastida	Chlorophyta	Trebouxiophyceae	Chlorellales	Chlorellales_X	Picochlorum	Picochlorum_atomus	0.721450114	>ASV_396
AGCTCCAATAGCGTATATTAAAGTTGTTGTGGTTAAAAAGCTCGTAGTTGGATCTCGGCGGTCTGAGGGCGGTTCGCTTCAGAGCGCTACTGCCCTATAGACCGTAGTTTTGCCAGAGGTCTCAGGGTGCTCTTAACCGAGTGTCTTGCGATGCTGGCAGGTTTACTTTGAAAAAATTAGAGTGCTCAAAGCAGGCTTTTACGCCTGAATATTCGTGCATGGAATAATAGAATAGGAAGTCGTTTCTATTTTGTTGGTTTTCGGAAATCGACTTAATGATTAATAGGGACAGTCGGGGGCATTTGTATTCAAACGACAGAGGTGAAATTCTTGGACCGTTTGAAGACAAACTACTGCGAAAGCATTTGCCAAGAATGTTTTCATCA	Eukaryota	Opisthokonta	Metazoa	Arthropoda	Crustacea	Maxillopoda	Pseudocalanus	Pseudocalanus_sp.	0.939502598	>ASV_397
AGCTCCAATAGCGTATATTAAAGTTGTTGCGGTTAAAAAGCTCGTAGTTGGATTTCTGTTGAAGACCGGCGGTCCACCTTTTGGGTGAGTATCTGCTTGGGCTTCGGCATCTTCTCGGAATACGTTGCTGCGCTTGATTGCGTGGTTCGGAGTCCGGGACTTTTACTTTGAGGAAATTAGAGTGTTCACGGCAGGCATACGCCTTGAATATATTAGCATGGAATAATAATATAGGATCTTGGTTCTATTTTGTTGGTTTCTAGAGCTAAGATAATGATTAATAGGGACAATTGGGGGCATTCGTATTAACGCGTCAGAGGTGAAATTCTTGGATTGCGTTACGACGAACTACTGCGAAAGCATTTGCCAAGGATGTTTTCATTG	Eukaryota	Alveolata	Dinoflagellata	Syndiniales	Dino-Group-II	Dino-Group-II-Clade-46	Dino-Group-II-Clade-46_X	Dino-Group-II-Clade-46_X_sp.	0.72509171	>ASV_398
AGCTCCAATAGCGTATATTAAAGTTGTTGCAGTTAGAACGCTCGTAGTCGGATTTCGGGGCGGGTCGACCGGTCTGCCGATGGGTACGCACTGGCCGACGCGTCCTTCCTTCCGGAGACCGTCTCACTCTTAACTGAGCGGAGGCGGGAGACGGAACGTTTACTTTGAAAAAATCAGAGTGTTTCAAGCAGGCAGCTCGCTCTTGCATGGATTAGCATGGGATAATGAAATAGGACTTTGGTGCTATTTTGTTGGTTTCGAACACCGAAGTAATGATGAGAAGGGACAGTCAGGGGCACTCGTATTCCGCAGAGAGAGGTGAAATTCTCAGACCCGCGGAAGACGAACCACTGCGAAAGCATTTGCCAGGGATGTTTTCACTG	Eukaryota	Hacrobia	Haptophyta	Prymnesiophyceae	Prymnesiales	Chrysochromulinaceae	Chrysochromulina		0.930200978	>ASV_399
AGCTCCAATAGCGTATATTAAAGTTGTTGCAGTTAAAAAGCTCGTAGTTGGATTTCTGGTCTGATGCCCTGGCCCGCGCCTTATAGGTGTGTGTGCCGGCTGTGCGTCTACCATCCTTCTAGTAACCCTTCCTACCCTTCACTGGGCCGGGTTGGCGATCTAGATCTTTTACTTTGAAAAAATTAGAGTGTTTAAAGCAGGCTTTTGCTATGAATACATTAGCATGGAATAATAATCTAGGACTTCGGTTCTATTTTGTTGGTTTCTAGTACTGAAGTAATGATTGATAGGGATAGTTGGGGGTGCTAGTATTGAGCGGCCAGAGGTGAAATTCTTGGATTCGCTCAAGACTAACTTATGCGAAAGCATTCACCAAGGATGTCTTCTTTA	Eukaryota	Rhizaria	Cercozoa	Filosa-Thecofilosea	Ebriida	TAGIRI1-lineage	TAGIRI1-lineage_X	TAGIRI1-lineage_X_sp.	0.999990814	>ASV_400
AGCTCTAATAGCGTATATTAATGTTGTTGCAGTTAAAAAGCTCGTAGTTGGATTTTGGTGTTTGACAAACGGTCGGCCTTACGGTTTGTACTGTTTGTTGGCACTTCTTTTCTGGGGAACTCACTGTTCTTAATTGAAGGGTGTTGTAACGCAGATCGTTTACTTTGAAAAAATTAGAGTGTTCAAAGCAGGCCAACGCATTGAATACATTAGCATGGAATAATGGAATAGGACTTTGGTCTTATTTTGTTGGTTTCTAAGGCCGAGGTAATGATTAATAGGGATAGTTGGGGGCGTTTATATTCCGTTGTCAGAGGTGAAATTCTTGGATTTACGGAAGATAAACTACTGCGAAAGCATTCGCCAAGGATGTTTTCATCA	Eukaryota	Hacrobia	Katablepharidophyta	Katablepharidaceae	Katablepharidales	Katablepharidales_X	Leucocryptos	Leucocryptos_sp.	0.999330175	>ASV_401
AGCTCCAATAGCGTATATTAAAGTTGTTGCGGTTAAAAAGCTCGTAGTTGGATTTCTGCTGAGGACGATCGGTCCGCCCTCTGGGTGAGCATTGACTCGGCCTTGGCATCTTCTTGGAGAACGCTACTGCACTTGACTGTGTGGTGCGGTATCCAGGACTTTTACTTTGAGGAAATTAGAGTGTTTCAAGCAGGCGCACGCCTTGAATACATTAGCATGGAATAATAAGATAGGACCTTGGTTCTATTTTGTTGGTTTCTAGAGCTGAGGTAATGATTAATAGGGATAGTTGGGGGCATTCGTATTTAACTGTCAGAGGTGAAATTCTTGGATTTGTTAAAGACGGACTACTGCGAAAGCATTTGCCAAGGATGTTTTCATTA	Eukaryota	Alveolata	Dinoflagellata	Dinophyceae	Dinophyceae_X	Dinophyceae_XX	Dinophyceae_XXX	Dinophyceae_XXX_sp.	0.84796989	>ASV_402
AGCTCCAATAGCGTATATTAAAGTTGTTGCAGTTAAAAAGCTCGTAGTTGGATTTCTGGCAGAGTGTCCTCCGTCCAGCAGTTCGTTTGGTTCGGAGCGCTCTACCATCCTTCTGTTAACCTTTCCGGGATTTACTTTTCGGACTGGGGCTCAGATATTTTACCTTGAGAAAATTAGAGTGTTTCAGGCAGGCTATTCGCCGGAATACATTAGCATGGAATAATGGAAAAGGACTGCAACCTCTTCTGTTGGTCTGGGAGGCTGAAGTAATGATTAATAGGGATAGTTGGGGGCATTAGTACTTTCCAGTCAGAGGTGAAATTCTCCAATTTGGTAAAGACTAACTTATGCGAAAGCATTTGCCAAGGATGTTTTCATTA	Eukaryota	Alveolata	Ciliophora	Spirotrichea	Choreotrichida	Leegaardiellidae_B	Leegaardiella	Leegaardiella_sp.	0.999928197	>ASV_403
AGCTCCAATAGCGTATATTAAAGTTGTTGCAGTTAAAAAGCTCGTAGTTGGATTTCTGTTTCTGGGGAGCGGTCCGCCTCACGGTGAGCACTGCTGCTCTGGGGACATCCTCCCGGAGATGCTGTGTGCACTTTGTTGTGTGCATGGTGAATTCGGGACCTTTACTTTGAAAAAATTAGAGTGTTCAAAGCAGGCGTCGGCTTGAATACATTAGCATGGAATAATGGAATAGGACTTTGGTTCTATTTTGTTGGTTTCTAGGACCGAAGTAATGATTAATAGGGACAGTTGGGGGCATTAGTATTTAATTGTCAGAGGTGAAATTCTTGGATTTATGAAAGACTAACTACTGCGAAAGCATTTGCCAAGGATGTTTTCATTA	Eukaryota	Opisthokonta	Choanoflagellida	Choanoflagellatea	Acanthoecida	Stephanoecidae_Group_H	Stephanoeca_Group_H	Stephanoeca_cauliculata	0.990188574	>ASV_404
AGCTCCAATAGCGTATATTAAAGTTGTTGCGGTTAAAAAGCTCGTAGTTGGAGTTCTGCCAGGTGACGCTCGTCCGCCCAAGTGGTGTGTACAGGGCGTGCATCTGGCCCTTTCAAGGGGAACGTGTTGCACTTCATTGTGTGGCGCGAGATCCTTGACTTTTACTTTGAGGAAATAAGAGTGTTCCAAGCAGGCTCTCGTCGTGCATAGCTCAGCATGGAATAATAGCATTGGACTTCGTTTCTACGCTGTTGGTTGCAAGAAGCGAGGTAATGATGAAGAGGGATAGTTGGGGGCATTCGTATTTAACTGTCAGAGGTGAAATTCTTGGATTTGTTAAAGACGGACTACTGCGAAAGCATCTGCCATGGATGTTTTCATTG	Eukaryota	Alveolata	Dinoflagellata	Syndiniales	Dino-Group-I	Dino-Group-I-Clade-1	Dino-Group-I-Clade-1_X	Dino-Group-I-Clade-1_X_sp.	0.999987571	>ASV_405
AGCTCCAATAGCGTATATTAAAGTTGTTGCGGTTAAAAAGCTCGTAGTTGGATTTCTGCTGAGGACGATCGGTCCGCCCACTGGGTGAGTATCTGGCTCGGCCTTGGCATCTTCTTGGAGAACGTTGCTGCACTTGACTGTGTGGTGCGGTATCCAGGACTTTTACTTTGAGGAAATTAGAGTGTTTCAAGCAGGCGCACGCCTTGAATACATTAGCATGGAATAATAAGATAGGACCTTGGTTCTATTTTGTTGGTTTCTAGAGCTGAGGTAATGATTAATAGGGATAGTTGGGGGCATTCGTATTTAACTGTCAGAGGTGAAATTCTTGGATTTGTTAAAGACGGACTACTGCGAAAGCATTTGCCAAGGATGTTTTCATTG	Eukaryota	Alveolata	Dinoflagellata	Dinophyceae	Dinophyceae_X	Dinophyceae_XX	Dinophyceae_XXX	Dinophyceae_XXX_sp.	0.90096264	>ASV_406
AGCTCCAATAGCGTATATTAAAGTTGTTGCGGTTAAAAAGCTCGTAGTTGGATTTCTGTCGGAGACGCGCGGTCCGCACTATGTGCGTGTATCTGTGTCGGCTCTGGCATCCTCCTGGGGAACGGTGCTGCGCTTGATTGCGTGGTCCGGTATTCAGGACTTTTACTTTGAGGAAATTAGAGTGTTTACGGCAGGCAAGCGCCTTGAATATATTAGCATGGAATAATAACATAGGACTTTGGTTCTATTTTGTTGGTTTCTAGAACTAAGGTAATGATTAATAGGGATAATTGGGGGCATTCGTATTAACACGTCAGAGGTGAAATTCTTGGATTGTGTTACGACGAACTACTGCGAAAGCATTTGCCAAGGATGTTTTCATTG	Eukaryota	Alveolata	Dinoflagellata	Syndiniales	Dino-Group-II	Dino-Group-II-Clade-22	Dino-Group-II-Clade-22_X	Dino-Group-II-Clade-22_X_sp.	0.999999982	>ASV_407
AGCTCCAATAGCGTATATTAAAGTTGTTGCAGTTAAAAAGCTCGTAGTTGGATTTCTGGGGCAAGCTCCTGGTCCGCCGCCTTTGTGCGGTGCTGACTGAGTGCAGCGTTGTCTCATCCTTGTGGGAATTCCGGTTTGGGCTTCGTTGTCCGGCCGGCGGAACCGCATCTTTTACTGTGAAAAAATTAGAGTGTTCAAAGCAGGCTTACGCTGTGAATACATTAGCATGGAATAATAAGATAGGACTTTGGTTCTGTTTTGTTGGTTGGAGACCAAGGTAATGATTAATAGGGATAGTTGGGGGTATTCATATTTAATTGTCAGAGGTGAAATTCTTGGATTTATGAAAGATGAACTTATGCGAAAGCATTTACCAAGGATGTTTTCATTA	Eukaryota	Stramenopiles	Opalozoa	MAST-3	MAST-3I	MAST-3I_X	MAST-3I_XX	MAST-3I_XX_sp.	0.999999994	>ASV_408
AGCTCCAATAGCGTATATTAAAGTTGTTGCGGTTAAAAAGCTCGTAGTTGGATTTCTGTCGGTGAGTTGCAGTCCGGCCACTGTGCTTGGTACTTGTAACGCCACCGGCATCTTCCTGGGGACTGTGTCTGCTCTTCGTTGAGTGGCTCATAATCCAGGACTTTTACTTTGAAGAAATAGGAGTGTTTCAAGCAGGCATGCGCCGTGAACACGTTAGCATGGAATAATAGCATCGGACCTCGTTCCAAAGCTGTTGGTTTCTTGGACCGAGGTAAAGGTGAATAGGGATTGTTGGGGGCATTCGTATTTAACTGTCAGAGGTGAAATTCTTGGATTTGTTGAAGACGGACTACTGCGAAAGCATCTGCCAAAGATGTTCTCATTG	Eukaryota	Alveolata	Dinoflagellata	Syndiniales	Dino-Group-I	Dino-Group-I-Clade-5	Dino-Group-I-Clade-5_X	Dino-Group-I-Clade-5_X_sp.	0.888363493	>ASV_409
AGCTCCAATAGCGTATATTAAAGTTGTTGCAGTTAAAAAGCTCGTAGTTGGATTTCTGGTCTGATGCCCTGGCCCGCGTCGATTTCGATGTGAGTGCCGGCTGTGCGTCTACCATCCTTCTAGAAAACGTTCCTACCCTTCACTGGGCCGGGTTCGCGATCTAGATCTTTTACTTTGAAAAAATTAGAGTGTTTAAAGCAGGCTTTTGCTATGAATACATTAGCATGGAATAATAATCTAGGACTTCGGTTCTATTTTGTTGGTTTCTAGTACTGAAGTAATGATTGATAGGGATAGTTGGGGGTGCTAGTATTGGGCGGCCAGAGGTGAAATTCTTGGATTCGCTCAAGACTAACTTATGCGAAAGCATTCACCAAGGATGTCTTCTTTA	Eukaryota	Rhizaria	Cercozoa	Filosa-Thecofilosea	Ebriida	TAGIRI1-lineage	TAGIRI1-lineage_X	TAGIRI1-lineage_X_sp.	0.99998477	>ASV_410
AGCTCCAATAGCGTATATTAAAGTTGTTGCGGTAAAAAAGCTCGTAGTTGGATTTCTGTTGAGGACGACCGGTCCGCACCATGTGCGCGCATCTGGCTCGGCCTCGGCATCCTCTCGAAAGACGTTTCTGCGCTTGATTGCGTGGGGCGGAGTTCGAGACTTTTACTTTGAGGAAATTAGAGTGTTCACGGCAGGCTATCGCCAGAATACATTAGCATGGAATAATACTATAGGATCTCGATTCTATTTTGTTGGTTTCTAGAAGCGAGATAATGATTAATAGGGACAATTGGGGGCATTCGTATCAACACGTCAGAGGTGGAATTCTTGGATTGTGTTGCGACGAACTACTGCGAAAGCATTTGCCAAGGATGTTTTCATTG	Eukaryota	Alveolata	Dinoflagellata	Syndiniales	Dino-Group-II	Dino-Group-II-Clade-1	Dino-Group-II-Clade-1_X	Dino-Group-II-Clade-1_X_sp.	0.999999993	>ASV_411
AGCTCTAATAGCGTATATTAAAGTTGTTGCAGTTAAAAAGCTCGTAGTCGGATGTCGGGCTCGGGCAGGCTGTCGGCCTCTGGTCGGATGGCAGGCTCGGGTCTTCTTGCCTGGGGGCACCGTCACACTTAACTGTGGGGCGGCTGGTCGCAGGCCGTTTACTTTGAAAAAATTAGAGTGTTCAAAGCAGGCCTACGCTTGAATACATTAGCATGGAATAATGGAATAGGACTTTGGTGCTATTTTGTTGGTTTATGGTACCGAAGTAATGATTAATAGGGACAGTTGGGGCCGTTTATATTTCGTTGTCAGAGGTGAAATTCTTGGATTTACGAAAGATAAACTTCTGCGAAAGCATTCGGCAAGGATGTTTTCATTG	Eukaryota	Hacrobia	Cryptophyta	Cryptophyceae	Cryptomonadales	Cryptomonadales_X	Hemiselmis	Hemiselmis_cryptochromatica	0.966570528	>ASV_412
AGCTCCAATAGCGTATATTGAAGTTGTTGCGGTTAAAAAGCTCGTCGTTGGATTTCTGTTGAGGTCGAACAGTGCCGCCCTATGGGTGAGCGTCTGGCTCGGCTTCGGCATCTTCTTGGAGAGCGCATCTGCACTTAACTGTGTGGATCGTACTTCAAGTCAGTTACTTTGAGGAATTGTGAGTGTTTCAAGCAGGCTTACGCCGTTGAATCCGTTAGCATGGAATAATAGAATAGGACCTCGGTTCTATTTTGTTGGTTTTGAGAGCTGGGGCAGCGATTGATAGGGACGGATGGGGGCGTCCGAACTTTACTGTCAGAGGTGAAATTCTTAGATCGGTCAAAGGCGAACTACTGCGAACGCATTCGCCAAGAATGTTTTCTTTA	Eukaryota	Alveolata	Dinoflagellata	Dinophyceae					0.978848029	>ASV_413
AGCTCCAATAGCGTATATTAAAGTTGTTGCGGTTAAAAAGCTCGTAGTTGGATTTCTGCCTAGGACGACCGGTCCGCCCTCTGGGTGAGCATCTGGATCGGCCTGGGCATCCTTTTGGAGAACGTAGCTGCACTTGACTGTGTGGTGCGGTATCCATGACTTTTACTTTGAGGAAATTAGAGTGTTTCAAGCAGGCCCACGCCTTGTATACATTAGCATGGAATAATAACATAGGACCTCGGTTCTATTTTGTTGGTTTCTAGAGCTGAGGTAATGATGAATAGGGATAGTTGGGGGCATTCGTATTTAACTGTCAGAGGTGAAATTCTTGGATTTGTTAAAGACGGACTACTGCGAAAGCATTTGCCAAGGATGTTTTCATTG	Eukaryota	Alveolata	Dinoflagellata	Dinophyceae	Dinophyceae_X	Dinophyceae_XX	Dinophyceae_XXX	Dinophyceae_XXX_sp.	0.996038235	>ASV_414
AGCTCCAATAGCGTATATTAAAGTTGTTGCAGTTAAAAAGCTCGTAGTTGGATTTCTGGCGTCGCCGCCCGGTCGGCCTCGAAAGGGGTTCGCACTCGTTGGCGCGCGTCGCCATCCTCGGGGGAAGGCCGCCTGGCATTAAGTTGTCGGGCGGTCGACGCTCGTCGTTTACTGTGAACAAATTAGAGTGTTCAAAGCAGGCTTAGGCCGTTGAATACATTAGCATGGAATAATGAGATAGGACTTTGGTGGTCTATTTTGTTGGTTTGCACGCCGAAGTAATGATTAATAGGGGCGGTTGGGGGTATTCGTATTCAATTGTCAGAGGTGAAATTCTTGGATTTATGGAAGACGAACTACTGCGAAAGCATTTACCAAGGATGTTTTCATTA	Eukaryota	Stramenopiles	Ochrophyta	Dictyochophyceae	Dictyochophyceae_X	Florenciellales	Pseudochattonella	Pseudochattonella_farcimen	0.992775747	>ASV_415
AGCTCCAATAGCGTATATTAAAGTTGTTGCGGTTAAAAAGCTCGTAGTTGGATTTCTGTTGAGGATGACCGGTCCGCTCTTTGAGCGCGTATCTGGTTCAGCCTTGGCATCCTCTTGGGGAACGCTACTGTGCTTGATTGCATGGGGCGGTATTCAAGACTTTTACTTTGAGGAAATTAGAGTGTTCACTGCAAGCGTTAGCAATTGAATACATTAGCATGGAATAATAATATAGGACCTTGGTACTATTTTGTTGGTTTCTAGAACTAAGGTAATGATTAATAGGGACAATTGGGGGCATTCGTATTAACGCGTCAGAGGTGGAATTCTTAGATTGCGTTACGACGAACTACTGCGAAAGCATTTGCCAAGGATGTTTTCATTG	Eukaryota	Alveolata	Dinoflagellata	Syndiniales	Dino-Group-II	Dino-Group-II_X	Dino-Group-II_XX	Dino-Group-II_XX_sp.	0.904821441	>ASV_416
AGCTCCAATAGCGTATATTAAAGTTGTTGCAGTTAAAACGCTCGTAGTCGGATTTCGGGGCGTGCCCGCCGGTCTGCCGATGGGTATGCACTGGCGGGGGCGTCCTTCCTTCCGGAGACTGGTCCTACTCTTAACTGAGCGGGGTCGGGAGTCGGATCGTTTACTTTGAAAAAATCAGAGTGTTTCAAGCAGGCAGCTCGCTCTTGCATGGATTAGCATGGGATAATGAAATAGGACTTTGGTGCTATTTTGTTGGTTTCGAACACCGAAGTAATGATTAACAGGGACAGTCAGGGGCACTCGTATTCCGCCGAGAGAGGTGAAATTCTCAGACCAGCGGAAGACGAACCACTGCGAAAGCATTTGCCAGGGATGTTTTCACTG	Eukaryota	Hacrobia	Haptophyta	Prymnesiophyceae	Prymnesiales	Prymnesiaceae	Prymnesium		0.864608807	>ASV_417
AGCTCCAATAGCGTATATTAAAGTTGTTGCAGTTAAAAAGCTCGTAGTTGGATTTCTGGTGGGAGCGTTGGGCCGGCCCTAAGGGTCTGAGCTCAAATGTTTTCCGCCATCCTTGGAGGGATGTTGTCTGGCATTAAGTTGTCGGGCTTCCGATCTCCATCGTTTACTGTGAAAAAATTAGAGTGTTCAAAGCAGGCTTATGCCGTTGAATACATTAGCATGGAATAATAAGATAGGACCTTGGTACTATTTTGTTGGTTTGCGTACCTAGGTAATGATTAATAGGGACAGTTGGGGATATTACTATTTCGTTGTCAGAGGTGAAATTCTTGGATTTACGAAAGAGTAACTACTGCGAAAGCATTTATCAAGGATGTTTTCATTA	Eukaryota	Stramenopiles	Ochrophyta	Bolidophyceae	Parmales	Parmales_env_3	Parmales_env_3A	Parmales_env_3A_sp.	0.996233447	>ASV_418
AGCTCCAATAGCGTATATTAATGTTGTTGCAGTTAAAAAGCTCGTAGTTGGATTTCTGGGTTCTTCGCTAGCTTTGGTCCGCAAGGGCTTCAGTGGGCTGTTTGAATCCATCCTCAGGGGGACCCATGCTGGTATTCATTTATCGGTGTGGGAACGCCTGTCGTTTACTGTGAACAAATTAGAGTGTTCAAAGCAAGGTGTACTTGAATACATTAGCATGGAATAATAAGATAGGACTTTGGTGGTTCTTTCGAGATATTTTGTTGGTTTGCACGCCAAAGTAATGATTAATAGGAGCAGTTGGGGGTATTCGTATTCAATTGTCAGAGGTGAAATTCTTGGATTTATAGAAGACGAACTACTGCGAAAGCATTTACCAAGGATGTTTTCATTA	Eukaryota	Stramenopiles	Ochrophyta	Dictyochophyceae	Dictyochophyceae_X	Pedinellales	Apedinella	Apedinella_radians	0.99999307	>ASV_419
AGCTCCAATAGCGTATATTAAAGTTGTTGCAGTTAAAAAGCTCGTAGTTGGATCTCGGGTCCAGGCCTGCGGTCCGCCTCGCGGCGGTTACTGCTCGTCCTGGCCTACCTGCCGGTGTGTCCCTTGGTGCTCTTGATTGAGTGTCTCGGGCGGCCGGAACGTTTACTTTGAAAAAATTAGAGTGTTCAAAGCAGGCGTGTCGCCTGAATAATGGTGCATGGAATGATGGAATAGGACCTCGGTTCTATTTTGTTGGTTTTCGGAGCTCGAGGTAATGATTAAGAGGGACTGACGGGGGCATTCGTATTGCGGTGTTAGAGGTGAAATTCTTGGATCATCGCAAGACGAACTACAGCGAAAGCATTTGCCAAGCATGTTTTCATTG	Eukaryota	Opisthokonta	Metazoa	Mollusca	Bivalvia	Heteroconchia	Hiatella	Hiatella_sp.	0.796940324	>ASV_420
AGCTCCAATAGCGTATATTAAAGTTGTTGCGGTTAAAAAGCTCGTAGTTGGATTTCTGCTGAGGACGACCGGTCCGCCCTCCGGGTGAGCATCTGGTTCGGCCTTGGCATCTTCTTGGTGAACGTATCTGCACTTGACTGTGTGGTGCGGTACCCAGGACTTTTACTTTGAGGAAATTAGAGTGTTTCAAGCAGGCATACGCCTTGAATACATTAGCATGGAATAATAAGATAGGACCTCGGTTCTATTTTGTTGGTTTCTAGAGCTGAGGTAACGATTAATAGGGATAGTTGGGGGCATTCGTATTTAACTGTCAGAGGTGAAATTCTTGGATTTGTTAAAGACGGACAATTGCGAAAGCATTTGCCAAGGATGTTTTCATTG	Eukaryota	Alveolata	Dinoflagellata	Dinophyceae	Dinophyceae_X	Dinophyceae_XX	Dinophyceae_XXX	Dinophyceae_XXX_sp.	0.998794143	>ASV_421
AGCTCCAATAGCGTATATTAAAGTTGTTGCGGTTAAAAAGCTCGTAGTTGGATTTCTGCCGAGGACGACCGGTCCGCCCTGTGGGTGAGCATCTGGATCGGCCTGGGCATCTTCTTGGGGAACGTAGCTGCACTTGACTGTGTGGTGCGGTATCCAGGACTTTTACCTTGAGGAAATTAGAGTGTTTCAAGCAGGCGCACGCCTTGAATACATTAGCATGGAATAATAAGATAGGACCTCGGTTCTATTTTGTTGGTTTCTAGAGCTGAGGTAATGATTAATAGGGATAGTTGGGGGCATTCGTATTTAACTGTCAGAGGTGAAATTCTTGGATTTGTTAAAGACGGACTACTGCGAAAGCATTTGCCAAGGATGTTTTCATTA	Eukaryota	Alveolata	Dinoflagellata	Dinophyceae					1	>ASV_422
AGCTCCAATAGCGTATATTAAAGTTGTTGCGGTTAAAAAGCTCGTAGTTGGATTTCTGTTGAGGACGACCGGTCCGCCCTCTGGGTGAGTATCTGGCTCGGCCTTGGCATCTTCTTGGAGAACGTAACTGCACTTGACTGTGTGGTGCGGTATCCAGGACTTTTACTTTGAGGAAATTAGAGTGTTTCAAGCAGGCGTACGCCTTGAATACATTAGCATGGAATAATGAGATAGGACCTTGGTTCTATTTTGTTGGTTTCTAGAGCTGAGGTAATGATTAATAGGGATAGTTGGGGGCATTCGTATTTAATTGTCAGAGGTGAAATTCTTGGATTTATTAAAGACGGACTACTGCGAAAGCATTTGCCAAGGATGTTTTCATTA	Eukaryota	Alveolata	Dinoflagellata	Dinophyceae	Dinophyceae_X	Dinophyceae_XX	Dinophyceae_XXX	Dinophyceae_XXX_sp.	0.998196515	>ASV_423
AGCTCCAATAGCGTATATTAAAGTTGTTGCAGTTAAAAAGCTCGTAGTTGGATTTTGGACGTGGGCCACCGGTCCGCCGCAAGGTGAGTACTAGTGGGTAGCGTCTTCCGGCTGAAGGCTGTGTGTGCTCTTTGAGTGTGCATAGAATTCAGCCAATTTACTTTGAAAAAATTAGAGTGTTCAAAGCAGGCCTTTGGCTTGAATACATTAGCATGGAATAACAGAATAGGACTTTGGCTCTATTTTGTTGGTTTCTAGGACCGAAGTAATGATTAATAGGGATAGTTGGGGGCATTAATATTTAATTGTCAGAGGTGAAATTCTTTGATTTATGAAAGATTAACTTCTGCGAAAGCATTTGCCAAGGATGTTTTCATTA	Eukaryota	Opisthokonta	Fungi						0.828070006	>ASV_424
AGCTCCAATAGCGTATATTAAAGTTGTTGCAGTTAGAACGCTCGTAGTCGGATTTCGGGGCGGGTCGACCGGTCTGCCGATGGGTACGCACTGGTCGTCGCGTCCTTCCTTCCGGAGACCGTGCCTACTCTTAACTGAGCGGGTGCGGGAGACGGATCGTTTACTTTGAAAAAATCAGAGTGTTTCAAGCAGGCAGCTCGCTCTTGCATGGATTAGCATGGGATAATGAAATAGGACTTTGGTGCTATTTTGTTGGTTTCGAACACCGAAGTAATGATTAACAGGGACAGTCAGGGGCACTCGTATTCCGCCGAGAGAGGTGAAATTCTCAGACCAGCGGAAGACGAACTACTGCGAAAGCATTTGCCAGGGATGTTTTCACTG	Eukaryota	Hacrobia	Haptophyta	Prymnesiophyceae	Prymnesiales	Chrysochromulinaceae	Chrysochromulina		0.975653438	>ASV_425
AGCTCCAATAGCGTATATTTAAGTTGTTGCAGTTAAAAAGCTCGTAGTTGGATTTCGGATGAATGCGACCGGTCCGCCGTATCGGTGTGTACTGGTTGCGTTTATCTTGCTGTCGGGGACGCGCTCCTGGCCTTAACTGGCTGGGACGCGGAGTCGGCGAAGTTACTTTGAAAAAATTAGAGTGTTCAAAGCAGGCCTACGCTCTGAATACATTAGCATGGAATAACGCGATAGGACTCTGGTCTTATTGTGTTGGTCTTCGAGACCGGAGTAATGATTAAGAGGGACAGTTGGGGGCATTCGTATTTCATTGTCAGAGGTGAAATTCTTGGATTTATGAAAGACGAACTTCTGCGAAAGCATTTGCCAAGGATGTTTTCATTA	Eukaryota	Archaeplastida	Chlorophyta	Pyramimonadales	Pyramimonadales_X	Pyramimonadales_XX	Pterosperma		0.995106259	>ASV_426
AGCTCCAATAGCGTATATTAAAGTTGTTGCGGTTAAAAAGCTCGTAGTTGGATTTCTGTTGAGGTCGGGCGGTGTACACCTCGTGTATTATTTGCTTCGGTCTCGGCATCCTCTTGGGGAACGTGTCAGGACTTTATTGGACTGCGCGAGATTCAAGACTTTTACTTTGAGGAAATTAGAGTGTTCACGGCAGGCAAGTGCTTTGAATACATTAGCATGGAATAATAATATAGGACCTTCGTTCTATTTTGTTGGTTTCTAGAACTTAGGTAATGATTAATAGGGACAATTGGGGGCATTCGTATTAACGCGTCAGAGGTGGAATTCTTGGATTGCGTTACGACGAACTACTGCGAAAGCATTTGCCAAAGATGTTTTCATTG	Eukaryota	Alveolata	Dinoflagellata	Syndiniales	Dino-Group-II	Dino-Group-II-Clade-6	Dino-Group-II-Clade-6_X	Dino-Group-II-Clade-6_X_sp.	0.999960933	>ASV_427
AGCTCCAATAGCGTATATTAAAGTTGTTGCGGTTAAAAAGCTCGTAGTTGGATTTCTTCATAAGGAGGGCGGTCTGCGCTATGCGCACGTATCTGCTACTCTTTGTGAATCCGGAAGTTTAAGGTGTGTCGCTTCATTGCGACATCCGTAGGCTTCTCTTTTACTTTGAGGAAATTAGAGTGTTCACGGCAGGCAATCGCCCTGAATACATTAGCATGGAATAATAATATAGGACGTTGGCCCTATTTTGTTGGTTTCTAGAGCTAACGTAATGATTAATAGGGATAATTGGGGGCATTCGTATTATCACGTCAGAGGTGGAATTCTTGGATTGTGTTACGACGAACTACTGCGAAAGCATTTGCCAAGGATGTTTTCATTG	Eukaryota	Alveolata	Dinoflagellata	Syndiniales	Dino-Group-II	Dino-Group-II-Clade-17	Dino-Group-II-Clade-17_X	Dino-Group-II-Clade-17_X_sp.	1	>ASV_428
AGCTCCAATAGCGTATATTAAAGTTGTTGCAGTTAAAAAGCTCGTAGTTGGAGTTCAGAGTGAGCTCAGCCGGTCGGCCTTATGGGTCAGAACTGGTTGACTCTCTCTTGTTTGTGGATCCCTTCGGAGTTAACTCTTCGGATGTGGAGTCCACATCGTTTACCTTGAAAAAATTAGAGTGTTCAAAGCAGGCGTTTGCTTGAATATATTAGCATGGAATAATGGAATAGGACGCTGGTTCTATTTTGTTGGTTTTGAGAACCAGAGTAATGATTAATAGGGACAGTTGGGGGCATTCATATTTCATTGTCAGAGGTGAAATTCTTGGATTTATGAAAGATGAACTTCTGCGAAAGCATTTGCCAAGGATGTTTTCATTA	Eukaryota	Hacrobia	Telonemia	Telonemia_X	Telonemia_XX	Telonemia-Group-2	Telonema-Group-2	Telonema_antarcticum	0.999812464	>ASV_429
AGCTCCAATAGCGTATATTAAAGTTGTTGCGGTTAAAAAGCTCGTAGTTGGATTTCTGCCGAGGACGACCGGTCCGCCCTCTGGGTGAGCATCTGGCTCGGCCTGGGCATCTTCTTGGAGAACGTAGCTGCACTTGACTGTGTGGTGCGGTATCCAGGACATTTACTTTGAGGAAATTAGAGTGTTTCAAGCAGGCATACGCCTTGAATACATTAGCATGGAATAATAAGATAGGACCTCGGTTCTATTTTGTTGGTTTCTAGAGCTGAGGTAATGATTAATAGGGATAGTTGGGGGCATTCGTATTTAACTGTCAGAGGTGAAATTCTTGGATTTGTTAAAGACGGACTACTGCGAAAGCATTTGCCAAGGATGTTTTCATTG	Eukaryota	Alveolata	Dinoflagellata	Dinophyceae	Dinophyceae_X	Dinophyceae_XX	Dinophyceae_XXX	Dinophyceae_XXX_sp.	0.987469676	>ASV_430
AGCTCCAATAGCGTATATTAAAGTTGTTGCAGTTAAAAAGCTCGTAGTTGGATTTCTGGACGGAGCAGCCGGTCCGCCGCTGTGCGGTGTGTACTCGTGCTTGACTCGGTTCATCCTTGTGGGGAAGCGCATTTCGGCATTCAGTTGTCGAGGCGGGGAACCACATCATTTACTGTGAAAAAATTAGAGTGTTTAAAGCAGGCATTTTGCTGTGAATACATTAGCATGGAATAATAACATAGGACTTTGATTCTATTTTGTTGGTTGGAGATCAAGGTAATGATTAATAGGGATAGTTGGGGGTATTCATATTTAATTGTCAGAGGTGAAATTCTTGGATTTATGAAAGATGAACTCATGCGAAAGCATTTACCAAGGATGTTTTCATTA	Eukaryota	Stramenopiles	Opalozoa	MAST-3	MAST-3C	MAST-3C_X	MAST-3C_XX	MAST-3C_XX_sp.	0.750558948	>ASV_431
AGCTCCAATAGCGTATATTAAAGTTGTTGCAGTTAAAAAGCTCGTAGTCTGACCGTTGTCCTGGCATTGAGCGTCCGTGGTTACTGATCATGTGTACGCGAGGTGCTGGACACTACCTTCGGAGGAGCGTTCGTGCTTTTAACTAAGTGCGTGCGGGATTCCGATAGTTTACTTTGAGAAAAATAGAGTGTTCAAAGCAGGCGTTTGCCTTGAATACATTAGCATGGGATAATGAAATAGGACGTTGGTTCTATTTTGATGGTTTACGGACCGACGTAATGATTAATAGGGACAGTTGGGGACATTTATATTCCATGGCTAGAGGTGAAATTCTTGGATTCATGGAAGATAAACTACTGCGAAAGCATTTGTCAAAGATGTTTTCATTG	Eukaryota	Hacrobia	Centroheliozoa	Centroheliozoa_X	Pterocystida	Pterocystida_X	Pterocystida_XX	Pterocystida_XX_sp.	0.995433036	>ASV_432
AGCTCCAATAGCGTATATTAAAGTTGTTGCGGTTAAAAAGCTCGTAGTTGGATTTCTGTTGAGGACGGCCGGTCCGCACTATGTGCGTGTATCTGGTTCGGCCTTGGCATCCTCTTGAGGAACGTTCCTGCGCTTGATTGCGTGGGGCGGTATTCAAGACTTTTACTTTGAGGAAATTAGAGTGTTCACGGCAGGCAAGCGCCTTGAATATGTTAGCATGGAATAATAATATAGGATCTTGGTTCTATTTGTTGGTTTCTAGGGCTAAGGTAATGATTAATAGGGATAATTGGGGGCATTTGTATTAACGCGTCAGAGGTGGAATTCTTGGATTGCGTTACGACAAACTACTGCGAAAGCATTTGCCAAGGATGTTTTCATTG	Eukaryota	Alveolata	Dinoflagellata	Syndiniales	Dino-Group-II	Dino-Group-II-Clade-10-and-11	Dino-Group-II-Clade-10-and-11_X	Dino-Group-II-Clade-10-and-11_X_sp.	0.999729511	>ASV_433
AGCTCCAATAGCGTATATTAAAGTTGTTGCGGTTAAAAAGCTCGTAGTTGGATTTCTGTTGAGAGCAGCGCGTCTACCTTTTGGGTAAGTATGTTGCTTGGTCTCGGCATCTTCGTGAAAAACGTTTCTGCGCTTGATTGCGTGGGGCGGGGTTCACGACTTTTACTTTGAGGAAATTAGAGTGTTCACGGCAGGCATACGCCCTGAATATATTAGCATGGAATAATAATATAGGATCTTGGTTCTATTTTGTTGGTTTCTAGAGCTAAGATAATGATTAATAGGGACAATTGGGGGCATTCGTATTAACGCGTCAGAGGTGAAATTCTTGGATTGCGTTACGACGAACTACTGCGAAAGCATTTGCCAAGGATGTTTTCATTG	Eukaryota	Alveolata	Dinoflagellata	Syndiniales	Dino-Group-II				0.957616211	>ASV_434
AGCTCCAATAGCGTATATTAAAGTTGTTGCGGTTAAAAAGCTCGTAGTTGGATTTCTGTTGAGGACGGCCGGTCCGCACTATGTGCGTGTATCTGGTTCGGCCTTGGCATCCTCTTGAGGAACGTATCTACGCTTGATTGCGTGGAGCGGTATTCAAGACTTTTACTTTGAGGAAATTAGAGTGTTCACGGCAGGCAAGCGCCTTGAATACATTAGCATGGAATAATAATATAGGATCTTGGTTCTATTTTGTTGGTTTCTAGAGCTAGGATAATGATTAATAGGGATAATTGGGGGCATTTGTATTAACGCGTCAGAGGTGGAATTCTTGGATTGCGTTACGACAAACTACTGCGAAAGCATTTGCCAAGGATGTTTTCATTG	Eukaryota	Alveolata	Dinoflagellata	Syndiniales	Dino-Group-II	Dino-Group-II-Clade-10-and-11	Dino-Group-II-Clade-10-and-11_X	Dino-Group-II-Clade-10-and-11_X_sp.	0.999143092	>ASV_435
AGCTCCAATAGCGTATATTAAAGTTGTTGCGGTTAAAAAGCTCGTAGTTGGATTTCTGCTGAGGACGACCGGTCCGCCCACTGGGTGAGTATCTGGCTCGGCCTGGGCATCTTCTTGGAGAACGTAGCTGCACTTGATTGTGTGGTGCGGTATCCAGGACATTTACTTTGAGGAAATTAGAGTGTTTCAAGCAGGCATACGCCTTGAATACATTAGCATGGAATAATAAGATAGGACCTCGGTTCTATTTTGTTGGTTTCTAGAGCTGAGGTAATGATTAATAGGGATAGTTGGGGGCATTCGTATTTAACTGTCAGAGGTGAAATTCTTGGATTTGTTAAAGACGGACTACTGCGAAAGCATTTGCCAAGGATGTTTTCATTA	Eukaryota	Alveolata	Dinoflagellata	Dinophyceae	Dinophyceae_X	Dinophyceae_XX	Dinophyceae_XXX	Dinophyceae_XXX_sp.	0.985518057	>ASV_436
AGCTCCAATAGCGTATATTAAAGTTGTTGCGGTTAAAAAGCTCGTAGTTGGATTTCTGCCGAGGACGACCGGTCCGCCCTCTGGGTGAGTATCTGGCTCGGCCTGGGCATCTTCTTGGAGAACGTATCTGCACTTGACTGTGTGGTGCGGTATCCAGGACTTTTACTTTGAGGAAATTAGAGTGTTTCAAGCAGGCATACGCCTTGAATACATTAGCATGGAATAATAAGATAGGACCTCGGTTCTATTTTGTTGGTTTCTAGAGCTGAGGTAATGATAAATAGGGATAGTTGGGGGCATTCGTATTTAACTGTCAGAGGTGAAATTCTTGGATTTGTTAAAGACGGACTACTGCGAAAGCATTTGCCAAGGATGTTTTCATTG	Eukaryota	Alveolata	Dinoflagellata	Dinophyceae	Dinophyceae_X	Dinophyceae_XX	Dinophyceae_XXX	Dinophyceae_XXX_sp.	0.992387159	>ASV_437
AGCTCCAATGGCGTATATTAAAGTTGTTGCAGTTAAAAAGCTCGTAGTTGGATTTCTGGCAGGAGCGACCGGTCGGCCCAAGTGGTGTGTACTAGTGTTGCATCTGGCCATATTTGCGGAGAGCGTGTGTGGCATTAATTTGTCGTGCACGGGACCCGCATCGTTTACTGTGAGAAAATTAGAGTGTTCAAAGCAGGCTTATGCCTTGGATATGTTAGCATGGAATAATAAGATAAGACTTTGGCGGTCTATTTTGTTGGTTTGCACGCCATTGTAATGATTGATAGGGACAGTTGGGGGTATTCATATTTAATTGTCAGAGGTGAAATTCTTGGATTTATGAAAGATGAACTACTGCGAAAGCATTTACCAAGGATGTTTTCATTA	Eukaryota	Stramenopiles	Pseudofungi	MAST-2	MAST-2B	MAST-2B_X	MAST-2B_XX	MAST-2B_XX_sp.	0.977070171	>ASV_438
AGCTCCAGTAGCATATATTAAAGTTGTTGCAGTTAAAAAGCTCGTAGTTGGATTTCTGGTACGATGCGCCTGATCCGCGACGTTTACGTCTGTGAGTATCGGAGCGCGTCTGCCATCCTTCTGGGGAATGTTTCTACCCTTCACTGGGCCGGACTCATGATCCAGATCGTTTACTTTGAAAAAATTAGAGTGTTCAAAGCAGGCTTTGCTGTGAATACATTAGCATGGAATAATAATCTAGGACTTCGGTTCTATTTTGTTGGTTTCTAGCACTGAAGTAATGATTGATAGGGATAGTTGGGGGTGCTAGTATTGGGCGGCCAGAGGTGAAATTCTTGGATTCGCTCAAGACTAACTTATGCGAAAGCATTCACCAAGGATGTCTTCTTTA	Eukaryota	Rhizaria	Cercozoa						0.849148073	>ASV_439
AGCTCCAATAGCGTATACTAAAGTTGTTGCAGTTAAAAAGCTCGTAGTTGAATTTCTGGTCTCGGACAGCGGTCTGCCTCAAACGAGGTACGCACCACCTGTTCAGGTCCATCCTCGGAGAAAACATGCCTGTGATTCAGTTCATGGGTATGGGATCTTCGTCATTTACTGTGAGCAAAATAGAGTGTTCAAAGCAGGCTTATGCCGTTGAATACATTAGCATGGAATAATAAAATAAGACCTTGGTCTATTTTGTTGGTTTGTACTCCAAGGTAATGATTAATAGGGATAGTTGGGGGTATTCGTATTCAATTGTCAGAGGTGAAATTCTTGGATTTATGGAAGACGAACTACTGCGAAAGCATTTACCAAGGATGTTTTCATTA	Eukaryota	Stramenopiles	Ochrophyta	Chrysophyceae	Chrysophyceae_X	Chrysophyceae_Clade-C			0.952102458	>ASV_440
AGCTCCAAGAGCGTATATTAAAGTTGTTGCAGTTAAAAAGCTCGTAGTTGGATTTCTGGTATAATGCGCCTGTCCCGGAAATTTCTGTGTGACGGTGCGCGTTTGCCATCCTTCTAGAAAACGTTTCTACCATTTACTTGGCCGGACTCGCGATCTAGATCTTTTACTTTGAAAAAATTAGAGTGTTTAAAGCAGGCATAGCTTGAATACATTAGCATGGAATAATAATCTAGGACTTCGGTTCTATTTTGTTGGTTTCTAGAATTGAAGTAATGATTGATAGGGATAGTTGGGGGTGCTAGTATTGGCCGGCCAGAGGTGAAATTCTTGGATTCGGTCAAGACTAACTTATGCGAAAGCATTCACCAAGGATGTCTTCTTTA	Eukaryota	Rhizaria	Cercozoa	Filosa-Thecofilosea	Cryomonadida	Protaspa-lineage	Protaspa	Protaspa_grandis	0.973816499	>ASV_441
AGCTCCAATAGCGTATATTAAAGTTGTTGCAGTTAAAAAGCTCGTAGTTGGATTTCTGGTGGGAGCGATCGGTCTGGCGCTTAGCGCCAGTACTTGCATCGTCTCCGGCCATCCTTGGGGAGAGTTTGTCTGGCATTAAGTTGTCGGGCAAAGGATCCTCATCGTTTACTGTGAAAAAATTAGAGTGTTCAAAGCAGGCTTATGCCGTTGAATATATTAGCATGGAATAATAAGATAGGACTTTGGTACTATTTTGTTGGTTTGCGCACCAAAGTAATGATTAATAGGGACAGTTGGGGGTATTCGTATTCCGTTGTCAGAGGTGAAATTCTTGGATTTACGGAAGACGAACTACTGCGAAAGCATTTACCAAGGATGTTTTCATTA	Eukaryota	Stramenopiles	Ochrophyta	Bacillariophyta	Bacillariophyta_X	Polar-centric-Mediophyceae	Arcocellulus		0.864159229	>ASV_442
AGCTCCAATAGCGTATATTAAAGTTGTTGCAGTTAGAACGCTCGTAGTCGGATTTCGGGGCGGTTCGACCGGTCTGCCGATGGGTACGCACTGGCCGAAGCGTCCTTCCTTCCGGAGACCGTCTCACTCTTAACTGAGCGGAGGCGGGAGACGGAACGTTTACTTTGAAAAAATCAGAGTGTTTCAAGCAGGCAGCTCGCTCTTGCATGGATTAGCATGGGATAATGAAATAGGACTTTGGTGCTATTTTGTTGGTTTCGAACACCGAAGTAATGATGAGAAGGGACAGTCAGGGGCACTCGTATTCCGCCGAGAGAGGTGAAATTCTCAGACCAGCGGAAGACGAACCACTGCGAAAGCATTTGCCAGGGATGTTTTCACTG	Eukaryota	Hacrobia	Haptophyta	Prymnesiophyceae	Prymnesiales	Chrysochromulinaceae	Chrysochromulina		0.925812542	>ASV_443
AGCTCCAATAGCGTATATTAAAGTTGTTGCAGTTAAAAAGCTCGTAGTTGGATTTCAGTCTTAATTCGTCTGGCCCGCTCCCTTGAGGAGCCGAGTGCCGGTTGCGAATTGGACTTCCTTCTAGCATGAATCTCCTACCGTTATGCGGCCGGGAAGGACATCTGGATCATTTACTTTGAAGAAATTAGAGTGTTCAAAGCAAGCTTACGCTGTGAATATATTAGCATGGAATAATAACATAGGACTCGGGTTCTATTTTGTTGGTTTCTAGGACTCAAGTAATGATTGATAGGGACAGTTGGGGGTGCTGCTATTATATGGCCAGAGGTGAAATTCACGGATTCATATAAGAGCAACTTATGCGAAAGCATTCACCAAGGATGTCTTCTTTA	Eukaryota	Rhizaria	Cercozoa	Chlorarachniophyceae	Chlorarachniophyceae_X	NPK2-lineage	NPK2-lineage_X	NPK2-lineage_X_sp.	0.999922638	>ASV_444
AGCTCCAATAGCGTATATTAAAGTTGTTGCGGTTAAAAAGCTCGTAGTTGGATTTCTGCTGAGGACGACTGGTCCGCCCCCTGGGTGAGTATCTGGTTCGGCCTGGGCATCTTCTTGGGGAACGTATCTGCACTTGATTGTGTGGTGCGGTATCCAGGACTTTTACTTTGAGGAAATTAGAGTGTTTCAAGCAGGCCCGCGCCTTGAATACATTAGCATGGAATAATAAGATAGGACCTCGGTTCTATTTTGTTGGTTTCTAGAGCTGAGGTAATGATTAATAGGGATAGTTGGGGGCATTCGTATTTAACTGTCAGAGGTGAAATTCTTGGATTTGTTAAAGACGGACTACTGCGAAAGCATTTGCCAAGGATGTTTTCATTG	Eukaryota	Alveolata	Dinoflagellata	Dinophyceae	Dinophyceae_X	Dinophyceae_XX	Dinophyceae_XXX	Dinophyceae_XXX_sp.	0.904251863	>ASV_445
AGCTCCAATAGCGTATATTAAAGTTGTTGCGGTTAAAAAGCTCGTAGTTGGAGTTCTGCCAGGTGGCGCTCGTCCGCCCAAGTGGTGTGTACAGGGCGTGCATCTGGCCCTTTCAAGGGGAACGTGTCTGCACTTCATTGTGTGGTGCGAGATCCTTGACTTTTACTTTGAGGAAATAAGAGTGTTCCAAGCAGGCTCTCGTCGTGCATAGCTCAGCATGGAATAATAGCATTGGACTTCGTTTCTACGCTGTTGGTTGCAAGAAGCGAGGTAATGATGAAGAGGGATAGTTGGGGGCATTCGTATTTAACTGTCAGAGGTGAAATTCTTGGATTTGTTAAAGACGGACTACTGCGAAAGCATCTGCCATGGATGTTTTCATTA	Eukaryota	Alveolata	Dinoflagellata	Syndiniales	Dino-Group-I	Dino-Group-I-Clade-1	Dino-Group-I-Clade-1_X	Dino-Group-I-Clade-1_X_sp.	0.99997674	>ASV_446
AGCTCCAATAGCGTATATTAAAGTTGTTGCGGTAAAAAAGCTCGTAGTTGGATTTCTGTTGAGGACGACCGGTCCATACCACGTATGCGCATCTGGCTCGGCCTCGGCATCCTCTCGCGAAACGTTTCTGCGCTTGATTGCGTGGAGCGGGTCTCGGGACTTTTACTTTGAGGAAATTAGAGTGTTCACGGCAGGCTATCGCCCGAATACATTAGCATGGAATAATACTATAGGATTTCGCACCTATTTTGTTGGTTTCTAGGCGTGAAATAATGATTAATAGGGACAATTGGGGGCATTCGTATCAACACGTCAGAGGTGGAATTCTTGGATTGTGTTGCGACGAACTACTGCGAAAGCATTTGCCAAGGATGTTTTCATTG	Eukaryota	Alveolata	Dinoflagellata	Syndiniales	Dino-Group-II	Dino-Group-II-Clade-1	Dino-Group-II-Clade-1_X	Dino-Group-II-Clade-1_X_sp.	0.999999992	>ASV_447
AGCTCCAATAGCGTATATTAAAGTTGTTGCGGTTAAAAAGCTCGTAGTTGGATTTCTGCCGAGGACGACCGGTCCGCCCTCTGGGTGAGCATCTGGCTCGGCCTGGGCATCTTCTTGGAGAACGTATCTGCACTTGACTGTGTGGTGCGGTATCCAGGACTTTTACTTTGAGGAAATTAGAGTGTTTCAAGCAGGCATACGCCTTGAATACATTAGCATGGAATAATAAGATAGGACCTCGGTTCTATTTTGTTGGTTTCTAGAGCTGAGGTAATGATTAATAGGGATAGTTGGGGGCATTCGTATTTAACTGTCAGAGGTGAAATTCTTGGATTTGTTAAAGACGGACTACTGCGAAAGCATTTGCCAAGGATGTTTTCATTG	Eukaryota	Alveolata	Dinoflagellata	Dinophyceae	Dinophyceae_X	Dinophyceae_XX	Dinophyceae_XXX	Dinophyceae_XXX_sp.	0.985806402	>ASV_448
AGCTCCAATAGCGTATATTAAAGTTGTTGCGGTTAAAAAGCTCGTAGTTGGATTTCTACCGAAGACAGCCGGTCCACACTACGTGTGCGCATCTGGTGTGGCTTTGGTATCCTCATGGAGAACAGTTCTGCGCTTCATTGCGTGGACTGGTATTCATGACTTTTACTTTGAGGAAATTAGAGTGTTCACGGCAGGCGTTTGCCTTGAATACATTAGCATGGAATAATAATATAGGACTTTGGCCCTATTTTGTTGGTTTCTAGAGCTGAAGTAATGATTAATAGGGACACTTGGGGGCATTCGTATTATCACGTCAGAGGTGGAATTCTTGGATTGTGTTACGACGAACTACTGCGAAAGCATTTGCCAAGGATGTTTTCATTG	Eukaryota	Alveolata	Dinoflagellata	Syndiniales	Dino-Group-II				0.774265454	>ASV_449
AGCTCCAGTAGCATATATTAAAGTTGTTGCAGTTAAAAAGCTCGTAGTTGGATTTCTGGTACGATGCGCCTGATCCGCGGCGAATACGCTTGTGAGTATCGGAGCGCGTCTGCCATCCTTCCGGGGACTGTCTCTACCTTTCACTAGGCTGGAGTCATGATCCGGATCGTTTACTTTGAAAAAATTAGAGTGTTCAAAGCAGGCCTTTGCTATGAATACATTAGCATGGAATAATGATCTAGGACTTCGGTTCTATTTTGTTGGTTTCTAGCACTGAAGTAATGATTGATAGGGATAGTTGGGGGTGCTAGTATTGGGCGGCCAGAGGTGAAATTCTTGGATTCGCTCAAGACTAACTTATGCGAAAGCATTCACCAAGGATGTCTTCTTTA	Eukaryota								1	>ASV_450
AGCTCCAATAGCGTATATTAAAGTTGTTGCGGTTAAAAAGCTCGTAGTTGGATTTCTGTTGAGGACGACCGGTCCGCCCTCTGGGTGAGTATCTGGCTCGGCCTTGGCATCTTCTTGGAGAACGTAACTGCACTTGACTGTGTGGTGCGGTATCCAGGACTTTTACTTTGAGGAAATTAGAGTGTTTCAAGCAGGCGTACGCCTTGAATACATTAGCATGGAATAATGAGATAGGACCTTGGTTCTATTTTGTTGGTTTCTAGAGCTGAGGTAATGATTAATAGGGATAGTTGGGGGCATTCGTATTTAATTGTCAGAGGTGAAATTCTTGGATTTGTTAAAGACGGACTACTGCGAAAGCATTTGCCAAGGATGTTTTCATTG	Eukaryota	Alveolata	Dinoflagellata	Dinophyceae	Dinophyceae_X	Dinophyceae_XX	Dinophyceae_XXX	Dinophyceae_XXX_sp.	0.99781601	>ASV_451
AGCTCCAGTAGCATATATTAAAGTTGTTGCAGTTAAAAAGCTCGTAGTTGGATTTCTGGTACGATGCGCCTGATCCGCGACGATTTACGTCTGTGAGTATCGGAGCGCGTCTGCCATCCTTCCGGGGACCGTCTCTACCTTTCACTAGGCCGGAGCCGTGATCCGGATCGTTTACTTTGAAAAAATTAGAGTGTTCAAAGCAGGCCTTTGCTGTGAATACATTAGCATGGAATAATGATCTAGGACTTCGGTTCTATTTTGTTGGTTTCTAGCACTGAAGTAATGATTGATAGGGATAGTTGGGGGTGCTAGTATTGGGCGGCCAGAGGTGAAATTCTTGGATTCGCTCAAGACTAACTTATGCGAAAGCATTCACCAAGGATGTCTTCTTTA	Eukaryota	Rhizaria	Cercozoa						0.705154316	>ASV_452
AGCTCCAATAGCGTATATTAAAGTTGTTGCGGTTAAAAAGCTCGTAGTTGGATTTCTGTCAAAGGTGAGGTGGTCCATCTTATGGATGTGTATCTACCCGTACCTTGGCATCTTCTTCAAGAACGCTGTCGCGCTTCACTGCGTGATGCGGTATTGAAGACTTTTACTTTGAGGAAATTAGAGTGTTCACGGCAGGCAATCGCTTTGAATACATTAGCATGGAATAATACTATAGGGCCTCGGCTTTATTTTGTTGGTTTCTAAAGCTGAGGTAATGATTAATAGGGATAATTGGGGGTCTTTGTATTGCAACGTCAGAGGTGAAATTCTTGGATTGTTGCACGACAAACTACTGCGAAAGCATTGACCAAGGATGTTTTCATTG	Eukaryota	Alveolata	Dinoflagellata	Syndiniales	Dino-Group-II	Dino-Group-II-Clade-32	Dino-Group-II-Clade-32_X	Dino-Group-II-Clade-32_X_sp.	1	>ASV_453
AGCTCCAAGAGCGTATATTAAAGTTGCTGCGGTTAAAAAGCTCGTAGTTGGATTTCAGTCTAGGAAGGTTAACTCGCCGAAAGGTTGTACGTTGATTTTCCTCAGACTTCGTCAGAAGCTCGTGCTGCACTTAACTGTGTGGTACGATGTTCTGACCTTTTACCTTGAGGAAAGTAGAGTGTTTCAGGCAGGCTACCCAGCTTGAATACATTAGCATGGAATAATGAAATGGATCTCGGTTCGATTTCGTTGGTTCTAGAGCTGAGGTGATGATCAATAGGAACAGGCGAAGGTATTCGTACTTGAGAGTGAGGAGTGAAATCCGATGATCTCTTAAAGACGATCCGAGGCGAAAGCATTTGTCAAGGATGTTTTCATTG	Eukaryota								1	>ASV_454
AGCTCCAATAGCGTATATTAAAGTTGTTGCAGTTAAAAAGCTCGTAGTCGGATTTCAGGGCAGGGCGACCGGTCTGCCGATGGGTATGCACTGGTCGGCGTGTCCTTCCTTCTGGAGACTGTGTTTACTCTTAACTGAGCGAAGACAGGAAACAGATCGTTTACTTTGAAAAAATCAGAGTGCTCAAAGCAGGCCAAGATTGCTCTTGCATGGATTAGCATGGGATAATGAAATAGGACTTTGGTGCTATTTTGTTGGTTTCGAACACCGAAGTAATGATTAATAGGGATAGTCAGGGGCACTCGTATTCCGTCGAGAGAGGTGAAATTCTCAGACCAATGGAAGACGAACTACTGCGAAAGCATTTGCCAGGGATGTTTTCACTG	Eukaryota	Hacrobia	Haptophyta	Haptophyta_Clade_HAP5	Haptophyta_Clade_HAP5_X	Haptophyta_Clade_HAP5_XX	Haptophyta_Clade_HAP5_XXX	Haptophyta_Clade_HAP5_XXX_sp.	0.9871803	>ASV_455
AGCTCCAATAGCGTATATTAAAGTTGTTGCAGTTAAAAAGCTCGTAGTTGGATTTCTGGCCGAGTGTCCCTAGGCCAGCATGACGTTTGGTCCTAGGCGCTCTGCCATCCTTCTGTCAACCTTCGCCTTCTTCATTGGGGGCGCTGGGGCTCAGATATTTTACCTTGAGAAAATTAGAGTGTTTCAGGCAGGCTTTCGCCGGAATACATTAGCATGGAATAATGGAAAAGGACTTCAACCTCTTCTGTTGGTCTGAGAGGCTGTAGTAATGATTAATAGGGATAGTTGGGGGCATTAGTACTTAACTGTCAGAGGTGAAATTCTCCGATTTGTTAAAGACTAACTTATGCGAAAGCATTTGCCAAGGATGTTTTCATTA	Eukaryota	Alveolata	Ciliophora	Spirotrichea	Choreotrichida	Leegaardiellidae_B	Leegaardiella	Leegaardiella_sp.	0.999999982	>ASV_456
AGCTCCAATAGCGTATATTAAAGTTGTTGCGGTTAAAAAGCTCGTAGTTGGATTTCTGTTGAGGATGGACGGTCCGCACTAAGTGCGTGTATCTGTTACAGCCTCGGCATCCTCTTGGAGAACGGTGCTGTGATTCATTTCATGGTCCGGAATTCAAGACTTTTACTTTGAGGAAATTAGAGTGTTCACGGCAAGCAATCGCTTTGAATACATTAGCATGGAATAATAATATAGGACCTTGGTACTATTTTGTTGGTTTCTAGAACTAAGGTAATGATTAATAGGGATAATTGGGGGCATTCGTATTAACGCGTCAGAGGTGGAATTCTTGGATTGCGTTACGACGAACTACTGCGAAAGCATTTGCCAAGGATGTTTTCATTG	Eukaryota	Alveolata	Dinoflagellata	Syndiniales	Dino-Group-II	Dino-Group-II_X	Dino-Group-II_XX	Dino-Group-II_XX_sp.	0.96087413	>ASV_457
AGCTCCAGTAGCGTATATTAAAGTTGTTGCAGTTAAAAAGCTCGTAGTTGGATTTCTGGCGTGCTGCGCCTGGCCCGCTGGCGTTTGTCAGTGAGTGCCGGTTCGCGCGGCTGCCATCCTTCTGGAGAACGGGTCTACCCTTCACTGGGCCGGGCTCGCGATTCAGATCCTTTACTTTGAAAAAATTAGAGTGTTTAAAGCAGGCATTGTCGCTGTGAATACATTAGCATGGAATAATAATATAGGACTTTGGTTCTATTTTGTTGGTTTCTAGGACTGAAGTAATGATTGATAGGGATAGTTGGGGGTGCTAGTATTCAAAGGCCAGAGGTGAAATTCTGTGATTCTTTGAAGACTAACTTATGCGAAAGCATTCACCAAGGATGTCTTCTTTA	Eukaryota	Rhizaria	Cercozoa						0.930632173	>ASV_458
AGCTCCAATAGCGTATATTAAAGTTGTTGCAGTTAAAAAGCTCGTAGTCGGATTTTGGCATCACGCCGAACTGTCTGCCGATTGGTAAGTACGGTTTGGCGGGTGCTCTCCTTCCGGAGGCTCGTTCCCTTCTTAACTGAAGGGTTCGTTGGTTCCGGGTCTTTTACTTTGAAAAAATTAGAGTGTTCAAAGCAGGCCTATGCTCTGAATAGGTTAGCATGGAATAATAGAATAGGACTTTGGTTCTATTTTGTTGGTTTCTAGGACCGAAGTAATGATTAATAGGGACAGTTGGGGGCATTCATATTCCATTGTCAGAGGTGAAATTCTTGGATTAACGGAAGATGAACTTCTGCGAAAGCATCTGCCAAGGATGTTTTCATTG	Eukaryota	Hacrobia	Picozoa	Picozoa_X	Picozoa_XX	Picozoa_XXX	Picomonas	Picomonas_judraskeda	0.999790955	>ASV_459
AGCTCCAATAGCGTATATTAAAGTTGTTGCGGTTAAAAAGCTCGTAGTTGGATTTCTGCCGAGGACGACCGGTCCGCCCTCTGGGTGAGCATCTGGCTCGGCTTGGGCATCTTCTTGGAGAACGTAGCTGCACTTGACTGTGTGGTGCGGTATCCAGGACTTTTACTTTGAGGAAATTAGAGTGTTTCAAGCAGGCACACGCCTTGAATACGTTAGCATGGAATAATAAGATAGGACCCCAGTTCTATTTTGTTGGTTTCTAGAGCTGAGGTAATGATTAATAGGGATAGTTGGGGGCATTCGTATTTAACTGTCAGAGGTGAAATTCTTGGATTTGTTAAAGACGGACTACTGCGAAAGCATTTGCCAAGGATGTTTTCTTTG	Eukaryota	Alveolata	Dinoflagellata	Dinophyceae	Dinophyceae_X	Dinophyceae_XX	Dinophyceae_XXX	Dinophyceae_XXX_sp.	0.970422027	>ASV_460
AGCTCCAATAGCGTATATTAAAGTTGTTGCGGTTAAAAAGCTCGTAGTTGGATTTCTGCTGAGGACGACCGGTCCGCCCTCTGGGTGAGTATCTGGCTCGGCCTTGGCATCTTCTTGGAGAACGTATCTGCACTTGACTGTGTGGTGCGGTATCCAGGACATTTACTTTGAGGAAATTAGAGTGTTTCAAGCAGGCACACGCCTTGAATACATTAGCATGGAATAATAATATAGGACCTCGGTTCTATTTTGTTGGTTTCTAGAGCTGAGGTAATGATTAATAGGGATAGTTGGGGGCATTCGTATTTAACTGTCAGAGGTGAAATTCTTGGATTTGTTAAAGACGGACTACTGCGAAAGCATTTGCCAAGGATGTTTTCATTG	Eukaryota	Alveolata	Dinoflagellata	Dinophyceae	Dinophyceae_X	Dinophyceae_XX	Dinophyceae_XXX	Dinophyceae_XXX_sp.	0.975828208	>ASV_461
AGCTCCAATAGCGTATATTAAAGTTGTTGCAGTTAAAAAGCTCGTAGTTGGATTTCTGGCCGAGTGTCCCCAGGCCCGCATGACGTTTGGTCCTGGGCGCTCTGCCATCCTTCTGTCAACCTTCGCCTCGTTCATTCGTGGCGCTGGGGCTCAGATATTTTACCTTGAGAAAATTAGAGTGTTTCAGGCAGGCTTTCGCCGGAATACATTAGCATGGAATAATGGAAAAGGACTTCAACCTCTTCTGTTGGTCTGAGAGGCTGTAGTAATGATTAATAGGGATAGTTGGGGGCATTAGTACTTAACTGTCAGAGGTGAAATTCTCCGATTTGTTAAAGACTAACTTATGCGAAAGCATTTGCCAAGGATGTTTTCATTA	Eukaryota	Alveolata	Ciliophora	Spirotrichea	Choreotrichida	Leegaardiellidae_B	Leegaardiella	Leegaardiella_sp.	0.999999991	>ASV_462
AGCTCCAATAGCGTATATTAAAGTTGTTGCGGTTAAAAAGCTCGTAGTTGGATTTCTGCTGAGGACGACCGGTCCGCCCTCTGGGTGAGTATCTGGCTCGGCCTCGGCATCTTCTTGGAGAACGTAACTGCACTTGACTGTGTGGTGCGGTATCCAGGACTTTTACTTTGAGGAAATTAGAGTGTTTCAAGCAGGCGCACGCCTTGAATACATTAGCATGGAATAATGAGATAGGACCTTGGTTCTATTTTGTTGGTTTCTAGAGCTGAGGTAATGATTAATAGGGATAGTTGGGGGCATTCGTATTTAACTGTCAGAGGTGAAATTCTTGGATTTGTTAAAGACGGACTACTGCGAAAGCATTTGCCAAGGATGTTTTCATTG	Eukaryota	Alveolata	Dinoflagellata	Dinophyceae	Dinophyceae_X	Dinophyceae_XX	Dinophyceae_XXX	Dinophyceae_XXX_sp.	0.975717099	>ASV_463
AGCTCCAATAGCGTATATTAAAGTTGTTGCAGTTAAAAAGCTCGTAGTTGGATTTCTGGCAGGAGTGACCGGTCACGCACTCTGTGCGTGAACTTGTGTTGTCTCTGGCCATCCTTGGGGAGATCCTGTTTGGCATTAAGTTGTCGGGCAGGGGATACCCATCGTTTACTGTGAAAAAATTAGAGTGTTTAAAGCAGGCTTATGCCGTTGAATATATTAGCATGGAATAATAAGATAGGACTTCGGAACTATTTTGTTGGTTTGCGTTACGAAGTAATGATTAATAGGGACAGTTGGGGGTATTCGTATTTCGTTGTCAGAGGTGAAATTCTTGGATTTCCGAAAGACGAACTACTGCGAAAGCATTTACCAAGGATGTTTTCATCA	Eukaryota	Stramenopiles	Ochrophyta	Bacillariophyta	Bacillariophyta_X	Polar-centric-Mediophyceae	Thalassiosira	Thalassiosira_delicatula	0.705926825	>ASV_464
AGCTCCAATAGCGTATATTAAAGTTGTTGCAGTTAAAAAGCTCGTAGTTGGATTTCTGGTTGGAGCGACCGGTCGGGCATTGATTTGTCTGCACTGGAGTCGGTTCTGGCCATCCTCTTGGAAAGTGCGTCTGTCATTAAGTTGTCGGGCGTATGATCCAGGTCTTTTACTGTGAAAAAATTAGAGTGTTTAAAGCAGGCCTTCGCCTTGAATACATTAGCATGGAATAATAAGATAGGACTTTGGTCTATTTTGTTGGTTTGCAGACCGAAGTAATGATTAATAGGGATAGTTGGGGGTATTTATATTCCAATGTCAGAGGTGAAATTCTTAGATTTTTGGAAGATAAACTTATGCGAAAGCATTTACCAAGGATGTTTTCATTA	Eukaryota	Stramenopiles	Sagenista	MAST-4	MAST-4F	MAST-4F_X	MAST-4F_XX	MAST-4F_XX_sp.	0.998457226	>ASV_465
AGCTCCAATAGCGTATATTAAAGTTGTTGCAGTTAAAAAGCTCGTAGTCGGATTTTGGCATCACGCCGAACTGTCTGCCGATTGGTAAGTACGGTTTGGCGGGTGCTTCCTTCCGGAGGCTCGTTCCCTTCTTCATTGAAGGGTTCGTTGGTTCCGGGTCTTTTACTTTGAGAAAATTAGAGTGTTCAAAGCAGGCCTATGCTCTGAATAGGTTAGCATGGAATAATAGAATAGGACTTTGGTTCTATTTTGTTGGTTTCTAGGACCGAAGTAATGATTAATAGGGACAGTTGGGGGCATTCATATTCCATTGTCAGAGGTGAAATTCTTGGATTAACGGAAGATGAACTTCTGCGAAAGCATCTGCCAAGGATGTTTTCATCG	Eukaryota	Hacrobia	Picozoa	Picozoa_X	Picozoa_XX	Picozoa_XXX	Picomonas	Picomonas_judraskeda	0.999971845	>ASV_466
AGCTCCAATAGCGTATATTAAAGTTGTTGCAGTTAAAAAGCTCGTAGTTGGAGTTCAGGGTGAGCTCAGCCGGTCGGCGTCATGCGTCAGAACTGGTCGACTCTCCCTTGTTTGTGGATCCCGCCCGGAGTTAACTCTTCGGGATGTGGAGTTCACATCGTTTACCTTGAAAAAATTAGAGTGTTCAAAGCAGGCGTTTGCTTGAATATATTAGCATGGAATAATGGAATAGGACCCTGGTTCTATTTTGTTGGTTTTGAGAACCAGAGTAATGATTAATAGGGATAGTTGGGGGCATTCATATTTCATTGTCAGAGGTGAAATTCTTGGATTTATGAAAGATGAACTTCTGCGAAAGCATTTGCCAAGGATGTTTTCATTA	Eukaryota	Hacrobia	Telonemia	Telonemia_X	Telonemia_XX	Telonemia-Group-2	Telonema-Group-2	Telonema_antarcticum	0.98277707	>ASV_467
AGCTCCAATAGCGTATATTAAAGTTGTTGCAGTTAAAAAGCTCGTAGTTGGATTTCTGGGAGGGTGCCAATGTCCGTCGTCGTACGTGTTGCAGCGGCGCCCTTCCATCCTTCTGTTAACGACTTTGGGCATTCATTTGCCGGAGTCGGGCTCAGATATTTTACCTTGAGAAAATTAGAGTGTTTCAGGCAGGCTAGGCCGGAATACATTAGCATGGAATAATGGAATAGGACTACGGTCTCTTTGTTGGTTTGAGGGACTGCAGTAATGATTAATAGGGATAGTTGGGGGCATTAGTATTTAATTGTCAGAGGTGGAATTCTCGGATTTGTTAAAGACTAACTTATGCGAAAGCATTTGCCAAGGATGTTTTCATCA	Eukaryota	Alveolata	Ciliophora	Spirotrichea	Strombidiida				0.99348372	>ASV_468
AGCTCCAATAGCGTATATTAAAGTTGTTGCGGTTAAAAAGCTCGTAGTTGGAGTTCTGCCAGGTGCCGCCTGTCCGCCCCAGTGGTGAGTACGTGGCGCGCATTTGGCCCTTTCAAGGGGAGCGTATTGCACTTAACTGTGTGGTGCGGGATCCTTGACTTTTACTTTGAGGAAATAAGAGTGTTCCAAGCAGGCTCTCGTCGTGCATAGCTCAGCATGGAATAATAGCATTGGATCTCGATTCCAAACTGTTGGTTGTAGGAAACGAGATAATGATGAAGAGGGATAGTTGGGGGCATTCGTATTTAACTGTCAGAGGTGAAATTCTTGGATTTGTTAAAGACGAACTACTGCGAAAGCATCTGCCATGGATGTTTTCATCG	Eukaryota	Alveolata	Dinoflagellata	Syndiniales	Dino-Group-I	Dino-Group-I-Clade-1	Dino-Group-I-Clade-1_X	Dino-Group-I-Clade-1_X_sp.	0.999930862	>ASV_469
AGCTCCAATAGCGTATATTAAAGTTGTTGCAGTTAAAAAGCTCGTAGTTGGATTTCGGAGTGGGCCAGTTGGTCCGCCGCAAGGTGTGTTACTGACTGGTTTGCTCTTCTTCGCAAAGACTGCGTGTGCTCTTTGTTGAGTGTGCGTAGGATTTACGACGTTTACTTTGAAAAAATTAGAGTGTTCAAAGCAGGCTATTGCTTGAATACATGAGCATGGAATAATGGAATAGGACTTTGGTCCCATTTTGTTGGTTTCTAGGACCGAAGTAATGATTAAGAGGGACAATTGGGGGCATCCGTATTTCGTTGTCAGAGGTGAAATTCTTGGATTTACGAAAGACGAACAACTGCGAAAGCACTTGCCAAGAGTGTTTTCATCA	Eukaryota	Opisthokonta	Metazoa	Cnidaria	Cnidaria_X	Hydrozoa			0.999999515	>ASV_470
AGCTCCAATAGCGTATATTAAAGTTGTTGCGGTTAAAAAGCTCGTAGTTGGATTTCTGTCGAGAACTGGCGGTCTACACTTTGTGTAAGTATCTGCTTAGGTCTTGGCATCCTCCTGGGGAACGTTTCTGCGCTTGATTGCGTGGAGCGGAATTCAGGACTTTTACTTTGAGGAAATTAGAGTGTTCACGGCAGGCAAACGCCTTGAATATATTAGCATGGAATAATAATATAGGACCTTTGTTCTATTTTGTTGGTTTCTAGAGCGAAGGTAATGATTAATAGGGATAATTGGGGGCATTCGTATTAACGCGTCAGAGGTGGAATTCTTGGATTGCGTTACGACGAACTACTGCGAAAGCATTTGCCAAGGATGTTTTCATTG	Eukaryota	Alveolata	Dinoflagellata	Syndiniales	Dino-Group-II	Dino-Group-II-Clade-16	Dino-Group-II-Clade-16_X	Dino-Group-II-Clade-16_X_sp.	0.999999812	>ASV_471
AGCTCCAATAGCGTATATTAAAGTTGTTGCGGTTAAAAAGCTCGTAGTTGGATTTCTGCCGAGGATGACCGGTCCGCCCTCTGGGTGAGTATCTGGCTCAGCCTTGGCATCTTCCTGAAGAACGTAGCTGCACTTGACTGTGTGGTGCGGTATTTAGGACATTTACTTTGAGGAAATTAGAGTGTTTCAAGCAAGCGCACGCCTTGAATACATTAGCATGGAATAATAAGATAGGACCTCGGTTCTATTTTGTTGGTTTCTAGAGCTGAGGTAATGATTGATAGGGATAGTTGGGGGCATTCGTATTTAACTGTCAGAGGTGAAATTCTTGGATTTGTTAAAGACGGACTACTGCGAAAGCATTTGCCAAGGATGTTTTCATTG	Eukaryota	Alveolata	Dinoflagellata	Dinophyceae	Suessiales	Suessiales_X	Suessiales_XX	Suessiales_XX_sp.	0.940471743	>ASV_472
AGCTCCAATAGCGTATATTAAAGTTGTTGCGGTTAAAAAGCTCGTAGTTGGATTTCTGCTTGGAACGACCGGTCCGCCCTCTGGGTGTTGTATCTGGTTCGGTCCGGGCATCTTCTTGAGGAACGTTGCTGCACTTGAGTGTGTGGTGCGGAACTCAAGACTTTCACTTTGAGGAAATTAGAGTGTTTCACGCAGGCTTTTGCCTTGAATACGCTAGCATGGAATGATAAGATAGGACCTCGTCCCTACCTTGTTGGTTTGTAGAGATGAGGTAATGATTAATAGGGATAGTCGGGGGCATTCGTACTTAACTGTCAGAGGTGAAATTCTTGGATTTGTTAAAGACGGACTACTGCGAAAGCATTTGCCAAGGATGTTTTCATTG	Eukaryota	Alveolata	Dinoflagellata	Dinophyceae	Gymnodiniales	Chytriodiniaceae	Dissodinium	Dissodinium_pseudolunula	0.727717757	>ASV_473
AGCTCCAATAGCGTATATTAAAGTTGTTGCAGTTAAAAAGCTCGTAGTTGGATTTCTGGCGGTGTGACTCCGGCCGGCATGACGTCGGGTCCAGAGCGCGCCACCATCCTTCTGTCAACCTTCGCGGGATTCGCTTCCCGCGTTGTGGGCTCAGATATTTTACCTTGAGAAAATTAGAGTGTTTCAGGCAGGCTTTCGCCGGAATACATTAGCATGGAATAATAGAAAAGGACTTCAACCTCTTCTGTTGGTCTGAGGGGCTGTAGTAATGATTAATAGGGATAGTTGGGGGCATTAGTACTTGACTGTCAGAGGTGAAATTCTCCGATTTGTTAAAGACTAACTTATGCGAAAGCATTTGCCAAGGATGTTTTCATTA	Eukaryota	Alveolata	Ciliophora	Spirotrichea	Choreotrichida	Leegaardiellidae_B	Leegaardiella	Leegaardiella_sp.	0.999999037	>ASV_474
AGCTCCAATAGCGTATATTAAAGTTGTTGCAGTTAAAAAGCTCGTAGTTGGATTTCTGATTGAGACATCAGGTCGGGTCCGAGAGGATCATGTACTTTGATTTGTTTTGATCATCCTTGGGGAGAGCAATTCTGGCATTAAGTTGTCGGGGTTGGGATCCTCATCGTTTACTGTGAAAAAATTAGAGTGTTCAAAGCAGGCCTCGGCCTCTGAATACATTAGCATGGAATAATAAGATAGGACTTTGGTGGTCTATTTTGTTGGTTTGCACGCCAAAGTAATGATTAATAGGGATAGTTGGGGGTATTCGTATTCAATTGTCAGAGGTGAAATTCTTGGATTTATGGAAGACGAACTACTGCGAAAGCATTTACCAAGGATGTTTTCATTA	Eukaryota	Stramenopiles	Ochrophyta	MOCH-3	MOCH-3_X	MOCH-3_XX	MOCH-3_XXX	MOCH-3_XXX_sp.	0.999999405	>ASV_475
AGCTCCAATAACGTATATTAAAGTTGTTGCGGTTAAAAAGCTCGTAGTTGGATTTCTGTCGAAAGTGCTTGGTCCCCACTCTGTGGGCGCATCTAAGTCGCTTTTGGCATCCTCCTATTTTTCGTTTGCTGCACTTAATTGGGTGGCTTTCGGAGTAGGACTTTTACTTTGAGGAAATTCGAGTGTTTACGGCAGGCAATCGCCTTGTAGATATTAGCATGGAATAATAATATAGGACCTTGGTTCTATTTTGTTGGTTTCTAGGACTGAGGTAATGATTAATAGGGATATTTGGGGGCATTCGTATTAACCGGTCAGAGGTGGAATTCTTGGATTCGGTTACGACGAACTACTGCGAAAGCATTTGCCAAGAATGTTTTCATTG	Eukaryota	Alveolata	Dinoflagellata	Syndiniales	Dino-Group-II	Dino-Group-II-Clade-14	Dino-Group-II-Clade-14_X	Dino-Group-II-Clade-14_X_sp.	1	>ASV_476
AGCTCCAATAGCGTATATTAAAGTTGTTGCAGTTAAAAAGCTCGTAGTTGGATTTCTGGCGGGGACCCAAGTACCCCTGGTGGGTGTGCTCGGGCCCGGCCATCCTTCTGTAAACTTTCGCGCGTCCTTCACCGGTCGGCAAAGGGATCAGATAATTTACCTTGAGAAAATTAGAGTGTTTCAGGCAGGCTTAGCCGGAATACATTAGCATGGAATAATGGAATAGGACTGAGGTCTCGTTGTTGGTTACGCGGACTACAGTAATGATTAATAGGGACAGTTGGGGGCATTAGTATTTAATAGCTAGAGGTGGAATTCTCTAATTTGTTAAAGACTAACTTATGCGAAAGCATTTGCCAAGGATGTTTTCATTA	Eukaryota	Alveolata	Ciliophora	Spirotrichea	Strombidiida				0.999999941	>ASV_477
AGCTCCAATAGCGTATATTAAAGTTGTTGCAGTTAAAAAGCTCGTAGTTGGATTTCTGGTGGGGCTGTCGGCCTGGCTCCGAAAGGGGTCGTGGTTAGTACACGCCTGGCCATCCTCGGGGGAAGCTTTGCTGGCATTAAGTTGTCGGCGGAGTGACGCTCGTCGTTTACTGTGAACAAATTAGAGTGTTCAAAGCAGGCTTAGGCCGTTGAATACATTAGCATGGAATAATGAGATAGGACTTTGGTGGTCTATTTTGTTGGTTTGCACGCCGAAGTAATGATTAATAGGGGCGGTTGGGGGTATTCGTATTCAATTGTCAGAGGTGAAATTCTTGGATTTATGGAAGACGAACTACTGCGAAAGCATTTACCAAGGATGTTTTCATCA	Eukaryota	Stramenopiles	Ochrophyta	Dictyochophyceae	Dictyochophyceae_X	Dictyochophyceae_XX	Dictyochophyceae_XXX	Dictyochophyceae_XXX_sp.	0.880121399	>ASV_478
AGCTCCAATAGCGTATATTTAAGTTGTTGCAGTTAAAAAGCTCGTAGTTGGATTTCGGGTGAAGATGACCGGTCTGCCGTTGCGGTACGCACTGGACGTTTTCATCTTGTTGTCGGGGACGCGCTTCTGGGCTTTATTGTTCGGGACGCGGAGTCGGCGCTGTTACTTTGAAAAAATTAGAGTGTTCAAAGCAGGCAATCGCTCTGAATACATTAGCATGGAATAACGCTATAGGACTCTGGTCCTATTGTGTTGGTCTTCGGGACCGGAGTAATGATTAAGAGGGACAGTTGGGGGCATTCGTATTTCATTGTCAGAGGTGAAATTCTTGGATTTATGAAAGACGAACTTCTGCGAAAGCATTTGCCAAGGATGTTTTCATTA	Eukaryota	Archaeplastida	Chlorophyta	Pyramimonadales	Pyramimonadales_X	Pyramimonadales_XX	Pyramimonadales_XXX	Pyramimonadales_XXX_sp.	0.998980456	>ASV_479
AGCTCCAATAGCGTATATTAAAGTTGTTGCGGTTAAAAAGCTCGTAGTTGGATTTCTGCCGAGGACGACCGGTCCGCCCTCTGGGTGAGTATCTGGCTCGGCCTGGGCATCTTCTTGGAGAACGTAACTGCACTTGACTGTGTGGTGCGGTATTCAGGACTTTTACTTTGAGGAAATTAGAGTGTTTCAAGCAGGCACACGCCTTGAATACATTAGCATGGAATAATAAGATAGGACCTCGGTTCTATTTTGTTGGTTTCTAGATCTGAGGTAATGGTTAATAGGGATAGTTGGGGGCATTCGTATTTAACTGTCAGAGGTGAAATTCTTGGATTTGTTAAAGACGGACTACTGCGAAAGCATTTGCCAAGGATGTTTTCATTG	Eukaryota	Alveolata	Dinoflagellata	Dinophyceae	Dinophyceae_X	Dinophyceae_XX	Dinophyceae_XXX	Dinophyceae_XXX_sp.	0.99258264	>ASV_480
AGCTCCAATAGCGTATATTAAAGTTGTTGCGGTTAAAAAGCTCGTAGTTGGATTTCTGCTGAGGACGACCGGTCCGCCCTCTGGGTGAGCATCTGGTTCGGCCTTGGCATCTTCTTGGTGAACGTATCTGCACTTGACTGTGTGGTGCGGTGCCCAGGACTTTTACTTTGAGGAAATTAGAGTGTTTCAAGCAGGCATACGCCTTGAATACATTAGCATGGAATAATAAGATAGGACCTCGGTTCTATTTTGTTGGTTTCTAGAGCTGAGGTAATGATTAATAGGGATAGTTGGGGGCATTCGTATTTAACTGTCAGAGGTGAAATTCTTGGATTTGTTAAAGACGGACTACTGCGAAAGCATTTGCCAAGGATGTTTTCATTG	Eukaryota	Alveolata	Dinoflagellata	Dinophyceae	Dinophyceae_X	Dinophyceae_XX	Dinophyceae_XXX	Dinophyceae_XXX_sp.	0.997518368	>ASV_481
AGCTCCAATAGCGTATATTAAAGTTGTTGCAGTTAAAAAGCTCGTAGTTGGAGTTCAGAGTGAGCTCAGCTGGTCGGCCTAATGGGTCAGAACTGGTTGACTCTCTCTTGTTTGTGGGTCTCGCCCGGAGTTAACTCTTCGGATGTGGATCCCACATCGTTTACCTTGAAAAAATTAGAGTGTTCAAAGCAGGCGTTTGCTTGAATATATTAGCATGGAATAATGGAATAGGACGCTGGTTCTATTTTGTTGGTTTTGAGAACCAGAGTAATGATTAATAGGGACAGTTGGGGGCATTCATATTTCATTGTCAGAGGTGAAATTCTTGGATTTATGAAAGATGAACTTCTGCGAAAGCATTTGCCAAGGATGTTTTCATTA	Eukaryota	Hacrobia	Telonemia	Telonemia_X	Telonemia_XX	Telonemia-Group-2	Telonema-Group-2	Telonema_antarcticum	0.998646619	>ASV_482
AGCTCCAATAGCGTATATTAAAGTTGTTGCAGTTAAAAAGCTCGTAGTTGAATTTCGGGCTCCCGGCGTCACCGCTTCATTGCGGGGGCACGGGGGCCCTCCTCGCCTTAGGGCGTCATTTACTGTGAAAAAATTAGAGTGTTCAAAGCAGGCAATCGCTTGAATACATTAGCATGGAATAATAAGATAGGATTTCGTCTATTTTGTTGGTTGCGGACGACAATAATGATTAATAGGGATAGTTGGGGGTGTCCGTATTGAGCTGTCAGAGGTGAAATTCTTGGATTTGCTCAAGACGAACTACTGCGAAAGCATTCACCAAGGATGTTTTCATTA	Eukaryota	Stramenopiles	Opalozoa	Bicoecea	Anoecales	Caecitellaceae	Caecitellaceae_X	Caecitellaceae_X_sp.	0.974601317	>ASV_483
AGCTCCAATAGCGTATATTAAAGTTGTTGCGGTTAAAAAGCTCGTAGTTGGATTTCTGTTGAGGACGACCGTTCCGCCCTCTGGGTGAGTATCTGGCTCGGCCTCGGCATCTTCTTGGAGAACGTTACTGCACTTGATTGTGTGGTGCGGTATCCAGGACCTTTACTTTGAGGAAATTAGAGTGTTTCAAGCAGGCGTACGCCTTGAATACATTAGCATGGAATAATAAGATAAGACCTTGGTTCTATTTTGTTGGTTTCTAGGGCTAAGGTAATGATTAATAGGGATAGTTGGGGGCATTCGTATTTAACTGTCAGAGGTGAAATTCTTGGATTTGTTAAAGACGGACTACTGCGAAAGCATTTGCCAAGGATGTTTTCATTA	Eukaryota	Alveolata	Dinoflagellata	Dinophyceae	Dinophyceae_X	Dinophyceae_XX	Dinophyceae_XXX	Dinophyceae_XXX_sp.	0.942135918	>ASV_484
AGCTCCAATAGCGTATATTAAAGTTGTTGCAGTTAAAAAGCTCGTAGTTGGACTTCTGGCAGGGCGCCGCGTGCCACAGTAGTGTGCACAAGGGCCCGGCCATCCTTCTGTAAACGTCGGGGAAGTTTATTCGTCCGCGGCGGGATCAGTTAATTTACCTTGAGAAAATTAGAGTGTTTCAGGCAGGCGTAGCCGGAATACATTAGCATGGAATAATGGAATAGGACTTAGTCTCTTTGTTGGTTCGAGGGACTGGAGTAATGATTAATAGGGATAGTTGGGGGCATTAGTATTTATTAGCTAGAGGTGGAATTCTCTAATTTGATAAAGACTAACTTATGCGAAAGCATTTGCCAAGGATGTTTTCATTA	Eukaryota	Alveolata	Ciliophora	Spirotrichea	Strombidiida	Strombidiidae_K	Strombidium_K	Strombidium_capitatum	0.9977665	>ASV_485
AGCTCCAATAGCGTATATTAAAGTTGTTGCAGTTAAAAAGCTCGTAGTTGGATTTCTGGCCGGGGCGACCGGTCGGCGCCCTAGCGGCGTGTGCACTGTCGTCGGCCCTGGCCATCTGCGTTCGGAGGGTCGCTGGCATTAAGTTGTCGGCGGCTTGACGGGCGCCGTTTACTGTGAAAAAATTAGAGTGTTTAAAGCAGGCGATCGCTGTGAATACATTAGCATGGAATAATGAGATAGGACTTTGGTACTATTTTGTTGGTTTGCGCACCAAGGTAATGATTAATAGGGATAGTTGGGGGTATTCATATTCAATTGTCAGAGGTGAAATTCTTGGATTTATGGAAGATGAACTTATGCGAAAGCATTTACCAAGGATGTTTTCATTA	Eukaryota	Stramenopiles	Sagenista	MAST-8	MAST-8B	MAST-8B_X	MAST-8B_XX	MAST-8B_XX_sp.	0.999851061	>ASV_486
AGCTCCAATAGCGTATATTAAAGTTGTTGCGGTAAAAAAGCTCGTAGTTGGATTTCTGTTGAGAGCGACCGGTCCATACCATGTATGCGTATCTGGCTTGCTCTCGGCATCCTCTCGATAGACGTTGCTGCGCTTGATTGCGTGGCGCGGATCTCGGGACTTTTACTTTGAGGAAATTAGAGTGTTCACGGCAGGCTTTCGCCAGAATACATTAGCATGGAATAATACTATAGGATCTTGGTTCTATTTTGTTGGTTTCTAGAATTGAGATAATGATTAATAGGGACAATTGGGGGCATTCGTATCAACACGTCAGAGGTGGAATTCTTGGATTGTGTTGCGACGAACTACTGCGAAAGCATTTGCCAAGGATGTTTTCATTG	Eukaryota	Alveolata	Dinoflagellata	Syndiniales	Dino-Group-II	Dino-Group-II-Clade-1	Dino-Group-II-Clade-1_X	Dino-Group-II-Clade-1_X_sp.	0.999999999	>ASV_487
AGCTCCAATAGCGTATACTAAAGTTGTTGCAGTTAAAAAGCTCGTAGTCGAATGAAGGTTCTTTTGTTACGTGCACTCGTAGGTGTAACTTATGTAGTTTGTGTACAAAGACCTCCCTCGTATGAAACGATTTTTCTGATTTTCAGGAAGATACGGTCATACGCATTACTGTGAACAAAATAGAGTGTTCATGGCAGGCCAATTAGGCTTGAATACCTCAGCATGGAATAATAGAATAGGACTTCCGGTTCTATTTTGTTGGTTTTTGGAGCCGAAGTAATGATTAATAGGGATAGTTGGGGGCACTCGTACTCCGTTGTCAGAGGTGAAATTCTTGGATTGACGGAAGACGAACAACTGCGAAAGCATCTGCCAAGGATGTTTTCATTG	Eukaryota	Opisthokonta	Fungi						0.983269141	>ASV_488
AGCTCCAATAGCGTATACTAAAGTTGTTGCAGTTAAAAAGCTCGTAGTTGAATTTCTGGTTGTGAAAGACGGTCCATTCCTCAAGGAATGCGTTACTATTCATTCATGGCCATCCTCGGGGAGAATGTGTGTTACTTTCAGTAGTCGCGCACAGGAACCCCGTCATTTACTGTGAGCAAAATAGAGTGTTCAAAGCAGGCTTATGCCGTTGAATATATTAGCATGGAATAATAAGATATGACTTTGGTCTATTTTGTTGGTTTGCTTTCCAAAGTAATGATTAATAGGGATAGTTGGGGGTATTCGTATTCAATTGTCAGAGGTGAAATTCTTGGATTTATGGAAGACGAACTACTGCGAAAGCATTTACCAAGGATGTTTTCATTA	Eukaryota	Stramenopiles	Ochrophyta	Chrysophyceae	Chrysophyceae_X	Chrysophyceae_XX	Chrysophyceae_XXX	Chrysophyceae_XXX_sp.	0.985949037	>ASV_489
AGCTCCAATAGCGTATATTTAAGTTGCTGCAGTTAAAAAGCTCGTAGTTGGATTTCGGGTGGGGCCTGCCGGTCCGCCGTTTCGGTGTGCACTGGCCGGGCCCACCTTGTTGCCGGGGACGGGCTCCTGGGCTTTATTGTCCGGGACTCGGAGTCGGCGAGGTTACTTTGAGTAAATTAGAGTGTTCAAAGCAGGCCACCGCTCTGAATACATTAGCATGGAATAACACGATAGGACTCTGGCCTATCTTGTTGGTCTGTAGGACCGGAGTAATGATTAAGAGGGACAGTCGGGGGCATTCGTATTTCATTGTCAGAGGTGAAATTCTTGGATTTATGAAAGACGAACTACTGCGAAAGCATTTGCCAAGGATGTTTTCATTA	Eukaryota	Archaeplastida	Chlorophyta	Trebouxiophyceae	Chlorellales	Chlorellales_X			0.9887853	>ASV_490
AGCTCCAATAGCGTATATTAAAGTTGTTGCGGTTAAAAAGCTCGTAGTTGGATTTCTGCTGAGGACGACCGGTCCGCCCTCTGGGTGAGTATCTGGCTCGGCCTTGGCATCTTCTTGGGGAACGTAACTGCACTTGACTGTGTGGTGCGGTATCCAGGACTTTTACTTTGAGGAAATTAGAGTGTTTCAAGCAGGCTTACGCCTTGAATACATTAGCATGGAATAATAAGATAGGACCTTGGTTCTATTTTGTTGGTTTCTAGAGCTGAGGTAATGATTAATAGGGATAGTTGGGGGCATTCGTATTTAACTGTCAGAGGTGAAATTCTTGGATTTGTTAAAGACGGACTACTGCGAAAGCATTTGCCAAGGATGTTTTCATTG	Eukaryota	Alveolata	Dinoflagellata	Dinophyceae	Dinophyceae_X	Dinophyceae_XX	Dinophyceae_XXX	Dinophyceae_XXX_sp.	0.966739257	>ASV_491
AGCTCCAATAGCGTATATTAAAGTTGTTGCAGTTAAAAAGCTCGTAGTTGGATTTCTGGCGGGAGCGGGTGGTCCGGCACTTAGTGTTGGTACTTTCCTGTCTCTTGCCATCCTTGGGTCTAAGCTGTCTGGCATTTAGTTGTCGGGCAGTGGCTGCCCATCGTTTACTGTGAAAAAATTAGAGTGTTCAAAGCAGGCTTATGCCGTTGAATATATTAGCATGGAATAATAAGATAGGACCTTGGTACTATTTTGTTGGTTTGCGCACCGAGGTAATGATTAAGAGGGACAGTTGGGGGTATTCGTATTCAATTGTCAGAGGTGAAATTCTTGGATTTCTGGAAGACGAACTACTGCGAAAGCATTTACCAAGGATGTTTTCATTA	Eukaryota	Stramenopiles	Ochrophyta	Bacillariophyta	Bacillariophyta_X	Polar-centric-Mediophyceae	Attheya	Attheya_longicornis	0.934650049	>ASV_492
AGCTCCAATAACGTATATTAAAGTTGTTGCGGTTAAAAAGCTCGTAGTTGGATTTCTGTTGAAAGCGATCGGTCCCCTCTCTGAGGGCGTATCTGATTCGCTTTTGGCATCCTCCTGTAGCACGTTTCTGTCCTTCACTGGATGGAGCGGGATGCAGGACTTTTACTTTGAGGAAATTCGAGTGTTCACAGCAGGCAATCGCCCTGAAGATATTAGCATGGAATAATAATATAGGACCTTGGTTCTATTTTGTTGGTTTCTAGAGCTGAGGTAATGATTAATAGGGATATTTGGGGGCATTCGTACTAACCGGTCAGAGGTGGAATTCTTGGATTCGGTTATGACGAACGACTGCGAAAGCATTTGTCAAGAATGTTTTCATTG	Eukaryota	Alveolata	Dinoflagellata	Syndiniales	Dino-Group-II	Dino-Group-II-Clade-14	Dino-Group-II-Clade-14_X	Dino-Group-II-Clade-14_X_sp.	1	>ASV_493
AGCTCCAATAGCGTATATTAAAGTTGTTGCGGTTAAAAAGCTCGTAGTTGGATTTCTGCCGAGGACGACCGGTCCGCCCTTTGGGTGAGTATCTGGCTCGGCCTGGGCATCTTCTTGGAGAACGTATCTGCACTTGACTGTGTGGTGCGGTATCCAGGACTTTTACTTTGAGGAAATTAGAGTGTTTCAAGCAGGCACACGCCTTGAATACATTAGCATGGAATAATAAGATAGGACCTCGGTTCTATTTTGTTGGTTTCTAGAGCTGAGGTAATGATTAATAGGGATAGTTGGGGGCATTCGTATTTAACTGTCAGAGGTGAAATTCTTGGATTTGTTAAAGACGGACTACTGCGAAAGCATTTGCCAAGGATGTTTTCATTG	Eukaryota	Alveolata	Dinoflagellata	Dinophyceae	Dinophyceae_X	Dinophyceae_XX	Dinophyceae_XXX	Dinophyceae_XXX_sp.	0.985830641	>ASV_494
AGCTCCAATAGCGTATATTAATGTTGTTGCAGTTAAAAAGCTCGTAGTTGAATTTCTGGAGTTTGGTTTCAATCCGGGTGTTCTGTTCATTCAGACCCTGTGTATTGTCTTTACCAAACCTCCATCTTAGTAGTGAGTGTAACTGGCATTAGGTTGTCGGGTGCAGGAGCTGCTTCGTTTACTGTGAATAAAATAGAGTGTTTAAAGCAGGCATTACGCCTTGAATACTTCAGCATGGAATAAAATTATAGGACTTTGGTGCTATTTTATTGGTTTGCACACCGAGTAATGATTAATAGGGACAGTTGGGGGTATTCATATTTGATTGTCAGAGGTGAAATTCTTGGATTTATGAAAGATGAACTTATGCGAAAGCATTTACCAAGGATGTTTTCATTA	Eukaryota	Stramenopiles	Opalozoa	MAST-12	MAST-12A	MAST-12A_X	MAST-12A_XX	MAST-12A_XX_sp.	0.999091876	>ASV_495
AGCTCCAATAGCGTATACTAAAGTTGTTGCAGTTAAAAAGCTCGTAGTCGAATGAAGGTTTTTTGTATAGCGCGGACGTCTAGGTGTAACTTAGATTAGTTTGCGCACAAGAACCTCCCTTGTGTGTCTCAGAGGAGCAAATATTTATTTATTTTGATCCATTTGCGACACACACATTACTGTGAACAAAATAGAGTGTTCATGGCAGGTCAATTTAGGCTTGAATACCTCAGCATGGAATAATAGAATAGGACTTCCGGTTCTATTTTGTTGGTTTTTGGAGCCGAAGTAATGATTAATAGGGATAGTTGGGGGCACTCGTACTCCGTTGTCAGAGGTGAAATTCTAGGATTGACGGAAGACGAACAACTGCGAAAGCATCTGCCAAGGATGTTTTCA…	Eukaryota	Opisthokonta	Fungi						0.960998089	>ASV_496
AGCTCCAATAGCGTATATTAAAGTTGTTGCGGTTAAAAAGCTCGTAGTTGGATTTCTGTCGAGGGCGGCCGGTCCTTACTATGTAAGTGCATCTGGTTCGGTCTTGGCATCCTCTTGGGGATCGTTTCTGTGCTTGATTGCATGGGGCGGAATTCAAGACTTTTACTTTGAGGAAATTAGAGTGTTCACGGCAAGCTATCGCTTTGAATACATTAGCATGGAATAATAATATAGGGCGTAAGTTCTATTTTGTTGGTTTCTAGGACATACGCAATGATTAATAGGGATAATTGGGGGCACTCGTATTAACACGTCAGAGGTGGAATTCTTAGATTGTGTTACGACGAACTACTGCGAAAGCATTTGCCAAGGATGTTTTCATTG	Eukaryota	Alveolata	Dinoflagellata	Syndiniales	Dino-Group-II	Dino-Group-II_X	Dino-Group-II_XX	Dino-Group-II_XX_sp.	0.968254701	>ASV_497
AGCTCCAATAGCGTATATTAAAGTTGTTGTGGTTAAAAAGCTCGTAGTTGGATCTCGGCGGTCTGAGGGCGGTTCGCTTGCTTAAGCGCTACTGCCCTATAGGCCGTAGTTTTGCCAGAGGCCTCGGGGTGCTCTTAACCGAGTGTCCTGCGGCGCTGGCGGGTTTACTTTGAAAAAATTAGAGTGCTCAAAGCAGGCTTTTACGCCTGAATATTCGTGCATGGAATAATAGAATAGGAAGTCGTTTCTATTTTGTTGGTTTTCGGAAATCGACTTAATGATTAATAGGGACAGTCGGGGGCATTTGTATTCAAACGACAGAGGTGAAATTCTTGGACCGTTTGAAGACAAACTACTGCGAAAGCATTTGCCAAGAATGTTTTCATTA	Eukaryota	Opisthokonta	Metazoa	Arthropoda	Crustacea	Maxillopoda			0.999996405	>ASV_498
AGCTCCAATAGCGTATATTAAAGTTGTTGCAGTTAAAAAGCTCGTAGTTGGATCTCAGGTCCCGGCTCGCGGTTCGCCTCGCGGCGTCTACTGCCCGTTCGGACCCACCCGCCGGTTTTCCCTTGGTGCTCTTCGTTGAGTGTCTCGGGTGGCCGGAACGTTTACTTTGAAAAAATTAGAGTGTTCAAAGCAGGCATTTCGCCTGAATAATGGTGCATGGAATAATGGAATAGGACCTCGGTTCTATTTTGTTGGTTTTCGGAACTCGAGGTAATGATTAAGAGGGACAGACGGGGGCATTCGTATTGCGGTGTTAGAGGTGAAATTCTTGGATCGCCGCAAGACGAACTACTGCGAAAGCATTTGCCAAGAATGTTTTCATCA	Eukaryota	Opisthokonta	Metazoa	Annelida	Annelida_X	Annelida_XX	Lopadorrhynchus	Lopadorrhynchus_sp.	0.894020816	>ASV_499
AGCTCCAATAGCGTATATTAAAGTTGTTGCAGTTAAAAAGCTCGTAGTTGGATTTCTGGCCGAGTGTCCCTAGGCCAGCTTGACGTTTGGTCCTAGGCGCTCTGCCATCCTTCTGTTAACCTTCGCCTCGTTCACTCGTGGCGCTGGGGCTCAGATATTTTACCTTGAGAAAATTAGAGTGTTTCAGGCAGGCTTTCGCCGGAATACATTAGCATGGAATAATGGAAAAGGACTTCAACCTCTTCTGTTGGTCTGAGAGGCTGTAGTAATGATTAATAGGGATAGTTGGGGGCATTAGTACTTAACTGTCAGAGGTGAAATTCTCCGATTTGTTAAAGACTAACTTATGCGAAAGCATTTGCCAAGGATGTTTTCATTA	Eukaryota	Alveolata	Ciliophora	Spirotrichea	Choreotrichida	Leegaardiellidae_B	Leegaardiella	Leegaardiella_sp.	0.999999972	>ASV_500
AGCTCCAATAGCGTATATTAAACTTGTTGCGGTTAAAACGCTCGTAGTTGGATATCTGTGAGCGGGTTCCGGTCCTTCCCAGTGAAGATTACACGGAACTCTGCTCGCATTTGTTCAGGGAGGGTGGATGCACTTCACTGTGTGACCACATGATCTGAATTTTTACTTTGAGGAAATGAGAGTGTTCCAAGCAGGCAATCGCCGTGAATATGATAGCATGGAATAATAGCACAGGACTCTGGGTTCAATGCTGTTGGTTGATTGAACTCGAGTAATCATAATAAGGATAGTTGGGGGTATTCGTATTTAACTGTCAGAGGTGAAATTCTTGGATTTTTTAAAGACGAACAATTGCGAAGGCATCTACCCAGGATGTTTTTGTTG	Eukaryota	Alveolata	Dinoflagellata	Syndiniales	Dino-Group-I	Dino-Group-I-Clade-4	Dino-Group-I-Clade-4_X	Dino-Group-I-Clade-4_X_sp.	0.999990783	>ASV_501
AGCTCCAATAGCGTATATTAAAGTTGTTGCAGTTAAAAAGCTCGTAGTTGGATTTCTGGTTGGAGCGACCGGTCGGGCATTGATTTGTCTGCACTGGAGTCGGTTCCGTCCATCCTCTCGGAAAGTGCGTATGGCATTAAGTTGTCGTGCGTATGATCCGGGTCTTTTACTGTGAAAAAATTAGAGTGTTTAAAGCAGGCCTTCGCCTTGAATACATTAGCATGGAATAATAAGATAGGACTTGGGTCTATTTTGTTGGTTTGCAGACCGAAGTAATGATTAATAGGGATAGTTGGGGGTATTTATATTCCGATGTCAGAGGTGAAATTCTTAGATTTTCGGAAGATAAACTTATGCGAAAGCATTTACCAAGGATGTTTTCATTA	Eukaryota	Stramenopiles	Sagenista	MAST-4	MAST-4F	MAST-4F_X	MAST-4F_XX	MAST-4F_XX_sp.	0.999467377	>ASV_502
AGCTCCAATAGCGTATATTAATGTTGTTGCAGTTAAAAAGCTCGTAGTTGGATTTCTGGTCTAAGCGCCTGGCCGGCTCCGCAAGGGGTCGTGCATGGGTACCTTGGTCCATCCTCAGGGGAACTGTCACTGGTATTCATTTATCGGTGTTGGGACGCCTGTCGTTTACTGTGAACAAATTAGAGTGTTCAAAGCAAGGTGTACTTGAATACATTAGCATGGAATAATAAGATAGGACTTTGGTGGTTCTTTTTGATATTTTGTTGGTTTGCACGCCAAAGTAATGATTAATAGGAGCAGTTGGGGGTATTCGTATTCAATTGTCAGAGGTGAAATTCTTGGATTTATAGAAGACGAACTACTGCGAAAGCATTTACCAAGGATGTTTTCATCA	Eukaryota	Stramenopiles	Ochrophyta	Dictyochophyceae	Dictyochophyceae_X	Pedinellales			0.999930942	>ASV_503
AGCTCCAATAGCGTATATTAAAGTTGTTGCGGTTAAAAAGCTCGTAGTTGGATTTCTGCCGAGGACGACCGGTCCGCCCTCTGGGTGAGCATCTGGATCGGCCTGGGCATCTTCTTGGGGAACGTGTCTGCACTTGACTGTGTGGTGCGGTATCCAGGACTTTTACTTTGAGGAAATTAGAGTGTTTCAAGCAGGCGCACGCCTTGAATACATTAGCATGGAATAATAAGATAGGACCTCGGTTCTATTTTGTTGGTTTCTAGAGCTGAGGTAATGATTAATAGGGATAGTTGGGGGCATTCGTATTTAACTGTCAGAGGTGAAATTCTTGGATTTGTTAAAGACGGACTACTGCGAAAGCATTTGCCAAGGATGTTTTCATTG	Eukaryota	Alveolata	Dinoflagellata	Dinophyceae					1	>ASV_504
AGCTCCAATAGCGTATATTAAAGTTGTTGCGGTTAAAAAGCTCGTAGTTGGATTTCTGCTGAGGATGACCGGTCCGCCCTCCGGGTGAGTATCTGGCTCAGCCTTGGCATCTTCCTGAAGAACGTAACTGCACTTGACTGTGTGGTGCGGTATTTAGGACATTTACTTTGAGGAAATTAGAGTGTTTCAAGCAAGCGCACGCCTTGAATACATTAGCATGGAATAATAAGATAGGACCTCGGTTCTATTTTGTTGGTTTCTAGAGCTGAGGTAATGATTGATAGGGATAGTTGGGGGCATTCGTATTTAACTGTCAGAGGTGAAATTCTTGGATTTGTTAAAGACGGACTACTGCGAAAGCATTTGCCAAGGATGTTTTCATTA	Eukaryota	Alveolata	Dinoflagellata	Dinophyceae	Suessiales	Suessiales_X	Suessiales_XX	Suessiales_XX_sp.	0.9689343	>ASV_505
AGCTCCAATAGCGTATATTAATGTTGTTGCAGTTAAAAAGCTCGTAGTTGGATTCCTGGCACGGGGTAGCCGGTCCGCCTTGCAAAAGGTGCGCACTGCGCGGCCTCGGCCATCCTTGGGAAGAGCGGTCCTGGCATTAGGTTGTCGGGGTCGGGATTCCCGACGTTTACTGTGAAAAAATCAGAGTGTTCAACGCAGGCTTACGCCTTGAATACATTAGCATGGAATAATGAGATAGGACCTTGGCGGTCTATTTTGTTGGTTTGCACGCCGAGGTAATGATTAAAAGGGACGGTTGGGGTTCTTCGTATTCAATTGTCAGAGGTGAAATTCTTGGATTTATGGAAGACGAACTGCTGCGAAAGCGTCGAACAAGGACGTTCTCATCA	Eukaryota	Stramenopiles	Ochrophyta	Pelagophyceae	Pelagophyceae_X	Pelagophyceae_XX	Pelagophyceae_XXX	Pelagophyceae_XXX_sp.	0.996623268	>ASV_506
AGCTCCAATAGCGTATATTAAAGTTGTTGCGGTAAAAAAGCTCGTAGTTGGATTTCTGTTGAGGGCGTCCGGTCCGTACCACGTACGCGTATCTGGGTCGCGCTCGGCATCCTCTCGAAAGACGGTTCTGCGCTTGATTGCGTGGTCCGGGTTTCGGGACTTTTACTTTGAGGAAATTAGAGTGTTCACGGCAGGCAGTTGCCCGAATACATTAGCATGGAATAATACTATAGGACTTTGGTTCTATTTTGTTGGTTTCTAGGACTAAAGTAATGATTAATAGGGACAATTGGGGGCATTCGTATCAACACGCTAGAGGTGAAATTCTTGGATTGTGTTGCGACGAACTACTGCGAAAGCATTTGCCAAGGATGTTTTCATTG	Eukaryota	Alveolata	Dinoflagellata	Syndiniales	Dino-Group-II	Dino-Group-II-Clade-1	Dino-Group-II-Clade-1_X	Dino-Group-II-Clade-1_X_sp.	0.99960915	>ASV_507
AGCTCCAATAGCGTATATTAAAGTTGTTGCGGTTAAAAAGCTCGTAGTTGGATTTCTGTCAAAGGTAAGGCGGTCCATCTTATGGATGTGCATCTGCCTATGCCTTGGCATCCTCATGAAGAACGTTTTCGCGCTTCACTGCGTGTTTACGGTATTCATGACTTTTACTTTGAGGAAATTAGAGTGTTCACGGCAGGCAATCGCTTTGGATACATTAGCATGGAATAATACTATAGGACCTCGGTTCTATTTTGTTGGTTTCTAGAGCTGAGGTAATGATTAATAGGGATAATTGGGGGTCTTTGTATTGCAACGTCAGAGGTGAAATTCTTGGATTGTTGCACGACAAACTACTGCGAAAGCATTGACCAAGGATGTTTTCATTG	Eukaryota	Alveolata	Dinoflagellata	Syndiniales	Dino-Group-II	Dino-Group-II-Clade-32	Dino-Group-II-Clade-32_X	Dino-Group-II-Clade-32_X_sp.	1	>ASV_508
AGCTCCAATAGCGTATATTAAAGTTGTTGCAGTTAAAAAGCTCGTAGTTGGATTTCTGGTTTGATGCCCTGGCCCGCTGCTATTTTGGTAGTGTGTGCCGGTTGTGCGTCTGCCATCCTTCTAGGGAACGTTCCTTCTCTTCACTGAGCCGGGTTCGTGATCTAGATCGTTTACTTTGAAAAAATTAGAGTGTTTAAAGCAGGCTTTTGCTATGAATACATTAGCATGGAATAATAATCTAGGACTTCGGTCATATTTTGTTGGTTTCTGTAACTGAAGTAATGATTGATAGGGATAGTTGGGGGTGCTAGTATTGAGCGGCCAGAGGTGAAATTCTTGGATTCGCTCAAGACTAACTTATGCGAAAGCATTCACCAAGGATGTCTTCTTTA	Eukaryota	Rhizaria	Cercozoa	Filosa-Thecofilosea	Ebriida	Ebriida_X	Ebriida_XX	Ebriida_XX_sp.	0.988936998	>ASV_509
AGCTCCAATAGCGTATATTAAAGTTGTTGCAGTTAAAAAGCTCGTAGTTGGATTTCTGGGAGGGTGCCAATGTCCGTCGTCGTACGTGTTGCAGCGGCGCCCTTCCATCCTTCTGTTAACGACTTTGGGCATTCACTTGCCGGAGTCGGGCTCAGATATTTTACCTTGAGAAAATTAGAGTGTTTCAGGCAGGCTAGGCCGGAATACATTAGCATGGAATAATGGAATAGGACTACGGTCTCTTTGTTGGTTTGAGGGACTGCAGTAATGATTAATAGGGATAGTTGGGGGCATTAGTATTTAATTGTCAGAGGTGGAATTCTCGGATTTGTTAAAGACTAACTTATGCGAAAGCATTTGCCAAGGATGTTTTCATCA	Eukaryota	Alveolata	Ciliophora	Spirotrichea	Strombidiida	Strombidiidae_M	Strombidium_M	Strombidium_caudispina	0.722247441	>ASV_510
AGCTCCAATAGCGTATATTAAAGTTGTTGCGGTTAAAAAGCTCGTAGTTGGAGTTCTGCCAGGTGCCACCTGTCCGCCCCAGTGGTGAGTACGTGGTGCGCATTTGGCCCTTTCAAGGGGAGCGTATTTGCACTTAATTGTGTGGTGCGGGATCCTTGACTTTTACTTTGAGGAAATAAGAGTGTTCCAAGCAGGCTCTCGTCGTGCATAGCTCAGCATGGAATAATAGCATTGGACCTCGATTCTAAGCTGTTGGTTGCCAGAAGCGAGGTAATGATGAAGAGGGATAGTTGGGGGCATTCGTATTTAACTGTCAGAGGTGAAATTCTTGGATTTGTTAAAGACGGACTACTGCGAAAGCATCTGCCATGGATGTTTTCATTG	Eukaryota	Alveolata	Dinoflagellata	Syndiniales	Dino-Group-I	Dino-Group-I-Clade-1	Dino-Group-I-Clade-1_X	Dino-Group-I-Clade-1_X_sp.	0.999970164	>ASV_511
AGCTCCAATAGCGTATATTAAAGTTGTTGCGGTTAAAAAGCTCGTAGTTGGATTTCTGCTGAGGACGACCGGTCCGCCCTCCGGGTGAGCATCTGGTTCGGCCTTGGCATCTTCTTGGTGAACGTATCTGCACTTGACTGTGTGGTGCGGTGCCCAGGACTTTTACTTTGAGGAAATTAGAGTGTTTCAAGCAGGCATACGCCTTGAATACATTAGCATGGAATAATAAGATAGGACCTCGGTTCTATTTTGTTGGTTTCTAGAGCTGAGGTAATGATTAATAGGGATAGTTGGGGGCATTCGTATTTAACTGTCAGAGGTGAAATTCTTGGATTTGTTAAAGACGGACTACTGCGAAAGCATTTGCCAAGGATGTTTTCATTG	Eukaryota	Alveolata	Dinoflagellata	Dinophyceae	Dinophyceae_X	Dinophyceae_XX	Dinophyceae_XXX	Dinophyceae_XXX_sp.	0.999052824	>ASV_512
AGCTCCAATGGCGTATATTAAAGTTGTTGCAGTTAAAAAGCTCGTAGTTGGATTTCTGGCAGGAGCGACCGGTCGGCCCATTGTGGTGTGTACTAGTGTTGCATCTGGCCATATTTGTGGAGAGCGTGTGTGGCATTAATTTGTCGTGCTCGGGACCCGCATCGTTTACTGTGAGAAAATTAGAGTGTTCAAAGCAGGCTTATGCCTTGGATATGTTAGCATGGAATAATAAGATAAGACTTTGGCGGTCTATTTTGTTGGTTTGCACGCCATTGTAATGATTGATAGGGACAGTTGGGGGTATTCATATTTAATTGTCAGAGGTGAAATTCTTGGATTTATGAAAGATGAACTACTGCGAAAGCATTTACCAAGGATGTTTTCATCA	Eukaryota	Stramenopiles	Pseudofungi	MAST-2	MAST-2D	MAST-2D_X	MAST-2D_XX	MAST-2D_XX_sp.	0.76020282	>ASV_513
AGCTCTAATAGCGTATATTAAAGTTGTTGCAGTTAAAAAGCTCGTAGTCGGATTTCGGGCTCGGGCAGGCTGTCGGCCTCGGTCGGACGGCAGGCTCGGGCCTTTCTGCCTGGGGACTCCGTCACACTTAACTGTGGGGCGGTTGGACGCAGGCCGTTTACTTTGAAAAAATTAGAGTGTTCAAAGCAGGCCTACGCTTGAATACATTAGCATGGAATAATGGAATAGGACTTTGGTGCTATTTTGTTGGTTTATGGGACCGAAGTAATGATTAACAGGGACAGTTGGGGCCGTTTATATTTCGTTGTCAGAGGTGAAATTCTTGGATTTACGAAAGATAAACTTCTGCGAAAGCATTCGGCAAGGATGTTTTCATTA	Eukaryota	Hacrobia	Cryptophyta	Cryptophyceae	Cryptomonadales	Cryptomonadales_X	Falcomonas	Falcomonas_sp.	0.930157811	>ASV_514
AGCTCCAATAGCGTATACTAAAGTTGTTGCAGTTAAAAAGCTCGTAGTTGAATTTCTGGATGCGAAAGATGGTCGGCACCTCACGGTGTCTGCACCTATCATTCGCGTTCATCCTCGGGAGGAACGTGTGGTCTCTTTAGTGAGCCCGCTCGGGAATCTCGTCATTTACTGTGAGCAAAATAGAGTGTTCAAAGCAGGCTTATGCCGTTGAATATATTAGCATGGAATAATAAGATACGACTTTGGTCTATTTTGTTGGTTTGCATTCCAAAGTAATGATTAATAGGGATAGTTGGGGGTATTCGTATTCAATTGTCAGAGGTGAAATTCTTGGATTTATGGAAGACGAACTACTGCGAAAGCATTTACCAAGGATGTTTTCATTA	Eukaryota	Stramenopiles	Ochrophyta	Chrysophyceae	Chrysophyceae_X				0.932247894	>ASV_515
AGCTCCAATAGCGTATATTTTAGTTGTTGCAGTTAAAAAGCTCGTAGTTGAATTTCTGGTGGGAAGATGCGGACGGCCTCATGGCTTGTTCCAAGTCTTCCGGCCATCCTTGGGTGGAGCTCGTCTGGCATTAAGTTGTCGGGCGGGGGATGCCCATCGTTTACTGTGAAAAAATTAAAGTGTTCAAAGCAGACTTATGTCGTTGAATATATTAGCATGGAATAATAAGATAGGACAGCAGTGCTATTTTGTTGGTTTGCGCACCGTTGTAATGATGAATAGGGACAGTTGTGGGTATTTATATTCACTTGTAAGAGGTGAAATTCTTAGATTAAGGGAAGATAAACTACTGCGAAAGCATTTACCAAGGATGTTTTCATTA	Eukaryota	Stramenopiles	Ochrophyta	Bacillariophyta	Bacillariophyta_X	Polar-centric-Mediophyceae	Chaetoceros		0.985697278	>ASV_516
AGCTCCAATAGCGTATATTAATGTTGTTGCAGTTAAAAAGCTCGTAGCCGACTCTCGGGGCGGTGTCAACGGTCCGCAGCAATGTGAGCACTGTTGTCTCCGCCTCTTCCTTCTGGACACCATGTCTTCTCTTAACTGAGCGGATGTGGGGGCCAGATCGTTCACTTTGAACAAATTAGAGTGTTCAAAGCAGGCCTCCGCCTGAATACTTGAGCATGGAATGATATCAATAGGTCCTTCCTCCCCGTTTATTGGTGATGGGGAGGAAGGAAATGAGAAAGGGGAATGGTTGGGGCCATTCGTACTGCAGCGTTAGAGGTGAAATTCTTGGATCGCTGCAAGACGAACAACAGCGAAAGCATTTGGCAAGAACGTTTCCACCGG	Eukaryota	Opisthokonta	Fungi	Fungi_X	Fungi_XX	Fungi_XXX	Fungi_XXXX	Fungi_XXXX_sp.	0.941298305	>ASV_517
AGCTCCAATAGCGTATATTAAAGTTGTTGCGGTTAAAAAGCTCGTAGTTGGATTTCTGCTGAGGACGACCGGTCCGCCCTCTGGGTGAGTATCTGGTTCGGCCTGGGCATCTTCTTGGAGAGCGTAGCTGCACTTGACTGTGTGGTGCGGTATCCAGGACTTTTACTTTGAGGAAATTAGAGTGTTTCAAGCAGGCACACGCCTTGAATACATTAGCATGGAATAATAAGATAGGACCTTGGTTCTATTTTGTTGGTTTCTAGAGCTGAGGTAATGATTAATAGGGATAGTTGGGGGCATTCGTATTTAACTGTCAGAGGTGAAATTCTTGGATTTGTTAAAGACGGACTACTGCGAAAGCATTTGCCAAGGATGTTTTCATTG	Eukaryota	Alveolata	Dinoflagellata	Dinophyceae					1	>ASV_518
AGCTCCAATAGCGTATATTAAAGTTGTTGCAGTTAAAAAGCTCGTAGTTGGATGTTGGGTTCTAGTTATGTTCGGTCTCTTCTAGAGTACTGTCATGCTGGCCCTTTTTCTCGAGGCCTATAGGTGCACTTAACCGTGTGTTTATAGTGTTCGGGACTTTTACCGTGAGAAAATTAGAGTGTTCATAGCAGGCTAGTGCTTGAATATTACAGCATGGAATAATGGAATAGGATCATGATCTTATTTTGTTGGTTTCTAAGATTAAGATAATGATTAATAGGGATAGTTGGGGGCATTAATATTTAGTTGTCAGAGGTGAAATTCTTAGATTTACAAAAGATTAACTTCTGCGAAAGCATTTGCCAAGGATGTTTTCGTTA	Eukaryota	Opisthokonta	Mesomycetozoa	Ichthyosporea	Ichthyosphonida	Abeoformidae_Group_MAIP_2	Abeoformidae_Group_MAIP_2_X	Abeoformidae_Group_MAIP_2_X_sp.	0.999943339	>ASV_519
AGCTCCAATAGCGTATATTAATGTTGTTGCAGTTAAAAAGCTCGTAGTTGGATTTCTGGATTGAGCGGCTGGCCTTGCGCGCAAGCGTTCGTGTCGGCTTCGTTTCGGTCCATCCTCAGGGGGACTTGCGCTGGCATTAACGTGTCGGTGTTGGGACGCCTGTCGTTTACTGTGAACAAATTAGAGTGTTCAAAGCAAGGTGTACTTGAATACATTAGCATGGAATAATAAGATAGGACTTTGGTGGTTCTTTTTGATATTTTGTTGGTTTGCACGCCAAAGTAATGATTAATAGGAGCAGTTGGGGGTATTCGTATTCAATTGTCAGAGGTGAAATTCTTGGATTTATAGAAGACGAACTACTGCGAAAGCATTTACCAAGGATGTTTTCATTA	Eukaryota	Stramenopiles	Ochrophyta	Dictyochophyceae	Dictyochophyceae_X	Pedinellales	Pseudopedinella	Pseudopedinella_elastica	0.999999876	>ASV_520
AGCTCCAATAGCGTATATTAAAGTTGTTGCAGTTAAAAAGCTCGTAGTTGGATTTCTGGCCGAGTGTCCCCAGGCCAGCATGACGTTTGGTCCTGGGCGCTCTGCCATCCTTCTGTCAACCTTCGCCTCGTTCATTCGTGGCGCTGGGGCTCAGATATTTTACCTTGAGAAAATTAGAGTGTTTCAGGCAGGCTTTCGCCGGAATACATTAGCATGGAATAATGGAAAAGGACTTCAACCTCTTCTGTTGGTCTGAGAGGCTGTAGTAATGATTAATAGGGATAGTTGGGGGCATTAGTACTTAACTGTCAGAGGTGAAATTCTCCGATTTGTTAAAGACTAACTTATGCGAAAGCATTTGCCAAGGATGTTTTCATCA	Eukaryota	Alveolata	Ciliophora	Spirotrichea	Choreotrichida	Leegaardiellidae_B	Leegaardiella	Leegaardiella_sp.	0.999999999	>ASV_521
AGCTCCAATAGCGTATATTAAAGTTGTTGCGGTTAAAAAGCTCGTAGTTGGATTTCTTCCAGGGGCAGTCGGTCCACACTACGTGTGCGTATCTGATTTGACTTTGGAATCCTCTTGGGGAACATCTCTGCGCTTAACTGCGTGGAATGGTATTCAAGACTTTTACTTTGAGGAAATTAGAGTGTTCACGGCAGGCAATCGCCCTGAATACATTAGCATGGAATAATAATATAGGATTTCGGTTCTATTTTGTTGGTTTCTAGAGCTGAAATAATGATTAATAGGGACACTTGGGGGCATTCGTATTATCACGTCAGAGGTGGAATTCTTGGATTGTGTTACGACGAACTACTGCGAAAGCATTTGCCAAGGATGTTTTCATTG	Eukaryota	Alveolata	Dinoflagellata	Syndiniales	Dino-Group-II	Dino-Group-II-Clade-13	Dino-Group-II-Clade-13_X	Dino-Group-II-Clade-13_X_sp.	0.999195384	>ASV_522
AGCTCCAATAGCGTATATTAAAGTTGTTGCAGTTAAAAAGCTCGTAGTTGGATTTGTGGCTGTCGCGTGCGACCCGACACCTAGTGTTGGTGTTTGCTTGCGTCGCCATCCTTGGGTGGAACCTGTGTGGCATTAGGTTGTCGTGCAGGGGATGCCCATCGTTTACTGTGAAAAAATTAGAGTGTTCAAAGCAGGCTTATGCCGTTGAATATGTTAGCATGGAATAATAAGATAGGACCTTGGTACTATTTTGTTGGTTTGCGCACCAAGGTAATGATTAATAGGGACAGTTGGGGGTATTCGTATTCCATTGTCAGAGGTGAAATTCTTGGATTTTTGGAAGACGAACTACTGCGAAAGCATTTACCAAGGATGTTTTCATCA	Eukaryota	Stramenopiles	Ochrophyta	Bacillariophyta	Bacillariophyta_X	Raphid-pennate			0.836085744	>ASV_523
AGCTCCAATAGCGTATATTAAAGTTGTTGCGGTTAAAAAGCTCGTAGTTGGAGTTCTGCCAGGTGCCGTCTGTCCGCCCCAGTGGTGAGTACGTGACGCGCATTTGGCCCTTTCAAGGGGAGCGTATCTGCACTTTACTGTGTGGTGCGGGATCCTTGACTTTTACTTTGAGGAAATAGGAGTGTTCCAAGCAGGCTCTCGTCGTGCACAGCTCAGCATGGAATAATAGCATTGGACCTCGATTCTAAGCTGTTGGTTGCCAGAAGCGAGGTAATGATGAAGAGGGATAGTTGGGGGCATTCGTATTTAACTGTCAGAGGTGAAATTCTTGGATTTGTTAAAGACGGACTACTGCGAAAGCATCTGCCATGGATGTTTTCATTA	Eukaryota	Alveolata	Dinoflagellata	Syndiniales	Dino-Group-I	Dino-Group-I-Clade-1	Dino-Group-I-Clade-1_X	Dino-Group-I-Clade-1_X_sp.	0.999997566	>ASV_524
AGCTCCAATAGCGTATATTAATGTTGTTGCAGTTAAAAAGCTCGTAGTTGGATTCCTGGCTTGGGGTAACCGGTCCGTCTAGCAATAGATGCGCACTGTGTGGCCTCGGCCATCCTTGGGGAGAGCGGTTCTGGCATTCAGTTGTCGGGGCCGGGATCCCTAACGTTTACTGTGAAAAAATCAGAGTGTTCAACGCAGGCTTACGCCTTGAATACATTAGCATGGAATAATGAGATAGGACCTTGGCGGTCTATTTTGTTGGTTTGCACGCCGAGGTAATGATTAACAGGGACGGTTGGGGTTCTTCGTATTCAATTGTCAGAGGTGAAATTCTTGGATTTATGGAAGACGAACTGCTGCGAAAGCGTCGAACAAGGACGTTCTCATTA	Eukaryota	Stramenopiles	Ochrophyta	Pelagophyceae	Pelagomonadales	Pelagomonadaceae	Pelagococcus	Pelagococcus_sp.	0.836007309	>ASV_525
AGCTCCAATAGCGTATACTAAAGTTGTTGCAGTTAAAAAGCTCGTAGTTGAAGTTCTGGTCTTGGACGGCGGTCTGCTTCAAACGAGGTATGTACCATCTGTCCGAGTCCATCCTCGGGGAAAACATGTCTGTGATTTAGTTCATGGGTATGGGATCCTCGTCATTTACTGTGAGCAAAATAGAGTGTTCAAAGCAGGCTTATGCCGTTGAATATATTAGCATGGAATAATAAGATAAGACCTTGGTTTATCTTGTTGGTTTGTACTCCAAGGTAATGATTAATAGGGACAGTTGGGGGTATTCGTATTCAATTGTCAGAGGTGAAATTCTTGGATTTATGGAAGACGAACTACTGCGAAAGCATTTACCAAGGATGTTTTCATTA	Eukaryota	Stramenopiles	Ochrophyta	Chrysophyceae	Chrysophyceae_X	Chrysophyceae_Clade-C	Dinobryon	Dinobryon_faculiferum	0.986492275	>ASV_526
AGCTCCAATAGCGTATACTAAAGTTGCTGCAGTTAAAAAGCTCGTAGTTGGATTTCTGGTCGTGGTCGCCGGTCGTGCCCAAACGGGTTCTGTACCTGGCGCCCGCGTCCATCCTCGGGGAGAGCGTGTCTGGCATTAAGTTGTCGGGCTCGGGACCCCCGTCATTTACTGTGAGCAAAATAGAGTGTTCAAAGCAGGCTTAGGCCATGAATACATTAGCATGGAATAATAAGATAAGACCTTGGTCTATTTTGTTGGTTTGCATTCCAAGGTAATGATTAATAGGGATAGTTGGGGGTATTCGTATTCAATTGTCAGAGGTGAAATTCTTGGATTTATGGAAGACGAACTACTGCGAAAGCATTTACCAAGGATGTTTTCATCA	Eukaryota	Stramenopiles	Ochrophyta	Synurophyceae	Synurales	Synurales_X			0.737049682	>ASV_527
AGCTCCAATAGCGTATATTAAAGTTGTTGCAGTTAGAACGCTCGTAGTCGGATTTCGGGGCGGGCCGACCGGTCTGCCGATGGGTACGCACTGGTCGGCGCGTCCTTCCTTCCGGAGACCGTGCCTACTCTTAACTGAGCGGGGGCGGGAGACGGATCGTTTACTTTGAAAAAATCAGAGTGTTTCAAGCAGGCAGCTCGCTCTTGCATGGATTAGCATGGGATAATGAAATAGGACTTTGGTGCTATTTTGTTGGTTTCGAACACCGAAGTAATGATTAAAAGGGACAGTCAGGGGCACTCGTATTCCGCAGAGAGAGGTGAAATTCTCAGACCCGCGGAAGACGAACCACTGCGAAAGCATTTGCCAGGGATGTTTTCACTG	Eukaryota	Hacrobia	Haptophyta	Prymnesiophyceae	Prymnesiales	Chrysochromulinaceae	Chrysochromulina		0.998515753	>ASV_528
AGCTCCAATAGCGTATATTAAAGTTGTTGCAGTTAGAACGCTCGTAGTCGGATTTCGGGGCGGTCCGACCGGTCTGCCGATGGGTACGCACTGGTCGGAGCGTCCTTTTTGCCGGAGACCGTGCCTACTCTTAACTGAGCGGGGGCGGGAGACGGCACTTTTACTTTGAAAAAATCAGAGTGTTTCAAGCAGGCAGCTCGCTCTTGCATGGATTAGCATGGGATAATGAAATAGGACTTTGGTGCTATTTTGTTGGTTTCGAACACCGAAGTAATGATGAGAAGGGACAGTCAGGGGCACTCGTATTCCGCCGAGAGAGGTGAAATTCTCAGACCAGCGGAAGACGAACCACTGCGAAAGCATTTGCCAGGGATGTTTTCACTG	Eukaryota	Hacrobia	Haptophyta	Prymnesiophyceae	Prymnesiales	Chrysochromulinaceae	Chrysochromulina		0.998712157	>ASV_529
AGCTCCAATAGCGTATATTAATGTTGTTGCAGTTAAAAAGCTCGTAGTTGAATTTCTGGTTAAAATCTTAGCTGGCTTTGGTCGTTAATGTTTTAATCATCCGTTAGAGAACTATAACCGTCCTTAACTGGTCATTATAGAGATCTAACATTTTACTTTGAAAAAATTAGAGTGTTCAAGGCAGGCAATCGTCATGAATACTATAGCATGGAATAATGGAATAGGACTTTGGTTCATTTTATTGGTTATTGAACCTTAGTAATGATTAACAGGGACAGTTGGGGGCATTAGTATTTAATTGTCAGAGGTGAAATTCTTGGATTTATTAAAGACTAACTTATGCGAAAGCATTTGCCAAGGATGTTTTCATTA	Eukaryota	Alveolata	Ciliophora	CONThreeP	CONThreeP_X	Urotrichidae	Urotricha	Urotricha_sp.	0.856128293	>ASV_530
AGCTCCAATAGCGTATATTAAAGTTGTTGCAGTTAAAAAGCTCGTAGTTGGATTTCTGGTAGAAGGTTAGAGCGCACCTGCGTGATGCTCGCGTCTTCTGCCATCCTTCTGTTAACCTAGCATGGCCTTGATTGGTCGGCTAGGGGCTCAGATATTTTACCTTGAGAAAATTAGAGTGTTTCAGGCAGGCTTGTGCCCGGATACATTAGCATGGAATAATAGAATAGGACTTTAGCCTCTTCTGTTGGTCTGAGGGGTTGAAGTAATGATTAATAGGGATAGTTGGGGGCATTAGTACTTAACTGTCAGAGGTGAAATTCTCGGATTTGTTAAAGACTAACTTATGCGAAAGCATTTGCCAAGGATGTTTTCATTG	Eukaryota	Alveolata	Ciliophora	Spirotrichea	Tintinnida	TIN_11	Tintinnopsis_11		0.964500992	>ASV_531
AGCTCCAATAGCGTATACTAAAGTTGTTGCAGTTAAAAAGCTCGTAGTTGAATTTCTGGATGTGAAAGGTGGTCGGCACCTCACGGTGTCTGTACTTATCATTCGCGTCCATCCTCGGGAGGAACATGTGGACACTTAAGTGGGTCTGCTTGGGAATCTCGTCATTTACTGTGAGCAAAATAGAGTGTTCAAAGCAGGCTTATGCCGTTGAATATATTAGCATGGAATAATAAGATACGACTTTGGTCTATTTTGTTGGTTTACATTCCAAAGTAATGATTAATAGGGATAGTTGGGGGTATTCGTATTCAATTGTCAGAGGTGAAATTCTTGGATTTATGGAAGACGAACTACTGCGAAAGCATTTACCAAGGATGTTTTCATTA	Eukaryota	Stramenopiles	Ochrophyta	Chrysophyceae	Chrysophyceae_X				0.902346522	>ASV_532
AGCTCCAATAGCGTATATTAATGTTGTTGCAGTTAAAAAGCTCGTAGTTGGATTTCTGGCGGGAGCGCGCGGTCCGCCCCTCACGGGGTGTGCACTTGTGCGTCTTTGGCCATCCTTGGCGAGAGCGTCGTGGGCATTAAGTTGTCCGTGTCGGGATCGCCATCATTTACTGTGAAAAAATTAGAGTGTTTAAAGCAGGCGTTTGCTGTGAATACATTAGCATGGAATAATAAGATAGGACTTTGGTGCTATTTTGTTGGTTTGTACACCGAGGTAATGATTAATAGGGACAGTTGGGGGTATTCGTATTTAATTGTCAGAGGTGAAATTCTTGGATTTATGAAAGACGAACTACTGCGAAAGCATTTACCAAGGATGTTTTCATTA	Eukaryota	Stramenopiles							0.713567774	>ASV_533
AGCTCCAATAGCGTATATTAAAGTTGTTGCAGTTAAAAAGCTCGTAGTTGGATCTCGGGTCCAGGCTTGCGGTCCGCCTCGCGGCGGTTACTGCTCGTCCTGGCCTACCTGCCGGTGTGTCCCTTGGTGCTCTTGATTGAGTGTCTCGGGCGGCCGGAACGTTTACTTTGAAAAAATTAGAGTGTTCAAAGCAGGCGTGTCGCCTGAATAATGGTGCATGGAATGATGGAATAGGACCTCGGTTCTATTTTGTTGGTTTTCGGAGCTCGAGGTAATGATTAAGAGGGACTGACGGGGGCATTCGTATTGCGGTGTTAGAGGTGAAATTCTTGGATCATCGCAAGACGAACTACAGCGAAAGCATTTGCCAAGCATGTTTTCATTA	Eukaryota	Opisthokonta	Metazoa	Mollusca	Bivalvia	Heteroconchia	Hiatella	Hiatella_sp.	0.743973172	>ASV_534
AGCTCCAATAGTGTATGCTAACATTGTTGCAGTTAAAAAGCTCGTAGTCGAATTTTTAAGGGAATCAATTTTATGTGGTCTCAAAGAACTACAAAAAAAGATGATTTATCTTATTTTATGCTTGTTCATCGTTGGAATTCGTTTTCTGATGGTGATGTGAGTTTGTGTTTACTTTGAGAAAATTAGAGTGTTCAAAACAGTCTTATGGCTTTATATTAAAGCATGGAATGATACATAATGACATTGGTTAATTTTTGTTGGTTTCAGTGGCTGATGTAATGATTTATAGAGTCAGTCGGAGGTATTAGTATTTTGTCGTTAGAAGTGAAATTCTGGGATCGACAAAAGACTAACAACTGCAAAAGCATTTGCCTAGAATTTGCTCCTTG	Eukaryota	Rhizaria	Radiolaria	Polycystinea	Collodaria	Sphaerozoidae			0.996112321	>ASV_535
AGCTCCAATAGCGTATATTAAAGTTGTTGCGGTAAAAAAGCTCGTAGTTGGATTTCTGTTGAGAACGACCGGTCCACACAACGTGTGCGCATCTGGTTCGGTCTCGGCATCCTCTCGCAGGACTACTCTGCGCTTGATTGCGTGGATAGGACTTCGGGACTTTTACTTTGAGGAAATTAGAGTGTTCACGGCAGGCTATCGCCAGGATACATTAGCATGGAATAATACTATAGGATCTTGATCCTATTTTGTTGGTTTCTAGGAGCAAGATAATGATTAATAGGGACAATTGGGGGCATTTGTATCAACACGTCAGAGGTGGAATTCTTGGATTGTGTTGCGACAAACTACTGCGAAAGCATTTGCCAAGGATGTTTTCATTG	Eukaryota	Alveolata	Dinoflagellata	Syndiniales	Dino-Group-II	Dino-Group-II-Clade-1	Dino-Group-II-Clade-1_X	Dino-Group-II-Clade-1_X_sp.	0.999999999	>ASV_536
GGCTCCTTCAGCCTGAGGTAGAATTGTTGTAGTTAAAACGCTCGTAGTTGGATTTTGTAAGAGTTTTGTGTGTGTTGGTTGCGTATATATTCGTATATTCGTGATTCTTCATGCCACTTTTATACTGATTGTGGATAATTTTCGGATTATTTGCAATATTACTGTGAGAAAAAGAGTGCGCTTAAGGGCGGCTTTATGCTAAGATCATTTAGCATGGAATAAACATAACGGACTTTGGTTTTGTTATGTGTTGGTTCAATATCAAGTCATGATTGATAAGGATGGTTTGGGGATGTTCGTATTTATACTCGAGGGGTGAAATCTTTTGACAGTATAAGGACGATCTTTAGCAAAAGCATTCATCAATTCCATACCTTTTA	Eukaryota								1	>ASV_537
AGCTCCAATAGCGTATATTTAAGTTGTTGCAGTTAAAAAGCTCGTAGTTGGATTTCGGGTGTCATCTGCCGGTCCGCCGTTTCGGTGTGCACTGGCGGGCGTCATCTTTCTGTCGAGGACGCGCTCCTGTCCTTTATTGGTCGGGACGCGGAGTCGGCGAAGTTACTTTGAAAAAATTAGAGTGTTCAAAGCGGGCTTACGCTTGAATATATTAGCATGGAATAACACTATAGGACTCCTGTCCTATTTTGTTGGTCTTCGGGACGGGAGTAATGATTAAGAGGAACAGTTGGGGGCATTCGTATTTCATTGTCAGAGGTGAAATTCTTGGATTTATGAAAGACGAACTTCTGCGAAAGCATTTGCCAAGGATGTTTTCATTA	Eukaryota	Archaeplastida	Chlorophyta	Mamiellophyceae	Dolichomastigales	Crustomastigaceae	Crustomastix		0.999736765	>ASV_538
AGCTCCAGTAGCATATATTAAAGTTGTTGCAGTTAAAAAGCTCGTAGTTGGATTTCTGGTACGATGCGCCTGATCCGCGACGTCTACGTCTGTGAGTATCGGAGCGCGTCTGCCATCCTTCTGGGGAATGTCTCTACCCTTCACTGGGCCGGATTCATGATCCAGATCGTTTACTTTGAAAAAATTAGAGTGTTCAAAGCAGGCTTTGCTGTGAATACATTAGCATGGAATAATGATCTAGGACTTCGGTTCTATTTTGTTGGTTTCTAGCACTGAAGTAATGATTGATAGGGATAGTTGGGGGTGCTAGTATTGGGCGGCCAGAGGTGAAATTCTTGGATTCGCTCAAGACTAACTTATGCGAAAGCATTCACCAAGGATGTCTTCTTTA	Eukaryota	Rhizaria	Cercozoa						0.786834608	>ASV_539
AGCTCCAATAGCGTATATTAAAGTTGTTGTGGTTAAAAAGCTCGTAGTTGGATCTCGGCGGACTGAGGGCGGTTTGCTTGCTAGTATTACTGCCCTATAGTCCGTAGTTTTGCCAGAGGTTTCGGGGTGCTCTTAATCGAGTGTCCCGGGATGCTGGCAGGTTTACTTTGAAAAAATTAGAGTGCTCAAAGCAGGCTATTACGCCTGAATATTCGTGCATGGAATAATAGAATAGGAAGTCGTTTCTATTTTGTTGGTTTTCGGAAATCGACTTAATGATTAATAGGGACAGTCGGGGGCATTTGTATTCAAACGACAGAGGTGAAATTCTTGGACCGTTTGAAGACAAACTACTGCGAAAGCATTTGCCAAGAATGTTTTCATTA	Eukaryota	Opisthokonta	Metazoa	Arthropoda	Crustacea	Maxillopoda	Calanus		0.998460127	>ASV_540
AGCTCCAATAGCGTATATTAAAGTTGTTGCGGTTAAAAAGCTCGTAGTTGGATTTCTGCAAGGAAGGAGCGGTCCACCCATTGGGCGCGTACGGCTACCTTTGTTGCATCTTTCTGAGGACGTGTTCTTCACTTAATTGTGAGGGCGCAGGACTCAGGACATTTACTTTGAGGAAATGAGAGTGTTTCAAGCAGGCAAATGCCTTGAATACGTTAGCATGGAATAATAGCATCGGACCATCGTCCAGCTGTTGGTGTCTGGGCGAAGGTAAAGGTGAATAGGGATTGTTGGGGGCATTCGTATTTAACTGTCAGAGGTGAAATTCTTGGATTTGTTGAAGACGGACCACTGCGAAAGCATCTGCCAAAGATGTTCTCATTG	Eukaryota	Alveolata	Dinoflagellata	Syndiniales	Dino-Group-I	Dino-Group-I-Clade-5	Dino-Group-I-Clade-5_X	Dino-Group-I-Clade-5_X_sp.	0.830094247	>ASV_541
AGCTCCAATAGCGTATATTAAAGTTGTTGCGGTTAAAAAGCTCGTAGTTGGATTTCTGCTTGGGACGACCGGTCCGCCCTCAGGGTGAGCATCTGGTTCGGCCCGGGCATCCTCTTGGGGAACGTTGCTGCACTTGATTGTGTGGTGCGGTACCCAGGACTTTTACTTTGAGGAAATTAGAGTGTTTCAAGCAGGCAGTTGCCTTGAATACATTAGCATGGAATAATAAGATAGGACCTCGTCCCTACCTTGTTGGTTCGTAGAGATGGGGTAATGATTAATAGGGATAGTCGGGGGCATTCGTACTTTACTGTCAGAGGTGAAATTCTTGGATTTGTAAAAGACGAACTACTGCGAAAGCATTTGCCAAGGATGTTTTCATTG	Eukaryota	Alveolata	Dinoflagellata	Dinophyceae	Dinophyceae_X	Dinophyceae_XX	Dinophyceae_XXX	Dinophyceae_XXX_sp.	0.745304146	>ASV_542
AGCTCCAATAGCGTATATTAAAGTTGTTGCAGTTAAAACGCTCGTAGTCGGATTTCGGGGCGATCCCGCCGGTCTGCCGTTGGGTATGCACTGGTGGGCGCGTCCTTCCTTCCGGAGACCGTTCCTACTCTTAGCTGAGCGGGGACGGGAGACGGATCGTTTACTTTGAAAAAATCAGAGTGTTTCAAGCAGGCATTTGCTCTTGCATGGATTAGCATGGGATAATGAAATAGGACTTTGGTGCTATTTTGTTGGTTTCGAACACCGAAGTAATGATTAACAGGGACAGTCAGGGGCACTCGTATTCCGCCGAGAGAGGTGAAATTCTCAGACCAGCGGAAGACGAACCACTGCGAAAGCATTTGCCAGGGATGTTTTCACTG	Eukaryota	Hacrobia	Haptophyta	Prymnesiophyceae	Prymnesiales	Prymnesiales_X	Chrysocampanula	Chrysocampanula_spinifera	0.999424325	>ASV_543
AGCTCCAATAGCGTATATTAAAGTTGTTGTGGTTAAAAAGCTCGTAGTTGGATCTCGGCGGACTGAGGGCGGTTTGCTTGCTAGTATTACTGCCCTATAGCCCGTAGTTTTGCCAGAGGTTTCGAGGTGCTCTTAATCGAGTGTCCCGGGATGCTGGCAGGTTTACTTTGAAAAAATTAGAGTGCTCAAAGCAGGCTATTACGCCTGAATATTCGTGCATGGAATAATAGAATAGGAAGTCGTTTCTATTTTGTTGGTTTTCGGAAATCGACTTAATGATTAATAGGGACAGTCGGGGGCATTTGTATTCAAACGACAGAGGTGAAATTCTTGGACCGTTTGAAGACAAACTACTGCGAAAGCATTTGCCAAGAATGTTTTCATTA	Eukaryota	Opisthokonta	Metazoa	Arthropoda	Crustacea	Maxillopoda	Calanus		0.980349908	>ASV_544
AGCTCCAATAGCGTATATTAAAGTTGTTGCGGTTAAAAAGCTCGTAGTTGGATTTCTGCTGAGGACGACCGGTCCGCCCTCTGGGTGAGTATCTGGCTCGGCCTTGGCATCTTCTTGGAGAACGTATCTGCACTTGACTGTGTGGTGCGGTACCCAGGACATTTACTTTGAGGAAATTAGAGTGTTTCAAGCAGGCTTGTGCCTTGAATACATTAGCATGGAATAATAATATAGGACCTCGGTTCTATTTTGTTGGTTTCTAGAGCTGAGGTAATGATTAATAGGGATAGTTGGGGGCATTCGTATTTAACTGTCAGAGGTGAAATTCTTGGATTTGTTAAAGACGGACTACTGCGAAAGCATTTGCCAAGGATGTTTTCATTG	Eukaryota	Alveolata	Dinoflagellata	Dinophyceae	Dinophyceae_X	Dinophyceae_XX	Dinophyceae_XXX	Dinophyceae_XXX_sp.	0.992901512	>ASV_545
AGCTCCAATAGCGTATATTAAAGTTGTTGCGGTAAAAAAGCTCGTAGTTGGATTTCTGTTGAGGACGACCGGTCCGTACCATGTACGCGCATCTGGTTCGGCCTCGGCATCCTCTCGATAGACGTTTCTGCGCTTGATTGCGTGGAGCGGATTTCGGGACTTTTACTTTGAGGAAATTAGAGTGTTCACGGCAGGCTATCGCCAGAATACATTAGCATGGAATAATACTATAGGATCTCGGTTCTATTTTGTTGGTTTCTAGACCCGGGGTAATGATTAATAGGGACAATTGGGGGCATTTGTATCAACACGTCAGAGGTGGAATTCTTGGATTGTGTTGCGACAAACTACTGCGAAAGCATTTGCCAAGGATGTTTTCATTG	Eukaryota	Alveolata	Dinoflagellata	Syndiniales	Dino-Group-II	Dino-Group-II-Clade-1	Dino-Group-II-Clade-1_X	Dino-Group-II-Clade-1_X_sp.	1	>ASV_546
AGCTCCAATAGCGTATACTAAAGTTGTTGCAGTTAAAAAGCTCGTAGTTGAATTTCTGGTCTTGGACAGCGGTCTGCCTCAAACGAGGTACGCACCATCTATCCGAGTCCATCCTCGGGGAAAACATGTCTGTGATTCAGTTCATGGGCATGGGATCCCCGTCATTTACTGTGAGCAAAATAGAGTGTTCAAAGCAGGCTTATGCCGTTGAATACATTAGCATGGAATAATAAGATAAGACCTTGGTCTATTTTGTTGGTTTGTACTCCAAGGTAATGATTAATAGGGATAGTTGGGGGTATTCGTATTCAATTGTCAGAGGTGAAATTCTTGGATTTATGGAAGACGAACTACTGCGAAAGCATTTACCAAGGATGTTTTCATTA	Eukaryota	Stramenopiles	Ochrophyta	Chrysophyceae	Chrysophyceae_X	Chrysophyceae_Clade-C	Dinobryon	Dinobryon_faculiferum	0.952447986	>ASV_547
AGCTCCAATAGCGTATATTAAAGTTGTTGCAGTTAAAAAGCTCGTAGTCGGATTTTGGCATCATGCCGAACTGTCGGCCGATTGGTTTGTACGGTTTGGCGGGTGCTCTCCTTCCGGAGGCTCGTTTCCTCTTTCATTAGAGGGTTCGATGGTTCCGGGTCTTTTACTTTGAAAAAATTAGAGTGTTCAAAGCAGGCCTATGCTCTGAATAGGTTAGCATGGAATAATAAAATAGGACTTTGGTTCTATTTTGTTGGTTTCTAGGACCGAAGTAATGATTAATAGGGACAGTTGGGGGCATTCATATTCCAATGTCAGAGGTGAAATTCTTGGATTATCGGAAGATGAACTTCTGCGAAAGCATCTGCCAAGGATGTTTTCATTG	Eukaryota	Hacrobia	Picozoa	Picozoa_X	Picozoa_XX	Picozoa_XXX	Picomonas	Picomonas_judraskeda	0.910508108	>ASV_548
AGCTCCAATAGCGTATATTAAAGTTGTTGCGGTTAAAAAGCTCGTAGTTGGATTTCTGCCGAGGACGACCGGTCCGCCCTCTGGGTGAGTATCTGGCTCGGCCTGGGCATCTTCTTGGAGAACGTAGCTGCACTTGACTGTGTGGTGCGGTATCCAGGACATTTACTTTGAGGAAATTAGAGTGTTTCAAGCAGGCACACGCCTTGAATACATTAGCATGGAATAATAAGATAGGACCTCGGTTCTATTTTGTTGGTTTCTAGAGCTGAGGTAATGATTAATAGGGATAGTTGGGGGCATTCGTATTTAACTGTCAGAGGTGAAATTCTTGGATTTGTTAAAGACGGACTACTGCGAAAGCATTTGCCAAGGATGTTTTCATTG	Eukaryota	Alveolata	Dinoflagellata	Dinophyceae	Dinophyceae_X	Dinophyceae_XX	Dinophyceae_XXX	Dinophyceae_XXX_sp.	0.962225661	>ASV_549
AGCTCCGATAGCGTATATTAAAGTTGTTGCAGTTAAAAAGCTCGTAGTTGAACTTCTGACAGGATAGCCGGCCCTACAAAAGCCTGGCGGTCATGTCATCCCCTTTGTATTACTAAACATGCACTTTGTTGTGCAGTTTTGTGATCAAGGAATTTACTTTGAAAAAATTAGAGTGTTTCAAGCAAGCGCTTCGCTGGAATACATTAGCATGGAATAATAGAATATGACCTTTGTTCATTTATTGGTCCAATGAGTGGAGGTAATGATTAACAGGGACAGTTGGGGGCATTAGTATTGCTTTGTCAGAGGTGAAATTCATTGATTATCGCAAGACTAACTTATGCGAAAGCATTTGCCAAGGATGTTTTCATTA	Eukaryota	Opisthokonta							0.758848181	>ASV_550
AGCTCCAATAGCGTATATTTAAGTTGTTGCAGTTAAAAAGCTCGTAGTTGGATTTCGGGCCCAGGTGACCGGTCCGCCGTTTCGGTGTGCACTGGTTAGCTCGGTCTTTCTGCCGGGGACACGCTCCGTCTTAATTGCCGGACGTGGAGTCGGCGATGTTACTTTGAAAAAATTAGAGTGTTCAAAGCAGGCTTACGCTCTGAATACTATAGCATGGAATAACACGATAGGACTCCGAGCCTATTTTGTTGGTCTTCGGGACCGGAGTAATGATTAAGAGGGACAGTTGGGGGCATTCGTATTACGGTGTCAGAGGTGAAATTCTTGGATTTCCGTAAGACGAACTTCTGCGAAAGCATTTGCCAAGGATGTTTTCATTA	Eukaryota	Archaeplastida	Chlorophyta	Chloropicophyceae	Chloropicales	Chloropicaceae	Chloroparvula	Chloroparvula_pacifica	0.974983291	>ASV_551
AGCTCCAATAGCGTATATTAAAGTTGTTGCGGTTAAAAAGCTCGTAGTTGGATTTCTGCTGAGGATGACCGGTCCGCTTTCCGAGTGTGTATCTGGCTCAGCCTTGGCATCTTCCTGAAGAACGTATCTGCACTTGACTGTGTGGTGCGGTATTTAGGACATTTACTTTGAGGAAATTAGAGTGTTTCAAGCAAGCGCACGCCTTGAATACATTAGCATGGAATAATAAGATAGGACCTCGGTTCTATTTTGTTGGTTTCTAGAGCTGAGGTAATGATTGATAGGGATAGTTGGGGGCATTCGTATTTAACTGTCAGAGGTGAAATTCTTGGATTTGTTAAAGACGGACTACTGCGAAAGCATTTGCCAAGGATGTTTTCATTG	Eukaryota	Alveolata	Dinoflagellata	Dinophyceae	Suessiales	Suessiales_X	Suessiales_XX	Suessiales_XX_sp.	0.986006457	>ASV_552
AGCTCCAATAGCGTATATTTAAGTTGTTGCAGTTAAAAAGCTCGTAGTTGGATTTCGGTTGAGAGCGGCCGGTCCGCCGTTTGGTGTGCACTGGCTGGTCTCAACTTCCTGCGGAGGACGCGCTCTGGGCTTAACGGTCTGGACGTGGAGTCCGCGTGGTTACTTTGAAAAAATTAGAGTGTTCAAAGCGGGCTTACGCTTGAATATTTCAGCATGGAATAACACTATAGGACTCCTGTCCTATTTCGTTGGTCTCGGGACGGGAGTAATGATTAAGAGGAACAGTTGGGGGCATTCGTATTTCATTGTCAGAGGTGAAATTCTTGGATTTATGAAAGACGAACTTCTGCGAAAGCATTTGCCAAGGATGTTTTCATCA	Eukaryota	Archaeplastida	Chlorophyta	Mamiellophyceae	Mamiellales	Mamiellaceae	Mantoniella	Mantoniella_squamata	0.999905337	>ASV_553
AGCTCCAATAGCGTATATTAAAGTTGTTGCAGTTAAAAAGCTCGTAGTTGGATTTCTGGCAGGAGCGACCGGTCACACACTCTGTGTGTGAACTTGTGTTGTCTCTGGCCATCCTTGGGGAGATCCTGTTTGGCATTAAGTTGTCGGGCAGGGGACATCCATCGTTTACTGTGAAAAAATTAGAGTGTTTAAAGCAGGCTTATGCCGTTGAATATATTAGCATGGAATAATAAGATAGGACTTCGGAACTATTTTGTTGGTTTGCGTTACGAAGTAATGATTAATAGGGACAGTTGGGGGTATTCGTATTTCGTTGTCAGAGGTGAAATTCTTGGATTTCCGAAAGACGAACTACTGCGAAAGCATTTACCAAGGATGTTTTCATCA	Eukaryota	Stramenopiles	Ochrophyta	Bacillariophyta	Bacillariophyta_X	Polar-centric-Mediophyceae			0.999998327	>ASV_554
AGCTCCAATAGCGTATATTTAAGTTGTTGCAGTTAAAAAGCTCGTAGTTGGATTTCGGTTGAGAACGGCCGGTCCGCCGTTTGGTGTGCACTGGCTGGTTTCAACTTCCTGTAGAGGACGTACTCTGGGTTAACGCTCGGATACGGAGTCTACGTGGTTACTTTGAAAAAATTAGAGTGTTCAAAGCGGGCTTACGCTTGAATATTTCAGCATGGAATAACACTATAGGACTCCTGTCCTATTTCGTTGGTCTCGGGACGGGAGTAATGATTAAGAGGAACAGTTGGGGGCATTCGTATTTCATTGTCAGAGGTGAAATTCTTGGATTTATGAAAGACGAACTTCTGCGAAAGCATTTGCCAAGGATGTTTTCATCA	Eukaryota	Archaeplastida	Chlorophyta	Mamiellophyceae	Mamiellales	Mamiellaceae	Micromonas	Micromonas_clade_B3	0.999951131	>ASV_555
AGCTCCAATAGCGTATATTAAAGTTGTTGCGGTTAAAAAGCTCGTAGTTGGAGTTCTGCCAGGTGCCGCCTGTCCGCCCCAGTGGTGAGTACGTGGCGCGCATTTGGCCCTTTCAAGGGGAGCGTATCTGCACTTTATTGTGTGGTGCGGGATCCTTGACTTTTACTTTGAGGAAATAGGAGTGTTCCAAGCAGGCTCTCGTCGTGCACAGCTCAGCATGGAATAATAGCATTGGACCTCGATTCTAAGCTGTTGGTTGCCAGAAGCGAGGTAATGATGAAGAGGGATAGTTGGGGGCATTCGTATTTAACTGTCAGAGGTGAAATTCTTGGATTTGTTAAAGACGGACTACTGCGAAAGCATCTGCCATGGATGTTTTCATTA	Eukaryota	Alveolata	Dinoflagellata	Syndiniales	Dino-Group-I	Dino-Group-I-Clade-1	Dino-Group-I-Clade-1_X	Dino-Group-I-Clade-1_X_sp.	0.99999899	>ASV_556
AGCTCCAATAGCGTATATTAAAGTTGTTGCAGTTAAAAAGCTCGTAGTTGGATTTCTGCCAGGGTGCCAATGTCCGCCGAAGTGCGTGCGCAGCGGCGCCCTCGCATCCTTCTGTTAACGCCTCTCGGCATTTACTTGCCGGTGGTGGGCTCAGATAATTTACCTTGAGAAAATTAGAGTGTTTCAGGCAGGCTAGGCCGGAATACATTAGCATGGAATAATGGAATAGGACTACGGTCTCGTTGTTGGTTTGAGGGACTGGAGTAATGATTAATAGGGATAGTTGGGGGCATTAGTATTTAATTGTCAGAGGTGAAATTCTCAGATTTGTTAAAGACTAACTTATGCGAAAGCATTTGCCAAGGATGTTTTCATTA	Eukaryota	Alveolata	Ciliophora	Spirotrichea	Strombidiida				0.991163972	>ASV_557
AGCTCCAATAGCGTATATTAAAGTTGTTGCAGTTAAAAAGCTCGTAGTCGGATTTCGGGGCGGGCCGGGCGGTCTGCCGATGGGTATGCACTGTTCGGCGCGTCCTTCTTTCCGGAGACCGCGCCTACTCTTAGCTGAGCGGGCGTGGGAGACGGATCGTTTACTTTGAAAAAATCAGAGTGTTTCAAGCAGGCAGCTCGCTCTTGCATGGATTAGCATGGGATAATGAAATAGGACTCTGGTGCTATTTTGTTGGTTTCGAACACCGGAGTAATGATTAACAGGGACAGTCAGGGGCACTCGTATTCCGTCGAGAGAGGTGAAATTCTCAGACCAATGGAAGACGAACCACTGCGAAAGCATTTGCCAGGGATGTTTTCACTG	Eukaryota	Hacrobia	Haptophyta	Prymnesiophyceae	Phaeocystales	Phaeocystaceae	Phaeocystis	Phaeocystis_jahnii	0.925596669	>ASV_558
AGCTCCAATAGCGTATACTAATGTTGTTGCAGTTAAAAAGCTCGTAGTTGAATTTCTGGTTGTCGACTTATGGTCCTGCGCCTCGTGCGTTTTGGTACCGTTTTTGTCGACGCCATCTTAGTCGTGATTGCTTCTGGCATTAGGTTGTCGGTTTTAGGAGCGGCTTCGTTTACTGTGATAACAAATAGAGTGTTCAAAGCAGACATTACGTCTTGAATGCTTCAGCATGGAATAAAAAGATAGGACAGCGGTACTATTTTATTGGTATGTATACCGTAGTAATGATTAATAGGGATAGTTGGGGGTATTCATATTTGATTGTCAGAGGTGAAATTCTTGGATTTATGAAAGATGAACTTATGCGAAAGCATTTATCAAGGATGTTTTCATTA	Eukaryota	Stramenopiles	Opalozoa	MAST-12	MAST-12B	MAST-12B_X	MAST-12B_XX	MAST-12B_XX_sp.	0.999999604	>ASV_559
AGCTCCAATAGCGTATATTAAATCTGCTGCGGTTAAAACGCTCGTAGTTGGATATCTGTTCGGAAAACTCAGGTCCACCCAAGTGGTGTGTATCTGAATCAACCGTGACAAGAAACTCGCGAACATGCATGCACTTAATTGTGCGGCGCGATCTCGAGAACGCTTACTTTGAGGAAATGAGGGTGCTCCAAGCAGGCTATGGCCTTGCATACGTTAGCATGGAATAATAGGACAAGACGTTGTTCCGAAGTGGTTAGTTTTCGGTCCGATGTAGTACTAATAGAGGTAGTTGAGGGCATTCGTATTTAATTGCTAGAGGTGAAATTCTTGGATTTTTTAAAGACGAGCTACTGCGAACGCATCTGCCCAGGATGTTCTTCTTG	Eukaryota	Alveolata	Dinoflagellata	Syndiniales	Dino-Group-I	Dino-Group-I_X	Dino-Group-I_XX	Dino-Group-I_XX_sp.	0.99999633	>ASV_560
AGCTCCAATAGCGTATATTAAAGTTGTTGCAGTTAAAAAGCTCGTAGTTGGAGTTCAGAGTGAGCTCGTCCGGTCGGCCTTATGGGTCAGAACTGGTTGACTCTCTCTTGTTTGTGGATCCTGTTCGGAGTTAATTCTTCGGATGTGGAGTCCACATCGTTTACCTTGAAAAAATTAGAGTGTTCAAAGCAGGCGTTTGCTTGAATATATTAGCATGGAATAATGGAATAGGACGCTGGTTCTATTTTGTTGGTTTTGAGAACCAGAGTAATGATTAATAGGGACAGTTGGGGGCATTCATATTTCATTGTCAGAGGTGAAATTCTTGGATTTATGAAAGATGAACTTCTGCGAAAGCATTTGCCAAGGATGTTTTCATTA	Eukaryota	Hacrobia	Telonemia	Telonemia_X	Telonemia_XX	Telonemia-Group-2	Telonema-Group-2	Telonema_antarcticum	0.998171916	>ASV_561
AGCTCCAATAGCGTATATTAAAGTTGTTGCAGTTAAAAAGCTCGTAGTCGGATTTCGGGGCGGGCCGGGCGGTCTGCCGATGGGTATGCACTGTCCGGCGCGTCCTTCTTTCCGGAGACCGCGCCTACTCTTAGCTGAGCGGGCGTGGGAGACGGATCGTTTACTTTGAAAAAATCAGAGTGTTTCAAGCAGGCAGCTCGCTCTTGCATGGATTAGCATGGGATAATGAAATAGGACTCTGGTGCTATTTTGTTGGTTTCGAACACCGGAGTAATGATTAACAGGGACAGTCAGGGGCACTCGTATTCCGTCGAGAGAGGTGAAATTCTCAGACCAATGGAAGACGAACCACTGCGAAAGCATTTGCCAGGGATGTTTTCACTG	Eukaryota	Hacrobia	Haptophyta	Prymnesiophyceae	Phaeocystales	Phaeocystaceae	Phaeocystis	Phaeocystis_jahnii	0.759406157	>ASV_562
AGCTCCAATAGCGTATATTAAAGTTGTTGCAGTTAAAAAGCTCGTAGTTGAACTTCTGTCTGTATGTCAACCCTACAAGGATCTGACAAGACGGGCATCCCCGATCGACGGTTTACTGTACTTAAGTGTTCATATAACCTGAACCGGATTTTACTTTGAAAAAATTAGAGTGTTTCAAGCAGGCGATTTGCTGGAATACATTAGCATGGAATAATAGAAGATGACCACCACGCATTTTTTTGGTATATTGCTGGAGGTAATGATTAACAGGGACAGTTGGGGGCATTAGTATTTAATTGTCAGAGGTGAAATTCATTGATTAATTAAAGACTAACTTATGCGAAAGCATTTGCCAAGGATGTTTTCATTA	Eukaryota								1	>ASV_563
AGCTCCAATAGCGTATATTTAAGTTGTTGCAGTTAAAAAGCTCGTAGTTGGATTTCGGGCGGGGCCTGCCGGTCCGCCTTTGGTGTGCACTGGCAGGGTCCGCCTTGCTGTCGGGGACGGGTTCCTGGGCTTTACTGTCTGGGACTCGGAGTCGACGTGGTTACTTTGAGTAAATTAGAGTGTTCAAAGCAGGCTTACGCTCTGAATACATTAGCATGGAATAACGCGATAGGACTCTGGCCTATCTTGTTGGTCTGTGGGACCGGAGTAATGATTAAGAGGGACAGTCGGGGGCATTCGTATTTCATTGTCAGAGGTGAAATTCTTGGATTTATGAAAGACGAACTACTGCGAAAGCATTTGCCAAGGATGTTTTCATCA	Eukaryota	Archaeplastida	Chlorophyta	Trebouxiophyceae	Chlorellales	Chlorellales_X	Picochlorum	Picochlorum_atomus	0.721981691	>ASV_564
AGCTCCAATAGCGTATATTAAAGTTGTTGCAGTTAAAAAGCTCGTAGTTGGATTTCTGGTCGGAGCGACCGGTCGGCGTCCTTTGTGGCGTGTGCACTGTTGTCGGCTCCGTCCATCCTAGTGGGAAGGCGCGTGGGCATTCATTTGTTCGCGCGTGGCCCCGCTACGTTTACTGTGAAAAAATTAGAGTGTTTAAAGCAGGCGTTCGCTGTGAATACATTAGCATGGAATAATGAGATAGGACTTTGGTACTATTTTGTTGGTTTGCGCACCAAGGTAATGATTAATAGGGATAGTTGGGGGTATTCATATTCAATTGTCAGAGGTGAAATTCTTGGATTTATGGAAGATGAACTTATGCGAAAGCATTTACCAAGGATGTTTTCATCA	Eukaryota	Stramenopiles	Sagenista	MAST-8	MAST-8_X	MAST-8_XX	MAST-8_XXX	MAST-8_XXX_sp.	0.999544416	>ASV_565
AGCTCCAATAGCGTATATTAAAGTTGTTGCAGTTAGAACGCTCGTAGTCGGATTTCGGGGCGGGTCGACCGGTCTGCCGATGGGTATGCACTGGCCGACGCGTCCTTCCTTCCGGAGACCGCGCCTACTCTTAACTGAGCGGGTTCGGGAGACGGATCGTTTACTTTGAAAAAATCAGAGTGTTTCAAGCAGGCAGCTCGCTTTTGCATGGATTAGCATGGGATAATGAAATAGGACTTTGGTGCTATTTTGTTGGTTTCGAACACCGAAGTAATGATTAAAAGGGACAGTCAGGGGCACTCGTATTCCGCCGAGAGAGGTGAAATTCTCAGACCAGCGGAAGACGAACCACTGCGAAAGCATTTGCCAGGGATGTTTTCACTG	Eukaryota	Hacrobia	Haptophyta	Prymnesiophyceae					0.999997199	>ASV_566
AGCTCCAATAGCGTATATTAAAGTTGTTGCGGTTAAAAAGCTCGTAGTTGGATTTCTGCCGAGGACGACCGGTCCGCCCTCTGGGTGAGCATCTGGCTCGACCTGGGCATCTTCTTGGAGAACGTGGCTGCACTTGATTGTGTGGTGCGGTATCCAGGACTTTTACTTTGAGGAAATTTGAGTGTTTCAAGCAGGCATACGCCTTGAAAACGTTAGCATGGAATAATAAGATAGGGTCACTTCTCTATTTTGTTGGTTTCTAGAATCGTGACAATGATTAATAGGGATAGTCGGGGGTATTTGTATTCAACTGTCAGAGGTGAAATTCTTGGATTTGTTGAAGACAGACTACTGCGAAAGCATTTACCAAGGATGTTTTCATTG	Eukaryota	Alveolata	Dinoflagellata	Dinophyceae	Dinophyceae_X	Dinophyceae_XX	Dinophyceae_XXX	Dinophyceae_XXX_sp.	0.724580579	>ASV_567
AGCTCCAATAGCGTATATTAATGTTGTTGCAGTTAAAAAGCTCGTAGTTGGATTTCTGGTGGGAGCGGCCGGTCCGCCGTAAGGTGTGTACTTGGTTGTCTCCTGTCATCCTTGTGGGAACTGCTCTGGCATTAAGTTGTCGGGGTTAGGGAACACATCGTTTACTGTGAAAAAATTAGAGTGTTTAAAGCAGGCTTATGCCGTTGAATACATTAGCATGGAATAATAAGATAGGACTTTGGCGTCTATTTTGTTGGTTTGCACACCAAGGTAATGATTAATAGGGATAGTTGGGGGTATTCGTATTTAATTGTCAGAGGTGAAATTCTTGGATTTATGAAAGACGAACTTCTGCGAAAGCATTTACCAAAGATGTTTTCATTA	Eukaryota	Stramenopiles	Ochrophyta						0.900425605	>ASV_568
AGCTCCAATAGCGTATATTAAAGTTGTTGCGGTTAAAAAGCTCGTAGTTGGATTCCTGTATGGAAGGGGCGTCCCCACCCTTTGGATGGGGGTTGCTACCTTCTTTGCATCTTCCGGAGTAGATGTTCCTTACTTAACTGTGAGGACATCGTGCTCGGGTCATTTACTTTGAGGAAAAGAGAGTGCTCCAAGCAGGCAAACGCCTGAATACGTTAGCATGGAATAATAGCATCGGATCATCGTTCAGCTGTTGGTGTCTGGACGAGGATAAAGGTGAACAGGGATTGTTGGGGGCATTCGTATTTAACTGTCAGAGGTGAAATTCTTGGATTTGTTGAAGACGAGCTACTGCGAAAGCATTTGCCAAAGATGTTCTCATTG	Eukaryota	Alveolata	Dinoflagellata	Dinophyceae					0.836527848	>ASV_569
AGCTCCAATAGCGTATATTAATGTTGTTGCAGTTAAAAAGCTCGTAGTTGGATCTCTAACGCACGCGGCCGGTCCGCCCCTCACGGGGTGTGCACTGCGCCGTCGTGCGTTATCCTGGGGGAGAGCGTCCCGCGCATTAGGTTGTGTGGGTCGGGATCCTCCACGTTTACTCAAAATAAATAAGAGTGTTCAAAGCAGGCGATTGCTGTGAATTCTTCAGTTGGGAATAATAAGATAGGACTCGGGGACTATTTTGTTGGTTTGCATCTCCGAGTAATGATTAATAGGGACAGTTGGAGATATTCATATTCAGTTGTCAGAGGTGAAATTCTTGGATTTACGGAAGATGAACTACTGCGAAAGCATTTATCGAGGATGTTTTCTTTA	Eukaryota								1	>ASV_570
AGCTCCAGTAGCGTATACTAATGTTGCTGTTCTTAGAAAGCTCGTAGCTTATTTTCTGCGAGTGGCTTTGTGTTTCTTGGTTTTTTCATTAATTCCTTGTATAACGCTCTTTTGCCTCTCGCTTTCTTTTTGTAATTTTTTAAATTGCAAAATCTTTCACTGAAACTAAAATGAAGTGCTCCAAGAAGATCGTATGATCTATTGAACAATTCAGTTTGGAATGAAACTATAGGGTGGTCTGTTTTGTTTGATATCGGACAGATCACAATAATCTCTAGGAAGAATCGGGGGTGCTTGTATTCTGTGGACAGAGGTGAAATTCTTTAACCCACAAAAGACAAACTGATGCGAAAGCTTTCACCAAACTTCTCTCCTCTGG	Eukaryota	Opisthokonta							0.735871532	>ASV_571
AGCTCCAATAGCGTATATTAAAGTTGTTGCAGTTAAAACGCTCGTAGTCGGATTTCGGGGCGGGCCGACCGGTCTGCCGTTGGGTATGCACTGGCCGGCGCGTCCTTCCTTCCGGAGACCGTGCCTTCTCTTAACTGGGCGGGTTCGGGAGACGGAACGTTTACTTTGAAAAAATCAGAGTGTTTCAAGCAGGCAGCTCGCTCTTGCATGGATTAGCATGGGATAATGAAATAGGACTTTGGTGCTATTTTGTTGGTTTCGAACACCGAAGTAATGATTAACAGGGACAGTCAGGGGCACTCGTATTCCGCCGAGAGAGGTGAAATTCTCAGACCAGCGGAAGACGAACCACTGCGAAAGCATTTGCCAGGGATGTTTTCACTG	Eukaryota	Hacrobia	Haptophyta	Prymnesiophyceae					0.999998703	>ASV_572
AGCTCCAATAGCGTATATTAAAGTTGTTGCAGTTAAAAAGCTCGTAGTTGGATTTCTGGTAGAAGTAGCGACCTTGGGTCTTTGACCTATGAAGTTGCTATCTTCAACCATCCTTGAAGAGATTTAGTTTGGCATTAAGTTGTCGAACTAAAGATATTCATCTTTTACTGTGAAAAAATCAGAACGTTCAAAGTAAGCATTTAGCTTTGAATGTATTAGCATGGAATAATGAAATAGGACTTAGGTACTACTTTGTTGGTTTATGCACCTAGGTAATGATTAATAGGGATAGTTGGGGGTATTCGTATTCCAATGTTAGAGGTGAAATTCTTGGATTTTTGGAAGACGAACAACTGCGAAAGCATTTACCAAGGATGTTTTCATTG	Eukaryota	Stramenopiles	Ochrophyta	Bacillariophyta	Bacillariophyta_X	Radial-centric-basal-Coscinodiscophyceae	Actinocyclus	Actinocyclus_curvatulus	0.998984008	>ASV_573
AGCTCCAATAGCGTATATTAAAGTTGTTGCAGTTAAAAAGCTCGTAGTTGGATTTCTGGTCTGAGCGTCCGGTCCGCCGCTGTGCGGTGTGTACTTGGTTCGACTCGGGCCTTCCTTGCAGGGAATGTGTCTGGTCTTAATTGGTCGGGTTCTGGAACTGCATCGTTTACTGTGAAAAAATTAGAGTGTTTAAAGCAGGCATTTGCTGTGAATACATTAGCATGGAATAATAAGATAGGACTTTGGTTCTATTTTGTTGGTTGGAGGCCAAGGTAATGATTAATAGGGATAGTTGGGGGTATTCATATTTAATTGTCAGAGGTGAAATTCTTGGATTTATGAAAGATGAACTTATGCGAAAGCATTTACCAAGGATGTTTTCATTA	Eukaryota	Stramenopiles	Opalozoa	MAST-3	MAST-3F	MAST-3F_X	MAST-3F_XX	MAST-3F_XX_sp.	0.811823419	>ASV_574
AGCTCCAATAGCGTATATTAAAGTTGTTGCAGTTAAAAAGCTCGTAGTTGGATTTCGGGATGGGCCAGTCGGTCTGCCGTAAGGTATGTTACTGGCTGGTCTGTCCTTCTTCGCAAAGACTGCGTGTGCCCTTAATTGTGTGTGCGTAGGATTTGCGACGTTTACTTTGAAAAAATTAGAGTGTTCAAAGCAGGCTGACCGCTTGAATACATGAGCATGGAATAATGGAATAGGACTTTGGTTCTATTTTGTTGGTTTCTTGAACCGAAGTAATGATTAAGAGGGACAGTTGGGGGCATTCGTATTTCGTTGTCAGAGGTGAAATTCTTGGATTTACGAAAGACGAACAACTGCGAAAGCATTTGCCAAGAATGTTTTCATTA	Eukaryota	Opisthokonta	Metazoa	Cnidaria	Cnidaria_X	Scyphozoa	Cyanea	Cyanea_annaskala	0.81250677	>ASV_575
AGCTCCAATAGCGTATATTAATGTTGTTGCAGTTAAAAAGCTCGTAGTTGGATTTCTGGTGGGAGTGGCCGGTCCGCCGTAAGGTGTGTACTGGGTTGTCTCCCGTCATCCTTGTGGGAACTGCTCTGGCATTAAGTTGTCGGGGTTAGGGAACACATCGTTTACTGTGAAAAAATTAGAGTGTTTAAAGCAGGCTTATGCCGTTGAATACATTAGCATGGAATAATAAGATAGGACTTTGGCGTCTATTTTGTTGGTTTGCACACCAAGGTAATGATTAATAGGGATAGTTGGGGGTATTCGTATTTAATTGTCAGAGGTGAAATTCTTGGATTTATGAAAGACGAACTTCTGCGAAAGCATTTACCAAAGATGTTTTCATTA	Eukaryota	Stramenopiles	Ochrophyta						0.857345386	>ASV_576
AGCTCCAATAGCGTATATTAAAGTTGTTGCGGTTAAAAAGCTCGTAGTTGGAGTTCTGCCAGGTGCCGCCTGTCCGCCCCAGTGGTGAGTACGTGGCGCGCATTTGGCCCTTTCAAGGGGAGCGTATCTGCACTTTATTGTGTGGTGCGGGATCCTTGACTTTTACTTTGAGGAAATAAGAGTGTTCCAAGCAGGCTCTCGTCGTGCATAGCTCAGCATGGAATAATAGCATTGGACCTCGATTCTAAGCTGTTGGTTGCCAGAAGCGAGGTAATGATGAAGAGGGATAGTTGGGGGCATTCGTATTTAACTGTCAGAGGTGAAATTCTTGGATTTGTTAAAGACGGACTACTGCGAAAGCATCTGCCATGGATGTTTTCATTG	Eukaryota	Alveolata	Dinoflagellata	Syndiniales	Dino-Group-I	Dino-Group-I-Clade-1	Dino-Group-I-Clade-1_X	Dino-Group-I-Clade-1_X_sp.	0.999998624	>ASV_577
AGCTCCAATAGCGTATATTAAAGTTGTTGCGGTTAAAAAGCTCGTAGTTGGATTTCTGCGAGGGGCAGCCGGTCCGCTCTATGAGCGTGTATCTGGATTGACCTTTGCATCCTCTCGAAAAACGTTTCTGCGCTTGATTGCGTGGTGCGGGGTTCGGGACTTTTACTTTGAGGAAATTAGAGTGTTCACGGCAGGCGATCGCCTTGAATATATTAGCATGGAATAATAATATAGGATCTTGGTTCTATTTTGTTGGTTTCTAGGACTAAGATAATGATTAATAGGGACAATTGGGGGCATTCGTATTAACACGTCAGAGGTGGAATTCTTGGATTGTGTTACGACGAACTACTGCGAAAGCATTTGCCAAGGATGTTTTCATTG	Eukaryota	Alveolata	Dinoflagellata	Syndiniales	Dino-Group-II				0.992910861	>ASV_578
AGCTCCAATAGCGTATATTAAAGTTGTTGCGGTAAAAAAGCTCGTAGTTGGATTTCTGTTGAGGGCGACCGGTCCATACAACGTATGCGTATCTGGCTCGGCCTCGGCATCCTCTCGATAGACGTTTCTGCGCTTGATTGCGTGGAGCGGATCTCGGGACTTTTACTTTGAGGAAATTAGAGTGTTCACGGCAGGCTATCGCCAGAATACATTAGCATGGAATAATACTATAGGATCTTGATTCTATTTTGTTGGTTTCTAGAATTGAGATAATGATTAATAGGGACAATTGGGGGCATTCGTATCAACACGTCAGAGGTGGAATTCTTGGATTGTGTTGCGACGAACTACTGCGAAAGCATTTGCCAAGGATGTTTTCATTG	Eukaryota	Alveolata	Dinoflagellata	Syndiniales	Dino-Group-II	Dino-Group-II-Clade-1	Dino-Group-II-Clade-1_X	Dino-Group-II-Clade-1_X_sp.	1	>ASV_579
AGCTCCAATAGCGTATATTAAAGTTGTTGCAGTTAAAAAGCTCGTAGTCGGATTTCAGGGCGGGGCGACCGGTCTGCCGATGGGTATGCACTGGTCGGCGCGTCCTTCCTTCTGGAGACCGTGCCTACTCTTAACTGAGCGGGGACGGGAAACAGATCGTTTACTTTGAAAAAATCAGAGTGTTTAAAGCAGGCCAAGATTGCTCTTGCATGGATTAGCATGGGATAATGAAATAGGACTTTGGTGCTATTTTGTTGGTTTCGAACACCGAAGTAATGATTAATAGGGATAGTCAGGGGCACTCGTATTCCGTCGAGAGAGGTGAAATTCTCAGACCAATGGAAGACGAACTACTGCGAAAGCATTTGCCAGGGATGTTTTCACTG	Eukaryota	Hacrobia	Haptophyta	Haptophyta_Clade_HAP5	Haptophyta_Clade_HAP5_X	Haptophyta_Clade_HAP5_XX	Haptophyta_Clade_HAP5_XXX	Haptophyta_Clade_HAP5_XXX_sp.	0.988020817	>ASV_580
AGCTCCAATAGCGTATATTTAAGTTGTTGCAGTTAAAAAGCTCGTAGTTGGATTTCGGATGAATGAGACCGGTCCGCCGTTTGTGTGTGCACTGGTTTCGTCCATCTTGCTGTCGGGGACGCGCTCCTGGACTTTATTGGCTGGGACGTGGAGTCGGCGAAGTTACTTTGAAAAAATTAGAGTGTTCAAAGCAGGCTTATGCTCTGAATACATTAGCATGGAATAACGCGATAGGACTCTGGTCTTATTGTGTTGGTCTTCGAGACCGGAGTAATGATTAAGAGGGACAGTTGGGGGCATTCGTATTTCATTGTCAGAGGTGAAATTCTTGGATTTATGAAAGACGAACTTCTGCGAAAGCATTTGCCAAGGATGTTTTCATTA	Eukaryota	Archaeplastida	Chlorophyta	Pyramimonadales	Pyramimonadales_X	Pyramimonadales_XX			0.968944918	>ASV_581
AGCTCCAATAGCGTATATTAAAGTTGTTGCAGTTAGAACGCTCGTAGTCGGATTTCGGGGCGGGGCGACCGGTCTGCCGTTGGGTACGCACTGGTCGGCGTGTCCTTCCTTCCGGAGACCGTGCCTACTCTTAACTGAGCGGGTGCGGGAGACGGAACGTTTACTTTGAAAAAATCAGAGTGTTTCAAGCAGGCAGCTCGCTCTTGCATGGATTAGCATGGGATAATGAAATAGGACTTTGGTGCTATTTTGTTGGTTTCGAACACCGAAGTAATGATGAGAAGGGACAGTCAGGGGCATTTGTATTCGACCGAGAGAGGTGAAATTCTCAGACCAGTCGAAGACAAACTACTGCGAAAGCATCTGCCAGGGATGTTTTCACTG	Eukaryota	Hacrobia	Haptophyta	Prymnesiophyceae	Prymnesiales	Chrysochromulinaceae	Chrysochromulina	Chrysochromulina_leadbeateri	0.989115713	>ASV_582
AGCTCCAATAGCGTATATTAAAGTTGTTGCAGTTAAAAAGCTCGTAGTTGGATTTCTGGTAGAAGGAACGGGCGCACCTGCGTGATGCCCGCGTCTTCTGCCATCCTTCTGTTAACCGTTCTTGACATTGATTTGTCGGTTCGGGGCTCAGATATTTTACCTTGAGAAAATTAGAGTGTTTCAGGCAGGCTTATGCCCGGATACATTAGCATGGAATAATGGAACAGGACTTCGCCTCTTCTGTTGGTTTGAGGGGTTGAAGTAATGATTAATAGGGATAGTTGGGGGCATTAGTACTTAACTGTCAGAGGTGAAATTCTCGGATTTGTTAAAGACTAACTTATGCGAAAGCATTTGCCAAGGATGTTTTCATTA	Eukaryota	Alveolata	Ciliophora	Spirotrichea	Tintinnida	Ptychocylididae	Ptychocylis	Ptychocylis_sp.	0.999999599	>ASV_583
AGCTCCAATAGCGTATATTAAAGTTGTTGCGGTTAAAAAGCTCGTAGTTGGATTTCTGTCGAGGACAGCCGGTCCACACTTTGTGTGAGTATCTGGTTTGGCCTTGGCATCCTCTTGAAAAACAGCTCTGCGCTTGATTGCGTGGACTGGAGTTCAAGACTTTTACTTTGAGGAAATTAGAGTGTTCACGGCAGGCAAACGCCTTGAATATATTAGCATGGAATAATAATATAGGACCTTTGTTCTATTTTGTTGGTTTCTAGAGCGAAGGTAATGATTAATAGGGATAATTGGGGGCATTCGTATTAACGCGTCAGAGGTGGAATTCTTGGATTGCGTTACGACGAACTACTGCGAAAGCATTTGCCAAGGATGTTTTCATTG	Eukaryota	Alveolata	Dinoflagellata	Syndiniales	Dino-Group-II	Dino-Group-II-Clade-16	Dino-Group-II-Clade-16_X	Dino-Group-II-Clade-16_X_sp.	0.999999657	>ASV_584
AGCTCCAATGGCGTATATTAAAGTTGTTGCAGTTAAAAAGCTCGTAGTTGGATTTCTGGCGGGAGCGACCGGTCGGCCCTTGTGGTGTGTACTAGCGTTGCGTCCGGCCATATTTGCGGAGAGCGTGTGTGGCATTAATTTGTCGTGCACGGGACCCGCATCGTTTACTGTGAGAAAATTAGAGTGTTCAAAGCAGGCTTATGCCTTGGATATGTTAGCATGGAATAATAAGATAAGACTTTGGCGGTCTATTTTGTTGGTTTGCACGCCATTGTAATGATTGATAGGGACAGTTGGGGGTATTCATATTTAATTGTCAGAGGTGAAATTCTTGGATTTATGAAAGATGAACTACTGCGAAAGCATTTACCAAGGATGTTTTCATTA	Eukaryota	Stramenopiles	Pseudofungi	MAST-2	MAST-2B	MAST-2B_X	MAST-2B_XX	MAST-2B_XX_sp.	0.936240401	>ASV_585
AGCTCCAATAGCGTATGTTAAAGTTGTTGCGGCTAAAAAGCTCGTAGTTGGATTTCTAGATGAGAGGAGTGGTCCACTCTATGAGTGTGTATCTACTTCCGCTCGTCTATCCGCTCTGCAAACGTGTCTGCGCTTGACTGCGTGGCGCGGAGGTAGGGCCTTTTACTTTGAGGAAATTAGAGTGTTCACGGCAGGCAATCGCCTTGAATATATTAGCATGGAATAATAACATAGGATCTTGGTTCTATTTTGTTGGTTTCTAGGGCTAAGATAATGATTAATAGGGACAATTGGGGGCATTCGTATCGCGGTGTCAGAGGTGGAATTCTTGGATTACTGCGCGACGAACTACTGCGAAAGCATTTGCCAAGGATGTTTTCATTG	Eukaryota	Alveolata	Dinoflagellata	Syndiniales	Dino-Group-II	Dino-Group-II-Clade-3	Dino-Group-II-Clade-3_X	Dino-Group-II-Clade-3_X_sp.	0.996186687	>ASV_586
AGCTCCAATAGCGTATATTAAAGTTGTTGCAGTTAAAAAGCTCGTAGTTGGATTTCTGGCAGGAGCGACCGGTCACACACTCTGTGTGTGAACTTGCGTTGTCTCTGGCCATCCTCGGGGAGATCCTGTTTGGCATTAAGTTGTCGGGCAGGGGATACCCGTCGTTTACTGTGAAAAAATTAGAGTGTTTAAAGCAGGCTTATGCCGTTGAATATATTAGCATGGAATAATAAGATAGGACTTCGGAACTATTTTGTTGGTTTGCGTTACGAAGTAATGATTAATAGGGACAGTTGGGGGTATTCGTATTTCGTTGTCAGAGGTGAAATTCTTGGATTTCCGAAAGACGAACTACTGCGAAAGCATTTACCAAGGATGTTTTCATCA	Eukaryota	Stramenopiles	Ochrophyta	Bacillariophyta	Bacillariophyta_X	Polar-centric-Mediophyceae			0.999998218	>ASV_587
AGCTCCAATAGCGTATGTTAAAGTTGTTGCGGCTAAAAAGCTCGTAGTTGGATTTCTGTTGAGGACATCTGGTCCGCTCTATGAGCGTGCATCTAGTTTGGCCTCGGCATCCGTTCTGCAAACGTTTCTGCGCTTGACTGCGTGGTACGGAGGTAGGACCTTTTACTTTGAGGAAATTAGAGTGTTCACGGCAGGCAATCGCCTTGAATATATTAGCATGGAATAATAACATAGGATCTTGGTTCTATTTTGTTGGTTTCTAGGGCTAAGATAATGATTAATAGGGACAATTGGGGGCATTCGTATTGCGGTGTCAGAGGTGGAATTCTTGGATTACTGCACGACGAACTACTGCGAAAGCATTTGCCAAGGATGTTTTCATTG	Eukaryota	Alveolata	Dinoflagellata	Syndiniales	Dino-Group-II				0.916721623	>ASV_588
AGCTCCAATAGCGTATATTAATGTTGTTGCAGTTAAAAAGCTCGTAGCCGACTCTCGGGGCGGTGTCAACGGTCCGCAGAAATGTGAGCACTGTTGTCTCCGCCTCTTCCTTCTGGACACCATGTCTTCTCTTAACTGAGCGGATGTGGGGGCCAGATCGTTCACTTTGAACAAATTAGAGTGTTCAAAGCAGGCCTCCGCCTGAATACTTGAGCATGGAATGATATCAATAGGTCCTTCCTCCCCGTTTATTGGTGATGGGGAGGAAGGAAATGAGAAAGGGGAATGGTTGGGGCCATTCGTACTGCAGCGTTAGAGGTGAAATTCTTGGATCGCTGCAAGACGAACAACAGCGAAAGCATTTGGCAAGAACGTTTCCACCGG	Eukaryota	Opisthokonta	Fungi	Fungi_X	Fungi_XX	Fungi_XXX	Fungi_XXXX	Fungi_XXXX_sp.	0.970330108	>ASV_589
AGCTCCAATAGCGTATATTAAAGTTGTTGCGGTTAAAAAGCTCGTAGTTGGATTTCTGCCGAGGACGACCGGTCCGCCCTCTGGGTGAGTATCTGGCTCGGCCTGGGCATCTTCTTGGAGAACGTAGCTGCACTTGACTGTGTGGTGCGGTATCCAGGACTTTTACTTTGAGGAAATTAGAATGTTTCAAGCAGGCACACGCCTTGAATACATTAGCATGGAATAATAAGATAGGACCTCGGTTCTATTTTGTTGGTTTCTAGAGCTGAGGTAATGATTAATAGGGATAGTTGGGGGCATTCGTATTTAACTGTCAGAGGTGAAATTCTTGGATTTGTTAAAGACGGACTACTGCGAAAGCATTTGCCAAGGATGTTTTCATTG	Eukaryota	Alveolata	Dinoflagellata	Dinophyceae	Dinophyceae_X	Dinophyceae_XX	Dinophyceae_XXX	Dinophyceae_XXX_sp.	0.953432479	>ASV_590
AGCTCCAATAGCGTATATTAAAGTTGTTGCGGTAAAAAAGCTCGTAGTTGGATTTCTGTTGAGGACGACCGGTCCACTCCACGAGTGCGCATCTGGTTCGGCCTCGGCATCCTCTCGATAGACGTTTCTGCGCTTGATTGCGTGGAGCGGATTTCGGGACCTTTACTTTGAGGAAATTAGAGTGTTCACGGCAGGCTTTCGCCCGAATATATTAGCATGGAATAATACTATAGGATCTTGGTCCTATTTTGTTGGTTTCTAGGATTGAGATAATGATTAATAGGGACAATTGGGGGCATTCGTACTGACACGTCAGAGGTGGAATTCTTGGATTGTGTCATGACGAACTACTGCGAAAGCATTTGCCAAGGATGTTTTCATTG	Eukaryota	Alveolata	Dinoflagellata	Syndiniales	Dino-Group-II	Dino-Group-II-Clade-1	Dino-Group-II-Clade-1_X	Dino-Group-II-Clade-1_X_sp.	0.999999301	>ASV_591
AGCTCCAATAGCGTATATTAAAGTTGTTGCGGTTAAAAAGCTCGTAGTTGGATTTCTGTTGAGGACAGGCGGTCCGCACTATGTGCGTGTATCTGTTTTGGCCTCGGCATCCTCTCGGAAAACGCTACTGCGCTTGATTGCGTGGTGTGGAGTTCGAGACTTTTACTTTGAGGAAATTAGAGTGTTCACGGCAGGCAATCGCCTTGAATATATTAGCATGGAATAATAATATAGGATCTTGGTTCTATTGTTGGTTTCTAGAGCTAGGATAATGATTAATAGGGACAATTGGGGGCATTCGTATTAACGCGTCAGAGGTGGAATTCTTGGATTGCGTTACGACGAACTACTGCGAAAGCATTTGCCAAGGATGTTTTCATTG	Eukaryota	Alveolata	Dinoflagellata	Syndiniales	Dino-Group-II	Dino-Group-II-Clade-33	Dino-Group-II-Clade-33_X	Dino-Group-II-Clade-33_X_sp.	0.999988457	>ASV_592
AGCTCCAATAGCGTATATTAAAGTTGTTGCGGTTAAAAAGCTCGTAGTTGGAGTTCTGCCTGGTGACGCCCGTCCGCCCAAGTGGTGTGTACAGGGTGTACATCTGGCCCTTTCAAGGGGAACGTATCTGCACTTAACTGTGCGGTGCGAGATCCTTGACTTTTACTTTGAGGAAATCAGAGTGTTCCAAGCAGGCTCTCGTCGTGCATAGCTCAGCATGGAATAATAGCATTGGACCTCGTCTCTCAGCTGTTGGTTGCAAGAAGCGAGGTAATGATGAAGAGGGATAGTTGGGGGCACTCGTATTTAACTGTCAGAGGTGAAATTCTTGGATTTGTTAAAGACGGACTACTGCGAAAGCATTTGCCATGGATGTTTTCATTG	Eukaryota	Alveolata	Dinoflagellata	Syndiniales	Dino-Group-I	Dino-Group-I-Clade-1	Dino-Group-I-Clade-1_X	Dino-Group-I-Clade-1_X_sp.	0.895039782	>ASV_593
AGCTCCAATAGCGTATATTAAAGTTGTTGCGGTTAAAAAGCTCGTAGTTGGAGTTCTGCCAGGTGACACTCGTCCGCCCAAGTGGTGTGAACAGGGTGTGCATCTGGCCCTTTCAAGGGGAACGTGTCTGCTCTTTATTGAGTGGTGCGAGATCCTTGACTTTTACTTTGAGGAAATAAGAGTGTTCCAAGCAGGCTCTCGTCGTGCATAGCTCAGCATGGAATAATAGCATTGGACTTCGTTTCTAAGCTGTTGGTTGCAAGAAGCGAGGTAATGATGAAGAGGGATAGTTGGGGGCATTCGTATTTAACTGTCAGAGGTGAAATTCTTGGATTTGTTAAAGACGGACTACTGCGAAAGCATCTGCCATGGATGTTTTCATTG	Eukaryota	Alveolata	Dinoflagellata	Syndiniales	Dino-Group-I	Dino-Group-I-Clade-1	Dino-Group-I-Clade-1_X	Dino-Group-I-Clade-1_X_sp.	0.999943228	>ASV_594
AGCTCCAATAGCGTATATTAAAGTTGTTGCAGTTAAAAAGCTCGTAGTTGGATCTCGGGTCCAGGCCTGCGGTCCGCCTCGCGGCGGTTACTGCTCGTCCTGGCCTACCTGCCGGTGTGTCCCTTGGTGCTCTTGATTGAGTGTCTCGGGCGGCCGGAACGTTTACTTTGAAAAAATTAGAGTGTTCAAAGCAGGCGTGTCGCCTGAATAATGGTGCATGGAATGATGGAATAGGACCTCGGTTCTATTTTGTTGGTTTTCGGAGCTCGAGGTAATGATTAAGAGGGACTGACGGGGGCATTCGTATTGCGGTGTTAGAGGTGAAATTCTTGGATCATCGCAAGACGAACTACAGCGAAAGCATTTGCCAAGCATGTTTTCATCG	Eukaryota	Opisthokonta	Metazoa	Mollusca	Bivalvia	Heteroconchia	Hiatella	Hiatella_sp.	0.796940601	>ASV_595
AGCTCCAATAGCGTATATTAAAGTTGTTGCAGTTAAAAAGCTCGTAGTCGGATTTTGGCATCACGCCGACCTGTCTGCCGATTGGTAAGTACGGTTTGGCGGGTGCTTCCTTCCGGAGGCTCGTTCCCTTCTTCATTGAAGGGTTCGTTGGTTCCGGGTCTTTTACTTTGAGAAAATTAGAGTGTTCAAAGCAGGCCTATGCTCTGAATAGGTTAGCATGGAATAATAGAATAGGACTTTGGTTCTATTTTGTTGGTTTCTAGGACCGAAGTAATGATTAATAGGGACAGTTGGGGGCATTCATATTCCATTGTCAGAGGTGAAATTCTTGGATTAACGGAAGATGAACTTCTGCGAAAGCATCTGCCAAGGATGTTTTCATTG	Eukaryota	Hacrobia	Picozoa	Picozoa_X	Picozoa_XX	Picozoa_XXX	Picomonas	Picomonas_judraskeda	0.999980292	>ASV_596
AGCTCCAATAGCGTATATTAAAGTTGTTGCGGTTAAAAAGCTCGTAGTTGGATTTCTGCCGAGGACGACCGGTCCGCCCTCTGGGTGAGCATCTGGTTCGGCCTGGGCATCTTCTTGGAGAACGTTGCTGCACTTGACTGTGTGGAGCGGTATCCAGGACTTTTACTTTGAGGAAATTAGAGTGTTTCAAGCAGGCATACGCCTTGAATACATTAGCATGGAATAATAAGATAGGACCTCGGTTCTATTTTGTTGGTTTCTAGAGCTGAGGTAATGATTAATAGGGATAGTTGGGGGCATTCGTATTTAACTGTCAGAGGTGAAATTCTTGGATTTGTTAAAGACGGACTACTGCGAAAGCATTTGCCAAGGATGTTTTCATTG	Eukaryota	Alveolata	Dinoflagellata	Dinophyceae	Dinophyceae_X	Dinophyceae_XX	Dinophyceae_XXX	Dinophyceae_XXX_sp.	0.970300281	>ASV_597
AGCTCCAGTAGCGTATATTAATGTTGTTGCAGTTAAAAAGCTCGTAGTTGGATTTCTAGTCGACATGCGTGGTCCGCCGAATTTAATTCGTGTGAGTACCGCAGTGTGTCGCCTATCCTATCAGTTTGGCTGGGCTTCGGTCCGGTCTGACTGGTTCTTTTACTTTGAAAAAATTAGAGTGTTTAAAGCAGGCTTGCGCAATGAATACATTAGCATGGAATAATAACTTAGGACTTCGGTCTCTATTTTGTTGGTTTCTAGAACTGAAGTAATGATTGATAGGGATAGTTGGGGGTGCTAGTATTGGGCGGCCAGAGGTGAAATTCTCGGATTCGCTCAAGACTAACTTATGCGAAAGCATTCACCAAGGATGTCTTCTTTA	Eukaryota								1	>ASV_598
AGCTCCAATAGCGTATATTAAAGTTGTTGCGGTAAAAAAGCTCGTAGTTGGATTTCTGTTGCGAATGGCCGGTCTTCACTACGTGAATGTATCTGGTTCAATCGTGGCATCCTCATAGGAAACGTTGCTGCGCTTCACTGCGTGGTGCGGTGCCTATGACTTTTACTTTGAGGAAATTAGAGTGTTCACGGCAGGCAATCGCCCTGAATATGTTAGCATGGAATAATAATATAGGATCTTGGTTCTATTTTGTTGGTTTCTAGAGCTAAGATAATGGTTAATAGGAACAATTGGGGGCATTTGTATTAACATGTCAGAGGTGGAATTCTTGGATTATGTTACGACAAACTACTGCGAAAGCATTTGCCAAGGATGTTTTCATTG	Eukaryota	Alveolata	Dinoflagellata	Syndiniales	Dino-Group-II	Dino-Group-II-Clade-23	Dino-Group-II-Clade-23_X	Dino-Group-II-Clade-23_X_sp.	0.972618533	>ASV_599
AGCTCCAATAGCGTATATTAAAGTTGTTGCGGTTAAAAAGCTCGTAGTTGGATTTCTGCCGAGGACGTCCGGTCCGCCCTCTGGGTGAGTACATGGCACGGCCTGGGCATCTTCTTGGGGAACGTATCTGCACTTGACTGTGTGGTGCGGTATCCAGGACTTTTACTTTGAGGAAATTAGAGTGTTTCAAGCAGGCACACGCCTTGAATACATTAGCATGGAATAATAAGATAGGACCTCGGTTCTATTTTGTTGGTTTCTAGAGCTGAGGTAATGATTAATAGGGATAGTTGGGGGCATTCGTATTTAACTGTCAGAGGTGAAATTCTTGGATTTGTTAAAGACGGACTACTGCGAAAGCATTTGCCAAGGATGTTTTCATTG	Eukaryota	Alveolata	Dinoflagellata	Dinophyceae	Dinophyceae_X	Dinophyceae_XX	Dinophyceae_XXX	Dinophyceae_XXX_sp.	0.99700634	>ASV_600
AGCTCCAATAGCGTATATTAAAGTTGTTGCGGTTAAAAAGCTCGTAGTTGGACTTCGCCGGAAGGAAGACGGTCCCCCCTAGTGGGGTGTATCTGTTGATCCCTCTGGCTCCGGGTGTTTAAGGTGCGTCGCTTCATTGCGATGTCCGTAGGCACCCCTTTTACTTTGAGGAAATTAGAGTGTTCACGGCAGGCAATCGCCCTGAATACGTTAGCATGGAATAATAATATAAGGCTTCGGCCCTATTATTGGTTTCTAGAGCTGAAGTAATGATTAATAGGGATAGTTGGGGGCATTCGTATTATCACGTCAGAGGTGGAATTCTTAGATTGTGTTACGACGAACTACTGCGAAAGCATTTGCCAAGGATGTTTTCATTG	Eukaryota	Alveolata	Dinoflagellata	Syndiniales	Dino-Group-II	Dino-Group-II-Clade-17	Dino-Group-II-Clade-17_X	Dino-Group-II-Clade-17_X_sp.	0.99818431	>ASV_601
AGCTCCAATAGCGTATATTAAAGTTGTTGCAGTTAAAAAGCTCGTAGTTGGATTTCTGGTAGGAGGTTAGGGCGCACTGTCGTGAGGCCCGCGTCTTCTGCCATCCTTCTGTTAACCCTTCATGGCATTGATTTGTCGGTTGGGGGCTCAGATATTTTACCTTGAGAAAATTAGAGTGTTTCAGGCAGGCCTGTGCCCGGATACATTAGCATGGAATAATGGAATAGGACTTTAGCCTCTTCTGTTGGTCTGAGGGGTTGAAGTAATGATTAATAGGGATAGTTGGGGGCATTAGTACTTAACTGTCAGAGGTGAAATTCTCGGATTTGTTAAAGACTAACTTATGCGAAAGCATTTGCCAAGGATGTTTTCATTG	Eukaryota	Alveolata	Ciliophora	Spirotrichea	Tintinnida	Ptychocylididae	Ptychocylis	Ptychocylis_sp.	0.94021799	>ASV_602
AGCTCCAAGAGCGTATATTAAAGTTGTTGCAGTTAAAAAGCTCGTAGTTGGATTTCTGGTACAACGCGCCTGGCCCGCTTTTGTGAGTGCCGGTGCGCGTTTGCCATCCTTCTAGAAAACGTTTCTACCCGGGTAACTGGGCTGGACTCGCGATCTAGATCTTTTACTTTGAAAAAATTAGAGTGTTTAAAGCAGGCTTTTGCTGTGAATACATTAGCATGGAATAATAATCTAGGACTTCGGTTCTATTTTGTTGGTTTCTAGTACTGAAGTAATGATTGATAGGGATAGTTGGGGGTGCTAGTATTGGCCGGCCAGAGGTGAAATTCTTGGATTCGGTCAAGACTAACTTATGCGAAAGCATTCACCAAGGATGTCTTCTTTA	Eukaryota	Rhizaria	Cercozoa	Filosa-Thecofilosea	Cryomonadida	Protaspa-lineage	Protaspa	Protaspa_grandis	0.749927131	>ASV_603
AGCTCCAATAGCGTATACTAAAGTTGTTGCAGTTAAAAAGCTCGTAGTTGAATTTCTGGTCTTGGACAGCGGTCTGCCTCAAACGAGGTACGCACCATCTGTCCGAGTCCATCCTCGGGGAAAACATGTCTGTGATTTAGTTCATGGGTATGGGATCCTCGTCATTTACTGTGAGCAAAATAGAGTGTTCAAAGCAGGCTTATGCCGTTGAATACATTAGCATGGAATAATAAGATAAGACCTTGGTCTATTTTGTTGGTTTGTACTCCAAGGTAATGATTAATAGGGATAGTTGGGGGTATTCGTATTCAATTGTCAGAGGTGAAATTCTTGGATTTATGGAAGACGAACTACTGCGAAAGCATTTACCAAGGATGTTTTCATCA	Eukaryota	Stramenopiles	Ochrophyta	Chrysophyceae	Chrysophyceae_X	Chrysophyceae_Clade-C	Dinobryon	Dinobryon_faculiferum	0.971521316	>ASV_604
AGCTCCAATAGCGTATATTAAAGTTGTTGCAGTTAGAACGCTCGTAGTCGGATTTCGGGGCGGGCCGACCGGTCTGCCGATGGGTACGCACTGGTCGGCGCGTCCTTCCTTCCGGAGACCGTCCCTACTCTTAACTGAGCGGGGGCGGGAGACGGAACGTTTACTTTGAAAAAATCAGAGTGTTTCAAGCAGGCAGTGCGCTCTTGCATGGATTAGCATGGGATAATGAAATAGGACTTTGGTGCTATTTTGTTGGTTTCGAACACCGAAGTAATGATTAAAAGGGACAGTCAGGGGCACTCGTATTCCGCCGAGAGAGGTGAAATTCTCAGACCAGCGGAAGACGAACCACTGCGAAAGCATTTGCCAGGGATGTTTTCACTG	Eukaryota	Hacrobia	Haptophyta	Prymnesiophyceae	Prymnesiales	Chrysochromulinaceae	Chrysochromulina		0.995680139	>ASV_605
AGCTCCAATAGCGTATATTAAAGTTGTTGCAGTTAAAAAGCTCGTAGTTGGATCTCAGGTGCAGGCGGGCGGTCCGGCTCGCGCCGGTCACTGCTCGTATCTCCTGCCCTACCGTTTGCCGGCTCTCTCCCGTGGGTGCTCTTCACTGAGCGTCCCGGGTGGCCGGTGCGTTTACTTTGAAAAAATTAGAGTGTTCAAAGCAGGCCTCGGCAGCCTGAATAATGGTGCATGGAATAATGGAATAGGACCTCGGTTCTATTTTGTTGGTTTTCGGAACGGAGGTAATGATTAACAGGGACAAACGGGGGCATTCGTATTGCGGCGTTAGAGGTGAAATTCTTGGATCGCCGCAAGACGAGCTACTGCGAAAGCATTTGTCAAGAATGTTTTCATTA	Eukaryota	Opisthokonta	Metazoa	Mollusca	Gastropoda	Heterobranchia			0.999957107	>ASV_606
AGCTCCAATAGCGTATATTAAAGTTGTTGCGGTAAAAAAGCTCGTAGTTGGATTTCTGTTGAGGGCGTCCGGTCCGTACCACGTACGCGTATCTGGGTCGCGCTCGGCATCCTCTCGAAGAACGGTTCTCGCGCTTGATTGCGTGGTCCGGGTTTCGGGACTTTTACTTTGAGGAAATTAGAGTGTTCACGGCAGGCAATTGCCCGGATACATTAGCATGGAATAATACTATAGGATTTTGGTTCTATTTTGTTGGTTTCTAGGACTAAAATAATGATTAATAGGGACAATTGGGGGCATTCGTATCAACACGCTAGAGGTGAAATTCTTGGATTGTGTTGCGACGAACTACTGCGAAAGCATTTGCCAAGGATGTTTTCATTA	Eukaryota	Alveolata	Dinoflagellata	Syndiniales	Dino-Group-II	Dino-Group-II-Clade-1	Dino-Group-II-Clade-1_X	Dino-Group-II-Clade-1_X_sp.	0.999977509	>ASV_607
AGCTCCAATAGCGTATATTAAAATTGTTGCGGTTAAAACGCTCGTAGTTGGATATCTGTGAGCGGGTTCCGGTCCTTCCCAGTGAAGATTACACGGAACTCTGCTCGCATTTGTTCAGGGAAGGTGCTTGCACTTTGTTGTGTGTCATCGAATCTGAATTTTTACTTTGAGGAAATGAGAGTGTTCCAAGCAGGCAATTGCCGTGAATATGATAGCATGGAATAATAGCACAGGACTTTGGTTCAATGCTGTTGGTTGTTGAACTAGAGTAATCACAATAAGGATAGTTGGGGGTATTCGTATTTAACTGTCAGAGGTGAAATTCTTGGATTTTTTAAAGACGAACTATTGCGAAGGCATCTACCCAGGATGTTTTTGTTG	Eukaryota	Alveolata	Dinoflagellata	Syndiniales	Dino-Group-I	Dino-Group-I-Clade-4	Dino-Group-I-Clade-4_X	Dino-Group-I-Clade-4_X_sp.	0.999769589	>ASV_608
AGCTCCAATAGCGTATATTAAAGTTGTTGCGGTTAAAAAGCTCGTAGTTGGATTTCTGTCGAGGGCGGGCGGTCCGCACTATGTGCGTGTATCTTGTTCGGTCTTGGCATCCTCTTGGGGAATGCTTCTGTGCTTGATTGCATGGGGTGGAATTCAAGACTTTTACTTTGAGGAAATTAGAGTGTTCACGGCAAGCTACCGCTTTGAATACATTAGCATGGAATAATAATATAGGGCGTAAGTTCTATTTTGTTGGTTTCTAGGACATACGCAATGATTAATAGGGACAATTGGGGGCATTCGTATTAACGCGTCAGAGGTGGAATTCTTAGATTGCGTTACGACGAACTACTGCGAAAGCATTTGCCAAAGATGTTTTCATTG	Eukaryota	Alveolata	Dinoflagellata	Syndiniales	Dino-Group-II	Dino-Group-II-Clade-36	Dino-Group-II-Clade-36_X	Dino-Group-II-Clade-36_X_sp.	0.90579495	>ASV_609
AGCTCCAATAGCGTATATTAAAGTTGTTGCGGTTAAAAAGCTCGTAGTTGGATTTCTGCTGAGGATGACCGGTCCGCCCTCTGGGTGAGTATCTGGCTCAGCCTTGGCATCTTCCTGAAGAACGTTGCTGCACTTGACTGTGTGGTGCGGTATTTAGGACATTTACTTTGAGGAAATTAGAGTGTTTCAAGCAAGCGCACGCCTTGAATACATTAGCATGGAATAATAAGATAGGACCTCGGTTCTATTTTGTTGGTTTCTAGAGCTGAGGTAATGATTGATAGGGATAGTTGGGGGCATTCGTATTTAACTGTCAGAGGTGAAATTCTTGGATTTGTTAAAGACGGACTACTGCGAAAGCATTTGCCAAGGATGTTTTCATTA	Eukaryota	Alveolata	Dinoflagellata	Dinophyceae	Suessiales	Suessiales_X	Suessiales_XX	Suessiales_XX_sp.	0.984884123	>ASV_610
AGCTCCAATAGCGTATACTAAAGTTGTTGCAGTTAAAAAGCTCGTAGTTGAATTTCTGGTCGTGAAACGTGGTCCGTTCCGCAAGGAATGTGTACTGTCGATTTATGTCCATCCTCGGTGTTAGTATGCATTACTTTAATCGGTCGTGTATACAACCACCGTCATTTACTGTGAGCAAAATAGAGTGTTCAAAGCAGGCTTATGCCGTTGAATATATTAGCATGGAATAATAAGATATGACTTTGGTCTATTTTGTTGGTTTGCACTCCAAAGTAATGATTAATAGGGATAGTTGGGGGTATTCGTATTCAATTGTCAGAGGTGAAATTCTTGGATTTATGGAAGACGAACTACTGCGAAAGCATTTACCAAGGATGTTTTCATTA	Eukaryota	Stramenopiles	Ochrophyta	Chrysophyceae	Chrysophyceae_X				0.907347634	>ASV_611
AGCTCCAATAGCGTATACTAAAGTTGTTGCAGTTAAAAAGCTCGTAGTTGAATTTCTGGTCGTGGCGACCGGTCCGCCCCTCACGGGGTGTGCACCTGGTGTCTGCGTCCATCCTCGGGGAGAGCGCGTCTGGCATTCAGTTGTCGGGCGCGGGATCCTCGTCATTTACTGTGAGCAAAATAGAGTGTTCAAAGCAGGCTTAGGCCGTTGAATACATTAGCATGGAATAATAAGATAGGACCTTGGTCTATTTTGTTGGTTTGCATTCCAAGGTAATGATTAATAGGGATAGTTGGGGGTATTCGTATTCAATTGTCAGAGGTGAAATTCTTGGATTTATGGAAGACGAACTACTGCGAAAGCATTTACCAAGGATGTTTTCATCA	Eukaryota	Stramenopiles	Ochrophyta	Chrysophyceae	Chrysophyceae_X	Chrysophyceae_Clade-F	Paraphysomonas	Paraphysomonas_imperforata	0.965660633	>ASV_612
AGCTCCAATAGCGTATATTAAAGTTGTTGCGGTTAAAAAGCTCGTAGTTGGATTTCTGCCGAGGACGACCGGTCCGTCCTCTGGACGTCGTATCTGGCTTGGCCTGGGCATCTTCTTGGAGAACGTTACTGCACTTGACTGTGTGGTGCGGTATCCAGGACTTTTACTTTGAGGAAATTAGAGTGTTTCAAGCAGGCATACGCCTTGAATACATTAGCATGGAATAATAAGATAGGACCTCGGTTCTATTTTGTTGGTTTCTAGAGCTGAGGTAATGATTAATAGGGATAGTTGGGGGCATTCGTATTTAACTGTCAGAGGTGAAATTCTTGGATTTGTTAAAGACGGACTACTGCGAAAGCATTTGCCAAGGATGTTTTCATTG	Eukaryota	Alveolata	Dinoflagellata	Dinophyceae	Dinophyceae_X	Dinophyceae_XX	Dinophyceae_XXX	Dinophyceae_XXX_sp.	0.994772751	>ASV_613
AGCTCCAATAGCGTATATTAAAGTTGTTGCAGTTAAAAAGCTCGTAGTCGGATTTTGGCATCACGCCGAACTGTCAGCCGATTGGTTTGTACGGTTTGGCGGGTGCTCTCCTTCCGGAAGCTCGTTCCCTTCTTAGTTGACGGGTTCGATGGTTCCGGGTCTTTTACTTTGAAAAAATTAGAGTGTTCAAAGCAGGCCTATGCTCTGAATAGGTTAGCATGGAATAATAGAATAGGACTTTGGTTCTATTTTGTTGGTTTCTAGGACCGAAGTAATGATTAATAGGGACAGTTGGGGGCATTCATATTCCAATGTCAGAGGTGAAATTCTTGGATTATCGGAAGATGAACTTCTGCGAAAGCATCTGCCAAGGATGTTTTCATTG	Eukaryota	Hacrobia	Picozoa	Picozoa_X	Picozoa_XX	Picozoa_XXX	Picomonas	Picomonas_judraskeda	0.934147594	>ASV_614
AGCTCCAATAGCGTATATTAAAGTTGTTGCAGTTAAAAAGCTCGTAGTTGGATTTCTGGACTGGGCGGCCGGTCCGCGACATGTTCGTGTGTACCTGGTGTGCTTAGTCCATCCTTGATGGGAACGATGGTCACCGTTAATTCGGTGCTGTCGGGAACATCATCGTTTACTGTGAGAAAAATAGAGTGTTTAAAGCAGGCGTTTGCTCTGAATACGTTAGCATGGAATAATAAGATAGGACTTTGGTGCTATTTTGTTGGTTGCAGCCCAAGGTAATGATTAATAGGGACAGTTGGGGGTATTCATATTTAATTGTCAGAGGTGAAATTCTTGGATTTATGAAAGATGAACTTATGCGAAAGCATTTACCAAGGATGTTTTCATCA	Eukaryota	Stramenopiles	Opalozoa	MAST-3	MAST-3L	MAST-3L_X	MAST-3L_XX	MAST-3L_XX_sp.	0.999999337	>ASV_615
AGCTCCAATAGCGTATATTTAAGTTGTTGCAGTTAAAAAGCTCGTAGTTGGATTTCGGTTGAGAACGGCCGGTCCGCCGTTTGGTGTGCACTGGCTGGTTTCAACTTCCTGTAGAGGACGCGCTCTGGCTTCATCGCTGGACGCGGAGTCTACGTGGTTACTTTGAAAAAATTAGAGTGTTCAAAGCGGGCTTACGCTTGAATATTTCAGCATGGAATAACACTATAGGACTCCTGTCCTATTTCGTTGGTCTCGGGACGGGAGTAATGATTAAGAGGAACAGTTGGGGGCATTCGTATTTCATTGTCAGAGGTGAAATTCTTGGATTTATGAAAGACGAACTTCTGCGAAAGCATTTGCCAAGGATGTTTTCATTA	Eukaryota	Archaeplastida	Chlorophyta	Mamiellophyceae	Mamiellales	Mamiellaceae	Micromonas	Micromonas_bravo_B1	0.994810976	>ASV_616
AGCTCCAATAGCGTATATTAAAGTTGTTGCGGTTAAAAAGCTCGTAGTTGGATTTCTGTCTGAGGCGACCGGTCCACTTTCTGAGTGAGCATCTGGTCCGCCTTGGGCATCCTCCTGGGGAACGTTTCTGCGCTTGATTGTGTGGTACGGGATCTAGGACTTTTACTTTGAGGAAATTAGAGTGTTCACTGCAGGCATACGCCTTGAATACGTTAGCATGGAATAATAAGATAGGACCTCGGTTCTATTTTTTCGGTTTCTAGAGCTGAGGTAATGATTAACAGGGATAGTTGGGGGCATTCGTATTTAACTGTCAGAGGTGAAATTCTTGGATTTGTTAAAGACGAACTACTGCGAAAGCATTTGCCAAGGATGTTTTCATTG	Eukaryota	Alveolata	Dinoflagellata	Syndiniales	Dino-Group-IV	Dino-Group-IV-Hematodinium-Group	Hematodinium	Hematodinium_sp.	0.999309437	>ASV_617
AGCTCCAATAGCGTATATTAAAGTTGTTGCGGTTAAAAAGCTCGTAGTTGGATTTCTGTTGAGGACGACCGGTCCGCCCTCTGGGTGAGTATCTGGCTCGGCCTTGGCATCTTCTTGGAGCACGTAGCTGCACTTGACTGTGTGGTGCGGTATCCAGGACTTTTACTTTGAGGAAATTAGAGTGTTTCAAGCAGGCATACGCCTTGAATACATTAGCATGGAATAATAAGATAGGGCCTTGGTTCTATTTTGTTGGCTTCTAGAGCCGAGGTAATGATTAATAGGGATAGTTGGGGGCATTTGAATTTAACTGTCAGAGGTGAAATTCTTGGATTTGTTAAAGACAGACTACTGCGAAAGCATTTGCCAAGGATGTTTTCATTG	Eukaryota	Alveolata	Dinoflagellata	Dinophyceae	Dinophysiales	Oxyphysiaceae	Phalachroma	Phalacroma_rotundatum	0.985371898	>ASV_618
AGCTCCAATAGCGTATATTAAAGTTGTTGCAGTTAAAACGCTCGTAGTCGGATTTCGGGGCGGGCCGACCGGTCTGCCGATGGGTATGCACTGGCCGGCGCGTCCTTCCACCCGGAGACCGCGCCTACTCTTAACTGAGCGGGCGCGGGAGACGGGTCTTTTACTTTGAAAAAATCAGAGTGTTTCAAGCAGGCAGTCGCTCTTGCATGGATTAGCATGGGATAATGAAATAGGACTCTGGTGCTATTTTGTTGGTTTCGAACACCGGAGTAATGATTAACAGGGACAGTCAGGGGCACTCGTATTCCGCCGAGAGAGGTGAAATTCTCAGACCAGCGGAAGACGAACCACTGCGAAAGCATTTGCCAGGGATGTTTTCACTG	Eukaryota	Hacrobia	Haptophyta	Prymnesiophyceae	Isochrysidales	Noelaerhabdaceae	Gephyrocapsa	Gephyrocapsa_muellerae	0.896843894	>ASV_619
AGCTCCAATAGCGTATATTAAAGTTGTTGCAGTTAAAAAGCTCGTAGTTGGATTTGTGGTGTGTCCAGTCGACCTTTGCTCTTTGAGTGATTGTGTTGTACTGGTCTGCCATGTTTGGGTGGAATCTGTGTGGCATTAAGTTGTCGTGCAGGGGATGCCCATCGTTTACTGTGAAAAAATTAGAGTGTTCAAAGCAGGCTTATGCCGTTGAATATATTAGCATGGAATAATGATATAGGACCTTGGTACTATTTTGTTGGTTTGCGCACTAAGGTAATGATTAAGAGGGACAGTTGGGGGTATTTGTATTCCATTGTCAGAGGTGAAATTCTTGGATTTTTGGAAGACAAACTACTGCGAAAGCATTTACCAAGGATGTTTTCATTA	Eukaryota	Stramenopiles	Ochrophyta	Bacillariophyta	Bacillariophyta_X	Raphid-pennate			0.999230555	>ASV_620
AGCTCCAATAGCGTATATTAAAGTTGTTGCGGTAAAAAAGCTCGTAGTTGGATTTCTGTCGAGAACATGCGGTCACGATTTTGTCGTTGCATCTGTGTTGGTCTTGGCATCCTCTTGGGGAACATTTCTGCGCTTCACTGCGTGGAGTGGTATTCAAGACTTTTACTTTGAGGAAATTAGAGTGTTCACGGCAGGCAATCGCCCTGAATATATTAGCATGGAATAATGATATAGGACCTTGGTTCTATTTTGTTGGTTTCTAGGACTAAGGTAATGATTAATAGGGACAATTGGGGGCATTCGTATTAACGCGTCAGAGGTGGAATTCTTAGATTGCGTTACGACGAACTACTGCGAAAGCATTTGCCAAGGATGTTTTCATTG	Eukaryota	Alveolata	Dinoflagellata	Syndiniales	Dino-Group-II	Dino-Group-II_X	Dino-Group-II-Clade-52_X	Dino-Group-II-Clade-52_X_sp.	0.999957162	>ASV_621
AGCTCCAATAGCGTACATTAAAGTTGTTGCAGTTAAAAAGCTCGTAGTTGGATTTCTGGTGTCGCAGTGCTTCCGCGTGTTTAGTTACATGTCGAGTTGTGTTTGCGTCGCCATCTTTTAGCAGCACCTTCCTGGCATTAGGTTGTTGGGTTGGTAATGCTAATCGTTTACTGTGAAGAAATTAGAGTGTTCAAAGCAGGCTTATGCCGTTGAATACGTTAGCATGGAATAATGAGATAGGACCTTGATACTATTTTGTTGGTTTGCGCATCAAGGTAATGATTAATAGGGTCAGTTGGGGGTATTCGTATTCCGTTGTCAGAGGTGAAATTCTTGGATTTACGGAAGACGAACGACTGCGAAAGCATTTACCAAGGATGTTTTCATTA	Eukaryota	Stramenopiles	Ochrophyta	Bacillariophyta	Bacillariophyta_X	Radial-centric-basal-Coscinodiscophyceae	Leptocylindrus	Leptocylindrus_minimus	0.999998152	>ASV_622
AGCTCCAATAGCGTATATTAAAGTTGTTGCAGTTAAAAAGCTCGTAGTTGGATTTCTGGCGAGGCTTGGTCGGTCGGCGCTTAGCGTGTGAACCGTGTCGAGCCTTGCCATCCTGAGGAAGAACCTTGTTGGCATTAAGTTGTCGACTTGGGTACTCCTCTCGTTTACTGTGAAAAAATTAGAGTGTTCAAAGCAGGCTTATGCCGTTGAATAGTCCAGCATGGAATAATAAGATAGGACCTCGGTGCTATTTTGTTGGTTTGCGCACCAAGGTAATGATTAATAGGGACAGTTGGGGGTATTCGTATTCTGCAGTCAGAGGTGAAATTCTTGGATTTACGGACGACGAACTACTGCGAAAGCATTTACCAAGGATGTTTTCATTA	Eukaryota	Stramenopiles	Ochrophyta	Bacillariophyta	Bacillariophyta_X	Raphid-pennate			0.907279768	>ASV_623
AGCTCCAATAGCGTATATTAAAGTTGTTGCAGTTAAAAAGCTCGTAGTTGGATTTCTGGCGTCGCCGCCCGGTTGGCCTCGAAAGGGGTATGTACTGGGGCGCGCGTTGCCATCCTCGGGGGAAGGTCGTCTGGCATTAGGTTGTCGGACGGTCGACGCTCGTCGTTTACTGTGAACAAATTAGAGTGTTCAAAGCAGGCTTAGGCCGTTGAATACATTAGCATGGAATAATGAGATAGGACTTTGGTGGTCTATTTTGTTGGTTTGCACGCCGAAGTAATGATTAATAGGGGCGGTTGGGGGTATTCGTATTCAATTGTCAGAGGTGAAATTCTTGGATTTATGGAAGACGAACTACTGCGAAAGCATTTACCAAGGATGTTTTCATCA	Eukaryota	Stramenopiles	Ochrophyta	Dictyochophyceae	Dictyochophyceae_X	Florenciellales	Pseudochatonella	Pseudochatonella_sp.	0.753779485	>ASV_624
AGCTCCAATAGCGTATATTAAAGTTGTTGCGGTTAAAAAGCTCGTAGTTGGATTTCTGTCGAAGACGGCCGGTCCGCTCTTTGAGCGTGTATCTGGTTCGGCTTTGGCATCCTCGTGGGGTACGTAACTGTGCTTGATTGCATGGTGCGGAATTCACGACTTTTACTTTGAGGAAATTAGAGTGTTCACGGCAGGCATGAGCCTTGAATACATTAGCATGGAATAATAATATAGGACTTTGGTTTTATTTTGTTGGTTTCTAGAACTAAAGTAATGATTAATAGGGATAATTGGGGGCATTTGTATTAACGCGTCAGAGGTGGAATTCTTGGATTGCGTTACGACAAACTACTGCGAAAGCATTTGCCAAGGATGTTTTCATTG	Eukaryota	Alveolata	Dinoflagellata	Syndiniales	Dino-Group-II	Dino-Group-II-Clade-10-and-11	Dino-Group-II-Clade-10-and-11_X	Dino-Group-II-Clade-10-and-11_X_sp.	0.999934083	>ASV_625
AGCTCCAATAGCGTATATTAAAGTTGTTGCAGTTAAAAAGCTCGTAGTTGGATTTCTGGTCGGAGCGACCGGTCGGCGTCCTTTGTGGCGTGTGCACTGTTGTCGGCTCCGTCCATCCTAGTGGGAAGGCGCGTTGGCATTCATTTGTCGGCGCGTGGCCCCGCTACGTTTACTGTGAAAAAATTAGAGTGTTTAAAGCAGGCGTTCGCTGTGAATACATTAGCATGGAATAATGAGATAGGACTTTGGTACTATTTTGTTGGTTTGCGCACCAAGGTAATGATTAATAGGGATAGTTGGGGGTATTCATATTCAATTGTCAGAGGTGAAATTCTTGGATTTATGGAAGATGAACTTATGCGAAAGCATTTACCAAGGATGTTTTCATTA	Eukaryota	Stramenopiles	Sagenista	MAST-8	MAST-8_X	MAST-8_XX	MAST-8_XXX	MAST-8_XXX_sp.	0.998151495	>ASV_626
AGCTCCAATAGCGTATATTAAAGTTGTTGCAGTTAAAAAGCTCGTAGTTGGATTTCTGCTGAGGACGATCGGTCCGCCCACTGGGTGAGTATCTGGCTCGGCCTTGGCATCTTCTTGGAGAACGTGTCTGCACTTGACTGTGTGGTGCGGTATCCAGGACTTTTACTTTGAGGAAATTAGAGTGTTTCAAGCAGGCGCACGCCTTGAATACATTAGCATGGAATAATAAGATAGGACCTCGGTTCTATTTTGTTGGTTTCTAGAGCTGAGGTAATGATTAATAGGGATAGTTGGGGGCATTCGTATTTAACTGTCAGAGGTGAAATTCTTGGATTTGTTAAAGACGGACTACTGCGAAAGCATTTGCCAAGGATGTTTTCATTG	Eukaryota	Alveolata	Dinoflagellata	Dinophyceae	Dinophyceae_X	Dinophyceae_XX	Dinophyceae_XXX	Dinophyceae_XXX_sp.	0.944906924	>ASV_627
AGCTCCAATAGCGTATACTAAAGTTGTTGCAGTTAAAAAGCTCGTAGTCGAATTCGGGTTGTAGTTTGCGATTTTCTATTGGTTTTATACTTCTGGAAGGTGTGCAAACGACACCCATCATGTCATTTTAGATTTGATTTTTATTTTACTATAGAAATTAAATTATTTAAAATGCCATTTTTTACTGTGAACAAAATAGAGTGTTCATGGCAGGCCATTTTGGCTTATATACCTCAGCATGGAATAATAGAATAGGACTTCTGGTTCTATTTTATTGGTTTTTAGAGCCGAAGTAATGATTAATAGGGATAGTTGGGGGCACCCGTACTCCGTTGTCAGAGGTGAAATTCTTGGATTTACGGAAGACGAACAACTGCGAAAGCATCTGCCAAGGATGTT…	Eukaryota	Opisthokonta	Fungi						0.901531401	>ASV_628
AGCTCCAATAGCGTATACTAAAGTTGTTGCAGTTAAAAAGCTCGTAGTTGAATTTCTGGTCGCGAAAGGTGGTCCGTTCCTCACGGAATGTGTACTGTCCATTCGTGTCCATTCTCGGAGTTAGTTTGTATTACCTTAATCGGTCGTGCATACAACCTTCGTCATTTACTGTGAGCAAAATAGAGTGTTCAAAGCAGGCTTATGCCGTTGAATATATTAGCATGGAATAATAAGATATGACTTTGGTCTATTTTGTTGGTTTGCACTCCAAAGTAATGATTAATAGGGATAGTTGGGGGTATTCGTATTCAATTGTCAGAGGTGAAATTCTTGGATTTATGGAAGACGAACTACTGCGAAAGCATTTACCAAGGATGTTTTCATTA	Eukaryota	Stramenopiles	Ochrophyta	Chrysophyceae	Chrysophyceae_X				0.920929707	>ASV_629
AGCTCCAATAGCGTATATTAAAGTTGTTGCGGTAAAAAAGCTCGTAGTTGGATTTCTGTTGGGACGCCGCGGTCCACTCCATGAGTGCGTATCTGTGTGCTTCCTGGCATTCTCTCGGTGGACGTGTCTACGCTTCATTGCGCAGCCGGACTTCGAGACTTTACTTTGAGGAAATTAGAGTGTTCACGGCAGGCTTACGCCCGAATATACTAGCATGGAATAATACTATAGGATTTTGGTTCTATTTTGTTGGTTTCTAGAGCTGAAATAATGATTAATAGGGACAATTGGGGGCATTCGTACCATGATGTCAGAGGTGGAATTCTTGGATTATCATGCGACGAACTACTGCGAAAGCATTTGCCAAGGATGTTTTCATTG	Eukaryota	Alveolata	Dinoflagellata	Syndiniales	Dino-Group-II	Dino-Group-II-Clade-1	Dino-Group-II-Clade-1_X	Dino-Group-II-Clade-1_X_sp.	0.738321417	>ASV_630
AGCTCCAATAGCGTATATTAAAGTTGTTGCAGTTAAAAAGCTCGTAGTCGAATTTCAGGGCGGCGGGCACGGTCTGCCGATGGGTATGCACTGTGTCGGCCGCCTTTCCTGCTGGGGTCCGTGTCTGCACTTAACTGTGCGGGTACGGGGAACAGCGCGTTTACTTTGAGAAAATCAGAGTGTTTAAAGCAGGCCAAGATTGCTCTTGCATGGATTAGCATGGGATAATGAAATAGGACTTTGGTGCTATTTTGTTGGTTTCGAGTACCGAAGTAATGATTAATAGGGATAGTCAGGGGCACTTGTATTCCGTTGAGAGAGGTGAAATTCTTAGACCAATGGAAGACAAACTACTGCGAAAGCATTTGCCAGGGATGTTTTCACTG	Eukaryota	Hacrobia	Haptophyta	Haptophyta_Clade_HAP4	Haptophyta_Clade_HAP4_X	Haptophyta_Clade_HAP4_XX	Haptophyta_Clade_HAP4_XXX	Haptophyta_Clade_HAP4_XXX_sp.	0.94839884	>ASV_631
AGCTCCAATAGCGTATATTAAAGTTGTTGCAGTTAAAAAGCTCGTAGTTGGATTTGTGGTGGTTCCTGAGGTCCAAATTTTGGTACTATCGGGCGCCGCCATCCTTGGGTGGAACCTGTGTGGCATTAGGTTGTCGTGCAGGGGATGCCCATCTTTTACTGTGAAAAAATTAGAGTGTTCAAAGCAGGCTTACGCCGTTGAATATATTAGCATGGAATAACATTATACGACTTTGGATCTATTTTGTTGGTTTGCGCTCCGAAGTAATGATTAACAGGGACAGTTGGGGGTATTCGTATTCCATTGTCAGAGGTGAAATTCTTGGATTTCTGGAAGACGAACTACTGCGAAAGCATTTACCAAGGATGTTTTCATTA	Eukaryota	Stramenopiles	Ochrophyta	Bacillariophyta	Bacillariophyta_X	Raphid-pennate	Naviculales	Naviculales_sp.	0.990695966	>ASV_632
AGCTCCAATAGCGTATATTAAAGTTGTTGCGGTTAAAAAGCTCGTAGTTGGATTTCTGTCGAGGACGACCGTTCCGCCCTCTGGGTGAGTATCTGGCTCGGCCTTGGCATCTTCTTGGAGAACGTTGCTGCTCTTGATTGAGTGGTGCGGTATCCAGGACTTTTACTTTGAGGAAATTAGAGTGTTTCAAGCAGGCGCACGCCTTGAATACATTAGCATGGAATAATAAGATAGGACCCCGGTTCTATTTTGTTGGTTTCTAGAGCTGAGGTAATGATTAATAGGGATAGTTGGGGGCATTCGTATTTAACTGTCAGAGGTGAAATTCTTGGATTTGTTAAAGACGGACTACTGCGAAAGCATTTGCCAAGGATGTTTTCATCG	Eukaryota	Alveolata	Dinoflagellata	Dinophyceae					1	>ASV_633
AGCTCCAATAGCGTATATTAAAGTTGTTGCAGTTAAAAAGCTCGTAGTTGGATTTCTGTTTCTGGGGAGCGGTCCGCCTCACGGTGAGCACTGCTGCTCTGGGGACATCCTCCCGGAGATGCTGTGTGCACTTTGTTGTGTGCATGGTGAATTCGGGACCTTTACTTTGAAAAAATTAGAGTGTTCAAAGCAGGCGTCGGCTTGAATACATTAGCATGGAATAATGGAATAGGACTTTGGTTCTATTTTGTTGGTTTCTAGGACCGAAGTAATGATTAATAGGGACAGTTGGGGGCATTAGTATTTAATTGTCAGAGGTGAAATTCTTGGATTTATGAAAGACTAACTACTGCGAAAGCATTTGCCAAGGATGTTTTCATCA	Eukaryota	Opisthokonta	Choanoflagellida	Choanoflagellatea	Acanthoecida	Stephanoecidae_Group_H	Stephanoeca_Group_H	Stephanoeca_cauliculata	0.99018784	>ASV_634
AGCTCCAATAGCGTATATTAAAGTTGTTGCGGTTAAAAAGCTCGTAGTTGGATTTCTGTTGAGGGCAACCGGTCCGTACTATGTGCGTGTATCTGGCTTGGCCTCGGCATCCTCTGACAATACGGTTCTGCGCTTGATTGCGTGGTCCGGAGTGTCAGACTTTTACTTTGAGGAAATTAGAGTGTTCACGGCAGGCAAACGCCTTGAATATATTAGCATGGAATAATAATATAGGATCTTGGTTCTATTTTGTTGGTTTCTAGGGCTAAGATAATGATTAATAGGGACAATTGGGGGCATTCGTATTAATGCGTCAGAGGTGAAATTCTTGGATTGCATTACGACGAACTACTGCGAAAGCATTTGCCAAGGATGTTTTCATTG	Eukaryota	Alveolata	Dinoflagellata						0.999124955	>ASV_635
AGCTCCAATAGCGTATATTAAAGTTGTTGCAGTTAAAAAGCTCGTAGTTGGATTTCGGAGTGGGCCAGTTGGTCCGCCGCAAGGTGTGTTACTGACTGGTTTGCTCTTCTTCGCAAAGACTGCGTGTGCTCTTTATTGAGTGTGCGTAGGATTTACGACGTTTACTTTGAAAAAATTAGAGTGTTCAAAGCAGGCTATTGCTTGAATACATGAGCATGGAATAATGGAATAGGACTTTGGTCCCATTTTGTTGGTTTCTAGGACCGAAGTAATGATTAAGAGGGACAATTGGGGGCATCCGTATTTCGTTGTCAGAGGTGAAATTCTTGGATTTACGAAAGACGAACAACTGCGAAAGCACTTGCCAAGAGTGTTTTCATTA	Eukaryota	Opisthokonta	Metazoa	Cnidaria	Cnidaria_X	Hydrozoa			0.99999928	>ASV_636
AGCTCCAATAGCGTATATTAAAGTTGTTGCGGTTAAAAAGCTCGTAGTTGGATTTCTGTTGAGGATGACCGGTCCGCTCTTTGAGCGCGTATCTGGTTCAGCCTTGGCATCCTCTTGGGGAACGCTACTGTGCTTGATTGCATGGGGCGGTATTCAAGACTTTTACTTTGAGGAAATTAGAGTGTTCACTGCAAGCGTTAGCAATTGAATACATTAGCATGGAATAATAATATAGGACCTTGGTACTATTTTGTTGGTTTCTAGAACTAAGGTAATGATTAATAGGGACAATTGGGGGCATTCGTATTAACGCGTCAGAGGTGGAATTCTTAGATTGCGTTACGACGAACTACTGCGAAAGCATTTGCCAAGGATGTTTTCATTA	Eukaryota	Alveolata	Dinoflagellata	Syndiniales	Dino-Group-II	Dino-Group-II_X	Dino-Group-II_XX	Dino-Group-II_XX_sp.	0.917811107	>ASV_637
AGCTCCAATAGTGTATATTAAAGTTGTTGCAGTTAAAAAGCTCGTAGTCGAATGTAGGGTTATAAACGCCGAGATGTCTTTTAGGAGACGATTTTTGGCGTCATAACTCTTTTTTACCGACCAAAATTTGGTTTTAAATAATCAGATCGTGGGTGCCGGTAATATTTACTGTGAATAAATCAGAGTGTTCATGGCAGGCCGTATGGGCTTAAATATCTCAGCATGGAATAATAGAATAGGACTTATGGTTCTATTTTGTTGGTTTTTGGAGCCGAAGTAATGATTAATAGGAATAGTTGGGGGCACTCGTACTCCGTTGTCAGAGGTGAAATTCTTGGATTTACGGAAGACGAACAACTGCGAAAGCATCTGCCAAGGATGTTTTCATTG	Eukaryota	Opisthokonta	Fungi						0.963934481	>ASV_638
AGCTCCAATAGCGTATACTAACGTTGTTGCAGTTAAAAAGCTCGTAGTTGGATTTCTGTAGGGGTAAGGCGGCCGGCCACTCGTGGTTGTAGCTTGTTATTACCCTTGCATCTTGTCACAATCCGCGATGGCATTAACTTGTTGTCGCTGGGGACTGACTCGTTTACTTTGAGAAAATTAGAGTGTTCAAAGCAGGCTATCGCCTTGAATATATTAGCATGGAATAATGATATAGGACTTTGGTTCTATTTTGTTGGTTGTTCGAGAACCGAAGTAATGATTGATAGGGACAGTTGGGGGCGTCAGTATTCTGAAGCGAGAGGTGAAATTCTTGGACCTTCGGAAGACTAACAACTGCGAAAGCATTCGCCTAGGATGTTCTCTTTA	Eukaryota	Rhizaria	Radiolaria	RAD-B	RAD-B_X	RAD-B-Group-IV	Spumellarian	Spumellarian_radiolarian	0.99999981	>ASV_639
AGCTCCTAAAACGTATATTAAAGTTGTTGCGGTTAAAAAGCTCGTAGTTGGATTTCTGTTGAGATCGGTCGGTCCCCACTCTGTGGGCGTATCTGATATGGTCTTGGCATCCTCATAGGGAACCGGAGGCACTTCACTGTGTGGCCGGGAATCTATGACTTTTACTTTGAGGAAATTAGAGTGTTCAAAGCAGGCGACCGCCTTGAATACGTTAGCATGGAATAATAATATAGGACTTTGGCCCTATTTTGTTGGTTTCTAGGACTAAAGTAATGATTAACAGGGATATTTGGGGGCATTTGTATTAACCGGTCAGAGGTGGAATTCTTGGATTCGGTTACGACAAACTAATGCGAAAGCATTTGCCAAGGATGTTTTCATTG	Eukaryota	Alveolata	Dinoflagellata	Syndiniales	Dino-Group-II	Dino-Group-II-Clade-14	Dino-Group-II-Clade-14_X	Dino-Group-II-Clade-14_X_sp.	0.999978282	>ASV_640
AGCTCCAATAGCGTATATTAAAGTTGTTGCAGTTAAAAAGCTCGTAGTTGGATTTGTGGCGTACGTTCGGCTCCCTTCGCATTTGTGTGTCGGTCTGCCTGGCGTTGCCATCCTTGGGTGGAATCTGTGTGGCATTAGGTTGTCGTGCAGGGGATACCCATCGTTTACTGTGAGAAAATTAGAGTGTTCAAAGCAGGCTTATGCCGTTGAATATATTAGCATGGAATAATAAGATAGGACCTTGGTACTATTTTGTTGGTTTGCGCACCGAGGTAATGATTAATAGGGATGGTTGGGGTTATTCGTATTTCATTGTCAGAGGTGAAATTCTTGGATTTTTGAAAGACGAACTACTGCGAAAGCATTTAACAAGGATGTTTTCATCA	Eukaryota	Stramenopiles	Ochrophyta	Bacillariophyta	Bacillariophyta_X	Raphid-pennate	Halamphora		0.739339513	>ASV_641
AGCTCCAATAGCGTATATTAAAGTTGTTGCGGTTAAAAAGCTCGTAGTTGGATTTCTTCTCTTGTCAGCCGGTCCTCACTTCGTGAGAGTATCTGGTCAGATTTGAGAATCCTCTTGTGGAACGTCGCTGCGCTTGATTGCGTGGCACGGTATGCAAGACTTTTACTTTGAGGAAATTGGAGTGTTCACGGCAGGCATTCGCCTTGTACACATTAGCATGGAATAATAATATAGGATCACGATTCTATTTTGTTGGTTTCTAGAGTTGTGATAATGATTAATAGGGACAATTGGGGGCATTTGTATTAACACGTCAGAGGTGGAATTCTTGGATTGTGTTACGACAAACTACTGCGAAAGCATTTGCCAAGGATGTTTTCATTG	Eukaryota	Alveolata	Dinoflagellata	Syndiniales	Dino-Group-II	Dino-Group-II-Clade-44	Dino-Group-II-Clade-44_X	Dino-Group-II-Clade-44_X_sp.	0.999930564	>ASV_642
AGCTCCAATAGCGTATATTAAAGTTGTTGCAGTTAAAAAGCTCGTAGTTGGATTTCTGGCAGGAGCGACCGGTCGCGCACTCTGTGCGTGAACTTGTGTTGTCTCTGGCCATCCTCGGGGAGATCCTGTTTGGCATTAAGTTGTCGGGCAGGGGATACCCGTCGTTTACTGTGAAAAAATTAGAGTGTTTAAAGCAGGCTTATGCCGTTGAATATATTAGCATGGAATAATAAGATAGGACTTCGGAACTATTTTGTTGGTTTGCGTTACGAAGTAATGATTAATAGGGACAGTTGGGGGTATTCGTATTTCATTGTCAGAGGTGAAATTCTTGGATTTCTGAAAGACGAACTACTGCGAAAGCATTTACCAAGGATGTTTTCATCA	Eukaryota	Stramenopiles	Ochrophyta	Bacillariophyta	Bacillariophyta_X	Polar-centric-Mediophyceae	Thalassiosira		0.826736936	>ASV_643
AGCTCCAATAGCGTATATTAAAGTTGTTGCAGTTAAAAAGCTCGTAGTTGGATTTCGGAATGGGCCAGTTGGTCCGCCTCACGGTGTGTTACTGGCTGGTCTGTTCTTCTTCGCAAAGACTGCGTGTGCTCTTTATTGAGTGGGCGTAGGATTTACGACGTTTACTTTGAAAAAATTAGAGTGTTCAAAGCAGGCCTACCGCTTGAATACATGAGCATGGAATAATGGAATAGGACTTTGGTCTTATTTTGTTGGTTTCTGAGACCGAAGTAATGATTAAGAGGGACAGTTGGGGGCATTCGTATTTCGTTGTCAGAGGTGAAATTCTTGGATTTACGAAAGACGAACAACTGCGAAAGCATTTGCCAAGAATGTTTTCATTA	Eukaryota	Opisthokonta	Metazoa	Cnidaria	Cnidaria_X	Hydrozoa			0.99994001	>ASV_644
AGCTCCAATAGCGTATATTAAAGTTGTTGCGGTTAAAAAGCTCGTAGTTGGATTTCTGCCGAGGACGACCGGTCCGCCCTCTGGGTGAGTATCTGGCTCGGCCTGGGCATCTTCTTGGAGAACGTAGCTGCACTTGACTGTGTGGTGCGGTATCCAGGACCTTTACTTTGAGGAAATTAGAGTGTTTCAAGCAGGCACACGCCTTGAATACATTAGCATGGAATAATAAGATAGGACCTCGGTTCTATTTTGTTGGTTTCTAGAGCTGAGGTAATGATTAATAGGGATAGTTGGGGGCATTCGTATTTAACTGTCAGAGGTGAAATTCTTGGATTTGTTAAAGACGGACTACTGCGAAAGCATTTGCCAAGGATGTTTTCATTG	Eukaryota	Alveolata	Dinoflagellata	Dinophyceae	Dinophyceae_X	Dinophyceae_XX	Dinophyceae_XXX	Dinophyceae_XXX_sp.	0.942404243	>ASV_645
AGCTCCAAGAGCGTATATTAAAGTTGTTGCAGTTAAAAAGCTCGTAGTTGGATTTCTGGTTCAACGCGCCTGGCCCGCTTTTGTGAGTGCCGGTGCGCGTTTGCCATCCTTCTAGAAAACGTTTCTACCCGGGTAACTGGGCCGGACTCGCGATCTAGATCTTTTACTTTGAAAAAATTAGAGTGTTTAAAGCAGGCTTTTGCTGTGAATACATTAGCATGGAATAATAATCTAGGACTTCGGTTCTATTTTGTTGGTTTCTAGTACTGAAGTAATGATTGATAGGGATAGTTGGGGGTGCTAGTATTGGCCGGCCAGAGGTGAAATTCTTGGATTCGGTCAAGACTAACTTATGCGAAAGCATTCACCAAGGATGTCTTCTTTA	Eukaryota	Rhizaria	Cercozoa	Filosa-Thecofilosea	Cryomonadida	Protaspa-lineage	Protaspa	Protaspa_grandis	0.980570755	>ASV_646
AGCTCCAATAGCGTATATTAATGTTGTTGCAGTTAAAAAGCTCGTAGTTGGATTCCTGGCACGGGGTAACCGGTCCGCCTTGCAAAAGGTGCGCACTGTGTGGCCTCGGCCATCCTTGGGAAGAGCGGCTCTGGCATTAAGTTGTCGGGGTCGGGATTCCCGACGTTTACTGTGAAAAAATCAGAGTGTTCAACGCAGGCTTACGCCTTGAATACATTAGCATGGAATAATGAGATAGGACCTTGGCGGTCTATTTTGTTGGTTTGCACGCCGAGGTAATGATTAAAAGGGACGGTTGGGGTTCTTTGTATTCAATTGTCAGAGGTGAAATTCTTGGATTTATGGAAGACAAACTGCTGCGAAAGCGTCGAACAAGGACGTTCTCATTA	Eukaryota	Stramenopiles	Ochrophyta	Pelagophyceae	Pelagophyceae_X	Pelagophyceae_XX	Pelagophyceae_XXX	Pelagophyceae_XXX_sp.	0.999997896	>ASV_647
AGCTCCAATAGCGTATATTTAAGTTGTTGCAGTTAAAAAGCTCGTAGTTGGATTTCGGATGTGAACGACCGGTCCGCCGTTGCGGTGTGCACTGGACGTTTGTATCTTGTTGTCGGGGACGCGCACCTTGCCTTAAGTGGTCGGGACGCGGAGTCGGCGCTGTTACTTTGAAAAAATTAGAGTGTTCAAAGCAGGCAACCGCTCTGAATACATTAGCATGGAATAACGCTATAGGACTCTGGTCTTATTGTGTTGGTCTTCGAGACCGGAGTAATGATTAAGAGGGACAGTTGGGGGCATTCGTATTTCATTGTCAGAGGTGAAATTCTTGGATTTATGAAAGACGAACTTCTGCGAAAGCATTTGCCAAGGATGTTTTCATTA	Eukaryota	Archaeplastida	Chlorophyta	Pyramimonadales	Pyramimonadales_X	Pyramimonadales_XX	Pyramimonas	Pyramimonas_australis	0.998194784	>ASV_648
AGCTCCAATAGCGTATATTAAAGTTGTTGCGGTTAAAAAGCTCGTAGTTGGATTTCTTCCAGGGGCAGCCGGTCCACACTACGTGTGCGTATCTGGTTTGACTTTGGAATCCTCTTGGGGAACGGCTCTGCGCTTAATTGCGTGGACCGGTATTCAAGACTTTTACTTTGAGGAAATTAGAGTGTTCACGGCAGGCAATCGCCCTGAATACATTAGCATGGAATAATAATATAGGATTTCGGTTCTATTTTGTTGGTTTCTAGAGCTGAAATAATGATTAATAGGGACACTTGGGGGCATTCGTATTATCACGTCAGAGGTGGAATTCTTGGATTGTGTTACGACGAACTACTGCGAAAGCATTTGCCAAGGATGTTTTCATTG	Eukaryota	Alveolata	Dinoflagellata	Syndiniales	Dino-Group-II	Dino-Group-II-Clade-13	Dino-Group-II-Clade-13_X	Dino-Group-II-Clade-13_X_sp.	0.76471468	>ASV_649
AGCTCCAATAGCATATATTAAAGTTGTTGCAGTTAAAAAGCTCGTAGTTGGATTTCTGGCAAGATGCGCCTTACCCGCTCCGATTACGGTAGTGTGTGTGAGCGCGCGTCTGCCATCCATTCACAGAATGCGTCTACCCTTCATTGGGCCGGGCGTGTGATGTGAATCTTTTACTTTGAAAAAATTAGAGTGTTTAAAGCAGGCATTTGCTATGAATACATTAGCATGGAATAATAATCTAGGACTTCGGTTCTATTTTGTTGGTTTCTAGATCTGGAGTAATGATTGATAGGGATAGTTGGGGGTGCTAGTATTAAGGGGCCAGAGGTGAAATTCTTGGATTCTCTTAAGACTAACTTATGCGAAAGCATTCACCAAGGATGTCTTCTTTA	Eukaryota	Rhizaria	Cercozoa	Filosa-Thecofilosea	Filosa-Thecofilosea_X	Mataza-lineage	Mataza	Mataza_hastifera	0.811706573	>ASV_650
AGCTCCAATAGCGTATATTAATGTTGTTGCGGTTAAAAAGCTCGTAGTTGGATCTCGGCGGGCAGGGGACGGTTCGTTGTTTGACGCTACTGTCCCATTGTCCCGTGATGTTTGGTCGGAGGTTCCGGGGTGCTCTTAACCGAGTGACCCGGGGCGCCGTCCGGTTTACTTTGAAAAAATTAGAGTGCTCAGCGCAGGCTTTCCACGCTTGAATATCAGTGCATGGAATAATGGAATAGGACGTCGTTTCTATTTTGTTGGTTTTTCGAAATCGACGTAATGATCAATAGGGACAGTCGGGGGCATTAGTATTCCGGCGACAGAGGTGAAATTCTTGGACCGCCGGAAGACTCACTACTGCGAAAGCATTTGCCAAGAATGTTTTCATTA	Eukaryota	Opisthokonta	Metazoa	Arthropoda	Crustacea	Maxillopoda	Harpacticus	Harpacticus_sp.	0.999974912	>ASV_651
AGCTCCAATAGCGTATATTAAAGTTGTTGCAGTTAAAAAGCTCGTAGTTGGAGTTCAGGGTGAGCTCAGCTGGTCGGCCTAATGGGTCAGAACTGGTTGACTCTCCCTTGGTTGTGGATCCCTCCGGAGTTAATTCTTCGGGTGTGGAGTCCACATCGTTTACCTTGAAAAAATTAGAGTGTTCAAAGCAGGCGTTTGCTTGAATATATTAGCATGGAATAATGGAATAGGACGCTGGTTCTATTTTGTTGGTTTTGAGAACCAGAGTAATGATTAATAGGGACAGTTGGGGGCATTCATATTTCATTGTCAGAGGTGAAATTCTTGGATTTATGAAAGATGAACTTCTGCGAAAGCATTTGCCAAGGATGTTTTCATTA	Eukaryota	Hacrobia	Telonemia	Telonemia_X	Telonemia_XX	Telonemia-Group-2	Telonema-Group-2	Telonema_antarcticum	0.991900053	>ASV_652
AGCTCCAATAGCGTATATTAAAGTTGTTGCAGTTAAAAAGCTCGTAGTTGGATTTTGGATATCGTTCGTCGGTCCGCCGCAAGGTGAGTACTAACGAGTGGTGTCTTCCGGCTGAAGGCTGTGTGTGCTCTCTGAGTGTGCATAGAATTCAGCCAATTTACTTTGAAAAAATTAGAGTGTTCAAAGCAGGCCTTTGGCTTGAATACATTAGCATGGAATAACAGAATAGGACTTTGGCTCTATTTTGTTGGTTTCTAGGACCGAAGTAATGATTAATAGGGATAGTTGGGGGCATTAATATTTAATTGTCAGAGGTGAAATTCTTTGATTTATGAAAGATTAACTTCTGCGAAAGCATTTGCCAAGGATGTTTTCATTA	Eukaryota	Opisthokonta	Fungi						0.846809164	>ASV_653
AGCTCCAATAGCGTATGTTAAAGTTGTTGCGGCTAAAAAGCTCGTAGTTGGATTTCTGTTGAGGAACTCTGGTCCGCTCTATGAGCGTGCATCTAGTTGTGCCTCGGCATCCGCTCTGCATACGTGTCTGCGCTTGATTGCGTGGCGCGGAGGTAGGGCCTTTTACTTTGAGGAAATTAGAGTGTTCACGGCAGGCTTTCGCCTTGAATATATTAGCATGGAATAATAACATAGGATCTTGGTTCTATTTTGTTGGTTTCTAGGGCTGAGATAATGATTAATAGGGACAATTGGGGGCATTCGTATTGCGGTGTCAGAGGTGGAATTCTTGGATTACTGCACGACGAACTACTGCGAAAGCATTTGCCAAGGATGTTTTCATTG	Eukaryota	Alveolata	Dinoflagellata	Syndiniales	Dino-Group-II	Dino-Group-II-Clade-3	Dino-Group-II-Clade-3_X	Dino-Group-II-Clade-3_X_sp.	0.990492374	>ASV_654
AGCTCCAATAGCGTATATTAAAGTTGTTGCAGTTAAAAAGCTCGTAGTTGGATTTCTGGCAGAGTGTCCTCCGTCCAGCAGTTCGTTTGGTTCGGAGCGCTCTACCATCCTTCTGTTAACCTTTCCGGGATTTACTTTTCGGACTGGGGCTCAGATATTTTACCTTGAGAAAATTAGAGTGTTTCAGGCAGGCTATTCGCCGGAATACATTAGCATGGAATAATGGAAAAGGACTGCAACCTCTTCTGTTGGTCTGGGAGGCTGAAGTAATGATTAATAGGGATAGTTGGGGGCATTAGTACTTTCCAGTCAGAGGTGAAATTCTCCAATTTGGTAAAGACTAACTTATGCGAAAGCATTTGCCAAGGATGTTTTCATCA	Eukaryota	Alveolata	Ciliophora	Spirotrichea	Choreotrichida	Leegaardiellidae_B	Leegaardiella	Leegaardiella_sp.	0.999923199	>ASV_655
AGCTCCAATAGCGTATATTAAAGTTGTTGCAGTTAAAAAGCTCGTAGTTGGATTTCTGGGAGGGTGCCGATGTCCGCTTAACGTGTGTGCAGCGGCGCCCTCTCATCCTTCTGTTAGCGTCTCTTGGCATTCATTTGCTGGTGGCGGGCTCAGATATTTTACCTTGAGAAAATTAGAGTGTTTCAGGCAGGCTAGGCCGGAATACATTAGCATGGAATAATGGAATAGGACTACGGTCTCTTTGTTGGTTTGAGGGACTGCAGTAATGATTAATAGGGATAGTTGGGGGCATTAGTACTTAACTGTCAGAGGTGGAATTCTCAGATTTGTTAAAGACTGACTTATGCGAAAGCATTTGCCAAGGATGTTTTCATTA	Eukaryota	Alveolata	Ciliophora	Spirotrichea	Strombidiida	Strombidiidae_R	Strombidium_R		0.903048883	>ASV_656
AGCTCCAATAACGTATATTAAAGTTGTTGCGGTTAAAAAGCTCGTAGTTGGATTTCTGTCGAAAGTGGCCGGTCCCCACTCTGTGGGCGTATCTGGTTCGCTTTTGGCATCCTCCTGTGGCTCGTTCTGTCCTTCACTGGATGGAGCGGAACGCAGGACTTTTACTTTGAGGAAATTCGAGTGTTCACAGCAGGCAATCGCCCTGAAGATATTAGCATGGAATAATAATATAGGACTTTGGTTTTATTTTGTTGGTTTCTAAGGCCGAAGTAATGATTAATAGGGATATTTGGGGGCATTCGTATTAAGCGGTCAGAGGTGGAATTCTTGGATTCGCTTACGACGAACTACTGCGAAAGCATTTGTCAAGAATGTTTTCATTG	Eukaryota	Alveolata	Dinoflagellata	Syndiniales	Dino-Group-II	Dino-Group-II-Clade-14	Dino-Group-II-Clade-14_X	Dino-Group-II-Clade-14_X_sp.	1	>ASV_657
AGCTCCAATAGCGTATATTAAAGTTGTTGCAGTTAAAAAGCTCGTAGTTGGATTTCTGGTTTGATGCCCTGGCCCGCGGCGATTCGCCGTGAGTGCCGGTTGTGCGTCTGCCATCCTTCTAGAAAACGTTTCTACCCTTCACTGGGCCGGACTCGCGATCTAGATCTTTTACTTTGAAAAAATTAGAGTGTTTAAAGCAGGCTTTTGCTATGAATACATTAGCATGGAATAATAATCTAGGACTTCGGTTCTATTTTGTTGGTTTCTAGTACTGAAGTAATGATTGATAGGGATAGTTGGGGGTGCTAGTATTGAGCGGCCAGAGGTGAAATTCTTGGATTCGCTCAAGACTAACTTATGCGAAAGCATTCACCAAGGATGTCTTCTTTA	Eukaryota	Rhizaria	Cercozoa	Filosa-Thecofilosea	Ebriida	TAGIRI1-lineage	TAGIRI1-lineage_X	TAGIRI1-lineage_X_sp.	0.974243183	>ASV_658
AGCTCCAATAGCGTATATTAAAGTTGTTGCAGTTAAAAAGCTCGTAGTTGGATTTTGGACGTGGGCCACCGGTCCGCCGCAAGGTGAGTACTAGTGGGTAGCGTCTTCCGGCTGAAGGCTGTGTGTGCTCTTTGAGTGTGCATAGAATTCAGCCAATTTACTTTGAAAAAATTAGAGTGTTCAAAGCAGGCCTTTGGCTTGAATACATTAGCATGGAATAACAGAATAGGACTTTGGCTCTATTTTGTTGGTTTCTAGGACCGAAGTAATGATTAATAGGGATAGTTGGGGGCATTAATATTTAATTGTCAGAGGTGAAATTCTTTGATTTATGAAAGATTAACTTCTGCGAAAGCATTTGCCAAGGATGTTTTCATCA	Eukaryota	Opisthokonta	Fungi						0.828053795	>ASV_659
AGCTCCAATAGCGTATATTAAAGTTGTTGCAGTTAAAAAGCTCGTAGTTGGATTTCTGGTAGGAGCGACCGGTCCGCCCTGTTAAGGGTGTGTACTAGCGTTGTCTCTGGCCATCCTTGGGGGAACTGCGCGGGGAGACTTGCGTTAGGGAACCCATCGTTTACTGTGAAAAAATTAGAGTGTTTAAAGCAGGCTTATGCCGTTGAATACATTAGCATGGAATAATAAGATAGGACCGCGTGGTCGTCTTGTTGGTTTGCACCGCGAGGTAATGATTAATAGGTACAGTTGGGGGTATTCGTATTTAATTGTCAGAGGTGAAATTCTTGGATTTATGAAAGACGAACTTCTGCGAAAGCATTTACCAAGGATGTTTTCATCA	Eukaryota	Stramenopiles	Pseudofungi	MAST-1	MAST-1B	MAST-1B_X	MAST-1B_XX	MAST-1B_XX_sp.	1	>ASV_660
AGCTCCAATAGCGTATATTAAAGTTGCTGCAGTTAAAAAGCTCGTAGTTGGATCTCGGGTGCAGGCTTGCGGTCCGCCTCGCGGCGGTCACTGCTCGCCCTGACCTCCAGGCCGGTGTCACCGTCCCTTGGTGCTCTTGATTGAGTGTCTCGGGCGGCCGGTACGTTTACTTTGAAGAAATTAGAGTGCTCAAAGCAGGCCCTTGCCGCCTGAATAATGGTGCATGGAATAATGGAATAGGACCTCGGTTCTATTTTGTTGGCTCTCGGAGCTCGAGGTAATGATTAATAGGGACTGACGGGGGCATTCGTATTGCGGCGCTAGAGGTGAAATTCTTGGACCGTCGCAAGACGAACTACAGCGAAAGCATTTGCCAAGCATGTTTTCATTA	Eukaryota	Opisthokonta	Metazoa	Mollusca	Bivalvia	Heteroconchia			0.873049687	>ASV_661
AGCTCCAATAGCGTATATTAAAGTTGTTGCAGTTAAAAAGCTCGTAGTTGGATTTCTGGTGGGAGCGACGGGTCCGCCCTTATGGGGTGTGAACTTTGTTTGCTCTCGCCATCCTTGTGGAAGACTTGTCTGGCATTAAGTTGTCGGGTTTGAATTCTGCATCGTTTACTGTGAAAAAATTAGAGTGTTCAAAGCAGGCCGTAGGCCGTTGAATACATTAGCATGGAATAATAAGATAGGACTTCAGTACTATTTTGTTGGTTTGCGTACCGAAGTAATGATTAATAGGGACAGTTGGGGGTATTCGTATTCAGTTGTCAGAGGTGAAATTCTTGGATTTATTGAAGACGAACTACTGCGAAAGCATTTACCAAGGATGTTTTCATTA	Eukaryota	Stramenopiles	Ochrophyta	Bolidophyceae	Parmales	Parmales_env_1	Parmales_env_1_X	Parmales_env_1_X_sp.	0.999985283	>ASV_662
AGCTCCAATAGCGTATATTAAAGTTGTTGCGGCTAAAAAGCTCGTAGTTGGATTTCTGTCGAGGACGAATGGTCCATACTATGTATGTGTATCTATTCATGCCTTGGCATCCTCTTGAAGACGTCGCCGCGCTTAATTGTGTGGTACGGTATTCAAGACTTTTACTTTGAGGAAATTAGAGTGTTCACGGCAGGCAATCGCTTTGAATACATTAGCATGGAATAATACTATAGGACTGTGGTTCTATTTTGTTGGTTTCTAGAGCTGCAGTAATGATTAATAGGGATAATTGGGGGCATTCGTATTATTACGTCAGAGGTGAAATTCTTGGATTGTAATACGACGAACTACTGCGAAAGCATTTGCCAAGGATGTTTTCATTA	Eukaryota	Alveolata	Dinoflagellata	Dinophyceae					0.742311826	>ASV_663
AGCTCCAATAGCGTATATTAAAGTTGTTGCGGTTAAAAAGCTCGTAGTTGGATTTCTGTTGAGGGTGGCCAGTCCGCACTTCGTGCGTGTATTTGGTTCAGCCTCGGCATCCTCCTGGGGAGCGTTTCTGTACTTGATTGTATGGGACGTAATTCAGGACTTTTACTTTGAGGAAATTAGAGTGTTCACGGCAGGCGTTAGCCTTGAATATGTTAGCATGGAATAATAATATAAGACCTCGGTTTTATTTTGTTGGTTTCTAGAATTGAGGTAATGATTAATAGGGACAATTGGGGGTATTCGAATTAACGCGTCAGAGGTGGAATTCTTGGATTGCGTTACGACGAACTACTGCGAAAGCATTTACCAAGGATGTTTTCATTG	Eukaryota	Alveolata	Dinoflagellata	Syndiniales	Dino-Group-II				0.995608777	>ASV_664
AGCTCCAATAGCGTATATTTAAGTTGTTGCAGTTAAAAAGCTCGTAGTTGGATTTCGGATGGGTTTGACCGGTCCGCCGTTTCGGTGTGCACTGGTCGTACCTATCTTGCTGTCGGGGACGCGCTTCTGGCCTTAATTGGCTGGGACGCGGAGTCGGCGATGTTACTTTGAAAAAATTAGAGTGTTCAAAGCAGGCCTAAGCTCTGAATACATTAGCATGGAATAACGCTATAGGACTCTGGTCTTATTGCGTTGGTCTTCGAGACCGGAGTAATGATTAAGAGGGACAGTTGGGGGCATTCGTATTTCATTGTCAGAGGTGAAATTCTTGGATTTATGAAAGACGAACTTCTGCGAAAGCATTTGCCAAGGATGTTTTCATTA	Eukaryota	Archaeplastida	Chlorophyta	Pyramimonadales	Pyramimonadales_X	Pyramimonadales_XX	Pyramimonas	Pyramimonas_gelidicola	0.80297982	>ASV_665
AGCTCCAATAGCGTATATTAAAGTTGCTGCAGTTAAAAAGCTCGTAGTTGGATTTCTAGCGAGGCACGAGAATATCCACCTATGGTGAATACTTCTCTCGCCTTGCTCTTCTTTAGTTGATGTCTCTGGCATTAAGTTGTCGGAGTCCTGAGACTAATCGTTTACTGTGAGAAAATTAGAGTGTTCAAAGCAGGCTTATGCCGTTGAATATATTAGCATGGAATAATAAGATAGGACTTCGGTACTATTTTGTTGGTTTGCGTACTGATGTAATGATAAATAGGGACTGGCGTGGGTATTCGTATTTTAATGTCAGAGGTGAAATTCTTAGATTATTGAAAGACGGACGACTGCGAAAGCATCTACCAAGTATGTTTTCATTA	Eukaryota	Stramenopiles	Ochrophyta	Bacillariophyta	Bacillariophyta_X	Polar-centric-Mediophyceae	Chaetoceros		0.999999997	>ASV_666
AGCTCCAATAGCGTATATTAAAGTTGTTGCGGTTAAAAAGCTCGTAGTTGGATTTCTGCCGAGGACGACCGGTCCGCCCTCTGGGTGAGTATCTGGCTCGGCCTGGGCATCTTCTTGGAGAACGTAGCTGCACTTGACTGTGTGGTGCGGTATCCAGGACATTTACTTTGAGGAAATTAGAGTGTTTCAAGCAGGCATACGCCTTGAATACATTAGCATGGAATAATAAGATAGGACCTCGGTTCTATTTTGTTGGTTTCTAGAGCTGAGGTAATGATTAATAGGGATAGTTGGGGGCATTCGTATTTAACTGTCAGAGGTGAAATTCTTGGATTTGTTAAAGACGGACTACTGCGAAAGCATTTGCCAAGGATGTTTTCATTG	Eukaryota	Alveolata	Dinoflagellata	Dinophyceae	Dinophyceae_X	Dinophyceae_XX	Dinophyceae_XXX	Dinophyceae_XXX_sp.	0.988786575	>ASV_667
AGCTCCAATAGCGTATATTAAAGTTGTTGCGGTTAAAAAGCTCGTAGTTGGATTTCTGTCGGGAATGGACGGTCCACACGCTGTGTGAGTATCTGTATCAGTCCTGGCATCCTCCTAGAGAACGTACTGCTCTTAACTGAGTGGTGCGGAATCTAGGACTTTTACTTTGAGGAAATTTGAGTGTTTACGGCAGGCAATCGCCTTGAAAACGTTAGCATGGAATAATAACATAAGACTTTTTGTTCTTCTTGTTGGTTCATGAACGGAAAGTAATGATTGATAGGGATATTTGGGGGCATTCGTATTATGCGGTCAGAGGTGGAATTCTTGGATTCGCATACGACGAACTACTGCGAAAGCATTTGCCAAGGATGTTTTCATTG	Eukaryota	Alveolata	Dinoflagellata	Dinophyceae					0.739400036	>ASV_668
AGCTCCAATAGCGTATATTTAAGTTGTTGCAGTTAAAAAGCTCGTAGTTGGATTTCGGATGGGAACGACCGGTCCGCCGTTTTGGTGTGCACTGGTCGCGCCCATCTTGCTGTCGGGGACGCGCTCCTGGCCTTCACTGGCTGGGACGTGGAGTCGGCGATGTTACTTTGAAAAAATTAGAGTGTTCAAAGCAGGCCTACGCTCTGAATACATTAGCATGGAATAACGCGATAGGACTCTGGTCCTATTGTGTTGGTCTTCGGGACCGGAGTAATGATTAAGAGGGACAGTTGGGGGCATTCGTATTTCATTGTCAGAGGTGAAATTCTTGGATTTATGAAAGACGAACTTCTGCGAAAGCATTTGCCAAGGATGTTTTCATTA	Eukaryota	Archaeplastida	Chlorophyta	Pyramimonadales	Pyramimonadales_X	Pyramimonadales_XX			0.940235301	>ASV_669
AGCTCCAATAGCGTATATTAAAGTTGTTGCAGTTAAAAAGCTCGTAGTTGGATTTCTGAGGGGAGCGACCGGTCGGCGCCCTAGTGGCGTGTGCACTGTTTGTCGGCTTCTTTCATCCTGGTCGAGAAGGTCTCTGCGCTTGATTGCGTGGGGTTCGGATCGGCCACATTTACTGTGAAAAAATTAGAGTGTTTAAAGCAGGCGATCGCTGTGAATACATTAGCATGGAATAATAAGATAGGACTTTGGTACTATTTTGTTGGTTTGCGCACCAAGGTAATGATTAATAGGGATAGTTGGGGGTATTCATATTCAATTGTCAGAGGTGAAATTCTTGGATTTATGGAAGATGAACTTATGCGAAAGCATTTACCAAGGATGTTTTCATTA	Eukaryota	Stramenopiles	Sagenista	MAST-8					0.726230079	>ASV_670
AGCTCCAATAGCGTATATTAAAGTTGTTGCAGTTAAAAAGCTCGTAGTCGGATTTCGGGTCGGGCCGAGCGGTCTGCCGATGGGTATGCACTGTTTGGCGCGGCCTTCTTTCCGGAGACCGCGGCTACTCTTAACTGAGCGGGCGTGGGAGACGGATCGTTTACTTTGAAAAAATCAGAGTGTTTCAAGCAGGCAGCTCGCTCTTGCATGGATTAGCATGGGATAATCGAATAGGACTCTGGTGCTATTTTGTTGGTTTCGAACACCGGAGTAATGATTAACAGGGACAGTCAGGGGCACTCGTATTCCGTCGAGAGAGGTGAAATTCTCAGACCAATGGAAGACGAACCACTGCGAAAGCATTTGCCAGGGATGTTTTCACTG	Eukaryota	Hacrobia	Haptophyta	Prymnesiophyceae	Phaeocystales	Phaeocystaceae	Phaeocystis	Phaeocystis_rex	0.999577636	>ASV_671
AGCTCCAATAGCGTATATTAAAGTTGTTGCGGTTAAAAAGCTCGTAGTTGGATTTCTGCCGAGGACGACCGGTCCGCCCTCTGGGTGAGCATCTGGTTCGGCCTGGGCATCTTCTTGGAGAACGTTGCTGCACTTGACTGTGTGGAGCGGTATCCAGGACTTTTACTTTGAGGAAATTAGAGTGTTTCAAGCAGGCACACGCCTTGAATACATTAGCATGGAATAATAAGATAGGACCTCGGTTCTATTTTGTTGGTTTCTAGAGCTGAGGTAATGATTAATAGGGATAGTTGGGGGCATTCGTATTTAACTGTCAGAGGTGAAATTCTTGGATTTGTTAAAGACGGACTACTGCGAAAGCATTTGCCAAGGATGTTTTCATTG	Eukaryota	Alveolata	Dinoflagellata	Dinophyceae	Dinophyceae_X	Dinophyceae_XX	Dinophyceae_XXX	Dinophyceae_XXX_sp.	0.963763677	>ASV_672
AGCTCCAATAGCGTATATTAAAGTTGTTGCAGTTAAAACGCTCGTAGTCGGATTTCGGGGCGGCTTCGTCGGTCTGCCGATGGGTATGCACTGACGCGGGCGTCCTTCCTTCCGGAGACGCGTCCTACTCTTAGCTGAGCGGGGCGTGGAGACGGATCGTTTACTTTGAAAAAATCAGAGTGTTTCAAGCAGGCATCATCGCTCTTGCATGGATTAGCATGGGATAATGAAATAGGACCTTGGTGCTATTTTGTTGGTTTCGAGCACCGAAGTAATGATTAACAGGGACAGTCAGGGGCACTCGTATTCCGCCGAGAGAGGTGAAATTCTCAGACCAGCGGAAGACGAACCACTGCGAAAGCATTTGCCAGGGATGTTTTCACTG	Eukaryota	Hacrobia	Haptophyta	Prymnesiophyceae	Prymnesiales	Prymnesiaceae	Dicrateria	Dicrateria_inornata	0.726919731	>ASV_673
AGCTCCAATAGCGTATATTTAAGTTGTTGCAGTTAAAAAGCTCGTAGTTGGATTTCGGTTGAGAACGGCCGGTCCGCCGTTTGGTGTGCACTGGCTGGTTCCAACTTCCTGTAGAGGACGTACTCTGGGTTAACGCTCGGATACGGAGTCTACGTGGTTACTTTGAAAAAATTAGAGTGTTCAAAGCGGGCTTACGCTTGAATATTTCAGCATGGAATAACACTATAGGACTCCTGTCCTATTTCGTTGGTCTCGGGACGGGAGTAATGATTAAGAGGAACAGTTGGGGGCATTCGTATTTCATTGTCAGAGGTGAAATTCTTGGATTTATGAAAGACGAACTTCTGCGAAAGCATTTGCCAAGGATGTTTTCATTA	Eukaryota	Archaeplastida	Chlorophyta	Mamiellophyceae	Mamiellales	Mamiellaceae	Micromonas	Micromonas_clade_B3	0.999925919	>ASV_674
AGCTCCAATAGCGTATATTAAAGTTGTTGCAGTTAAAAAGCTCGTAGTTGGATTTCTGGTAGGAGGTTAGGGCGCACTGTCGTGATGCCCGCGTCTTCTGCCATCCTTCTGTTAACCCTTCAGGGCGTTCGTTCGTCGGTTGGGGGCTCAGATATTTTACCTTGAGAAAATTAGAGTGTTTCAGGCAGGCTTGTGCCCGGATACATTAGCATGGAATAATGGAATAGGACTTTAGCCTCTTCTGTTGGTCTGAGGGGTTGGAGTAATGATTAATAGGGATAGTTGGGGGCATTAGTACTTAACTGTCAGAGGTGAAATTCTCGGATTTGTTAAAGACTAACTTATGCGAAAGCATTTGCCAAGGATGTTTTCATTG	Eukaryota	Alveolata	Ciliophora	Spirotrichea	Tintinnida	Xystonellidae	Parafavella	Parafavella_parumdentata	0.93743323	>ASV_675
AGCTCCAATAGCGTATATTAAAGTTGTTGCAGTTAAAAAGCTCGTAGTTGGATTTCTGGGAGGGTGCCAATGTCCGCCAACGTGCGTGTGCAGCGGCGCCCTTCCATCCTTCTGTTAACGCCTCTTGGCATTCATTTGCTGGTAGCGGGCTCAGATATTTTACCTTGAGAAAATTAGAGTGTTTCAGGCAGGCTTGGCCGGAATACATTAGCATGGAATAATGGAATAGGACTATGGTCTCTTTGTTGGTTTGAGGGACTGCAGTAATGATTAATAGGGATAGTTGGGGGCATTAGTATTTAATTGTCAGAGGTGGAATTCTCAGATTTGTTAAAGACTAACTTATGCGAAAGCATTTGCCAAGGATGTTTTCATTA	Eukaryota	Alveolata	Ciliophora	Spirotrichea	Strombidiida	Strombidiidae			0.865973421	>ASV_676
AGCTCCAATAGCGTATATTAAAGTTGTTGCGGTTAAAAAGCTCGTAGTTGGATTTCTGCCGAGGACGACCGGTCCGCCCTGCGGGTGAGTATCTGGGACGACCTGGGCATCTTCTTGGAGAACGTGTCTGCACTTGACTGTGTGGTGCGGTATCCAGGACTTTTACTTTGAGGAAATTAGAGTGTTTCAAACAGGCCCACGCCTTGAATACATTAGCATGGAATAATAAGATAGGACCTCGGTTCTATTTTGTTGGTTTCTAGAGCTGAGGTAATGATTAATAGGGATAGTTGGGGGCATTCGTATTTAACTGTCAGAGGTGAAATTCTTGGATTTGTTAAAGACGGACTACTGCGAAAGCATTTGCCAAGGATGTTTTCATTG	Eukaryota	Alveolata	Dinoflagellata	Dinophyceae	Dinophyceae_X	Dinophyceae_XX	Dinophyceae_XXX	Dinophyceae_XXX_sp.	0.992237879	>ASV_677
AGCTCCAAGAGCGTATATTAAAGTTGTTGCAGTTAAAAAGCTCGTAGTTGGATTTCTGGTACAATGCGCCTGGCCCGCGGCGGTTACGTCTGTGAGTGCCGGTGCGCGTTTGCCATCCTTCTAGAAAACGTTTCTACCCTTCATTGGGCCGGACTCGCGATCTAGATCTTTTACTTTGAAAAAATTAGAGTGTTTAAAGCAGGCTTTTGCTGTGAATACATTAGCATGGAATAATAATCTAGGACTTCGGTTCTATTTTGTTGGTTTCTAGTACTGAAGTAATGATTGATAGGGATAGTTGGGGGTGCTAGTATTGGCCGGCCAGAGGTGAAATTCTTGGATTCGGTCAAGACTAACTTATGCGAAAGCATTCACCAAGGATGTCTTCTTTA	Eukaryota	Rhizaria	Cercozoa	Filosa-Thecofilosea	Cryomonadida	Protaspa-lineage	Protaspa	Protaspa_grandis	0.972480767	>ASV_678
AGCTCCAATAGCGTATATTAAAGTTGTTGCGGTTAAAAAGCTCGTAGTTGGATTTCTGTCAAAGGTAAGGCGGTCCATCTTATGGATGTGCATCTGCCTATGCCTTGGCATCCTCATGAAGAACGTTTTCGCGCTTCATTGCGTGTTTACGGTATTCATGACTTTTACTTTGAGGAAATTAGAGTGTTCACGGCAGGCAATCGCTTTGGATACATTAGCATGGAATAATACTATAGGACCTCGGTTCTATTTTGTTGGTTTCTAGAGCTGAGGTAATGATTAATAGGGATAATTGGGGGTCTTTGTATTGCAACGTCAGAGGTGAAATTCTTGGATTGTTGCACGACAAACTACTGCGAAAGCATTGACCAAGGATGTTTTCATTG	Eukaryota	Alveolata	Dinoflagellata	Syndiniales	Dino-Group-II	Dino-Group-II-Clade-32	Dino-Group-II-Clade-32_X	Dino-Group-II-Clade-32_X_sp.	1	>ASV_679
AGCTCCAATAGCGTATATTAATGTTGTTGCAGTTAAAAAGCTCGTAGTTGGATTTCTGGTGGGAGTGGCCGGTCCGCCGTAAGGTGTGTACTTGGTTGTCTCCCGTCATCCTTGTGGGAACTGCTCTGGCATTAAGTTGTCGGGGTTAGGGAACACATCGTTTACTGTGAAAAAATTAGAGTGTTTAAAGCAGGCTTATGCCGTTGAATACATTAGCATGGAATAATAAGATAGGACTTTGGCGTCTATTTTGTTGGTTTGCACACCAAGGTAATGATTAATAGGGATAGTTGGGGGTATTCGTATTTAATTGTCAGAGGTGAAATTCTTGGATTTATGAAAGACGAACTTCTGCGAAAGCATTTACCAAAGATGTTTTCATTTTA	Eukaryota	Stramenopiles	Ochrophyta						0.866671036	>ASV_680
AGCTCCAATAGCGTATATTAAAGTTGTTGCAGTTAAAAAGCTCGTAGTTGGATTTCTGGCAGGGGGCAACAGCCCGCTTGCAGCGTGTGCTTGCCGTCCCCTACCATCCTTCTGTTAACGCGCCAGGACATTCACTTGTCGGGCGCGGGCTCAGATAATTTACCTTGAGAAAATTAGAGTGTTTCAGGCAGGCTGACGCCGGGATACATTAGCATGGAATAATGGAATAGGACTTTCGCCTCTTCTGTTGGTCTGAGGGGTGATCGTAATGATTAATAGGGATAGTTGGGGGCATTAGTACTTAACTGTCAGAGGTGAAATTCTCGGATTTGTTAAAGACTAACTTATGCGAAAGCATTTGCCAAGGATGTTTTCATTA	Eukaryota	Alveolata	Ciliophora	Spirotrichea	Tintinnida	Tintinnidae			0.999994473	>ASV_681
AGCTCCAATAGCGTATATTAAAGTTGTTGCGGTTAAAAAGCTCGTAGTTGGATTTCTGTTGAGAGCGGCCGGTCCACCTTTTGGGTGAGTATCTGGATTGGTCTCGGCATCCTCACGGAAAACGTTTCTGCGCTTGATTGCGTGGTACGGGGTTCGTGACTTTTACTTTGAGGAAATTAGAGTGTTCACGGCAGGCATACGCCTTGAATATATTAGCATGGAATAATACTATAGGATTTCGGTTCTATTTTGTTGGTTTCTAGAGCTGAGATAATGATTAATAGGGACAATTGGGGGCATTCGTATTGACGAGTCAGAGGTGAAATTCTTGGATTTCGTCACGACGAACTACTGCGAAAGCATTTGCCAAGGATGTTTTCATTG	Eukaryota	Alveolata	Dinoflagellata						0.983454803	>ASV_682
AGCTCCAGGAGCGTATATTAAAGTTGTTGCAGTTAAAAAGCTCGTAGTTGGATTTCTGGTATAATGCGCCTGGCCCGCGGCGGTTACGCCTGTGAGTGCCGGTGCGCGTTTACCATCCTTCTAGAAAACGTTTCTGCCCTTCATTGGGTCGGACTCGCGATCTAGATCTTTTACTTTGAAAAAATTAGAGTGTTTAAAGCAGGCTTTTGCTGTGAATACATTAGCATGGAATAATAATCTAGGACTTCGGTTCTATTTTGTTGGTTTCTATAACTGAAGTAATGATTGATAGGGACAGTTGGGGGTGCTAGTATTGGCCGGCCAGAGGTGAAATTCTTGGATTCGGTCAAGACTAACTTATGCGAAAGCATTCACCAAGGATGTCTTCTTTA	Eukaryota	Rhizaria	Cercozoa	Filosa-Thecofilosea	Cryomonadida	Protaspa-lineage	Protaspa	Protaspa_grandis	0.962321288	>ASV_683
AGCTCCAAGAGCGTATATTAAAGTTGTTGCAGTTAAAAAGCTCGTAGTTGGATTTCTGGTACAATGCGCCTGGCCCGCGGCAGCAATGCCTGTGAGTGCCGGTGCGCGTTTGCCATCCTTCTAGAAAACGTTTCTACCCTTTACTGGGCCGGACTCGCGATCTAGATCTTTTACTTTGAAAAAATTAGAGTGTTCAAAGCAGGCTTTTGCTGTGAATACATTAGCATGGAATAATAATCTAGGACTTCGGTTTTATTTTGTTGGTTTCTAACACTGAAGTAATGATTGATAGGGATAGTTGGGGGTGCTAGTATTGGCCGGCCAGAGGTGAAATTCTTGGATTCGGTCAAGACTAACTTATGCGAAAGCATTCACCAAGGATGTCTTCTTTA	Eukaryota	Rhizaria	Cercozoa	Filosa-Thecofilosea	Cryomonadida	Protaspa-lineage	Protaspa	Protaspa_grandis	0.984825061	>ASV_684
AGCTCCAATAGCGTATATTAAAATTGTTGCGGTTAAAACGCTCGTAGTTGGATATCTGTGAGCGGGTTCCGGTCCTTCCCAGTGAAGATTACACGGAACTCTGCTCGCATTTGTTCAGGGAGGGTGGATGCACTTCACTGTGTGACCACATGATCTGAATTTTTACTTTGAGGAAATGAGAGTGTTCCAAGCAGGCAATCGCCGTGAATATGATAGCATGGAATAATAGCACAGGACTCTGGGTTCAATGCTGTTGGTTGATTGAACTCGAGTAATCATAATAAGGATAGTTGGGGGTATTCGTATTTAACTGTCAGAGGTGAAATTCTTGGATTTTTTAAAGACGAACAATTGCGAAGGCATCTACCCAGGATGTTTTGGTTG	Eukaryota	Alveolata	Dinoflagellata	Syndiniales	Dino-Group-I	Dino-Group-I-Clade-4	Dino-Group-I-Clade-4_X	Dino-Group-I-Clade-4_X_sp.	0.999997496	>ASV_685
AGCTCCAATAGCGTATATTAAAGTTGTTGCAGTTAAAAAGCTCGTAGTCGGATTTCGGGGCGGGCCGAGCGGTCTGCCGATGGGTATGCACTGTTCGGCGCGTCCTTCTTTCCGGAGACCGCGCCTACTCTTAGCTGAGCGGGCGCGGGAGACGGATCGTTTACTTTGAAAAAATCAGAGTGTTTCAAGCAGGCAGCTCGCTCTTGCATGGATTAGCATGGGATAATGAAATAGGACTCTGGTGCTATTTTGTTGGTTTCGAACACCGGAGTAATGATTAACAGGGACAGTCAGGGGCACTCGTATTCCGTCGAGAGAGGTGAAATTCTCAGACCAATGGAAGACGAACCACTGCGAAAGCATTTGCCAGGGATGTTTTCACTG	Eukaryota	Hacrobia	Haptophyta	Prymnesiophyceae	Phaeocystales	Phaeocystaceae	Phaeocystis	Phaeocystis_jahnii	0.981914847	>ASV_686
AGCTCCAATAGCGTATATTAAAGTTGTTGCGGTTAAAAAGCTCGTAGTTGGATTTCTGCCGAGGACGACCGGTCCGCCCTCTGGGTGAGTATCTGGCTCGGCCTGGGCATCTTCTTGGAGAACGTATCTGCACTTGACTGTGTGGTGCGGTATTCAGGACTTTTACTTTGAGGAAATTAGAGTGTTTCAAGCAGGCATACGCCTTGAATACATTAGCATGGAATAATAAGATAGGACCTCGGTTCTATTTTGTTGGTTTCTAGATCTGAGGTAATGGTTAATAGGGATAGTTGGGGGCATTCGTATTTAACTGTCAGAGGTGAAATTCTTGGATTTGTTAAAGACGGACTACTGCGAAAGCATTTGCCAAGGATGTTTTCATTG	Eukaryota	Alveolata	Dinoflagellata	Dinophyceae	Dinophyceae_X	Dinophyceae_XX	Dinophyceae_XXX	Dinophyceae_XXX_sp.	0.995509978	>ASV_687
AGCTCCAATAGCGTATACTAAAGTTGTTGCAGTTAAAAAGCTCGTAGTTGAATTTCTGGTCGTGGCAGTCGGTCCGCCCCTCACGGGGTGTGCACCTGGCTTCTGCAGCCATCCTCGCGGAGAGCGCGTCTGTCGTTTATTCGTCGGGCGTGGGATCCGCGTCATTTACTGTGAGCAAAATAGAGTGTTCAAAGCAGGCTTAGGCCGTTGAATACATTAGCATGGAATAATAAGATAGGACCTTGGTCTATTTTGTTGGTTTGTACTCCAAGGTAATGATTAATAGGGATAGTTGGGGGTATTCGTATTCAATTGTCAGAGGTGAAATTCTTGGATTTATGGAAGACGAACTACTGCGAAAGCATTTACCAAGGATGTTTTCATTA	Eukaryota	Stramenopiles	Ochrophyta	Chrysophyceae	Chrysophyceae_X	Chrysophyceae_Clade-F	Paraphysomonas	Paraphysomonas_butcheri	0.999998889	>ASV_688
AGCTCCAATAGCGTATACTAAAGTTGTTGCAGTTAAAAAGCTCGTAGTTGAATTTCTGGATGCGAAAGATGGTCGGCACCTCACGGTGTCTGTACTTTTCATTCGCGTCCATCCTCGGGAGGAACGTGTGGGGCTTTAAGTAGTTCTGCTCGGGAATCTCGTCATTTACTGTGAGCAAAATAGAGTGTTCAAAGCAGGCTTATGCCGTTGAATATATTAGCATGGAATAATAAGATACGACTTTGGTCTATTTTGTTGGTTTGCATTCCAAAGTAATGATTAATAGGGATAGTTGGGGGTATTCGTATTCAATTGTCAGAGGTGAAATTCTTGGATTTATGGAAGACGAACTACTGCGAAAGCATTTACCAAGGATGTTTTCATCA	Eukaryota	Stramenopiles	Ochrophyta	Chrysophyceae	Chrysophyceae_X	Chrysophyceae_Clade-H	Chrysophyceae_Clade-H_X	Chrysophyceae_Clade-H_X_sp.	0.805680693	>ASV_689
AGCTCCAATAGCGTATATTAAAGTTGTTGCAGTTAAAAAGCTCGTAGTTGGATTTCTGGTCTGATGCCCTGGCCCGCGTCTTATAGATGTGTGTGCCGGCTGTGCGTCTGCCATCCTTCTAGTAACCCTTCCTACCCTTCACTGGGCCGGGTTGGCGATCTAGATCTTTTACTTTGAAAAAATTAGAGTGTTTAAAGCAGGCTTTTGCTATGAATACATTAGCATGGAATAATAATCTAGGACTTCGGTTCTATTTTGTTGGTTTCTAGTACTGAAGTAATGATTGATAGGGATAGTTGGGGGTGCTAGTATTGAGCGGCCAGAGGTGAAATTCTTGGATTCGCTCAAGACTAACTTATGCGAAAGCATTCACCAAGGATGTCTTCTTTA	Eukaryota	Rhizaria	Cercozoa	Filosa-Thecofilosea	Ebriida	TAGIRI1-lineage	TAGIRI1-lineage_X	TAGIRI1-lineage_X_sp.	0.999993021	>ASV_690
AGCTCCAATAGCGTATATTAAAGTTGTTGCAGTTAAAAAGCTCGTAGTCGGATTTCAGGTCGTCCTTGCCGGTCTGCCAATGGGTATGCACTGGTGAGCGCGGTCTTCCTGCCGGAGACTGTTCCATTCTTCATTGAGTGGTGCAGGACACGGCATTTTTACTTTGAGAAAATCAGAGTGTTCAAAGCAGGCCTTTGCCATTGCATGTGTTAGCATGGGATAATGGAATAGGACTTTGGTGCTATTTTGTTGGTTTCGAACACCGAAGTAATGATTAATAGGGATAGTCAGGGGCACTCGTATTCCGTAGAGAGAGGTGAAATTCTTAGACCCACGGAAGACGAACTACTGCGAAAGCATTTGCCAGGGATGTTTTCACTG	Eukaryota	Hacrobia	Haptophyta	Pavlovophyceae	Pavlovales	Pavlovaceae			0.97589384	>ASV_691
AGCTCCAAGAGCGTATATTAAAGTTGTTGCAGTTAAAAAGCTCGTAGTTGGATTTCTGGTCTAATGCGCCTGGCCCGCTGCCGTTAGGTATGTGAGTGCCGGTGCGCGTTTACCATCCTTCCAGAGAACACTTCTACCATTTATTTGGACGGATGTTGTCTTCTGGATCTTTTACTTTGAAAAAATTAGAGTGTTTAAAGCAGGCCTTTGCTGTGAATACATTAGCATGGAATAATAATCTAGGACTTCGGTTCTATTTTGTTGGTTTCTAGTACTGAAGTAATGATTGATAGGGATAGTTGGGGGTGCTAGTATTGGCCGGCCAGAGGTGAAATTCTTGGATTCGGTCAAGACTAACTTATGCGAAAGCATTCACCAAGGATGTCTTCTTTA	Eukaryota	Rhizaria	Cercozoa	Filosa-Thecofilosea	Cryomonadida	Cryomonadida_X	Cryomonadida_XX	Cryomonadida_XX_sp.	0.992305046	>ASV_692
AGCTCCAATAGCGTATATTAAAGTTGTTGCAGTTAAAAAGCTCGTAGTTGAATTTCGGGCTCCCGGCGTCACCGCTTCATTGCGGGGGCACGGGGGCCCTCCTCGCCTTAGGGCGTCATTTACTGTGAAAAAATTAGAGTGTTCAAAGCAGGCAATCGCTTGAATACATTAGCATGGAATAATAAGATAGGATTTCGTCTATTTTGTTGGTTGCGGACGACAATAATGATTAATAGGGATAGTTGGGGGTGTCCGTATTGAGCTGTCAGAGGTGAAATTCTTGGATTTGCTCAAGACGAACTACTGCGAAAGCATTCACCAAGGATGTTTTCATCA	Eukaryota	Stramenopiles	Opalozoa	Bicoecea	Anoecales	Caecitellaceae	Caecitellaceae_X	Caecitellaceae_X_sp.	0.974601304	>ASV_693
AGCTCCAATAGCGTATATTAAAGTTGTTGCAGTTAAAAAGCTCGTAGTTGGATCTCGGGTCCAGGCTTGCGGTCCGCCTCGCGGCGGTTACTGCTCGTCCTGGCCTACCTGCCGGTGTGTCCCTTGGTGCTCTTGATTGAGTGTCTCGGGCGGCCGGAACGTTTACTTTGAAAAAATTAGAGTGTTCAAAGCAGGCGTGTCGCCTGAATAATGGTGCATGGAATGATGGAATAGGACCTCGGTTCTATTTTGTTGGTTTTCGGAGCTCGAGGTAATGATTAAGAGGGACTGACGGGGGCATTCGTATTGCGGTGTTAGAGGTGAAATTCTTGGATCATCGCAAGACGAACTACAGCGAAAGCATTTGCCAAGCATGTTTTCATCA	Eukaryota	Opisthokonta	Metazoa	Mollusca	Bivalvia	Heteroconchia	Hiatella	Hiatella_sp.	0.743973188	>ASV_694
AGCTCCAATAGCGTATATTAAAGTTGTTGCAGTTAAAAAGCTCGTAGTCGGATTTTGGCACCAAGCCGAACTGTCTGCCAATGGTATGTACGGTTTGGCGGGTGCTTCCTTCCGGAAGCCCGCGTCTTTCTTCATTGACTGGTGCGGTGAGTCCGGATCATTTACTTTGAAAAAATTAGAGTGTTCAAAGCAGGCCTATGCTCTGAATAGGTTAGCATGGAATAATAGAATAGGACTTCGGTACTATTTTGTTGGTTTCTAGGACCGAAGTAATGATTAATAGGGACAGTTGGGGGCATTCATATTCCATTGTCAGAGGTGAAATTCTTGGATTAACGGAAGATGAACTACTGCGAAAGCATCTGCCAAGGATGTTTTCATTG	Eukaryota								1	>ASV_695
AGCTCCAATAGCGTATACTAAAGTTGTTGCAGTTAAAAAGCTCGTAGTTGGATTTCTGTTTTGAAGAATGGGTCGTGCCCAAACGGGTTCTGTACTTTTTTCTTCGGAACATCCTCGAAGTTAGCGTGTCTGCCATTCAGTTGGTGGGCTCGGGACCTTCGTCATTTACTGTGAGCAAAATAGAGTGTTCAAAGCAGGCTTAGGCCATGAATATATTAGCATGGAATAATAAGATAGGACCTTGGTCTATTTTGTTGGTTTACATTCCAAGGTAATGATTAATAGGGATAGTTGGGGGTATTCGTATTCAATTGTCAGAGGTGAAATTCTTGGATTTATGGAAGACGAACTACTGCGAAAGCATTTACCAAGGATGTTTTCATTA	Eukaryota	Stramenopiles	Ochrophyta						0.990819188	>ASV_696
AGCTCCAATAGCGTATATTAAAGTTGTTGCAGTTAAAAAGCTCGTAGTTGAACTTCTGGCTATTGCTTTAGCTGGCTTCGGTCGCTAAAGTCGTGGTCATCCGCTAGGGAACTACGTTCGAACTTCACTGTTCGGCGTAAGGAACTGGCATTTTACTTTGAAAAAATTAGAGTGTTCAAGGCAGGCTATCGCCCTGAATACACAAGCATGGAATAATGAAATAGGACTACTTCCATTTTATTGGTTATTGGAAATAGTAATGATTAACAGGGACAGTTGGGGGCATTAGTATTTAATTGTCAGAGGTGAAATTCTTGGATTTATTAAAGACTAACTTATGCGAAAGCATTTGCCAAGGATGTTTTCATTA	Eukaryota	Alveolata	Ciliophora	CONThreeP	CONThreeP_X	CONThreeP_XX	Askenasia	Askenasia_sp.	0.992885967	>ASV_697
AGCTCCAATAGCGTATATTAAAGTTGTTGCAGTTAAAAAGCTCGTAGTTGGACTTCTGGCAGGGCGCCGCGTGCCACAGTAGTGTGCACAAGGGCCCGGCCATCCTTCTGTAAACGTCGGGGAAGTTTATTCGTCCGCGGCGGGATCAGTTAATTTACCTTGAGAAAATTAGAGTGTTTCAGGCAGGCGTAGCCGGAATACATTAGCATGGAATAATGGAATAGGACTTAGTCTCTTTGTTGGTTCGAGGGACTGGAGTAATGATTAATAGGGATAGTTGGGGGCATTAGTATTTATTAGCTAGAGGTGGAATTCTCTAATTTGATAAAGACTAACTTATGCGAAAGCATTTGCCAAGGATGTTTTCATCA	Eukaryota	Alveolata	Ciliophora	Spirotrichea	Strombidiida	Strombidiidae_K	Strombidium_K	Strombidium_capitatum	0.997766499	>ASV_698
AGCTCCAATAGCGTATATTAAAGTTGTTGCGGTTAAAAAGCTCGTAGTTGGATTTCTGCTGAGGATGACCGGTCCGCTTTCTGAGTGTGTATCTGGCTCAGCCTTGGCATCTTCCTGAAGAACGTATCTGCACTTGACTGTGTGGTGCGGTATTTAGGACATTTACTTTGAGGAAATTAGAGTGTTTCAAGCAAGCGCACGCCTTGAATACATTAGCATGGAATAATAAGATAGGACCTCGGTTCTATTTTGTTGGTTTCTAGAGCTGAGGTAATGATTGATAGGGATAGTTGGGGGCATTCGTATTTAACTGTCAGAGGTGAAATTCTTGGATTTGTTAAAGACGGACTACTGCGAAAGCATTTGCCAAGGATGTTTTCATTG	Eukaryota	Alveolata	Dinoflagellata	Dinophyceae	Suessiales	Suessiales_X	Suessiales_XX	Suessiales_XX_sp.	0.981542343	>ASV_699
AGCTCCAATAGCGTATATTAAAGTTGTTGCGGTTAAAAAGCTCGTAGTTGGAGTTCTGCCAGGTGACGCTCGTCCGCCCCAGTGGTGTGTACAGGGCGTGCATCTGGCCCTTTCAAGGGGAACGTGTCTGCACTTTACTGTGTGGTGCGAGATCCTTGACTTTTACTTTGAGGAAATAAGAGTGTTCCAAGCAGGCTCTCGTCGTGCATAGCTCAGCATGGAATAATAGCATTGGACTTCGTTTCTACGCTGTTGGTTGCAAGAAGCGAGGTAATGATGAAGAGGGATAGTTGGGGGCATTCGTATTTAACTGTCAGAGGTGAAATTCTTGGATTTGTTAAAGACGGACTACTGCGAAAGCATCTGCCATGGATGTTTTCATTG	Eukaryota	Alveolata	Dinoflagellata	Syndiniales	Dino-Group-I	Dino-Group-I-Clade-1	Dino-Group-I-Clade-1_X	Dino-Group-I-Clade-1_X_sp.	0.999990087	>ASV_700
AGCTCCAATAGCGTATATTAAAGTTGTTGCGGTTAAAAAGCTCGTAGTTGGATTTCTGCCGAGGACGACCGGTCCGCCCTCCGGGTGAGCATCTGGTTCGGCCTCGACATCTTCTTGGTGAACGTAGCTGCACTTGACTGTGTGGTGCGGTACCCAGGACTTTTACTTTGAGGAAATTAGAGTGTTTCAAGCAGGCATACGCCTTGAATACATTAGCATGGAATAATAAGATAGGACCTTGGTTCTATTTTGTTGGTTTCTAGAACTGAGGTAATGATTAATAGGGATAGTTGGGGGCATTCGTATTTAACTGTCAGAGGTGAAATTCTTGGATTTGTTAAAGACGGACTACTGCGAAAGCATTTGCCAAGGATGTTTTCATTG	Eukaryota	Alveolata	Dinoflagellata	Dinophyceae	Dinophyceae_X	Dinophyceae_XX	Dinophyceae_XXX	Dinophyceae_XXX_sp.	0.998351497	>ASV_701
AGCTCCAATAGCGTATACTAAAGTTGTTGCAGTTAAAAAGCTCGTAGTTGGATTTCTGGTCGAGGCAGCCGGTCGGCACCAAGTGTGTTTGTACCAGGCGCCTCGTCCATTTTTGTAGAAGCTGTGTCTGTCATTCAGTTGTCGGGCATAGGGTCTGCATCATTTACTGTGAGCAAAATAGAGTGTTCAAAGCAGGCTTAGGCCATGAATACATTAGCATGGAATAATAAGATAAGACCTTGGTCTATTTTGTTGGTTAGCATTCCGAGGTAATGATTAATAGGGATAGTTGGGGGTATTCGTATTCAATTGTCAGAGGTGAAATTCTTGGATTTATTGAAGACGAACTACTGCGAAAGCATTTACCAAGGATGTTTTCATCA	Eukaryota	Stramenopiles	Ochrophyta	Chrysophyceae	Chrysophyceae_X	Chrysophyceae_Clade-G	Chrysophyceae_Clade-G_X	Chrysophyceae_Clade-G_X_sp.	0.999999995	>ASV_702
AGCTCCAATAGCGTATATTAAAGTTGTTGCGGTTAAAAAGCTCGTAGTTGGATTTCTGTTGAGAACGGCCGGTCTGGGCTTGGCTCATGTATCTGGTTTGATCTCGGCATCCTCTCAAAATACGTTTCTGCGCTTGATTGCGTGGAGCGGAGTTTGGGACTTTTACTTTGAGGAAATTAGAGTGTTCACGGCAGGCAATCGCCTTGAATATATTAGCATGGAATAATAATATAGGATCTTGGTTCTATTTTGTTGGTTTCTAGAGCTAAGATAATGATTAATAGGGACAATTGGGGGCATTCGTATTAACGCGTCAGAGGTGGAATTCTTGGATTGCGTTACGACGAACTACTGCGAAAGCATTTGCCAAGGATGTTTTCATTG	Eukaryota	Alveolata	Dinoflagellata	Syndiniales	Dino-Group-II	Dino-Group-II-Clade-4	Amoebophrya	Amoebophrya_ceratii	0.929707253	>ASV_703
AGCTCCAATAGCGTATATTAAAGTTGTTGCAGTTAAAAAGCTCGTAGTTGGATTTCTTGTGCATGAAGCGGGTCGGCTCAAAGAGTCTGTACTAGCTTTCATGCACAATCCTCGTAACAAGCTGTCGGTGAGTTAACTCCATTCGGCAGTGAGTTGCGTCATTTACTGTGAACAAATTAGAGTGTTTAAAGCAGGCAAATGCTGTGAATACATTAGCATGGAATAATAAGATAGGACCTAGAGTCTATTTTGTTGGTTGCGATTTTAGGTAATGATTAATAGGGATAGTTGGGGGTATTCATATTCAATTGTCAGAGGTGAAATTCTTGGATTTATGGAAGATGAACAACTGCGAAAGCATTTACCAAGGATGTTTTCATTA	Eukaryota	Stramenopiles	Sagenista	MAST-9	MAST-9A	MAST-9A_X	MAST-9A_XX	MAST-9A_XX_sp.	0.99999972	>ASV_704
AGCTCCAATAGCGTATGTTAAAGTTGTTGCGGCTAAAAAGCTCGTAGTTGGATTTCTGTTGAGGACGGCTGGTCCGCTCTATGAGCGTGCATCTAGTTTGGCCTCGGCATCCGCTCTGCATACGTTCTGCGCTTGATTGCGTGGTTCGGAGGTAGGGCCTTTTACTTTGAGGAAATTAGAGTGTTCACGGCAGGCAATCGCCTTGAATATATTAGCATGGAATAATAACATAGGATCTTGGTTCTATTTTGTTGGTTTCTAGAGCTGAGATAATGATTAATAGGGACAATTGGGGGCATTCGTATTGCGGTGTCAGAGGTGGAATTCTTGGATTACTGCACGACGAACTACTGCGAAAGCATTTGCCAAGGATGTTTTCATTG	Eukaryota	Alveolata	Dinoflagellata	Syndiniales	Dino-Group-II				0.929909801	>ASV_705
AGCTCCAATAGCGTATATTAAAGTTGTTGCAGTTAAAAAGCTCGTAGTTGGAGTTCAGAGTGAGCTCGTCCGGTCGGCCTTATGGGTCAGAACTGGTTGATTCTCTCTTGTTTGTGGATCCTGTCAGCAGTTAACTCTGTTGATGTGGAGTCCACATCGTTTACCTTGAAAAAATTAGAGTGTTCAAAGCAGGCGTTTGCTTGAATATATTAGCATGGAATAATGGAATAGGACGCTGGTTCTATTTTGTTGGTTTTGAGAACCAGAGTAATGATTAATAGGGACAGTTGGGGGCATTCATATTTCATTGTCAGAGGTGAAATTCTTGGATTTATGAAAGATGAACTTCTGCGAAAGCATTTGCCAAGGATGTTTTCATTA	Eukaryota	Hacrobia	Telonemia	Telonemia_X	Telonemia_XX	Telonemia-Group-2	Telonema-Group-2	Telonema_antarcticum	0.994670279	>ASV_706
AGCTCCAATAGCGTATATTAAAGTTGTTGCAGTTAAAAAGCTCGTAGTTGGACTTCTGACGTGGGACTGCGCCCCGTTCCTTTTGGGACGTTGGGTGCGGACTTGTGTCTTCCTCTCGTAGTTGGTTGGTGCACTTAACTGGGTGCCTTCTGAATATGGGACCTTTACTTTGAAAAAATTAGAGTGTTCAAAGCAGGCATTGGCTTGAATACATTAGCATGGAATAATAGAATAGGACTTTGGTTCTATTTTGTTGGTTTCTAGGACCGAAGTAATGATTAATAGGGACAGTTGGGGGCATTAGTATTTAATTGTCAGAGGTGAAATTCTTGGATTTATGAAAGACTAACTACTGCGAAAGCATTTGCCAAGGATGTTTTCATTA	Eukaryota	Opisthokonta	Choanoflagellida	Choanoflagellida_X	Choanoflagellida_XX	Choanoflagellida_XX_Clade-3	Choanoflagellida_XX_Clade-3_X	Choanoflagellida_XX_Clade-3_X_sp.	0.88334367	>ASV_707
AGCTCCAATAGCGTATATTAATGTTGTTGCAGTTAAAAAGCTCGTAGTTGGATTTCTGGTGGGAGTGGCCGGTCCGCCGTAAGGTGTGTACTTGGTTGTCTCCCGTCATCCTTGTGGGAACTGCTCTGGCATTAAGTTGTCGGGGTTAGGGAACACATCGTTTACTGTGAAAAAATTAGAGTGTTTAAAGCAGGCTTATGCCGTTGAATACATTAGCATGGAATAATAAGATAGGACTTTGGCGTCTATTTTGTTGGTTTGCACACCAAGGTAATGATTAATAGGGATAGTTGGGGGTATTCGTATTTAATTGTCAGAGGTGAAATTCTTGGATTTATGAAAGACGAACTTCTGCGAAAGCATTTACCAAAGATGTTTTCATCA	Eukaryota	Stramenopiles	Ochrophyta						0.872470741	>ASV_708
AGCTCCAATAGCGTATGTTAAAGTTGTTGCGGCTAAAAAGCTCGTAGTTGGATTTCTAGATGAGAGGAGTGGTCCACTCTATGAGTGTGTATCTACTTCCGCTCGTCTATCCGCTCTGCAAACGTGTCTGCGCTTGACTGCGTGGTACGGAGGTAGGGCCTTTTACTTTGAGGAAATTAGAGTGTTCACGGCAGGCAATCGCCTTGAATATATTAGCATGGAATAATAACATAGGATCTTGGTTCTATTTTGTTGGTTTCTAGGACTAAGATAATGATTAATAGGGACAATTGGGGGCATTCGTATCGCGGTGTCAGAGGTGGAATTCTTGGATTACTGCGCGACGAACTACTGCGAAAGCATTTGCCAAGGATGTTTTCATTG	Eukaryota	Alveolata	Dinoflagellata	Syndiniales	Dino-Group-II	Dino-Group-II-Clade-3	Dino-Group-II-Clade-3_X	Dino-Group-II-Clade-3_X_sp.	0.973571528	>ASV_709
AGCTCCAATAGTGTACATTAAAGTTGTTGCAGTTATAAAGCCTGTAGCTGGATTTCTGGTGTCGCTGTGCTTCCGCGTGTTTAATTACATGTCAAGTTGTGTTTGCGTCGCCATCTTTTAGCAGCACCCTCCTGGCATTAGGTTGTTGGGTTGGTAATGCAAATCGTTTACTGTGAAGAAATTAGAGTGTTCAAAGCAGGCTTATGCCGTTGAATACGTTAGCATGGAATTATGAGATAGGACCTTGATACTATTTTGTTGGTTTGCGCATCAAGGTAATGATTAATATGGTCAGTTGGGGGTATTCGTATTCCGTTGTCAGAGGTGAAATTCTTGGATTTACGGAAGACGAACGACTGCGAAAGCATTTACCAAGGATGTTTTCATTA	Eukaryota	Stramenopiles	Ochrophyta	Bacillariophyta	Bacillariophyta_X	Radial-centric-basal-Coscinodiscophyceae	Leptocylindrus	Leptocylindrus_minimus	0.999806612	>ASV_710
AGCTCCAATAGCGTATATTAAAGTTGTTGCGGTTAAAAAGCTCGTAGTTGGATTTCTGCTGAGGACGACCGGTCCGCCCTCTGGGTGAGTATCTGGCTCGGCCTTGGCATCTTCTTGGAGAACGTATCTGCACTTGACTGTGTGGTGCGGTATCCAGGACTTTTACTTTGAGGAAATTAGAGTGTTTCAAGCAGGCATACGCCTTGAATACATTAGCATGGAATAATAAGATAGGACCTCGGTTCTATTTTGTTGGTTTCTAGAGCTGAGGTAATGATTAATAGGGATAGTTGGGGGCATTCGTATTTAACTGTCAGAGGTGAAATTCTTGGATTTGTTAAAGACGGACTACTGCGAAAGCATTTGCCAAGGATGTTTTCATTG	Eukaryota	Alveolata	Dinoflagellata	Dinophyceae	Dinophyceae_X	Dinophyceae_XX	Dinophyceae_XXX	Dinophyceae_XXX_sp.	0.981091553	>ASV_711
AGCTCCAATAGCGTATATTTAAGTTGTTGCAGTTAAAAAGCTCGTAGTTGGATTTTGGTTAAGAGGGCGCGGTCGGCCGTTTGGTCTGTACTGCGTTGTCCTGACTTCCTGATGAGGACATGCTCTTGGTTAACGCTGAGACATGGAGTCATCGTGGTTACTTTGAAAAAATTAGAGTGTTCAAAGCGGGCTTACGCTTGAATATATTAGCATGGAATAACACTATAGGACTCCTGTCCTATCTCGTTGGTCTCGGGATGGGAGTAATGATTAAGAGGAACAGTTGGGGGCATTCGTATTTCATTGTCAGAGGTGAAATTCTTGGATTTATGAAAGACGAACTTCTGCGAAAGCATTTGCCAAGGATGTTTTCATTA	Eukaryota	Archaeplastida	Chlorophyta	Mamiellophyceae					0.778009987	>ASV_712
AGCTCCAATAGCGTATATTAAAGTTGTTGCAGTTAAAAAGCTCGTAGTTGGATTTCTGGGAGGGTGCCACTGTCCGTCGTCGTACGTGTTGCAGCGGCGCCCTTCCATCCTTCTGTTAACGACTTTGGGCATTCATTTGCCGGAGTCGGGCTCAGATATTTTACCTTGAGAAAATTAGAGTGTTTCAGGCAGGCTAGGCCGGAATACATTAGCATGGAATAATGGAATAGGACTACGGTCTCTTTGTTGGTTTGAGGGACTGCAGTAATGATTAATAGGGATAGTTGGGGGCATTAGTATTTAATTGTCAGAGGTGGAATTCTCGGATTTGTTAAAGACTAACTTATGCGAAAGCATTTGCCAAGGATGTTTTCATTA	Eukaryota	Alveolata	Ciliophora	Spirotrichea	Strombidiida				0.983135614	>ASV_713
AGCTCCAATAGCGTATATTAAAGTTGTTGCAGTTAGAACGCTCGTAGTCGGATTTCGGGGCGGGGCGACCGGTCTGCCGTTGGGTACGCACTGGTCGGCGCGTCCTTCCTTCCGGAGACCGTGCCTACTCTTAACTGAGCGAGTGCGGGAGACGGAACGTTTACTTTGAAAAAATCAGAGTGTTTCAAGCAGGCAGCTCGCTCTTGCATGGATTAGCATGGGATAATGAAATAGGACTTTGGTGCTATTTTGTTGGTTTCGAACACCGAAGTAATGATGAGAAGGGACAGTCAGGGGCATTTGTGTTCGACCGAGAGAGGTGAAATTCTCAGACCAGTCGAAGACAAACTACTGCGAAAGCATCTGCCAGGGATGTTTTCACTG	Eukaryota	Hacrobia	Haptophyta	Prymnesiophyceae	Prymnesiales	Chrysochromulinaceae	Chrysochromulina	Chrysochromulina_leadbeateri	0.968409319	>ASV_714
AGCTCCAATAGCGTATATTAAAGTTGTTGCAGTTAAAAAGCTCGTAGTCGGATTTTGGCATCATGCCGAACTGTCAGCCGATTGGTTTGTACGGTTTGGCGGGTGCTCTCCTTCCGGAGGCTCGTTTCCTCTTTCATTAGAGGGTTCGATGGTTCCGGGTCTTTTACTTTGAAAAAATTAGAGTGTTCAAAGCAGGCCTATGCTCTGAATAGGTTAGCATGGAATAATAAAATAGGACTTTGGTTCTATTTTGTTGGTTTCTAGGACCGAAGTAATGATTAATAGGGACAGTTGGGGGCATTCATATTCCAATGTCAGAGGTGAAATTCTTGGATTATCGGAAGATGAACTTCTGCGAAAGCATCTGCCAAGGATGTTTTCATTA	Eukaryota	Hacrobia	Picozoa	Picozoa_X	Picozoa_XX	Picozoa_XXX	Picomonas	Picomonas_judraskeda	0.890552826	>ASV_715
AGCTCCAATAGCGTATATTAAAGTTGTTGCGGTTAAAAAGCTCGTAGTTGGATTTCTGTTGAGGACGACCGGTCCGCCCTCTGGGTGAGCATCTGGCTCGGCCTTGGCATCTTCTTGGTGAACGTAGCTGCACTTGACTGTGTGGTACGGTAACCAGGACTTTTACTTTGAGGAAATTAGAGTGTTTCAAGCAGGCATACGCCTTGAATACATTAGCATGGAATAATAAGATAGGACCTCGGTTCTATTTTGTTGGTTTCTAGAGCTGAGGTAATGATTAATAGGGATAGTTGGGGGCATTCGTATTTAACTGTCAGAGGTGAAATTCTTGGATTTGTTAAAGACGGACTACTGCGAAAGCATTTGCCAAGGATGTTTTCATTG	Eukaryota	Alveolata	Dinoflagellata	Dinophyceae	Dinophyceae_X	Dinophyceae_XX	Dinophyceae_XXX	Dinophyceae_XXX_sp.	0.990117875	>ASV_716
AGCTCCAATAGCGTATATTAAAGTTGTTGCGGTTAAAAAGCTCGTAGTTGGATTTCTGCTGAGGACGACCGGTCCGCCCTCTGGGTGAGTATCTGGCTCGGCCTTGGCATCTTCTTGGAGAACGCAACTGCACTTGACTGTGTGGTGTGGTATCCAGGACTTTTACTTTGAGGAAATTAGAGTGTTTCAAGCAGGCGCACGCCTTGAATACATTAGCATGGAATAATAAGATAGGACCTTGGTTCTATTTTGTTGGTTTCTAGAGCTGAGGTAATGATTAATAGGGATAGTTGGGGGCATTCGTATTTAACTGTCAGAGGTGAAATTCTTGGATTTGTTAAAGACGGACTACTGCGAAAGCATTTGCCAAGGATGTTTTCATTA	Eukaryota	Alveolata	Dinoflagellata	Dinophyceae	Dinophyceae_X	Dinophyceae_XX	Dinophyceae_XXX	Dinophyceae_XXX_sp.	0.940513267	>ASV_717
AGCTCCAATAGCGTATATTAAAGTTGTTGCAGTTAAAAAGCTCGTAGTTGGATTTCTGGCGTCGCCGCCCGGTTGGCCTCGAAAGGGGTATGTACTGGGGCGCGCGTTGCCATCCTCGGGGGAAGGTCGTCTGGCATTAAGTTGTCGGACGGTCGACGCTCGTCGTTTACTGTGAACAAATTAGAGTGTTCAAAGCAGGCTTAGGCCGTTGAATACATTAGCATGGAATAATGAGATAGGACTTTGGTGGTCTATTTTGTTGGTTTGCACGCCGAAGTAATGATTAATAGGGGCGGTTGGGGGTATTCGTATTCAATTGTCAGAGGTGAAATTCTTGGATTTATGGAAGACGAACTACTGCGAAAGCATTTACCAAGGATGTTTTCATTG	Eukaryota	Stramenopiles	Ochrophyta	Dictyochophyceae	Dictyochophyceae_X	Florenciellales	Pseudochattonella	Pseudochattonella_sp.	0.772486463	>ASV_718
AGCTCCAATAGCGTATATTTAAGTTGTTGCAGTTAAAAAGCTCGTAGTTGGATTTCGGGTGAAGATGACCGGTCTGCCGTTGCGGTACGCACTGGACGTTTTCATCTTGTTGTCGGGGACGCGCTTCTGGGCTTTATTGTTCGGGACGCGGAGTCGGCGCTGTTACTTTGAAAAAATTAGAGTGTTCAAAGCAGGCAATCGCTCTGAATACATTAGCATGGAATAACGCTATAGGACTCTGGTCCTATTGTGTTGGTCTTCGGGACCGGAGTAATGATTAAGAGGGACAGTTGGGGGCATTCGTATTTCATTGTCAGAGGTGAAATTCTTGGATTTATGAAAGACGAACTTCTGCGAAAGCATTTGCCAAGGATGTTTTCATCA	Eukaryota	Archaeplastida	Chlorophyta	Pyramimonadales	Pyramimonadales_X	Pyramimonadales_XX	Pyramimonadales_XXX	Pyramimonadales_XXX_sp.	0.999197019	>ASV_719
AGCTCCAATAGCGTATATTAAAGTTGTTGCGGTTAAAAAGCTCGTAGTTGGATCTCGGCAGGCAGGGGGTGGTTCGCTCCTTAGCGCTACTGCCCCATTTGCCTGTGTGATTGGCAGAGGTTTCGGGGTGCCCTTTATTGAGTGACCCGGAGCGCTGTCAGGTTTACTTTGAAAAAATTAGAGTGCTCAAAGCAGGCTTTTCACGCTTGAATATTCGTGCATGGAATAATAGAATAGGAACTCGTTTCTATTTTGTTGGTTTTCGGAAATCGAGTTAATGATTAATAGGGACAATTGGGGGCATTAGTATTCAGACGACAGAGGTGAAATTCTTGGACCGTCTGAAGACTAACTACTGCGAAAGCATTTGCCAAGAGTGTTTTCATTA	Eukaryota	Opisthokonta	Metazoa	Arthropoda	Crustacea	Maxillopoda	Oithona		0.90188423	>ASV_720
AGCTCCAATAGCGTATATTATAGTTGTTGCAGTTAAAAAGCTCGTAGTTGGACTTCTGATGTTGGGATTCGGTCCACCGCAAGGTGAGCACTGATGTCCTGATGTCTTCCTCTCGTAGTTGTTTGGCGCACTTGATTGGGTGCCGAATGAATATGGGACCTTTACTTTGAAAAAATTAGAGTGTTCAAAGCAGGCGATCGCTTGAATACATTAGCATGGAATAATAGAATAGGACTTTGGTTCTATTTTGTTGGTTTCTAGGACCGAAGTAATGATTAATAGGGACAGTTGGGGGCATTAGTATTTAATTGTCAGAGGTGAAATTCTTGGATTTATGAAAGACTAACTACTGCGAAAGCATTTGCCAAGGATGTTTTCATTA	Eukaryota	Opisthokonta	Fungi	Chytridiomycota	Chytridiomycotina	Chytridiomycetes			0.796815978	>ASV_721
AGCTCCAATAGCGTATATTAATGTTGTTGCAGTTAAAAAGCTCGTAGTTGGATTTCTGATGGGATCGACCCGGTCGGCTCCGAAAGGGGTCGCACTGGTGGTCTGTCCGGTCATCCTCGAGGGGAGGCTTTCTGGCATTCATTTGTTGGGGAGTCGACGCTCGTCGTTTACTGTGAACAAATTAGAGTGTTCAAAGCAGGCTTAGGCCGTTGAATACATTAGCATGGAATAATAAGATAGGACTTTGGTGGTTTATTTTGTTGGTTTGCACGCCGAAGTAATGATTAATAGGAGCAGTTGGGGATGTCCGTATTCGATTGTCAGAGGTGAAATTCTTGGATTTATTGAAGACGAACTACTGCGAAAGCATTCATCAAGGATGTTTTCATCA	Eukaryota	Stramenopiles	Ochrophyta	Dictyochophyceae	Dictyochophyceae_X	Dictyochales	Dictyocha		0.999997746	>ASV_722
AGCTCCAATAGCGTATATTAAAGTTGTTGCGGTTAAAAAGCTCGTAGTTGGATTTCTGTTGAGGTCGGCCGGTCCCTACTTCGTAGGCGTATCTGGTTCAGCCTTGGCATCCTCCTAGGGAACGGTACTGCTCTTAACTGAGTGGTCCGGTATCTAGGACTTTTACTTTGAGGAAATTAGAGTGTTTACGGCAGGCAATCGCCTTGAATATGTTAGCATGGAATAATAATATAGGACCTTGGTTCTATTTTGTTGGTTTCTAGGACTAAGGTAATGATTAATAGGGATATTTGGGGGCATTCGTATTAACCGGTCAGAGGTGGAATTCTTGGATTCGGTTACGACGAACTACTGCGAAAGCATTTGCCAAGGATGTTTTCATTA	Eukaryota	Alveolata	Dinoflagellata	Syndiniales	Dino-Group-II	Dino-Group-II-Clade-14	Dino-Group-II-Clade-14_X	Dino-Group-II-Clade-14_X_sp.	0.999999388	>ASV_723
AGCTCCAATAGCGTATATTAAAGTTGTTGCAGTTAAAAAGCTCGTAGTTGGATTTCTGGTGGGAGGCACCGGTCCGGTCCGCAAGGACTGCGCACTGTTTGTGGTCTCCGGCCATCCTTGTGGAGGGCGCGCCTGGCATTAGGTTGTCGGGCGTGAGCTCCGCATCGTTTACTGTGAAAAAATTAGAGTGTTTAAAGCAGGCTTACGCCGTTGAATACATTAGCATGGAATAATAAGATAGGACTTTGGTGGTCTATTTTGTTGGTTTGCACGCCAAGGTAATGATTAATAGGGATAGTTGGGGGTATTTATATTTAATTGTCAGAGGTGAAATTCTTGGATTTATGAAAGATAAACTACTGCGAAAGCATTTACCAAGGATGTTTTCATTA	Eukaryota	Stramenopiles							0.980304379	>ASV_724
AGCTCCAATAGCGTATATTAAAGTTGTTGCGGTTAAAAAGCTCGTAGTTGGATTTCTGTTGAGGACGGCCGGTCCGCACTATGTGCGTGTATCTGGTTCGGCCTTGGCATCCTCTTGAGGAACGTATCTGCGCTTGATTGCGTGGAGCGGTATTCAAGACTTTTACTTTGAGGAAATTAGAGTGTTCACGGCAGGCAAGCGCCTTGAATACGTTAGCATGGAATGATAATATAGGATCTTGGTTCTATTTTGTTGGTTTCTAGAGCTAAGGTAATGATTAATAGGGATAATTGGGGGCATTTGTATTAACGCGTCAGAGGTGGAATTCTTGGATTGCGTTACGACAAACTACTGCGAAAGCATTTGCCAAGGATGTTTTCATTA	Eukaryota	Alveolata	Dinoflagellata	Syndiniales	Dino-Group-II	Dino-Group-II-Clade-10-and-11	Dino-Group-II-Clade-10-and-11_X	Dino-Group-II-Clade-10-and-11_X_sp.	0.999729008	>ASV_725
AGCTCCAATAGCGTATATTAAAGTTGTTGCGGTTAAAAAGCTCGTAGTTGGATTTCTGCCGAGGACGACTGGTCCGCCCTCTGGGTGAGTATCTGGCTCGGCCTGGGCATCTTCTTGGAGAACGTATCTGCACTTGACTGTGTGGTGCGGTATCCAAGACTTTTACTTTGAGGAAATTAGAGTGTTTCAAGCAGGCATACGCCTTGAATACATTAGCATGGAATAATAAGATAGGACCTCGGTTCTATTTTGTTGGTTTCTAGAGCAGAGGTAATGATTAATAGGGATAGTTGGGGGCATTCGTATTTAACTGTCAGAGGTGAAATTCTTGGATTTGTTAAAGACGGACTACTGCGAAAGCATTTGCCAAGGATGTTTTCATTG	Eukaryota	Alveolata	Dinoflagellata	Dinophyceae	Dinophyceae_X	Dinophyceae_XX	Dinophyceae_XXX	Dinophyceae_XXX_sp.	0.992907627	>ASV_726
AGCTCCAATAGCGTATATTAAAGTTGTTGCAGTTAAAAAGCTCGTAGTTGGATTTCTGGCGGTGTGACTCCGGCCGGCATGACGTCGGGTCCAGAGCGCGCCACCATCCTTCTGTCAACCTTCGCGGGATTCGCTTCCCGCGATGTGGGCTCAGATATTTTACCTTGAGAAAATTAGAGTGTTTCAGGCAGGCTTTCGCCGGAATACATTAGCATGGAATAATAGAAAAGGACTTCAACCTCTTCTGTTGGTCTGAGGGGCTGTAGTAATGATTAATAGGGATAGTTGGGGGCATTAGTACTTGACTGTCAGAGGTGAAATTCTCCGATTTGTTAAAGACTAACTTATGCGAAAGCATTTGCCAAGGATGTTTTCATTA	Eukaryota	Alveolata	Ciliophora	Spirotrichea	Choreotrichida	Leegaardiellidae_B	Leegaardiella	Leegaardiella_sp.	0.999997114	>ASV_727
AGCTCCAATAGCGTATATTAAAGTTGTTGCGGTTAAAAAGCTCGTAGTTGGATTTCTGTTGAGGACGACCGTTCCGCCCTCTGGGTGAGTATCTGGCTCGGCCTTGGCATCTTCTTGGAGAACGTTGCTGCACTTGATTGTGTGGTGCGGTATCCAGGACTTTTACTTTGAGGAAATTAGAGTGTTTCAAGCAGGCGCACGCCTTGAATACATTAGCATGGAATAATAAGATAGGACCTTGGTTCTATTTTGTTGGTTTCTAGAGCTGAGGTAATGATTAATAGGGATAGTTGGGGGCATTCGTATTTAACTGTCAGAGGTGAAATTCTTGGATTTGTTAAAGACGGACTACTGCGAAAGCATTTGCCAAGGATGTTTTCATTG	Eukaryota	Alveolata	Dinoflagellata	Dinophyceae	Dinophyceae_X	Dinophyceae_XX	Dinophyceae_XXX	Dinophyceae_XXX_sp.	0.710197735	>ASV_728
AGCTCCAATAGCGTATATTAAAGTTGTTGCGGTTAAAAAGCTCGTAGTTGGATTTCTGTTTGGGACGACCGGTCCGCCCTCAGGGCGAGTATCTGGCTCGGCCCGGGCATCCGCTTGTGGAACGTTTCTGCAATTGAGTTTGTGGCGCGGAACACAAGCCCTTCACTTTGAGGAAATTAGAGTGTTTCAAGCAGGCTTTTGCCTTGAATACGCTAGCATGGAATGATAAGATAGGACCTCGTCCCTACCTTGTTGGTTCGTAGAGATGAGGTAATGATTAATAGGGATAGTCGGGGGCATTCGTACTTAACTGTCAGAGGTGAAATTCTTGGATTTGTTAAAGACGGACTACTGCGAAAGCATTTGCCAAGGATGTTTTCATTG	Eukaryota	Alveolata	Dinoflagellata	Dinophyceae					0.999995987	>ASV_729
AGCTCCAATAGCGTATATTAAAGTTGTTGCAGTTAAAAAGCTCGTAGTTGGATTTCTGGCGGGGACCCAAGTACCCCTGGTGGGTGTGCTCGGGCCCGGCCATCCTTCTGTAAACTTTCGCGCGTCCTTCACCGGTCGGCAAAGGGATCAGATAATTTACCTTGAGAAAATTAGAGTGTTTCAGGCAGGCTTAGCCGGAATACATTAGCATGGAATAATGGAATAGGACTGAGGTCTCGTTGTTGGTTACGCGGACTACAGTAATGATTAATAGGGACAGTTGGGGGCATTAGTATTTAATAGCTAGAGGTGGAATTCTCTAATTTGTTAAAGACTAACTTATGCGAAAGCATTTGCCAAGGATGTTTTCATCA	Eukaryota	Alveolata	Ciliophora	Spirotrichea	Strombidiida				0.999999941	>ASV_730
AGCTCCAATAGCGTATATTAAAGTTGTTGCGGTTAAAAAGCTCGTAGTTGGATTTCTGTTGAGAGCGGCCGGTCCACCTTTTGGGTGAGTATCTGGATTGGTCTCGGCATCCTCACAACGAATGTTTCTGCGCTTGATTGCGTGGTATAGGCGTTGTGACTTTTACTTTGAGGAAATTAGAGTGTTCACGGCAGGCATACGCCTTGAATATATTAGCATGGAATAATACTATAGGATTTTGGTTCTATTTTGTTGGTTTCTAGAGCTGAAATAATGATTAATAGGGACAATTGGGGGCATTCGTATTGACGAGTCAGAGGTGAAATTCTTGGATTTCGTCACGACGAACTACTGCGAAAGCATTTGCCAAGGATGTTTTCATTG	Eukaryota	Alveolata	Dinoflagellata						0.989311639	>ASV_731
AGCTCCAATAGCGTATATTAAAGTTGTTGCGGTTAAAAAGCTCGTAGTTGGAGTTCTGCCAGGTGACGCTCGTCCGCCCAAGTGGTGTGTACAGGGCGTGCATCTGGCCCTTTCAAGGGGAACGTGTCTGCTCTTTATTGAGTGGTGCGAGATCCTTGACTTTTACTTTGAGGAAATCAGAGTGTTCCAAGCAGGCTCTCGTCGTGTATAGCTCAGCATGGAATAATAGCATTGGACTTCGTTTCTAAGCTGTTGGTTGCAAGAAGCGAGGTAATGATGAAGAGGGATAGTTGGGGGCATTCGTATTTAACTGTCAGAGGTGAAATTCTTGGATTTGTTAAAGACGGACTACTGCGAAAGCATTTGCCAAGGATGTTTTCATTG	Eukaryota	Alveolata	Dinoflagellata	Syndiniales	Dino-Group-I	Dino-Group-I-Clade-1	Dino-Group-I-Clade-1_X	Dino-Group-I-Clade-1_X_sp.	0.993929974	>ASV_732
AGCTCCAATAGCGTATATTAAAGTTGTTGCAGTTAAAAAGCTCGTAGTTGGATTTCTGGCAGGAGTGACCGGCCGCACACACTGTGTGCGAGTTGCGTCATTCTGGCCATCCTTGGTGAGATCCTGTTTGGCATTAAGTTGTCGGGCAGGGGATAACCATCGTTTACTGTGAAAAAATTAGAGTGTTTAAAGCAGGCTTATGCCGTTGAATATATTAGCATGGAATAATAAGATAGGACTTTGAGTCTATTTTGTTGGTTTGCGAGTCAAAGTAATGATTAATAGGGACAGTTGGGGGTATTCGTATTTCATTGTCAGAGGTGAAATTCTTGGATTTCTGAAAGACGAACTACTGCGAAAGCATTTACCAAGGATGTTTTCATCA	Eukaryota	Stramenopiles	Ochrophyta	Bacillariophyta	Bacillariophyta_X	Polar-centric-Mediophyceae	Skeletonema		0.94309104	>ASV_733
AGCTCCAAGAGCGTATATTAAAGTTGTTGCAGTTAAAAAGCTCGTAGTTGGATTTCTGGTACAACGCGCCTGGCCCGCTTTTGTGAGTGCCGGTGCGCGTTTGCCATCCTTCTAGAAAACGTCTCTACTCGGGCAACTGGGCCGGATTCGCGATCTAGATCTTTTACTTTGAAAAAATTAGAGTGTTTAAAGCAGGCTATTGCCTTGAATACATTAGCATGGAATAATAATCTAGGACTTCGGTTCTATTTTGTTGGTTCTTAGTACTGAAGTAATGATTGATAGGGATAGTTGGGGGTGCTAGTATTGGCCGGCCAGAGGTGAAATTCTTGGATTCGGTCAAGACTAACTTATGCGAAAGCATTCACCAAGGATGTCTTCTTTA	Eukaryota	Rhizaria	Cercozoa	Filosa-Thecofilosea	Cryomonadida	Protaspa-lineage	Protaspa	Protaspa_grandis	0.967493616	>ASV_734
AGCTCCAATAGCGTATATTAAAGTTGTTGCGGTTAAAACGCTCGTAGTTGGAGTTCTGTTAACACCTGCCGGTCTACCCCTTGTGGTGTGTACATGGCTGGTTTTGACATCATTCTGGAGAACTTGTACGCACTTTACTGTGTGAGCTTGGGACCCAGAGCTTTTACTTTGAAGAAATGAGAGTGTTTCAAGCAGGCGCCTGCCCTGAATACGTTAGCATGGAATAATAGCATCGGATCTCTTCCCAAAGCTGTTGGTTCATTGGGATGAGGTAATGATAGACAGGGATAGTTGGGGGCATTCGTATTTAACTGTCAGAGGTGAAATTCTTGGATTAGTTAAAGACGAACTACTGCGAAAGCATTTGCCAAGGATGTTTTCATTG	Eukaryota	Alveolata	Dinoflagellata	Syndiniales	Dino-Group-I	Dino-Group-I-Clade-7	Dino-Group-I-Clade-7_X	Dino-Group-I-Clade-7_X_sp.	0.998575354	>ASV_735
AGCTCCAATAACGTATATTAAAGTTGTTGCGGTTAAAAAGCTCGTAGTTGGATTTCTGTTGAAAGTGATCGGTCCCCTCTCTGAGGGCGTATCTGACTCGCTTTTGGCATCCTCTTGTGGCACATTTCTGTCCTTCACTGGATGGAGTGGGACGCAAGACTTTTACTTTGAGGAAATTCGAGTGTTTACGGCAGGCAATCGCCCTGAAGATATTAGCATGGAATAATAATATAGGACCTTGGTTCTATTTTGTTGGTTTCTAGAGCTGAGGTAATGATTAATAGGGATATTTGGGGGCATTCGTACTAACCGGTCAGAGGTGGAATTCTTGGATTCGGTTATGACGAACGACTGCGAAAGCATTTGTCAAGAATGTTTTCATTG	Eukaryota	Alveolata	Dinoflagellata	Syndiniales	Dino-Group-II	Dino-Group-II-Clade-14	Dino-Group-II-Clade-14_X	Dino-Group-II-Clade-14_X_sp.	1	>ASV_736
AGCTCCAATAGCGTATATTAAAGTTGTTGCAGTTAAAAAGCTCGTAGTTGGATTTCTGGCCGAGTGTCCCCAAGCAGACAGACGTCTTGTCTTGGGCGCTCTGCCATCCTTCTGTTAACCTTCGCCTCGTTCGTTCGTGGCGCTGGGGCTCAGATATTTTACCTTGAGAAAATTAGAGTGTTTCAGGCAGGCTTTCGCCGGAATACATTAGCATGGAATAATGGAAAAGGACTTCAACCTCTTCTGTTGGTCTGAGAGGCTGTAGTAATGATTAATAGGGATAGTTGGGGGCATTAGTACTTAACTGTCAGAGGTGAAATTCTCCGATTTGTTAAAGACTAACTTATGCGAAAGCATTTGCCAAGGATGTTTTCATTA	Eukaryota	Alveolata	Ciliophora	Spirotrichea	Choreotrichida	Leegaardiellidae_B	Leegaardiella	Leegaardiella_sp.	0.999999528	>ASV_737
AGCTCCAATAGTGTATATTAAAGTTGTTGCGGTTAAAAAGCTCGTAGTTGGATTTTGGAGTCGGCACCGTCGGTCCGGTGTAAACCGCGAACTGACAGTGAGGCTCTTCTGTCCGGCGCGCCGTGGTGATCACTTCAATGGGATGCCACGGGGCTCTGGGACCTTTACTTTGAACAAATTAGAGTGTTTAAAGCAGGCGGACTCGCCTTGAATACATTAGCATGGAATAAACACATAGGACTTCGGTTTCATTTGTTGGTTCACGGAGCCGAAGTAATGATTAATAGGGACAGTTGGGGGCATTCGTATTTAGTAGCTAGAGGTGAAATTCTTAGATTTGCGAAAGACGAACTACTGCGAAAGCATTTGCCAAGGATGTTTTCATTA	Eukaryota	Apusozoa	Apusomonadidae	Apusomonadidae_Group-1	Apusomonadidae_Group-1_X	Apusomonadidae_Group-1_XX	Amastigomonas	Amastigomonas_sp.	0.999958588	>ASV_738
AGCTCCAATAGCGTATACTAATGTTGTTGCAGTTAAAAAGCTCGTAGTCGGATTTCAGTAGGCTCAGTTAAGTCTCTTCTATTGAGTTCTTTATGGGCCTGCTTCTTTGACAGAAACTTCTATGTTATTCATTTAGCGTGGGTAGCGACTGTCTCTTTTACTTTGAGAAAATTAGAGTGTTCAAAGCAGGTATTCGCCTGAATATTACTCTTGGAATAATGCTATAAGACTTTGGTTCTAATGTATTGGTGATTGGGACCAGAGTAATGATTGATAGGGACGGTTGGGGTCTTACGTACTGCAAAGCGAGAGGTGAAATTCTTGGACCTTTGTATGACGAACAACTGCGAAAGCATTGGACTAGGACGTTCCCGTTG	Eukaryota	Rhizaria	Radiolaria	Acantharea	Arthracanthida-Symphyacanthida	Arthracanthida-Symphyacanthida_X			0.999832273	>ASV_739
AGCTCCAATAGCGTATATTAAAGTTGTTGCGGTTAAAAAGCTCGTAGTTGGATTTCTGCTGAGGACGACCGGTCCGCCCTCTGGGTGAGTATCTGGCTCGGCCTTGGCATCTTCTTGGAGAACGCAACTGCACTTGACTGTGTGGTGCGGTATCCAGGACTTTTACTTTGAGGAAATTAGAGTGTTTCAAGCAGGCGCACGCCTTGAATACATTAGCATGGAATAATAAGATAGGACCTTGGTTCTATTTTGTTGGTTTCTAGAGCTGAGGTAATGATTAATAGGGATAGTTGGGGGCATTCGTATTTAACTGTCAGAGGTGAAATTCTTGGATTTGTTAAAGACGGACTACTGCGAAAGCATTTGCCAAGGATGTTTTCATTG	Eukaryota	Alveolata	Dinoflagellata	Dinophyceae	Dinophyceae_X	Dinophyceae_XX	Dinophyceae_XXX	Dinophyceae_XXX_sp.	0.91760598	>ASV_740
AGCTCCAATAGCGTATATTAAAGTTGTTGCAGTTAAAAAGCTCGTAGTTGGATTTCTGGCAGGAGCGACCGGTCACACACTCTGTGTGTGAACTTGCGTTGTCTCTGGCCATCCTTGGGAAGATCCTGTTTGGCATTAAGTTGTCGGGCAGGGGATACCCATCGTTTACTGTGAAAAAATTAGAGTGTTTAAAGCAGGCTTATGCCGTTGAATATATTAGCATGGAATAATAAGATAGGACTTCGGAACTATTTTGTTGGTTTGCGTTACGAAGTAATGATTAATAGGGACAGTTGGGGGTATTCGTATTTCGTTGTCAGAGGTGAAATTCTTGGATTTCCGAAAGACGAACTACTGCGAAAGCATTTACCAAGGATGTTTTCATTA	Eukaryota	Stramenopiles	Ochrophyta	Bacillariophyta	Bacillariophyta_X	Polar-centric-Mediophyceae			0.999996415	>ASV_741
AGCTCCAATAGCGTATATTTAAGTTGTTGCAGTTAAAAAGCTCGTAGTTGGATTTCGGGTGAAGATGACCGGTCTGCCGATGCGGTACGCACTGGACGTTTTCATCTTGTTGTCGGGGACGCGCTTCTGGGCTTTATTGTTCGGGACGCGGAGTCGGCGCTGTTACTTTGAAAAAATTAGAGTGTTCAAAGCAGGCAATCGCTCTGAATACATTAGCATGGAATAACGCTATAGGACTCTGGTCCTATTGTGTTGGTCTTCGGGACCGGAGTAATGATTAAGAGGGACAGTTGGGGGCATTCGTATTTCATTGTCAGAGGTGAAATTCTTGGATTTATGAAAGACGAACTTCTGCGAAAGCATTTGCCAAGGATGTTTTCATTA	Eukaryota	Archaeplastida	Chlorophyta	Pyramimonadales	Pyramimonadales_X	Pyramimonadales_XX	Pyramimonadales_XXX	Pyramimonadales_XXX_sp.	0.99887269	>ASV_742
AGCTCCAATAGCGTATATTAAAGTTGTTGCGGTTAAAAAGCTCGTAGTTGGATTTCTGTTGAGGTCGGGCGGTGTGCACCTCGTGCATTATTTGCTTCGGTCTCGGCATCCTCTTGGGGAACGTTTCAGGACTTTATTGGACTGGGCGAGATTCAAGACTTTTACTTTGAGGAAATTAGAGTGTTCACGGCAGGCAAGTGCTTTGAATACATTAGCATGGAATAATAATATAGGACCTTCGTTCTATTTTGTTGGTTTCTAGAACTTAGGTAATGATTAATAGGGACAATTGGGGGCATTCGTATTAACGCGTCAGAGGTGGAATTCTTGGATTGCGTTACGACGAACTACTGCGAAAGCATTTGCCAAAGATGTTTTCATTG	Eukaryota	Alveolata	Dinoflagellata	Syndiniales	Dino-Group-II	Dino-Group-II-Clade-6	Dino-Group-II-Clade-6_X	Dino-Group-II-Clade-6_X_sp.	0.999856481	>ASV_743
AGCTCCAATAGCGTATATTAAAGTTGTTGCAGTTAAAAAGCTCGTAGTTGGATTTCTGGGAGAGTGGCGATGTCCGCTTAACGTGTGTGCAGCGACGCTCTTCCATCCTTCTGTTAGCGTCTCTTGGCATTCATTTGCTGGTGGCGGGCTCAGATATTTTACCTTGAGAAAATTAGAGTGTTTCAGGCAGGCTAGGCCGGAATACATTAGCATGGAATAATGGAATAGGACTACGGTCTCTTTGTTGGTTTGAGGGACTGCAGTAATGATTAATAGGGATAGTTGGGGGCATTAGTATTTAATTGTCAGAGGTGGAATTCTCAGATTTGTTAAAGACTAACTTATGCGAAAGCATTTGCCAAGGATGTTTTCATCA	Eukaryota	Alveolata	Ciliophora	Spirotrichea	Strombidiida	Strombidiidae_Q	Strombidiidae_Q_X	Strombidiidae_Q_X_sp.	0.965080448	>ASV_744
AGCTCCAATAGCGTATGTTAAAGTTGTTGCGGTAAAAAAGCTCGTAGTTGGATTTCTGTCGAGGACGACCGGTCCATACAATGTATGTGCATCTGGCTCGGCTTCGGCATCCTCTCGAAAAACGTTTCTGTGCTTGATTGCATGGAGCGGAGTTCGGGACTTTTACTTTGAGGAAATTAGAGTGTTCACGGCAGGCTATCGCCAGAATACATTAGCATGGAATAATACTATAGGATTTCGGTTCTATTTTGTTGGTTTCTAGAATTGAAATAATGATTAATAGGGACAATTGGGGGCATTCGTATCATGGCGTCAGAGGTGGAATTCTTGGATTGCCGTGCGACGAACTACTGCGAAAGCATTTGCCAAGGATGTTTTCATTG	Eukaryota	Alveolata	Dinoflagellata	Syndiniales	Dino-Group-II	Dino-Group-II-Clade-1	Dino-Group-II-Clade-1_X	Dino-Group-II-Clade-1_X_sp.	0.999993344	>ASV_745
AGCTCCAATAGCGTATATTAAAGTTGTTGCAGTTAGAACGCTCGTAGTCGGATTTCGGGGCGGGTCGACCGGTCTGCCGATGGGTATGCACTGGTCGACGCGTCCTTCCTTCCGGAGACCGTGCCTACTCTTAACTGAGCGGGGGCGGGAGACGGAACGTTTACTTTGAAAAAATCAGAGTGTTTCAAGCAGGCAGCTCGCTCTTGCATGGATTAGCATGGGATAATGAAATAGGACTTTGGTGCTATTTTGTTGGTTTCGAACACCGAAGTAATGATGAGAAGGGACAGTCAGGGGCACTCGTATTCCGCCGAGAGAGGTGAAATTCTCAGACCAGCGGAAGACGAACCACTGCGAAAGCATTTGCCAGGGATGTTTTCACTG	Eukaryota	Hacrobia	Haptophyta	Prymnesiophyceae	Prymnesiales	Chrysochromulinaceae	Chrysochromulina		0.949721406	>ASV_746
AGCTCCAATAGCGTATATTAAAGTTGTTGCAGTTAAAACGCTCGTAGTCGGATTTCGGGGCGGGCCGACCGGTCTGCCGATGGGTATGCACTGGCCGGCGCGTCCTTCCTTCCGGAGACCGTGCCTACTCTTAACTGAGCGGGTTCGGGAGACGGATCGTTTACTTTGAAAAAATCAGAGTGTTTCAAGCAGGCAGCTCGCTCTTGCATGGATTAGCATGGGATAATGAAATAGGACTTTGGTGCTATTTTGTTGGTTTCGAACACCGAAGTAATGATTAACAGGGACAGTCAGGGGCACTCGTATTCCGTCGAGAGAGGTGAAATTCTCAGACCAACGGAAGACGAACCACTGCGAAAGCATTTGCCAGGGATGTTTTCACTG	Eukaryota	Hacrobia	Haptophyta	Prymnesiophyceae					0.999999444	>ASV_747
AGCTTCAATAGCGTATATTAAAGTTGTTGCGGTTAAAACGTTCGTAGTTGAACTTGTGCTCCATACGGGTAGTACACCTATAAAATTGGGTCTGTACATTACTCTATTGTATGTGAGCGTATTACCGGTGGAGTTCTTATATAATTTGGTACTTGTATCATTTTATATTCCTCCTATTCAAACCTGCTTCAGTGCTCTTCACCGAGTGCTGTTGTGGGCCGGTACAATTACTTTGAACAAATTAGAGTGCTTAAAGCAGGCTTCAAATGCCTGAATATTTGTGCATGGAATAATGGAATAAGACCTCTGTTCTACTTTCATTGGTTTTTAGATCAAGAGGTAATGATTAATAGAAGCAGTATTGGGGGCATTAGTATTACGACGCGAGAGGTGAAATTC…	Eukaryota	Opisthokonta	Metazoa	Arthropoda	Hexapoda	Insecta	Pseudacteon		0.772256648	>ASV_748
AGCTCCAATAGCGTATATTAAAGTTGTTGCGGTTAAAAAGCTCGTAGTTGGATTTCTGCTGAGAACGGCCGGTCCACTCTTTGGGTGTGCATCTGGTTCGGTCTTGGCATCCTCTCGAAAACGGCTGCGCTTCATTGCGTGGTCGGTGTTCGAGACTTTTACTTTGAGGAAATTAGAGTGTTCACGGCAGGCCTTCGCCTTGAATATATTAGCATGGAATAATAATATAGGATCTTGGTTCTATTTTGTTGGTTTCTAGAGCTAGGATAATGATTAATAGGGACAATTGGGGGCATTCGTATTAACGCGTCAGAGGTGGAATTCTTGGATTGCGTTACGACGAACTACTGCGAAAGCATTTGCCAAGGATGTTTTCATTG	Eukaryota	Alveolata	Dinoflagellata	Syndiniales	Dino-Group-II	Dino-Group-II_X	Dino-Group-II_XX	Dino-Group-II_XX_sp.	0.847007165	>ASV_749
AGCTCCAATAGCGTATATTAAAGTTGTTGCGGTTAAAAAGCTCGTAGTTGGATTTCTGTCGGTGAGTTGCAGTCCGGCCACTGTGCTTGGTACTTGTAACGCCACCGGCATCTTCCTGGGGACTGTGTCTGCTCTTCGTTGAGTGGCTCATAATCCAGGACTTTTACTTTGAAGAAATAGGAGTGTTTCAAGCAGGCATGCGCCGTGAACACGTTAGCATGGAATAATAGCATCGGACCTCGTTCCAAAGCTGTTGGTTTCTTGGACCGAGGTAAAGGTGAATAGGGATTGTTGGGGGCATTCGTATTTAACTGTCAGAGGTGAAATTCTTGGATTTGTTGAAGACGGACTACTGCGAAAGCATCTGCCAAAGATGTTCTCATTA	Eukaryota	Alveolata	Dinoflagellata	Syndiniales	Dino-Group-I	Dino-Group-I-Clade-5	Dino-Group-I-Clade-5_X	Dino-Group-I-Clade-5_X_sp.	0.888289521	>ASV_750
AGCTCCAATAGCGTATATTAAAGTTGTTGCAGTTAAAAAGCTCGTAGTTGGAGTTCAGAGTGAGCTCAATCGGTCGGGATTATGTCTCAGAACTGGTTGACTCTCTCTTGTTTGTGGATCCTGTTCGGAGTTAACTCTTCGGATGTGGAGTCCACATCGTTTACCTTGAAAAAATTAGAGTGTTCAAAGCAGGCGTTTGCTTGAATATATTAGCATGGAATAATGGAATAGGACGCTGGTTCTATTTTGTTGGTTTTGAGAACCAGAGTAATGATTAATAGGGACAGTTGGGGGCATTCATATTTCATTGTCAGAGGTGAAATTCTTGGATTTATGAAAGATGAACTTCTGCGAAAGCATTTGCCAAGGATGTTTTCATTA	Eukaryota	Hacrobia	Telonemia	Telonemia_X	Telonemia_XX	Telonemia-Group-2	Telonema-Group-2	Telonema_antarcticum	0.999437256	>ASV_751
AGCTCCAATAGCGTATATTAAAGTTGTTGCGGTTAAAAAGCTCGTAGTTGGATTTCTGCTGAGGACGACTGGTCCGCCCCCTGGGTGAGCATCTGGTTCGGCCTGGGCATCTTCTTGGGGAACGTATCTGCACTTGATTGTGTGGTGCGGTATCCAGGACTTTTACTTTGAGGAAATTAGAGTGTTTCAAGCAGGCCCGCGCCTTGAATACATTAGCATGGAATAATAAGATAGGACCTCGGTTCTATTTTGTTGGTTTCTAGAGCTGAGGTAATGATTAATAGGGATAGTTGGGGGCATTCGTATTTAACTGTCAGAGGTGAAATTCTTGGATTTGTTAAAGACGGACTACTGCGAAAGCATTTGCCAAGGATGTTTTCATTG	Eukaryota	Alveolata	Dinoflagellata	Dinophyceae	Dinophyceae_X	Dinophyceae_XX	Dinophyceae_XXX	Dinophyceae_XXX_sp.	0.942514962	>ASV_752
AGCTCCAATAGCATATATTAATGTTGTTGCAGTTAAAAAGCTCGTAGTTGGATTTCTGCAGGAGTGTCAATGTCCACCCACGTGTGAGTTGCAGCGACGCTCCTGCATCCTTCGGTTACCTCCGCTCGGCATTCACTTGCCGGCGGTTGGCTCCGAATATTTACCTTGAGAAAATTAGAGTGTTTCAGGCAGGCTAAGCCGGAATACATTAGCATGGAATAATAGAATAGGACTACGGTCTCGTTGTTGGTTTGAGGGACTGGAGTAATGATTAATAGGGATAGTTGGGGGCATTAGTATTTAATTGTCAGAGGTGAAATTCTCAGATTAACTAAAGACTAACTTATGCGAAAGCATTTGCCAAGGATGTTTTCATCA	Eukaryota	Alveolata	Ciliophora	Spirotrichea	Strombidiida	Tontoniidae_A	Spirotontonia		0.703013114	>ASV_753
AGCTCCAATAGCGTATATTAAAGTTGTTGCAGTTAAAAAGCTCGTAGTTGGATTTCTGGTGGGGCTGTCGGCCTGGCTCCGAAAGGGGTCGTGGTTAGTACACGCCTGGCCATCCTCGGGGGAAGCTTGGCTGGCATTAAGTTGTCGGCGGAGTGACGCTCGTCGTTTACTGTGAACAAATTAGAGTGTTCAAAGCAGGCTTAGGCCGTTGAATACATTAGCATGGAATAATGAGATAGGACTTTGGTGGTCTATTTTGTTGGTTTGCACGCCGAAGTAATGATTAATAGGGGCGGTTGGGGGTATTCGTATTCAATTGTCAGAGGTGAAATTCTTGGATTTATGGAAGACGAACTACTGCGAAAGCATTTACCAAGGATGTTTTCATCA	Eukaryota	Stramenopiles	Ochrophyta	Dictyochophyceae	Dictyochophyceae_X	Dictyochophyceae_XX	Dictyochophyceae_XXX	Dictyochophyceae_XXX_sp.	0.883896961	>ASV_754
AGCTCCAATAGCGTATATTAAAGTTGTTGCAGTTAAAAAGCTCGTAGTTGGATTTCTGGTCTGATGCCCTGGCCCGCGTCGTTTTCGATGTGAGTGCCGGCTGTGCGTCTACCATCCTTCTAGAGAACGTTCCTACCCTTCACTGGGCCGGGTTCGCGATCTAGATCTTTTACTTTGAAAAAATTAGAGTGTTTAAAGCAGGCTTTTGCTATGAATACATTAGCATGGAATAATAATCTAGGACTTCGGTTCTATTTTGTTGGTTTCTAGTACTGAAGTAATGATTGATAGGGATAGTTGGGGGTGCTAGTATTGGGCGGCCAGAGGTGAAATTCTTGGATTCGCTCAAGACTAACTTATGCGAAAGCATTCACCAAGGATGTCTTCTTTA	Eukaryota	Rhizaria	Cercozoa	Filosa-Thecofilosea	Ebriida	TAGIRI1-lineage	TAGIRI1-lineage_X	TAGIRI1-lineage_X_sp.	0.99997164	>ASV_755
AGCTCCAATAGCGTATATTAAAGTTGCTGCGGTTAAAAAGCTCGTAGTTGGATCTCAGTCTCGGTCGAACGGTCCATCTCTCGATGGCACTGTTCGAATCGGACATTTGGCCGCCTTTCCCCGTATCCTCTTGACTGAGTGTACGGGGAGAGTGGCACGTTTACTTTGAAAAAATTAGAGTGCTCAAAGCAGGCAGTCGCCTGAATCTTCGTGCATGGAATGATGGAATAGGGCCTCGGTTCTATTTTGTTGGTTTCCGGAACTCGAGGTAATGATTAAGAGGGACAGACGGGGGCATTCGTATTGCGACGTTAGAGGTGAAATTCTTAGATCGTCGCAAGACGAACTACTGCGAAAGCATTTGCCAAGAATGTTTTCATTA	Eukaryota	Opisthokonta	Metazoa	Arthropoda	Crustacea	Ostracoda	Ostracoda_X	Ostracoda_X_sp.	0.964758809	>ASV_756
AGCTCCAATAGCGTATACTAAAGTTGTTGCAGTTAAAAAGCTCGTAGTTGAATTTCTGGTCTTGGACAGCGGTCTGCCTCAAACGAGGTATGCACTATTTGTCCGAGTCCATCCTCGGGGAAAACATGTCTGTGATTTAGTTCATGGGCATGGGATCCTCGTCATTTACTGTGAGCAAAATAGAGTGTTCAAAGCAGGCTTATGCCGTTGAATATTTTAGCATGGAATAATAAGATAAGACCTTGGTCTATTTTGTTGGTTTGTACTCCAAGGTAATGATTAATAGGGACAGTTGGGGGTATTCGTATTCAATTGTCAGAGGTGAAATTCTTGGATTTATTGAAGACGAACTACTGCGAAAGCATTTACCAAGGATGTTTTCATTA	Eukaryota	Stramenopiles	Ochrophyta	Chrysophyceae	Chrysophyceae_X	Chrysophyceae_Clade-C	Dinobryon	Dinobryon_faculiferum	0.99997806	>ASV_757
AGCTTCAGTAGCGTATATTAAAGTTGTTGCAGTTAAAAAGCTCGTAGTCGCATTTCTGGAACGGAAAGTCAATCCAGCCTTAGGTTGGTATTCGACTCTTCTGTTCCATCTTTGAGTGGTCCATTCTGGCATTAAGTTGTCGGAGTGTTAGCCGCTCATCGTTTACTGTGAGAAAATTAGAGTGTTCAAAGCAGGCTTAGGCCGTTGAATGTATTAGCATGGAATAATAAGATAAGACTTCGGTACTATTTTGTTGGTTTGCGCACCAAAGTAATGATGAACATGGACAGTTGGGGGTATTTGTATTTTCTTGTCAGAGGTGAAATTCTTAGATTTTGGAAAGACAAACAATTGCGAAAGCATTTACCAAGGATGTTTTAATTG	Eukaryota	Stramenopiles	Ochrophyta	Bacillariophyta	Bacillariophyta_X	Polar-centric-Mediophyceae	Chaetoceros	Chaetoceros_cinctus	0.999997518	>ASV_758
AGCTCCAATAGCGTATATTAATGTTGTTGCAGTTAAAAAGCTCGTAGTTGGATTCCTGGCCTGGGGTAGCCGGTCCGCCTTGCAAAAGGTGCGCACTGTGCGGCCTCGGCCATCCTTGAGAAGAGCTGTTCTGGCATTCAGTTGTCGGGGCGGGGATTCTCGACGTTTACTGTGAAAAAATCAGAGTGTTCAAAGCAGGCTTACGCCTTGAATACATTAGCATGGAATAATGAGATAGGACCTTGGCGGTCTATTTTGTTGGTTTGCACGCCGAGGTAATGATTAAAAGGGACGGTTGGGGTTCTTCGTATTCAATTGTCAGAGGTGAAATTCTTGGATTTATGGAAGACGAACTGCTGCGAAAGCGTCGAACAAGGACGTTCTCATTA	Eukaryota	Stramenopiles	Ochrophyta	Pelagophyceae	Pelagomonadales	Pelagomonadaceae	Pelagococcus	Pelagococcus_sp.	0.999720461	>ASV_759
AGCTCCAATAGCGTATATTAAAGTTGTTGCAGTTAAAACGCTCGTAGTCGGATTTCGGGGCGGGCCGACCGGTCTGCCGATGGGTATGCACTGGCTGGCGCGTCCTTCCTTCCGGAGACTGCGCCTACTCTTAACTGAGCGGGCGTGGGAGACGGATCGTTTACTTTGAAAAAATCAGAGTGTTTCAAGCAGGCATCTCGCTCTTGCATGGATTAGCATGGGATAATGAAATAGGACTTTGGTGCTATTTTGTTGGTTTCGAACACCGAAGTAATGATTAACAGGGACAGTCAGGGGCACTCGTATTCCGTCGAGAGAGGTGAAATTCTCAGACCAACGGAAGACGAACCACTGCGAAAGCATTTGCCAGGGATGTTTTCACTG	Eukaryota	Hacrobia	Haptophyta	Prymnesiophyceae	Calcihaptophycidae	Rhabdosphaeraceae	Algirosphaera	Algirosphaera_sp.	0.708245674	>ASV_760
AGCTCCAATAGCGTATATTAAAGTTGTTGCAGTTAAAAAGCTCGTAGTTGGATTTCTGGCAGGAGCGACCGGTCACGCACTCTGTGTGTGAACTTGTGTTGTCTCTGGCCATCCTTGGGGAGATCCTGTTTGGCATTAAGTTGTCGGGCAGGGGATACCCATCGTTTACTGTGAAAAAATTAGAGTGTTTAAAGCAGGCTTATGCCGTTGAATATATTAGCATGGAATAATAAGATAGGACTTCGGAACTATTTTGTTGGTTTGCGTTACGAAGTAATGATTAATAGGGACAGTTGGGGGTATTCGTATTTCGTTGTCAGAGGTGAAATTCTTGGATTTCCGAAAGACGAACTACTGCGAAAGCATTTACCAAGGATGTTTTCATTA	Eukaryota	Stramenopiles	Ochrophyta	Bacillariophyta	Bacillariophyta_X	Polar-centric-Mediophyceae			0.999998314	>ASV_761
AGCTCCAATAGCGTATATTAAAGTTGTTGCGGTTAAAAAGCTCGTAGTTGGATTTCTGCCGAGGACGACCGGTCCGCCCACTGGGTGAGTATCTGGCTCGGCCTGGGCATCTTCTTGGAGAACGTAACTGCACTTGACTGTGTGGTGCGGTATCCAGGACTTTTACTTTGAGGAAATTAGAGTGTTTCAAGCAGGCACACGCCTTGAATACATTAGCATGGAATAATAAGATAGGACCTCGGTTCTATTTTGTTGGTTTCTAGAGCTGAGGTAATGATTAATAGGGATAGTTGGGGGCATTCGTATTTAACTGTCAGAGGTGAAATTCTTGGATTTGTTAAAGACGGACTACTGCGAAAGCATTTGCCAAGGATGTTTTCATTG	Eukaryota	Alveolata	Dinoflagellata	Dinophyceae	Dinophyceae_X	Dinophyceae_XX	Dinophyceae_XXX	Dinophyceae_XXX_sp.	0.976032852	>ASV_762
AGCTCCAATAGCGTATATTTAAGTTGTTGCAGTTAAAAAGCTCGTAGTTGGATTTCGGGTGTCATCTGCCGGTCCGCCGTTTCGGTGTGCACTGGCGGGCGTCATCTTTCTGTCGAGGACGCGCTCCTGTCCTTTATTGGTCGGGACGCGGAGTCGGCGAGGTTACTTTGAAAAAATTAGAGTGTTCAAAGCGGGCTTACGCTTGAATATATTAGCATGGAATAACACTATAGGACTCCTGTTCTATTTTGTTGGTCTTCGGGACGGGAGTAATGATTAAGAGGAACAGTTGGGGGCATTCGTATTTCATTGTCAGAGGTGAAATTCTTGGATTTATGAAAGACGAACTTCTGCGAAAGCATTTGCCAAGGATGTTTTCATTA	Eukaryota	Archaeplastida	Chlorophyta	Mamiellophyceae	Dolichomastigales	Crustomastigaceae	Crustomastix	Crustomastix_didyma	0.786349877	>ASV_763
AGCTCCAATAGCGTATATTTAAGTTGCTGCAGTTAAAAAGCTCGTAGTTGGATTTCGGGTGGGAATGGCCGGTCCGCCGTTTCGGTGTGCACTTGCTACGCCCACCTTGCTGCCGGGGACGTGCTCTTGAGTTTGCGCTCGGGACACGGAGTCGGCGAGGTTACTTTGAGTAAATTAGAGTGTTCAAAGCAGGCCTACGCTCTGAATACATTAGCATGGAATAACACGATAGGACTCTGGCCTATCTTGTTGGTCTGTAGGACCGGAGTAATGATTAAGAGGGACAGTCGGGGGCATTCGTATTTCATTGTCAGAGGTGAAATTCTTGGATTTATGAAAGACGAACTACTGCGAAAGCATTTGCCAAGGATGTTTTCATTA	Eukaryota	Archaeplastida	Chlorophyta	Trebouxiophyceae	Chlorellales	Chlorellales_X			0.74903175	>ASV_764
AGCTCCAATAGCGTATATTAAAGTTGTTGCGGTTAAAAAGCTCGTAGTTGGATTTCTGTCGAAAACGGCCGGTCCGCACTATGTGCGTGTATCTGGTTCGGTTTTGGCATCCTCATGAAGAACGTAACTGCGCTTGATTGCGTGGTGCGGTATTCATGACTTTTACTTTGAGGAAATTAGAGTGTTCACGGCAGGCAAGCGCCTTGAATATATTAGCATGGAATAATAATATAGGACCTTGGTCCCATTTTGTTGGTTTCTGGAACTAAGGTAATGATTAATAGGGATAATTGGGGGCATTCGTATTAACGCGTCAGAGGTGGAATTCTTGGATTGCGTTACGACGAACTACTGCGAAAGCATTTGCCAAGGATGTTTTCATTG	Eukaryota	Alveolata	Dinoflagellata	Syndiniales	Dino-Group-II	Dino-Group-II-Clade-10-and-11	Dino-Group-II-Clade-10-and-11_X	Dino-Group-II-Clade-10-and-11_X_sp.	0.999803762	>ASV_765
AGCTCCAATAGCGTATATTAAAGTTGTTGCGGTTAAAAAGCTCGTAGTTGGATTTCTGCTGAGAGTAGCCGGTCTACCTTTTGGGTAAGTATCTGGATTAGTCTTGGCATCCTCTCGGAAAACGTTTCTGCGCTTGATTGCGTGGTACGGGGTTCGAGACTTTTACTTTGAGGAAATTAGAGTGTTCACGGCAGGCATACGCCTTGAATATATTAGCATGGAATAATACTATAGGATTTCGGTTCTATTTTGTTGGTTTCTAGAGCTGAAATAATGATTAATAGGGACAATTGGGGGCATTCGTATTGACGAGTCAGAGGTGAAATTCTTGGATTTCGTCACGACGAACTACTGCGAAAGCATTTGCCAAGGATGTTTTCATTG	Eukaryota	Alveolata	Dinoflagellata	Dinophyceae					0.81025295	>ASV_766
AGCTCCAATAGCGTATATTAAAGTTGTTGCGGTTAAAAAGCTCGTAGTTGGATTTCTGCCGAGGACGACCGGTCCGCCCTCTGGGTGAGTATCTGGCTCGGCCTGGGCATCTTCTTGGAGAACGTAGCTGCACTTGACTGTGTGGTGCGGTATCCAGGACTTTTACTTTGAGGAAATTAGAGTGTTTCAAGCAGGCACACGCCCTGAATACATTAGCATGGAATAATAAGATAGGACCTCGGTTCTATTTTGTTGGTTTCTAGAGCTGAGGTAATGATTAATAGGGATAGTTGGGGGCATTCGTATTTAACTGTCAGAGGTGAAATTCTTGGATTTGTTAAAGACGGACTACTGCGAAAGCATTTGCCAAGGATGTTTTCATTA	Eukaryota	Alveolata	Dinoflagellata	Dinophyceae	Dinophyceae_X	Dinophyceae_XX	Dinophyceae_XXX	Dinophyceae_XXX_sp.	0.930866524	>ASV_767
AGCTCCAATAGCGTATATTAAAGTTGTTGCAGTTAAAAAGCTCGTAGTTGGATTTCTGGCCGGGGCGACCGGTCGGCGCCCTAGCGGCGTGTGCACTGTCGTCGGCCCTGGCCATCTGCGTTCGGAGGGTCGCTGGCATTAAGTTGTCGGCGGTTTGACGGGCGCCGTTTACTGTGAAAAAATTAGAGTGTTTAAAGCAGGCGATCGCTGTGAATACATTAGCATGGAATAATGAGATAGGACTTTGGTACTATTTTGTTGGTTTGCGCACCAAGGTAATGATTAATAGGGATAGTTGGGGGTATTCATATTCAATTGTCAGAGGTGAAATTCTTGGATTTATGGAAGATGAACTTATGCGAAAGCATTTACCAAGGATGTTTTCATTA	Eukaryota	Stramenopiles	Sagenista	MAST-8	MAST-8B	MAST-8B_X	MAST-8B_XX	MAST-8B_XX_sp.	0.99987822	>ASV_768
AGCTCCAATAGCGTATATTAAAGTTGTTGCGGTTAAAAAGCTCGTAGTTGGATTTCTGCCGAGGACGACCGGTCCGCCCTCTGGGTGCGTATCTGGCTCGGCCTGGGCATCTTCTTGGAGAACGTATCTGCACTTGACTGTGTGGTGCGGTATCCAGGACTTTTACTTTGAGGAAATTAGAGTGTTTCAAGCAGGCACACGCCTTGAATACATTAGCATGGAATAATAAGATAGGACCTCGGTTCTATTTTGTTGGTTTCTAGAGCTGAGGTAATGATTAATAGGGATAGTTGGGGGCATTCGTATTTAACTGTCAGAGGTGAAATTCTTGGATTTGTTAAAGACGGACTACTGCGAAAGCATTTGCCAAGGATGTTTTCATTG	Eukaryota	Alveolata	Dinoflagellata	Dinophyceae	Dinophyceae_X	Dinophyceae_XX	Dinophyceae_XXX	Dinophyceae_XXX_sp.	0.94981538	>ASV_769
AGCTCCAATAGCGTATATTAAAGTTGTTGCGGTTAAAAAGCTCGTAGTTGGATTTCTGCTGAGGACGACCGGTCCGCCCTCTGGGTGAGTATCTGGCTCGGCCTTGGCATCTTCTTGGAGAACGTAACTGCACTTGACTGTGTGGTGCGGTATTCAGGACTTTTACTTTGAGGAAATTAGAGTGTTTCAAGCAGGCGCATGCCTTGAATACATTAGCATGGAATAATGAGATAGGACCTTGGTTCTATTTTGTTGGTTTCTAGAGCTGAGGTAATGATTAATAGGGATAGTTGGGGGCATTCGTATTTAACTGTCAGAGGTGAAATTCTTGGATTTGTTAAAGACGGACTACTGCGAAAGCATTTGCCAAGGATGTTTTCATTG	Eukaryota	Alveolata	Dinoflagellata	Dinophyceae	Dinophyceae_X	Dinophyceae_XX	Dinophyceae_XXX	Dinophyceae_XXX_sp.	0.995654783	>ASV_770
AGCTCCAATAGCGTATACTAAAGTTGTTGCAGTTAAAAAGCTCGTAGTTGAATTTCTGGTCGTGAAAAGTGGTCCGTTCCGCAAGGAATGTGTACTGTCTATTCATGTCCATCCTCGGAGTTAGTGTGTATTACTTTAATCGGTCGTGCATGCAATACTTCGTCATTTACTGTGAGCAAAATAGAGTGTTCAAAGCAGGCTTATGCCGTTGAATATATTAGCATGGAATAATAAGATATGACTTTGGTCTATTTTGTTGGTTTGCACTCCAAAGTAATGATTAATAGGGATAGTTGGGGGTATTCGTATTCAATTGTCAGAGGTGAAATTCTTGGATTTATGGAAGACGAACTACTGCGAAAGCATTTACCAAGGATGTTTTCATTA	Eukaryota	Stramenopiles	Ochrophyta	Chrysophyceae	Chrysophyceae_X				0.944204547	>ASV_771
AGCTCCAATAGCGTATATTAAAGTTGTTGCAGTTAAAAAGCTCGTAGTTGGATTTCTGATCTGAGCGTCCGGTCCGCCGCTGTGCGGTGTGTACTTGGTTCGACTCGGATCTTCCTTGCAGGGAATGTGTCTGGCCTTAATTGGTCGGGTTCGGGAACTGCATCGTTTACTGTGAAAAAATTAGAGTGTTTAAAGCAGGCATTTGCTGTGAATACATTAGCATGGAATAATAAGATAGGACTTTGGTTCTATTTTGTTGGTTGGAGGCCAAGGTAATGATTAATAGGGATAGTTGGGGGTATTCATATTTAATTGTCAGAGGTGAAATTCTTGGATTTATGAAAGATGAACTTATGCGAAAGCATTTACCAAGGATGTTTTCATTA	Eukaryota	Stramenopiles	Opalozoa	MAST-3	MAST-3F	MAST-3F_X	MAST-3F_XX	MAST-3F_XX_sp.	0.92244004	>ASV_772
AGCTCTAATAGCGTATATTAAAGTTGTTGCAGTTAAAAAGCTCGTAGTCGGATGTCGGGCTCGGGCAGGCTGTCGGCTTCGGTCGGACGGCAGGCTCGGGTCTTTCTGCCTGAGGATCCCGTTGCACTTAATTGTGGGGCGTGGGGACGCAGGCCGTTTACTTTGAAAAAATTAGAGTGTTCAAAGCAGGCCTACGCTTGAATACATTAGCATGGAATAATGGAATAGGACTTTGGTGCTATTTTGCTGGTTTATGGGACCGAAGTAATGATTAACAGGGACAGTTGGGGCCGTTTATATTTCGTTGTCAGAGGTGAAATTCTTGGATTTACGAAAGATAAACTTCTGCGAAAGCATTCGGCAAGGATGTTTTCATTG	Eukaryota	Hacrobia	Cryptophyta	Cryptophyceae	Cryptomonadales	Cryptomonadales_X			0.999999905	>ASV_773
AGCTCCAATAGCGTATATTAAAGTTGTTGCAGTTAAAAAGCTCGTAGTTGGATTTCTGGTTTGATGCCCTGGCCCGCTGCTATTTTAGTAGTGTGTGCCGGTTGTGCGTCTGCCATCCTTCTAGGGAACGTTCCTTCTCTTCACTGAGCCGGGTTCGTGATCTAGATCGTTTACTTTGAAAAAATTAGAGTGTTTAAAGCAGGCTTTTGCTATGAATACATTAGCATGGAATAATAATCTAGGACTTCGGTGCTATTTTGTTGGTTTCTGGAACTGAAGTAATGATTGATAGGGATAGTTGGGGGTGCTAGTATTGAGCGGCCAGAGGTGAAATTCTTGGATTCGCTCAAGACTAACTTATGCGAAAGCATTCACCAAGGATGTCTTCTTTA	Eukaryota	Rhizaria	Cercozoa	Filosa-Thecofilosea	Ebriida	Ebriida_X	Ebriida_XX	Ebriida_XX_sp.	0.992195119	>ASV_774
AGCTCCAATAGCGTATACTAAAGTTGTTGCAGTTAAAAAGCTCGTAGTTGAATTTCTGGTCGTGGCGACCGGTCCGCCCCTCACGGGGTGTGCACCTGGTCTCTGCGTCCATCCTCGGGGAGAGCGCGTCTGGCATTCAGTTGTCGGGCGCGGGATCCTCGTCATTTACTGTGAGCAAAATAGAGTGTTCAAAGCAGGCTTAGGCCGTTGAATACATTAGCATGGAATAATAAGATAGGACCTTGGTCTATTTTGTTGGTTTGCATTCCAAGGTAATGATTAATAGGGATAGTTGGGGGTATTCGTATTCAATTGTCAGAGGTGAAATTCTTGGATTTATGGAAGACGAACTACTGCGAAAGCATTTACCAAGGATGTTTTCATTG	Eukaryota	Stramenopiles	Ochrophyta	Chrysophyceae	Chrysophyceae_X	Chrysophyceae_Clade-F	Paraphysomonas	Paraphysomonas_imperforata	0.993717134	>ASV_775
AGCTCCAATAGCGTATATTAAAGTTGTTGCGGTTAAAAAGCTCGTAGTTGGATTTCTGTTGAGAGCAGCCGGTCCACCTTATGGGTGAGTATCTGGATTGGTCTCGGCATCCTCACGGAAAACGTTTCTGCGCTTGATTGCGTGGTACGGGGTTCGTGACTTTTACTTTGAGGAAATTAGAGTGTTCACGGCAGGCATACGCCTTGAATATATTAGCATGGAATAATACTATAGGATTTCGGTTCTATTTTGTTGGTTTCTAGAGCTGAGATAATGATTAATAGGGACAATTGGGGGCATTCGTATTGACGAGTCAGAGGTGAAATTCTTGGATTTCGTCACGACGAACTACTGCGAAAGCATTTGCCAAGGATGTTTTCATTG	Eukaryota	Alveolata	Dinoflagellata	Dinophyceae					0.735174556	>ASV_776
AGCTCCAATAGCGTATATTAAAGTTGTTGCAGTTAAAAAGCTCGTAGTCGGATTTTGGCATCACGCCGTACTGTCTGCCGATTGGTATGCACGGTTTGGCGGGTGCTTCCTTCCGGAGGCTCGTTCCCTCCTTAACTGAAGGGTTCGTTGGTTCCGGTTCTTTTACTTTGAGAAAATTAGAGTGTTCAAAGCAGGCCTATGCTCTGAATAGGTTAGCATGGAATAATAGAATAGGACTTTGGTTCTATTTTGTTGGTTTCTAGGACCGAAGTAATGATTAATAGGGACAGTTGGGGGCATTCATATTCCATTGTCAGAGGTGAAATTCTTGGATTAACGGAAGATGAACTTCTGCGAAAGCATCTGCCAAGGATGTTTTCATCG	Eukaryota	Hacrobia	Picozoa	Picozoa_X	Picozoa_XX	Picozoa_XXX	Picomonas	Picomonas_judraskeda	0.999999983	>ASV_777
AGCTCCAATAGCGTATATTAAAGTTGTTGCAGTTAAAAAGCTCGTAGTTGGATTTCTGGCAGGAGCGTCCGGTCTCACACTCAGTGCGAGAACTTGGATGTCTCTGGCCATCTTTGGGGATATCCTGTTTGGCATTAAGTTGTCGGGCAGGGGATACCCATCGTTTACTGTGAAAAAATTAGAGTGTTTAAAGCAGGCTTATGCCGTTGAATATATTAGCATGGAATAATAAGATAGGACGTAGGTACTATTTTGTTGGTTTGCGCACCCACGTAATGATTAATAGAGACAGGCGGGGCTATTCGTATTGCATTGTCAGAGGTGAAATTCTTGGATTTCTGCAAGACGAACTACTGCGAAAGCATTTAGCAAGGATGTTTTCATTA	Eukaryota	Stramenopiles	Ochrophyta	Bacillariophyta	Bacillariophyta_X	Polar-centric-Mediophyceae	Cyclotella		0.864041972	>ASV_778
AGCTCCAATAGCGTATATTAAAGTTGTTGCAGTTAGAACGCTCGTAGTCGGATTTCGGGGCGGGCCGACCGGTCTGCCGATGGGTATGCACTGGCCGGCGCGTCCTTCCTTCCGGAGACCGTGCCTACTCTTAACTGAGCGGGGGCGGGAGACGGGACTTTTACTTTGAAAAAATCAGAGTGTTTCAAGCAGGCAGCTCGCTCTTGCATGGATTAGCATGGGATAATGAAATAGGACTTTGGTGCTATTTTGTTGGTTTCGAACACCGAAGTAATGATGAGAAGGGACAGTCAGGGGCACTCGTATTTTGCCGAGAGAGGTGAAATTCTCAGACCAGCGAAAGACGAACCACTGCGAAAGCATTTGCCAGGGATGTTTTCACTG	Eukaryota	Hacrobia	Haptophyta	Prymnesiophyceae	Prymnesiales	Chrysochromulinaceae	Chrysochromulina		0.73483534	>ASV_779
AGCTCCAATAGCGTATACTAAAGTTGTTGCAGTTAAAAAGCTCGTAGTTGGATTTCTAATCTCTCTTGGGGTTCCTTTTCTAAAGAAATGTGCGACCATTCAAGAGAGATTATCCTCGTGCCTAGCCTTTCTCACTTTCATTAGTCAGGAAGGGGACGCACGTCATTTACTGTGAGCAAAATAGAGTGTTCAAAGCAGGCTTAGGCCATGAATATATTAGCATGGAATAATAAGATAGGACCTTGGTCTATTTTGTTGGTTTACATTCCAAGGTAATGATTAATAGGGATAGTTGGGGGTATTCGTATTCAATTGTCAGAGGTGAAATTCTTGGATTTATGGAAGACGAACTACTGCGAAAGCATTTACCAAGGATGTTTTCATTA	Eukaryota	Stramenopiles	Ochrophyta	Chrysophyceae	Chrysophyceae_X	Chrysophyceae_Clade-I	Chrysophyceae_Clade-I_X	Chrysophyceae_Clade-I_X_sp.	0.918333391	>ASV_780
AGCTCCAATAGCGTATATTAAAGTTGTTGCGGTTAAAAAGCTCGTAGTTGGATTTCTGCTGAGGACGACCGGTCCGCCCTCTGGGTGAGTATCTGGCTTGGCCTTGGCATCTTCTTGGAGAACGTATCTGCACTTGACTGTGTGGTGCGGTATCCAGGACTTTTACTTTGAGGAAATTAGAGTGTTTCAAGCAGGCACACGCCTTGAATACATTAGCATGGAATAATAAGATAGGACCTTGGTTCTATTTTGTTGGTTTCTAGAGCTGAGGTAATGATTAATAGGGATAGTTGGGGGCATTCGTATTTAACTGTCAGAGGTGAAATTCTTGGATTTGTTAAAGACGGACTACTGCGAAAGCATTTGCCAAGGATGTTTTCATTA	Eukaryota	Alveolata	Dinoflagellata	Dinophyceae	Dinophyceae_X	Dinophyceae_XX	Dinophyceae_XXX	Dinophyceae_XXX_sp.	0.885992987	>ASV_781
[truncated: 12,382 more rows]
