# Supplementary material for: Biogeographic gradients of picoplankton diversity indicate increasing dominance of prokaryotes in warmer Arctic fjords
Source: Commun Biol. 2024 Mar 2;7:256. doi: 10.1038/s42003-024-05946-8 (PMC10908816; doi:10.1038/s42003-024-05946-8)
Supplement: Supplementary file 7 — Supplementary Data 4 [file 42003_2024_5946_MOESM7_ESM.csv]

Supplementary Data 2: Literature research and functional trophic assignment of prokaryotic and picoeukaryotic ASVs.
Tax_1	Tax_2	Tax_3	Tax_4	Tax_5	Tax_6	taxid	trophy	Ref
Archaea	Euryarchaeota	Thermoplasmata	Marine Group II	g__	f__	ASV1085	unknown	N/A
Archaea	Euryarchaeota	Thermoplasmata	Marine Group II	g__	f__	ASV115	unknown	N/A
Archaea	Euryarchaeota	Thermoplasmata	Marine Group II	g__	f__	ASV1260	unknown	N/A
Archaea	Euryarchaeota	Thermoplasmata	Marine Group III	g__	f__	ASV1274	unknown	N/A
Archaea	Euryarchaeota	Thermoplasmata	Marine Group II	g__	f__	ASV1462	unknown	N/A
Archaea	Euryarchaeota	Thermoplasmata	Marine Group II	g__	f__	ASV1563	unknown	N/A
Archaea	Euryarchaeota	Thermoplasmata	Marine Group II	g__	f__	ASV160	unknown	N/A
Archaea	Euryarchaeota	Thermoplasmata	Marine Group II	g__	f__	ASV165	unknown	N/A
Archaea	Euryarchaeota	Thermoplasmata	Marine Group II	g__	f__	ASV223	unknown	N/A
Archaea	Euryarchaeota	Thermoplasmata	Marine Group II	g__	f__	ASV233	unknown	N/A
Archaea	Euryarchaeota	Thermoplasmata	Marine Group II	g__	f__	ASV248	unknown	N/A
Archaea	Euryarchaeota	Thermoplasmata	Marine Group II	g__	f__	ASV261	unknown	N/A
Archaea	Euryarchaeota	Thermoplasmata	Marine Group II	g__	f__	ASV473	unknown	N/A
Archaea	Euryarchaeota	Thermoplasmata	Marine Group II	g__	f__	ASV485	unknown	N/A
Archaea	Euryarchaeota	Thermoplasmata	Marine Group II	g__	f__	ASV516	unknown	N/A
Archaea	Euryarchaeota	Thermoplasmata	Marine Group III	g__	f__	ASV595	unknown	N/A
Archaea	Euryarchaeota	Thermoplasmata	Marine Group II	g__	f__	ASV670	unknown	N/A
Archaea	Euryarchaeota	Thermoplasmata	Marine Group II	g__	f__	ASV726	unknown	N/A
Archaea	Euryarchaeota	Thermoplasmata	Marine Group II	g__	f__	ASV769	unknown	N/A
Archaea	Euryarchaeota	Thermoplasmata	Marine Group II	g__	f__	ASV775	unknown	N/A
Archaea	Euryarchaeota	Thermoplasmata	Marine Group II	g__	f__	ASV82	unknown	N/A
Archaea	Euryarchaeota	Thermoplasmata	Marine Group II	g__	f__	ASV820	unknown	N/A
Archaea	Euryarchaeota	Thermoplasmata	Marine Group II	g__	f__	ASV89	unknown	N/A
Archaea	Euryarchaeota	Thermoplasmata	Marine Group II	g__	f__	ASV892	unknown	N/A
Archaea	Euryarchaeota	Thermoplasmata	Marine Group II	g__	f__	ASV98	unknown	N/A
Archaea	Thaumarchaeota	Nitrososphaeria	Nitrosopumilales	Nitrosopumilaceae	Candidatus Nitrosopelagicus	ASV1001	chemolithoautotroph	https://doi.org/10.3389%2Ffmicb.2018.00938
Archaea	Thaumarchaeota	Nitrososphaeria	Nitrosopumilales	Nitrosopumilaceae	Candidatus Nitrosopumilus	ASV122	chemolithoautotroph	https://doi.org/10.1128/jb.01869-12
Archaea	Thaumarchaeota	Nitrososphaeria	Nitrosopumilales	Nitrosopumilaceae	Candidatus Nitrosopumilus	ASV127	chemolithoautotroph	https://doi.org/10.1128/jb.01869-12
Archaea	Thaumarchaeota	Nitrososphaeria	Nitrosopumilales	Nitrosopumilaceae	Candidatus Nitrosopumilus	ASV134	chemolithoautotroph	https://doi.org/10.1128/jb.01869-12
Archaea	Thaumarchaeota	Nitrososphaeria	Nitrosopumilales	Nitrosopumilaceae	Candidatus Nitrosopumilus	ASV151	chemolithoautotroph	https://doi.org/10.1128/jb.01869-12
Archaea	Thaumarchaeota	Nitrososphaeria	Nitrosopumilales	Nitrosopumilaceae	Candidatus Nitrosopumilus	ASV1582	chemolithoautotroph	https://doi.org/10.1128/jb.01869-12
Archaea	Thaumarchaeota	Nitrososphaeria	Nitrosopumilales	Nitrosopumilaceae	Candidatus Nitrosopumilus	ASV208	chemolithoautotroph	https://doi.org/10.1128/jb.01869-12
Archaea	Thaumarchaeota	Nitrososphaeria	Nitrosopumilales	Nitrosopumilaceae	Candidatus Nitrosopumilus	ASV231	chemolithoautotroph	https://doi.org/10.1128/jb.01869-12
Archaea	Thaumarchaeota	Nitrososphaeria	Nitrosopumilales	Nitrosopumilaceae	Candidatus Nitrosopumilus	ASV47	chemolithoautotroph	https://doi.org/10.1128/jb.01869-12
Archaea	Thaumarchaeota	Nitrososphaeria	Nitrosopumilales	Nitrosopumilaceae	Candidatus Nitrosopumilus	ASV561	chemolithoautotroph	https://doi.org/10.1128/jb.01869-12
Archaea	Thaumarchaeota	Nitrososphaeria	Nitrosopumilales	Nitrosopumilaceae	Candidatus Nitrosopumilus	ASV57	chemolithoautotroph	https://doi.org/10.1128/jb.01869-12
Archaea	Thaumarchaeota	Nitrososphaeria	Nitrosopumilales	Nitrosopumilaceae	Candidatus Nitrosopelagicus	ASV990	chemolithoautotroph	https://doi.org/10.3389%2Ffmicb.2018.00938
Bacteria	Proteobacteria	Gammaproteobacteria	Alteromonadales	Pseudoalteromonadaceae	Pseudoalteromonas	ASV1	het	https://doi.org/10.1016/j.ecolind.2021.108047
Bacteria	Actinobacteria	Acidimicrobiia	Actinomarinales	Actinomarinaceae	Candidatus Actinomarina	ASV43	het	no direct ecology reported
Bacteria	Actinobacteria	Acidimicrobiia	Microtrichales	g__	f__	ASV959	het	no direct ecology reported
Bacteria	Actinobacteria	Acidimicrobiia	Microtrichales	Ilumatobacteraceae	f__	ASV1174	het	no direct ecology reported
Bacteria	Actinobacteria	Acidimicrobiia	Microtrichales	Ilumatobacteraceae	f__	ASV1286	het	no direct ecology reported
Bacteria	Actinobacteria	Acidimicrobiia	Microtrichales	Ilumatobacteraceae	f__	ASV1467	het	no direct ecology reported
Bacteria	Actinobacteria	Acidimicrobiia	Microtrichales	Ilumatobacteraceae	Ilumatobacter	ASV833	het	no direct ecology reported
Bacteria	Actinobacteria	Acidimicrobiia	Microtrichales	Microtrichaceae	Sva0996 marine group	ASV1226	het	no direct ecology reported
Bacteria	Actinobacteria	Acidimicrobiia	Microtrichales	Microtrichaceae	Sva0996 marine group	ASV123	het	no direct ecology reported
Bacteria	Actinobacteria	Acidimicrobiia	Microtrichales	Microtrichaceae	Sva0996 marine group	ASV221	het	no direct ecology reported
Bacteria	Actinobacteria	Acidimicrobiia	Microtrichales	Microtrichaceae	Sva0996 marine group	ASV401	het	no direct ecology reported
Bacteria	Actinobacteria	Acidimicrobiia	Microtrichales	Microtrichaceae	Sva0996 marine group	ASV425	het	no direct ecology reported
Bacteria	Actinobacteria	Acidimicrobiia	Microtrichales	Microtrichaceae	Sva0996 marine group	ASV477	het	no direct ecology reported
Bacteria	Actinobacteria	Acidimicrobiia	Microtrichales	Microtrichaceae	Sva0996 marine group	ASV482	het	no direct ecology reported
Bacteria	Actinobacteria	Acidimicrobiia	Microtrichales	Microtrichaceae	Sva0996 marine group	ASV739	het	no direct ecology reported
Bacteria	Actinobacteria	Acidimicrobiia	Microtrichales	Microtrichaceae	Sva0996 marine group	ASV934	het	no direct ecology reported
Bacteria	Actinobacteria	Actinobacteria	Micrococcales	Microbacteriaceae	Candidatus Aquiluna	ASV186	photoheterotroph	https://doi.org/10.1128/jb.00586-12
Bacteria	Actinobacteria	Actinobacteria	Micrococcales	Microbacteriaceae	Candidatus Aquiluna	ASV237	photoheterotroph	https://doi.org/10.1128/jb.00586-12
Bacteria	Actinobacteria	Actinobacteria	Micrococcales	Microbacteriaceae	Candidatus Aquiluna	ASV450	photoheterotroph	https://doi.org/10.1128/jb.00586-12
Bacteria	Actinobacteria	Actinobacteria	Micrococcales	Microbacteriaceae	CB31G03	ASV280	het	no direct ecology reported
Bacteria	Actinobacteria	Actinobacteria	Micrococcales	Microbacteriaceae	SV1-3	ASV1297	het	no direct ecology reported
Bacteria	Actinobacteria	Actinobacteria	PeM15	g__	f__	ASV1021	het	noted as representative for heterotrophic lifestyle https://doi.org/10.3390/microorganisms8111729
Bacteria	Actinobacteria	Actinobacteria	PeM15	g__	f__	ASV1383	het	noted as representative for heterotrophic lifestyle https://doi.org/10.3390/microorganisms8111729
Bacteria	Actinobacteria	Actinobacteria	PeM15	g__	f__	ASV1455	het	noted as representative for heterotrophic lifestyle https://doi.org/10.3390/microorganisms8111729
Bacteria	Actinobacteria	Actinobacteria	PeM15	g__	f__	ASV192	het	noted as representative for heterotrophic lifestyle https://doi.org/10.3390/microorganisms8111729
Bacteria	Actinobacteria	Actinobacteria	PeM15	g__	f__	ASV382	het	noted as representative for heterotrophic lifestyle https://doi.org/10.3390/microorganisms8111729
Bacteria	Actinobacteria	Actinobacteria	PeM15	g__	f__	ASV525	het	noted as representative for heterotrophic lifestyle https://doi.org/10.3390/microorganisms8111729
Bacteria	Actinobacteria	Actinobacteria	Propionibacteriales	Propionibacteriaceae	Cutibacterium	ASV1261	het	https://doi.org/10.1186/s12864-022-08906-w
Bacteria	Actinobacteria	Actinobacteria	Propionibacteriales	Nocardioidaceae	Nocardioides	ASV145	het	https://doi.org/10.1186/s12864-022-08906-w
Bacteria	Actinobacteria	Actinobacteria	Micrococcales	Microbacteriaceae	f__	ASV706	het	�https://doi.org/10.1007/0-387-30743-5_43
Bacteria	Actinobacteria	Actinobacteria	Micrococcales	Microbacteriaceae	Galbitalea	ASV944	het	�https://doi.org/10.1007/0-387-30743-5_43
Bacteria	Actinobacteria	Actinobacteria	Micrococcales	Microbacteriaceae	Candidatus Aquiluna	ASV99	het	�https://doi.org/10.1007/0-387-30743-5_43
Bacteria	Bacteroidetes	Bacteroidia	Bacteroidetes VC2.1 Bac22	g__	f__	ASV747	het	https://doi.org/10.1038/ismej.2012.169
Bacteria	Bacteroidetes	Rhodothermia	Balneolales	Balneolaceae	Balneola	ASV173	het	https://doi.org/10.1038/ismej.2012.169
Bacteria	Bacteroidetes	Bacteroidia	Chitinophagales	g__	f__	ASV1020	het	https://doi.org/10.1128/msystems.00320-22
Bacteria	Bacteroidetes	Bacteroidia	Chitinophagales	g__	f__	ASV1244	het	https://doi.org/10.1128/msystems.00320-22
Bacteria	Bacteroidetes	Bacteroidia	Chitinophagales	g__	f__	ASV1494	het	https://doi.org/10.1128/msystems.00320-22
Bacteria	Bacteroidetes	Bacteroidia	Chitinophagales	g__	f__	ASV1707	het	https://doi.org/10.1128/msystems.00320-22
Bacteria	Bacteroidetes	Bacteroidia	Chitinophagales	g__	f__	ASV891	het	https://doi.org/10.1128/msystems.00320-22
Bacteria	Bacteroidetes	Bacteroidia	Chitinophagales	Saprospiraceae	Aureispira	ASV1180	het	https://doi.org/10.1128/msystems.00320-22
Bacteria	Bacteroidetes	Bacteroidia	Chitinophagales	Saprospiraceae	f__	ASV1204	het	https://doi.org/10.1128/msystems.00320-22
Bacteria	Bacteroidetes	Bacteroidia	Chitinophagales	Saprospiraceae	f__	ASV143	het	https://doi.org/10.1128/msystems.00320-22
Bacteria	Bacteroidetes	Bacteroidia	Chitinophagales	Saprospiraceae	f__	ASV1621	het	https://doi.org/10.1128/msystems.00320-22
Bacteria	Bacteroidetes	Bacteroidia	Chitinophagales	Saprospiraceae	f__	ASV305	het	https://doi.org/10.1128/msystems.00320-22
Bacteria	Bacteroidetes	Bacteroidia	Chitinophagales	Saprospiraceae	Lewinella	ASV590	het	https://doi.org/10.1016/j.ecolind.2021.108047
Bacteria	Bacteroidetes	Bacteroidia	Chitinophagales	Saprospiraceae	f__	ASV654	het	https://doi.org/10.1128/msystems.00320-22
Bacteria	Bacteroidetes	Bacteroidia	Chitinophagales	Saprospiraceae	Aureispira	ASV671	het	https://doi.org/10.1128/msystems.00320-22
Bacteria	Bacteroidetes	Bacteroidia	Cytophagales	Cyclobacteriaceae	Roseivirga	ASV1005	het	https://doi.org/10.3390%2Fmicroorganisms8040610
Bacteria	Bacteroidetes	Bacteroidia	Cytophagales	Cyclobacteriaceae	Marinoscillum	ASV1015	het	https://doi.org/10.3390%2Fmicroorganisms8040610
Bacteria	Bacteroidetes	Bacteroidia	Cytophagales	Cyclobacteriaceae	f__	ASV1647	het	https://doi.org/10.3390%2Fmicroorganisms8040610
Bacteria	Bacteroidetes	Bacteroidia	Cytophagales	Cyclobacteriaceae	f__	ASV291	het	https://doi.org/10.3390%2Fmicroorganisms8040610
Bacteria	Bacteroidetes	Bacteroidia	Cytophagales	Cyclobacteriaceae	Marinoscillum	ASV38	het	https://doi.org/10.3390%2Fmicroorganisms8040610
Bacteria	Bacteroidetes	Bacteroidia	Cytophagales	Cyclobacteriaceae	f__	ASV600	het	https://doi.org/10.3390%2Fmicroorganisms8040610
Bacteria	Bacteroidetes	Bacteroidia	Cytophagales	Cyclobacteriaceae	Algoriphagus	ASV624	het	https://doi.org/10.3390%2Fmicroorganisms8040610
Bacteria	Bacteroidetes	Bacteroidia	Cytophagales	Cyclobacteriaceae	f__	ASV659	het	https://doi.org/10.3390%2Fmicroorganisms8040610
Bacteria	Bacteroidetes	Bacteroidia	Cytophagales	Spirosomaceae	Pseudarcicella	ASV703	het	https://doi.org/10.1099/ijs.0.037390-0
Bacteria	Bacteroidetes	Bacteroidia	Cytophagales	Cyclobacteriaceae	Algoriphagus	ASV853	het	https://doi.org/10.3390%2Fmicroorganisms8040610
Bacteria	Bacteroidetes	Bacteroidia	Flavobacteriales	Crocinitomicaceae	Crocinitomix	ASV1014	het	https://doi.org/10.1099/ijs.0.02553-0
Bacteria	Bacteroidetes	Bacteroidia	Flavobacteriales	Crocinitomicaceae	Crocinitomix	ASV1077	het	https://doi.org/10.1099/ijs.0.02553-0
Bacteria	Bacteroidetes	Bacteroidia	Flavobacteriales	Crocinitomicaceae	Crocinitomix	ASV1413	het	https://doi.org/10.1099/ijs.0.02553-0
Bacteria	Bacteroidetes	Bacteroidia	Flavobacteriales	Crocinitomicaceae	Crocinitomix	ASV1549	het	https://doi.org/10.1099/ijs.0.02553-0
Bacteria	Bacteroidetes	Bacteroidia	Flavobacteriales	Crocinitomicaceae	Crocinitomix	ASV1625	het	https://doi.org/10.1099/ijs.0.02553-0
Bacteria	Bacteroidetes	Bacteroidia	Flavobacteriales	Crocinitomicaceae	Crocinitomix	ASV236	het	https://doi.org/10.1099/ijs.0.02553-0
Bacteria	Bacteroidetes	Bacteroidia	Flavobacteriales	Crocinitomicaceae	Crocinitomix	ASV254	het	https://doi.org/10.1099/ijs.0.02553-0
Bacteria	Bacteroidetes	Bacteroidia	Flavobacteriales	Crocinitomicaceae	Crocinitomix	ASV582	het	https://doi.org/10.1099/ijs.0.02553-0
Bacteria	Bacteroidetes	Bacteroidia	Flavobacteriales	Crocinitomicaceae	Crocinitomix	ASV788	het	https://doi.org/10.1099/ijs.0.02553-0
Bacteria	Bacteroidetes	Bacteroidia	Flavobacteriales	Crocinitomicaceae	f__	ASV1338	het	https://doi.org/10.1038/ismej.2012.169
Bacteria	Bacteroidetes	Bacteroidia	Flavobacteriales	Crocinitomicaceae	Fluviicola	ASV1008	het	https://doi.org/10.1128%2FAEM.01517-17
Bacteria	Bacteroidetes	Bacteroidia	Flavobacteriales	Crocinitomicaceae	Fluviicola	ASV1029	het	https://doi.org/10.1128%2FAEM.01517-17
Bacteria	Bacteroidetes	Bacteroidia	Flavobacteriales	Crocinitomicaceae	Fluviicola	ASV1229	het	https://doi.org/10.1128%2FAEM.01517-17
Bacteria	Bacteroidetes	Bacteroidia	Flavobacteriales	Crocinitomicaceae	Fluviicola	ASV1348	het	https://doi.org/10.1128%2FAEM.01517-17
Bacteria	Bacteroidetes	Bacteroidia	Flavobacteriales	Crocinitomicaceae	Fluviicola	ASV1390	het	https://doi.org/10.1128%2FAEM.01517-17
Bacteria	Bacteroidetes	Bacteroidia	Flavobacteriales	Crocinitomicaceae	Fluviicola	ASV1396	het	https://doi.org/10.1128%2FAEM.01517-17
Bacteria	Bacteroidetes	Bacteroidia	Flavobacteriales	Crocinitomicaceae	Fluviicola	ASV1580	het	https://doi.org/10.1128%2FAEM.01517-17
Bacteria	Bacteroidetes	Bacteroidia	Flavobacteriales	Crocinitomicaceae	Fluviicola	ASV1604	het	https://doi.org/10.1128%2FAEM.01517-17
Bacteria	Bacteroidetes	Bacteroidia	Flavobacteriales	Crocinitomicaceae	Fluviicola	ASV1613	het	https://doi.org/10.1128%2FAEM.01517-17
Bacteria	Bacteroidetes	Bacteroidia	Flavobacteriales	Crocinitomicaceae	Fluviicola	ASV427	het	https://doi.org/10.1128%2FAEM.01517-17
Bacteria	Bacteroidetes	Bacteroidia	Flavobacteriales	Crocinitomicaceae	Fluviicola	ASV852	het	https://doi.org/10.1128%2FAEM.01517-17
Bacteria	Bacteroidetes	Bacteroidia	Flavobacteriales	Crocinitomicaceae	Fluviicola	ASV86	het	https://doi.org/10.1128%2FAEM.01517-17
Bacteria	Bacteroidetes	Bacteroidia	Flavobacteriales	Crocinitomicaceae	Fluviicola	ASV879	het	https://doi.org/10.1128%2FAEM.01517-17
Bacteria	Bacteroidetes	Bacteroidia	Flavobacteriales	Crocinitomicaceae	Fluviicola	ASV911	het	https://doi.org/10.1128%2FAEM.01517-17
Bacteria	Bacteroidetes	Bacteroidia	Flavobacteriales	Crocinitomicaceae	Salinirepens	ASV1162	het	https://doi.org/10.1038/ismej.2012.169
Bacteria	Bacteroidetes	Bacteroidia	Flavobacteriales	Cryomorphaceae	NS10 marine group	ASV102	het	https://doi.org/10.1007/978-3-642-38954-2_135
Bacteria	Bacteroidetes	Bacteroidia	Flavobacteriales	Cryomorphaceae	f__	ASV1030	het	https://doi.org/10.1007/978-3-642-38954-2_135
Bacteria	Bacteroidetes	Bacteroidia	Flavobacteriales	Cryomorphaceae	f__	ASV104	het	https://doi.org/10.1007/978-3-642-38954-2_135
Bacteria	Bacteroidetes	Bacteroidia	Flavobacteriales	Cryomorphaceae	f__	ASV1111	het	https://doi.org/10.1007/978-3-642-38954-2_135
Bacteria	Bacteroidetes	Bacteroidia	Flavobacteriales	Cryomorphaceae	f__	ASV1119	het	https://doi.org/10.1007/978-3-642-38954-2_135
Bacteria	Bacteroidetes	Bacteroidia	Flavobacteriales	Cryomorphaceae	NS10 marine group	ASV1124	het	https://doi.org/10.1007/978-3-642-38954-2_135
Bacteria	Bacteroidetes	Bacteroidia	Flavobacteriales	Cryomorphaceae	f__	ASV1133	het	https://doi.org/10.1007/978-3-642-38954-2_135
Bacteria	Bacteroidetes	Bacteroidia	Flavobacteriales	Cryomorphaceae	f__	ASV1137	het	https://doi.org/10.1007/978-3-642-38954-2_135
Bacteria	Bacteroidetes	Bacteroidia	Flavobacteriales	Cryomorphaceae	f__	ASV1196	het	https://doi.org/10.1007/978-3-642-38954-2_135
Bacteria	Bacteroidetes	Bacteroidia	Flavobacteriales	Cryomorphaceae	NS10 marine group	ASV1319	het	https://doi.org/10.1007/978-3-642-38954-2_135
Bacteria	Bacteroidetes	Bacteroidia	Flavobacteriales	Cryomorphaceae	NS10 marine group	ASV133	het	https://doi.org/10.1007/978-3-642-38954-2_135
Bacteria	Bacteroidetes	Bacteroidia	Flavobacteriales	Cryomorphaceae	f__	ASV1337	het	https://doi.org/10.1007/978-3-642-38954-2_135
Bacteria	Bacteroidetes	Bacteroidia	Flavobacteriales	Cryomorphaceae	f__	ASV141	het	https://doi.org/10.1007/978-3-642-38954-2_135
Bacteria	Bacteroidetes	Bacteroidia	Flavobacteriales	Cryomorphaceae	f__	ASV1419	het	https://doi.org/10.1007/978-3-642-38954-2_135
Bacteria	Bacteroidetes	Bacteroidia	Flavobacteriales	Cryomorphaceae	f__	ASV1450	het	https://doi.org/10.1007/978-3-642-38954-2_135
Bacteria	Bacteroidetes	Bacteroidia	Flavobacteriales	Cryomorphaceae	f__	ASV15	het	https://doi.org/10.1007/978-3-642-38954-2_135
Bacteria	Bacteroidetes	Bacteroidia	Flavobacteriales	Cryomorphaceae	f__	ASV153	het	https://doi.org/10.1007/978-3-642-38954-2_135
Bacteria	Bacteroidetes	Bacteroidia	Flavobacteriales	Cryomorphaceae	f__	ASV159	het	https://doi.org/10.1007/978-3-642-38954-2_135
Bacteria	Bacteroidetes	Bacteroidia	Flavobacteriales	Cryomorphaceae	f__	ASV1746	het	https://doi.org/10.1007/978-3-642-38954-2_135
Bacteria	Bacteroidetes	Bacteroidia	Flavobacteriales	Cryomorphaceae	f__	ASV210	het	https://doi.org/10.1007/978-3-642-38954-2_135
Bacteria	Bacteroidetes	Bacteroidia	Flavobacteriales	Cryomorphaceae	f__	ASV211	het	https://doi.org/10.1007/978-3-642-38954-2_135
Bacteria	Bacteroidetes	Bacteroidia	Flavobacteriales	Cryomorphaceae	f__	ASV227	het	https://doi.org/10.1007/978-3-642-38954-2_135
Bacteria	Bacteroidetes	Bacteroidia	Flavobacteriales	Cryomorphaceae	NS10 marine group	ASV264	het	https://doi.org/10.1007/978-3-642-38954-2_135
Bacteria	Bacteroidetes	Bacteroidia	Flavobacteriales	Cryomorphaceae	f__	ASV339	het	https://doi.org/10.1007/978-3-642-38954-2_135
Bacteria	Bacteroidetes	Bacteroidia	Flavobacteriales	Cryomorphaceae	NS10 marine group	ASV368	het	https://doi.org/10.1007/978-3-642-38954-2_135
Bacteria	Bacteroidetes	Bacteroidia	Flavobacteriales	Cryomorphaceae	f__	ASV391	het	https://doi.org/10.1007/978-3-642-38954-2_135
Bacteria	Bacteroidetes	Bacteroidia	Flavobacteriales	Cryomorphaceae	f__	ASV398	het	https://doi.org/10.1007/978-3-642-38954-2_135
Bacteria	Bacteroidetes	Bacteroidia	Flavobacteriales	Cryomorphaceae	f__	ASV402	het	https://doi.org/10.1007/978-3-642-38954-2_135
Bacteria	Bacteroidetes	Bacteroidia	Flavobacteriales	Cryomorphaceae	f__	ASV424	het	https://doi.org/10.1007/978-3-642-38954-2_135
Bacteria	Bacteroidetes	Bacteroidia	Flavobacteriales	Cryomorphaceae	f__	ASV478	het	https://doi.org/10.1007/978-3-642-38954-2_135
Bacteria	Bacteroidetes	Bacteroidia	Flavobacteriales	Cryomorphaceae	f__	ASV497	het	https://doi.org/10.1007/978-3-642-38954-2_135
Bacteria	Bacteroidetes	Bacteroidia	Flavobacteriales	Cryomorphaceae	f__	ASV550	het	https://doi.org/10.1007/978-3-642-38954-2_135
Bacteria	Bacteroidetes	Bacteroidia	Flavobacteriales	Cryomorphaceae	NS10 marine group	ASV568	het	https://doi.org/10.1007/978-3-642-38954-2_135
Bacteria	Bacteroidetes	Bacteroidia	Flavobacteriales	Cryomorphaceae	f__	ASV576	het	https://doi.org/10.1007/978-3-642-38954-2_135
Bacteria	Bacteroidetes	Bacteroidia	Flavobacteriales	Cryomorphaceae	NS10 marine group	ASV591	het	https://doi.org/10.1007/978-3-642-38954-2_135
Bacteria	Bacteroidetes	Bacteroidia	Flavobacteriales	Cryomorphaceae	f__	ASV616	het	https://doi.org/10.1007/978-3-642-38954-2_135
Bacteria	Bacteroidetes	Bacteroidia	Flavobacteriales	Cryomorphaceae	f__	ASV618	het	https://doi.org/10.1007/978-3-642-38954-2_135
Bacteria	Bacteroidetes	Bacteroidia	Flavobacteriales	Cryomorphaceae	f__	ASV620	het	https://doi.org/10.1007/978-3-642-38954-2_135
Bacteria	Bacteroidetes	Bacteroidia	Flavobacteriales	Cryomorphaceae	f__	ASV672	het	https://doi.org/10.1007/978-3-642-38954-2_135
Bacteria	Bacteroidetes	Bacteroidia	Flavobacteriales	Cryomorphaceae	f__	ASV674	het	https://doi.org/10.1007/978-3-642-38954-2_135
Bacteria	Bacteroidetes	Bacteroidia	Flavobacteriales	Cryomorphaceae	f__	ASV723	het	https://doi.org/10.1007/978-3-642-38954-2_135
Bacteria	Bacteroidetes	Bacteroidia	Flavobacteriales	Cryomorphaceae	f__	ASV761	het	https://doi.org/10.1007/978-3-642-38954-2_135
Bacteria	Bacteroidetes	Bacteroidia	Flavobacteriales	Cryomorphaceae	f__	ASV817	het	https://doi.org/10.1007/978-3-642-38954-2_135
Bacteria	Bacteroidetes	Bacteroidia	Flavobacteriales	Cryomorphaceae	f__	ASV844	het	https://doi.org/10.1007/978-3-642-38954-2_135
Bacteria	Bacteroidetes	Bacteroidia	Flavobacteriales	Cryomorphaceae	f__	ASV874	het	https://doi.org/10.1007/978-3-642-38954-2_135
Bacteria	Bacteroidetes	Bacteroidia	Flavobacteriales	Cryomorphaceae	NS10 marine group	ASV946	het	https://doi.org/10.1007/978-3-642-38954-2_135
Bacteria	Bacteroidetes	Bacteroidia	Flavobacteriales	Cryomorphaceae	f__	ASV980	het	https://doi.org/10.1007/978-3-642-38954-2_135
Bacteria	Bacteroidetes	Bacteroidia	Flavobacteriales	Flavobacteriaceae	[Polaribacter] huanghezhanensis	ASV1098	het	https://doi.org/10.1038/ismej.2012.169
Bacteria	Bacteroidetes	Bacteroidia	Flavobacteriales	Flavobacteriaceae	Aquibacter	ASV13	het	https://doi.org/10.1038/ismej.2012.169
Bacteria	Bacteroidetes	Bacteroidia	Flavobacteriales	Flavobacteriaceae	Aquibacter	ASV1556	het	https://doi.org/10.1038/ismej.2012.169
Bacteria	Bacteroidetes	Bacteroidia	Flavobacteriales	Flavobacteriaceae	Aquibacter	ASV332	het	https://doi.org/10.1038/ismej.2012.169
Bacteria	Bacteroidetes	Bacteroidia	Flavobacteriales	Flavobacteriaceae	Arcticiflavibacter	ASV298	het	https://doi.org/10.1038/ismej.2012.169
Bacteria	Bacteroidetes	Bacteroidia	Flavobacteriales	Flavobacteriaceae	Aurantivirga	ASV27	het	https://doi.org/10.1038/ismej.2012.169
Bacteria	Bacteroidetes	Bacteroidia	Flavobacteriales	Flavobacteriaceae	Aurantivirga	ASV28	het	https://doi.org/10.1038/ismej.2012.169
Bacteria	Bacteroidetes	Bacteroidia	Flavobacteriales	Flavobacteriaceae	Aurantivirga	ASV318	het	https://doi.org/10.1038/ismej.2012.169
Bacteria	Bacteroidetes	Bacteroidia	Flavobacteriales	Flavobacteriaceae	Bizionia	ASV325	het	https://doi.org/10.1038/ismej.2012.169
Bacteria	Bacteroidetes	Bacteroidia	Flavobacteriales	Flavobacteriaceae	Croceibacter	ASV218	het	https://doi.org/10.1038/ismej.2012.169
Bacteria	Bacteroidetes	Bacteroidia	Flavobacteriales	Flavobacteriaceae	Dokdonia	ASV641	het	https://doi.org/10.1038/ismej.2012.169
Bacteria	Bacteroidetes	Bacteroidia	Flavobacteriales	Flavobacteriaceae	f__	ASV1040	het	https://doi.org/10.1038/ismej.2012.169
Bacteria	Bacteroidetes	Bacteroidia	Flavobacteriales	Flavobacteriaceae	f__	ASV1154	het	https://doi.org/10.1038/ismej.2012.169
Bacteria	Bacteroidetes	Bacteroidia	Flavobacteriales	Flavobacteriaceae	f__	ASV1202	het	https://doi.org/10.1038/ismej.2012.169
Bacteria	Bacteroidetes	Bacteroidia	Flavobacteriales	Flavobacteriaceae	f__	ASV1273	het	https://doi.org/10.1038/ismej.2012.169
Bacteria	Bacteroidetes	Bacteroidia	Flavobacteriales	Flavobacteriaceae	f__	ASV1355	het	https://doi.org/10.1038/ismej.2012.169
Bacteria	Bacteroidetes	Bacteroidia	Flavobacteriales	Flavobacteriaceae	f__	ASV1360	het	https://doi.org/10.1038/ismej.2012.169
Bacteria	Bacteroidetes	Bacteroidia	Flavobacteriales	Flavobacteriaceae	f__	ASV1648	het	https://doi.org/10.1038/ismej.2012.169
Bacteria	Bacteroidetes	Bacteroidia	Flavobacteriales	Flavobacteriaceae	f__	ASV17	het	https://doi.org/10.1038/ismej.2012.169
Bacteria	Bacteroidetes	Bacteroidia	Flavobacteriales	Flavobacteriaceae	f__	ASV222	het	https://doi.org/10.1038/ismej.2012.169
Bacteria	Bacteroidetes	Bacteroidia	Flavobacteriales	Flavobacteriaceae	f__	ASV228	het	https://doi.org/10.1038/ismej.2012.169
Bacteria	Bacteroidetes	Bacteroidia	Flavobacteriales	Flavobacteriaceae	f__	ASV278	het	https://doi.org/10.1038/ismej.2012.169
Bacteria	Bacteroidetes	Bacteroidia	Flavobacteriales	Flavobacteriaceae	f__	ASV355	het	https://doi.org/10.1038/ismej.2012.169
Bacteria	Bacteroidetes	Bacteroidia	Flavobacteriales	Flavobacteriaceae	f__	ASV430	het	https://doi.org/10.1038/ismej.2012.169
Bacteria	Bacteroidetes	Bacteroidia	Flavobacteriales	Flavobacteriaceae	f__	ASV469	het	https://doi.org/10.1038/ismej.2012.169
Bacteria	Bacteroidetes	Bacteroidia	Flavobacteriales	Flavobacteriaceae	f__	ASV586	het	https://doi.org/10.1038/ismej.2012.169
Bacteria	Bacteroidetes	Bacteroidia	Flavobacteriales	Flavobacteriaceae	f__	ASV635	het	https://doi.org/10.1038/ismej.2012.169
Bacteria	Bacteroidetes	Bacteroidia	Flavobacteriales	Flavobacteriaceae	f__	ASV856	het	https://doi.org/10.1038/ismej.2012.169
Bacteria	Bacteroidetes	Bacteroidia	Flavobacteriales	Flavobacteriaceae	f__	ASV868	het	https://doi.org/10.1038/ismej.2012.169
Bacteria	Bacteroidetes	Bacteroidia	Flavobacteriales	Flavobacteriaceae	Flavicella	ASV1089	het	https://doi.org/10.1038/ismej.2012.169
Bacteria	Bacteroidetes	Bacteroidia	Flavobacteriales	Flavobacteriaceae	Flavicella	ASV1571	het	https://doi.org/10.1038/ismej.2012.169
Bacteria	Bacteroidetes	Bacteroidia	Flavobacteriales	Flavobacteriaceae	Flavicella	ASV328	het	https://doi.org/10.1038/ismej.2012.169
Bacteria	Bacteroidetes	Bacteroidia	Flavobacteriales	Flavobacteriaceae	Flavobacterium	ASV1270	het	https://doi.org/10.1016/j.ecolind.2021.108047
Bacteria	Bacteroidetes	Bacteroidia	Flavobacteriales	Flavobacteriaceae	Flavobacterium	ASV209	het	https://doi.org/10.1016/j.ecolind.2021.108047
Bacteria	Bacteroidetes	Bacteroidia	Flavobacteriales	Flavobacteriaceae	Flavobacterium	ASV351	het	https://doi.org/10.1016/j.ecolind.2021.108047
Bacteria	Bacteroidetes	Bacteroidia	Flavobacteriales	Flavobacteriaceae	Flavobacterium	ASV379	het	https://doi.org/10.1016/j.ecolind.2021.108047
Bacteria	Bacteroidetes	Bacteroidia	Flavobacteriales	Flavobacteriaceae	Flavobacterium	ASV389	het	https://doi.org/10.1016/j.ecolind.2021.108047
Bacteria	Bacteroidetes	Bacteroidia	Flavobacteriales	Flavobacteriaceae	Flavobacterium	ASV632	het	https://doi.org/10.1016/j.ecolind.2021.108047
Bacteria	Bacteroidetes	Bacteroidia	Flavobacteriales	Flavobacteriaceae	Flavobacterium	ASV784	het	https://doi.org/10.1016/j.ecolind.2021.108047
Bacteria	Bacteroidetes	Bacteroidia	Flavobacteriales	Flavobacteriaceae	Flavobacterium	ASV870	het	https://doi.org/10.1016/j.ecolind.2021.108047
Bacteria	Bacteroidetes	Bacteroidia	Flavobacteriales	Flavobacteriaceae	Flavobacterium	ASV908	het	https://doi.org/10.1016/j.ecolind.2021.108047
Bacteria	Bacteroidetes	Bacteroidia	Flavobacteriales	Flavobacteriaceae	Flavobacterium	ASV986	het	https://doi.org/10.1016/j.ecolind.2021.108047
Bacteria	Bacteroidetes	Bacteroidia	Flavobacteriales	Flavobacteriaceae	Formosa	ASV410	het	https://doi.org/10.1038/ismej.2012.169
Bacteria	Bacteroidetes	Bacteroidia	Flavobacteriales	Flavobacteriaceae	Formosa	ASV52	het	https://doi.org/10.1038/ismej.2012.169
Bacteria	Bacteroidetes	Bacteroidia	Flavobacteriales	Flavobacteriaceae	Formosa	ASV572	het	https://doi.org/10.1038/ismej.2012.169
Bacteria	Bacteroidetes	Bacteroidia	Flavobacteriales	Flavobacteriaceae	Formosa	ASV985	het	https://doi.org/10.1038/ismej.2012.169
Bacteria	Bacteroidetes	Bacteroidia	Flavobacteriales	Flavobacteriaceae	Kordia	ASV296	het	https://doi.org/10.1038/ismej.2012.169
Bacteria	Bacteroidetes	Bacteroidia	Flavobacteriales	Flavobacteriaceae	Leeuwenhoekiella	ASV1141	het	https://doi.org/10.1016/j.ecolind.2021.108047
Bacteria	Bacteroidetes	Bacteroidia	Flavobacteriales	Flavobacteriaceae	Maribacter	ASV834	het	https://doi.org/10.1038/ismej.2012.169
Bacteria	Bacteroidetes	Bacteroidia	Flavobacteriales	Flavobacteriaceae	Mesoflavibacter	ASV623	het	https://doi.org/10.1038/ismej.2012.169
Bacteria	Bacteroidetes	Bacteroidia	Flavobacteriales	Flavobacteriaceae	Mesoflavibacter	ASV630	het	https://doi.org/10.1038/ismej.2012.169
Bacteria	Bacteroidetes	Bacteroidia	Flavobacteriales	Flavobacteriaceae	Mesonia	ASV875	het	https://doi.org/10.1038/ismej.2012.169
Bacteria	Bacteroidetes	Bacteroidia	Flavobacteriales	Flavobacteriaceae	Nonlabens	ASV1726	het	https://doi.org/10.1038/ismej.2012.169
Bacteria	Bacteroidetes	Bacteroidia	Flavobacteriales	Flavobacteriaceae	Nonlabens	ASV400	het	https://doi.org/10.1038/ismej.2012.169
Bacteria	Bacteroidetes	Bacteroidia	Flavobacteriales	Flavobacteriaceae	NS2b marine group	ASV1263	het	https://doi.org/10.1038/ismej.2012.169
Bacteria	Bacteroidetes	Bacteroidia	Flavobacteriales	Flavobacteriaceae	NS2b marine group	ASV1568	het	https://doi.org/10.1038/ismej.2012.169
Bacteria	Bacteroidetes	Bacteroidia	Flavobacteriales	Flavobacteriaceae	NS2b marine group	ASV53	het	https://doi.org/10.1038/ismej.2012.169
Bacteria	Bacteroidetes	Bacteroidia	Flavobacteriales	Flavobacteriaceae	NS3a marine group	ASV46	het	https://doi.org/10.1038/ismej.2012.169
Bacteria	Bacteroidetes	Bacteroidia	Flavobacteriales	Flavobacteriaceae	NS3a marine group	ASV480	het	https://doi.org/10.1038/ismej.2012.169
Bacteria	Bacteroidetes	Bacteroidia	Flavobacteriales	Flavobacteriaceae	NS3a marine group	ASV729	het	https://doi.org/10.1038/ismej.2012.169
Bacteria	Bacteroidetes	Bacteroidia	Flavobacteriales	Flavobacteriaceae	NS4 marine group	ASV1074	het	https://doi.org/10.1038/ismej.2012.169
Bacteria	Bacteroidetes	Bacteroidia	Flavobacteriales	Flavobacteriaceae	NS4 marine group	ASV1223	het	https://doi.org/10.1038/ismej.2012.169
Bacteria	Bacteroidetes	Bacteroidia	Flavobacteriales	Flavobacteriaceae	NS4 marine group	ASV14	het	https://doi.org/10.1038/ismej.2012.169
Bacteria	Bacteroidetes	Bacteroidia	Flavobacteriales	Flavobacteriaceae	NS4 marine group	ASV144	het	https://doi.org/10.1038/ismej.2012.169
Bacteria	Bacteroidetes	Bacteroidia	Flavobacteriales	Flavobacteriaceae	NS4 marine group	ASV164	het	https://doi.org/10.1038/ismej.2012.169
Bacteria	Bacteroidetes	Bacteroidia	Flavobacteriales	Flavobacteriaceae	NS4 marine group	ASV215	het	https://doi.org/10.1038/ismej.2012.169
Bacteria	Bacteroidetes	Bacteroidia	Flavobacteriales	Flavobacteriaceae	NS4 marine group	ASV256	het	https://doi.org/10.1038/ismej.2012.169
Bacteria	Bacteroidetes	Bacteroidia	Flavobacteriales	Flavobacteriaceae	NS4 marine group	ASV257	het	https://doi.org/10.1038/ismej.2012.169
Bacteria	Bacteroidetes	Bacteroidia	Flavobacteriales	Flavobacteriaceae	NS4 marine group	ASV268	het	https://doi.org/10.1038/ismej.2012.169
Bacteria	Bacteroidetes	Bacteroidia	Flavobacteriales	Flavobacteriaceae	NS4 marine group	ASV362	het	https://doi.org/10.1038/ismej.2012.169
Bacteria	Bacteroidetes	Bacteroidia	Flavobacteriales	Flavobacteriaceae	NS4 marine group	ASV419	het	https://doi.org/10.1038/ismej.2012.169
Bacteria	Bacteroidetes	Bacteroidia	Flavobacteriales	Flavobacteriaceae	NS4 marine group	ASV435	het	https://doi.org/10.1038/ismej.2012.169
Bacteria	Bacteroidetes	Bacteroidia	Flavobacteriales	Flavobacteriaceae	NS4 marine group	ASV596	het	https://doi.org/10.1038/ismej.2012.169
Bacteria	Bacteroidetes	Bacteroidia	Flavobacteriales	Flavobacteriaceae	NS4 marine group	ASV68	het	https://doi.org/10.1038/ismej.2012.169
Bacteria	Bacteroidetes	Bacteroidia	Flavobacteriales	Flavobacteriaceae	NS4 marine group	ASV697	het	https://doi.org/10.1038/ismej.2012.169
Bacteria	Bacteroidetes	Bacteroidia	Flavobacteriales	Flavobacteriaceae	NS4 marine group	ASV705	het	https://doi.org/10.1038/ismej.2012.169
Bacteria	Bacteroidetes	Bacteroidia	Flavobacteriales	Flavobacteriaceae	NS4 marine group	ASV889	het	https://doi.org/10.1038/ismej.2012.169
Bacteria	Bacteroidetes	Bacteroidia	Flavobacteriales	Flavobacteriaceae	NS5 marine group	ASV1023	het	https://doi.org/10.1038/ismej.2012.169
Bacteria	Bacteroidetes	Bacteroidia	Flavobacteriales	Flavobacteriaceae	NS5 marine group	ASV1046	het	https://doi.org/10.1038/ismej.2012.169
Bacteria	Bacteroidetes	Bacteroidia	Flavobacteriales	Flavobacteriaceae	NS5 marine group	ASV1062	het	https://doi.org/10.1038/ismej.2012.169
Bacteria	Bacteroidetes	Bacteroidia	Flavobacteriales	Flavobacteriaceae	NS5 marine group	ASV1178	het	https://doi.org/10.1038/ismej.2012.169
Bacteria	Bacteroidetes	Bacteroidia	Flavobacteriales	Flavobacteriaceae	NS5 marine group	ASV1403	het	https://doi.org/10.1038/ismej.2012.169
Bacteria	Bacteroidetes	Bacteroidia	Flavobacteriales	Flavobacteriaceae	NS5 marine group	ASV1429	het	https://doi.org/10.1038/ismej.2012.169
Bacteria	Bacteroidetes	Bacteroidia	Flavobacteriales	Flavobacteriaceae	NS5 marine group	ASV149	het	https://doi.org/10.1038/ismej.2012.169
Bacteria	Bacteroidetes	Bacteroidia	Flavobacteriales	Flavobacteriaceae	NS5 marine group	ASV1654	het	https://doi.org/10.1038/ismej.2012.169
Bacteria	Bacteroidetes	Bacteroidia	Flavobacteriales	Flavobacteriaceae	NS5 marine group	ASV170	het	https://doi.org/10.1038/ismej.2012.169
Bacteria	Bacteroidetes	Bacteroidia	Flavobacteriales	Flavobacteriaceae	NS5 marine group	ASV24	het	https://doi.org/10.1038/ismej.2012.169
Bacteria	Bacteroidetes	Bacteroidia	Flavobacteriales	Flavobacteriaceae	NS5 marine group	ASV31	het	https://doi.org/10.1038/ismej.2012.169
Bacteria	Bacteroidetes	Bacteroidia	Flavobacteriales	Flavobacteriaceae	NS5 marine group	ASV335	het	https://doi.org/10.1038/ismej.2012.169
Bacteria	Bacteroidetes	Bacteroidia	Flavobacteriales	Flavobacteriaceae	NS5 marine group	ASV345	het	https://doi.org/10.1038/ismej.2012.169
Bacteria	Bacteroidetes	Bacteroidia	Flavobacteriales	Flavobacteriaceae	NS5 marine group	ASV353	het	https://doi.org/10.1038/ismej.2012.169
Bacteria	Bacteroidetes	Bacteroidia	Flavobacteriales	Flavobacteriaceae	NS5 marine group	ASV380	het	https://doi.org/10.1038/ismej.2012.169
Bacteria	Bacteroidetes	Bacteroidia	Flavobacteriales	Flavobacteriaceae	NS5 marine group	ASV44	het	https://doi.org/10.1038/ismej.2012.169
Bacteria	Bacteroidetes	Bacteroidia	Flavobacteriales	Flavobacteriaceae	NS5 marine group	ASV453	het	https://doi.org/10.1038/ismej.2012.169
Bacteria	Bacteroidetes	Bacteroidia	Flavobacteriales	Flavobacteriaceae	NS5 marine group	ASV454	het	https://doi.org/10.1038/ismej.2012.169
Bacteria	Bacteroidetes	Bacteroidia	Flavobacteriales	Flavobacteriaceae	NS5 marine group	ASV510	het	https://doi.org/10.1038/ismej.2012.169
Bacteria	Bacteroidetes	Bacteroidia	Flavobacteriales	Flavobacteriaceae	NS5 marine group	ASV528	het	https://doi.org/10.1038/ismej.2012.169
Bacteria	Bacteroidetes	Bacteroidia	Flavobacteriales	Flavobacteriaceae	NS5 marine group	ASV531	het	https://doi.org/10.1038/ismej.2012.169
Bacteria	Bacteroidetes	Bacteroidia	Flavobacteriales	Flavobacteriaceae	NS5 marine group	ASV55	het	https://doi.org/10.1038/ismej.2012.169
Bacteria	Bacteroidetes	Bacteroidia	Flavobacteriales	Flavobacteriaceae	NS5 marine group	ASV553	het	https://doi.org/10.1038/ismej.2012.169
Bacteria	Bacteroidetes	Bacteroidia	Flavobacteriales	Flavobacteriaceae	NS5 marine group	ASV58	het	https://doi.org/10.1038/ismej.2012.169
Bacteria	Bacteroidetes	Bacteroidia	Flavobacteriales	Flavobacteriaceae	NS5 marine group	ASV645	het	https://doi.org/10.1038/ismej.2012.169
Bacteria	Bacteroidetes	Bacteroidia	Flavobacteriales	Flavobacteriaceae	NS5 marine group	ASV692	het	https://doi.org/10.1038/ismej.2012.169
Bacteria	Bacteroidetes	Bacteroidia	Flavobacteriales	Flavobacteriaceae	NS5 marine group	ASV749	het	https://doi.org/10.1038/ismej.2012.169
Bacteria	Bacteroidetes	Bacteroidia	Flavobacteriales	Flavobacteriaceae	NS5 marine group	ASV823	het	https://doi.org/10.1038/ismej.2012.169
Bacteria	Bacteroidetes	Bacteroidia	Flavobacteriales	Flavobacteriaceae	NS5 marine group	ASV824	het	https://doi.org/10.1038/ismej.2012.169
Bacteria	Bacteroidetes	Bacteroidia	Flavobacteriales	Flavobacteriaceae	NS5 marine group	ASV829	het	https://doi.org/10.1038/ismej.2012.169
Bacteria	Bacteroidetes	Bacteroidia	Flavobacteriales	Flavobacteriaceae	NS5 marine group	ASV904	het	https://doi.org/10.1038/ismej.2012.169
Bacteria	Bacteroidetes	Bacteroidia	Flavobacteriales	Flavobacteriaceae	NS5 marine group	ASV952	het	https://doi.org/10.1038/ismej.2012.169
Bacteria	Bacteroidetes	Bacteroidia	Flavobacteriales	Flavobacteriaceae	NS5 marine group	ASV97	het	https://doi.org/10.1038/ismej.2012.169
Bacteria	Bacteroidetes	Bacteroidia	Flavobacteriales	Flavobacteriaceae	Olleya	ASV180	het	https://doi.org/10.1038/ismej.2012.169
Bacteria	Bacteroidetes	Bacteroidia	Flavobacteriales	Flavobacteriaceae	Polaribacter	ASV349	het	https://doi.org/10.1038/ismej.2012.169
Bacteria	Bacteroidetes	Bacteroidia	Flavobacteriales	Flavobacteriaceae	Polaribacter	ASV564	het	https://doi.org/10.1038/ismej.2012.169
Bacteria	Bacteroidetes	Bacteroidia	Flavobacteriales	Flavobacteriaceae	Polaribacter	ASV63	het	https://doi.org/10.1038/ismej.2012.169
Bacteria	Bacteroidetes	Bacteroidia	Flavobacteriales	Flavobacteriaceae	Polaribacter	ASV752	het	https://doi.org/10.1038/ismej.2012.169
Bacteria	Bacteroidetes	Bacteroidia	Flavobacteriales	Flavobacteriaceae	Polaribacter 1	ASV119	het	colopeda, heterotroph; Oligohymenophorea mostly bacterivorous all heterotrophic; Nassophorea mixotrophic; Plagiopylea heterotrphic (often Symbiotic); Prostomatea heterotrophic/ saprotrophic; Phyllopharyngea heterotrophic (symbiotic) REF: doi: 10.1038/npg.els.0004264
Bacteria	Bacteroidetes	Bacteroidia	Flavobacteriales	Flavobacteriaceae	Polaribacter 1	ASV1281	het	colopeda, heterotroph; Oligohymenophorea mostly bacterivorous all heterotrophic; Nassophorea mixotrophic; Plagiopylea heterotrphic (often Symbiotic); Prostomatea heterotrophic/ saprotrophic; Phyllopharyngea heterotrophic (symbiotic) REF: doi: 10.1038/npg.els.0004264
Bacteria	Bacteroidetes	Bacteroidia	Flavobacteriales	Flavobacteriaceae	Polaribacter 1	ASV29	het	colopeda, heterotroph; Oligohymenophorea mostly bacterivorous all heterotrophic; Nassophorea mixotrophic; Plagiopylea heterotrphic (often Symbiotic); Prostomatea heterotrophic/ saprotrophic; Phyllopharyngea heterotrophic (symbiotic) REF: doi: 10.1038/npg.els.0004264
Bacteria	Bacteroidetes	Bacteroidia	Flavobacteriales	Flavobacteriaceae	Polaribacter 1	ASV521	het	colopeda, heterotroph; Oligohymenophorea mostly bacterivorous all heterotrophic; Nassophorea mixotrophic; Plagiopylea heterotrphic (often Symbiotic); Prostomatea heterotrophic/ saprotrophic; Phyllopharyngea heterotrophic (symbiotic) REF: doi: 10.1038/npg.els.0004264
Bacteria	Bacteroidetes	Bacteroidia	Flavobacteriales	Flavobacteriaceae	Polaribacter 3	ASV204	het	colopeda, heterotroph; Oligohymenophorea mostly bacterivorous all heterotrophic; Nassophorea mixotrophic; Plagiopylea heterotrphic (often Symbiotic); Prostomatea heterotrophic/ saprotrophic; Phyllopharyngea heterotrophic (symbiotic) REF: doi: 10.1038/npg.els.0004264
Bacteria	Bacteroidetes	Bacteroidia	Flavobacteriales	Flavobacteriaceae	Polaribacter 3	ASV6	het	colopeda, heterotroph; Oligohymenophorea mostly bacterivorous all heterotrophic; Nassophorea mixotrophic; Plagiopylea heterotrphic (often Symbiotic); Prostomatea heterotrophic/ saprotrophic; Phyllopharyngea heterotrophic (symbiotic) REF: doi: 10.1038/npg.els.0004264
Bacteria	Bacteroidetes	Bacteroidia	Flavobacteriales	Flavobacteriaceae	Polaribacter 3	ASV649	het	colopeda, heterotroph; Oligohymenophorea mostly bacterivorous all heterotrophic; Nassophorea mixotrophic; Plagiopylea heterotrphic (often Symbiotic); Prostomatea heterotrophic/ saprotrophic; Phyllopharyngea heterotrophic (symbiotic) REF: doi: 10.1038/npg.els.0004264
Bacteria	Bacteroidetes	Bacteroidia	Flavobacteriales	Flavobacteriaceae	Polaribacter 3	ASV814	het	colopeda, heterotroph; Oligohymenophorea mostly bacterivorous all heterotrophic; Nassophorea mixotrophic; Plagiopylea heterotrphic (often Symbiotic); Prostomatea heterotrophic/ saprotrophic; Phyllopharyngea heterotrophic (symbiotic) REF: doi: 10.1038/npg.els.0004264
Bacteria	Bacteroidetes	Bacteroidia	Flavobacteriales	Flavobacteriaceae	Polaribacter 4	ASV302	het	colopeda, heterotroph; Oligohymenophorea mostly bacterivorous all heterotrophic; Nassophorea mixotrophic; Plagiopylea heterotrphic (often Symbiotic); Prostomatea heterotrophic/ saprotrophic; Phyllopharyngea heterotrophic (symbiotic) REF: doi: 10.1038/npg.els.0004264
Bacteria	Bacteroidetes	Bacteroidia	Flavobacteriales	Flavobacteriaceae	Polaribacter 4	ASV496	het	colopeda, heterotroph; Oligohymenophorea mostly bacterivorous all heterotrophic; Nassophorea mixotrophic; Plagiopylea heterotrphic (often Symbiotic); Prostomatea heterotrophic/ saprotrophic; Phyllopharyngea heterotrophic (symbiotic) REF: doi: 10.1038/npg.els.0004264
Bacteria	Bacteroidetes	Bacteroidia	Flavobacteriales	Flavobacteriaceae	Pseudofulvibacter	ASV37	het	https://doi.org/10.1038/ismej.2012.169
Bacteria	Bacteroidetes	Bacteroidia	Flavobacteriales	Flavobacteriaceae	Pseudofulvibacter	ASV812	het	https://doi.org/10.1038/ismej.2012.169
Bacteria	Bacteroidetes	Bacteroidia	Flavobacteriales	Flavobacteriaceae	Pseudofulvibacter	ASV860	het	https://doi.org/10.1038/ismej.2012.169
Bacteria	Bacteroidetes	Bacteroidia	Flavobacteriales	Flavobacteriaceae	Tenacibaculum	ASV1245	het	https://doi.org/10.1038/ismej.2012.169
Bacteria	Bacteroidetes	Bacteroidia	Flavobacteriales	Flavobacteriaceae	Tenacibaculum	ASV1310	het	https://doi.org/10.1038/ismej.2012.169
Bacteria	Bacteroidetes	Bacteroidia	Flavobacteriales	Flavobacteriaceae	Ulvibacter	ASV22	het	https://doi.org/10.1016/j.ecolind.2021.108047
Bacteria	Bacteroidetes	Bacteroidia	Flavobacteriales	Flavobacteriaceae	Ulvibacter	ASV434	het	https://doi.org/10.1016/j.ecolind.2021.108047
Bacteria	Bacteroidetes	Bacteroidia	Flavobacteriales	Flavobacteriaceae	Ulvibacter	ASV492	het	https://doi.org/10.1016/j.ecolind.2021.108047
Bacteria	Bacteroidetes	Bacteroidia	Flavobacteriales	Flavobacteriaceae	Winogradskyella	ASV790	het	https://doi.org/10.1038/ismej.2012.169
Bacteria	Bacteroidetes	Bacteroidia	Flavobacteriales	Flavobacteriaceae	Zeaxanthinibacter	ASV93	het	https://doi.org/10.1038/ismej.2012.169
Bacteria	Bacteroidetes	Bacteroidia	Flavobacteriales	NS7 marine group	f__	ASV1071	het	https://doi.org/10.1038/ismej.2012.169
Bacteria	Bacteroidetes	Bacteroidia	Flavobacteriales	NS7 marine group	f__	ASV1109	het	https://doi.org/10.1038/ismej.2012.169
Bacteria	Bacteroidetes	Bacteroidia	Flavobacteriales	NS7 marine group	f__	ASV1282	het	https://doi.org/10.1038/ismej.2012.169
Bacteria	Bacteroidetes	Bacteroidia	Flavobacteriales	NS7 marine group	f__	ASV1380	het	https://doi.org/10.1038/ismej.2012.169
Bacteria	Bacteroidetes	Bacteroidia	Flavobacteriales	NS7 marine group	f__	ASV1387	het	https://doi.org/10.1038/ismej.2012.169
Bacteria	Bacteroidetes	Bacteroidia	Flavobacteriales	NS7 marine group	f__	ASV1402	het	https://doi.org/10.1038/ismej.2012.169
Bacteria	Bacteroidetes	Bacteroidia	Flavobacteriales	NS7 marine group	f__	ASV197	het	https://doi.org/10.1038/ismej.2012.169
Bacteria	Bacteroidetes	Bacteroidia	Flavobacteriales	NS7 marine group	f__	ASV466	het	https://doi.org/10.1038/ismej.2012.169
Bacteria	Bacteroidetes	Bacteroidia	Flavobacteriales	NS7 marine group	f__	ASV554	het	https://doi.org/10.1038/ismej.2012.169
Bacteria	Bacteroidetes	Bacteroidia	Flavobacteriales	NS7 marine group	f__	ASV900	het	https://doi.org/10.1038/ismej.2012.169
Bacteria	Bacteroidetes	Bacteroidia	Flavobacteriales	NS7 marine group	f__	ASV983	het	https://doi.org/10.1038/ismej.2012.169
Bacteria	Bacteroidetes	Bacteroidia	Flavobacteriales	NS9 marine group	f__	ASV101	het	https://doi.org/10.1038/ismej.2012.169
Bacteria	Bacteroidetes	Bacteroidia	Flavobacteriales	NS9 marine group	f__	ASV1042	het	https://doi.org/10.1038/ismej.2012.169
Bacteria	Bacteroidetes	Bacteroidia	Flavobacteriales	NS9 marine group	f__	ASV110	het	https://doi.org/10.1038/ismej.2012.169
Bacteria	Bacteroidetes	Bacteroidia	Flavobacteriales	NS9 marine group	f__	ASV1122	het	https://doi.org/10.1038/ismej.2012.169
Bacteria	Bacteroidetes	Bacteroidia	Flavobacteriales	NS9 marine group	f__	ASV1134	het	https://doi.org/10.1038/ismej.2012.169
Bacteria	Bacteroidetes	Bacteroidia	Flavobacteriales	NS9 marine group	f__	ASV1145	het	https://doi.org/10.1038/ismej.2012.169
Bacteria	Bacteroidetes	Bacteroidia	Flavobacteriales	NS9 marine group	f__	ASV1168	het	https://doi.org/10.1038/ismej.2012.169
Bacteria	Bacteroidetes	Bacteroidia	Flavobacteriales	NS9 marine group	f__	ASV1205	het	https://doi.org/10.1038/ismej.2012.169
Bacteria	Bacteroidetes	Bacteroidia	Flavobacteriales	NS9 marine group	f__	ASV1247	het	https://doi.org/10.1038/ismej.2012.169
Bacteria	Bacteroidetes	Bacteroidia	Flavobacteriales	NS9 marine group	f__	ASV1314	het	https://doi.org/10.1038/ismej.2012.169
Bacteria	Bacteroidetes	Bacteroidia	Flavobacteriales	NS9 marine group	f__	ASV1322	het	https://doi.org/10.1038/ismej.2012.169
Bacteria	Bacteroidetes	Bacteroidia	Flavobacteriales	NS9 marine group	f__	ASV1335	het	https://doi.org/10.1038/ismej.2012.169
Bacteria	Bacteroidetes	Bacteroidia	Flavobacteriales	NS9 marine group	f__	ASV1618	het	https://doi.org/10.1038/ismej.2012.169
Bacteria	Bacteroidetes	Bacteroidia	Flavobacteriales	NS9 marine group	f__	ASV1626	het	https://doi.org/10.1038/ismej.2012.169
Bacteria	Bacteroidetes	Bacteroidia	Flavobacteriales	NS9 marine group	f__	ASV1646	het	https://doi.org/10.1038/ismej.2012.169
Bacteria	Bacteroidetes	Bacteroidia	Flavobacteriales	NS9 marine group	f__	ASV167	het	https://doi.org/10.1038/ismej.2012.169
Bacteria	Bacteroidetes	Bacteroidia	Flavobacteriales	NS9 marine group	f__	ASV1706	het	https://doi.org/10.1038/ismej.2012.169
Bacteria	Bacteroidetes	Bacteroidia	Flavobacteriales	NS9 marine group	f__	ASV1762	het	https://doi.org/10.1038/ismej.2012.169
Bacteria	Bacteroidetes	Bacteroidia	Flavobacteriales	NS9 marine group	f__	ASV200	het	https://doi.org/10.1038/ismej.2012.169
Bacteria	Bacteroidetes	Bacteroidia	Flavobacteriales	NS9 marine group	f__	ASV205	het	https://doi.org/10.1038/ismej.2012.169
Bacteria	Bacteroidetes	Bacteroidia	Flavobacteriales	NS9 marine group	f__	ASV232	het	https://doi.org/10.1038/ismej.2012.169
Bacteria	Bacteroidetes	Bacteroidia	Flavobacteriales	NS9 marine group	f__	ASV247	het	https://doi.org/10.1038/ismej.2012.169
Bacteria	Bacteroidetes	Bacteroidia	Flavobacteriales	NS9 marine group	f__	ASV260	het	https://doi.org/10.1038/ismej.2012.169
Bacteria	Bacteroidetes	Bacteroidia	Flavobacteriales	NS9 marine group	f__	ASV312	het	https://doi.org/10.1038/ismej.2012.169
Bacteria	Bacteroidetes	Bacteroidia	Flavobacteriales	NS9 marine group	f__	ASV314	het	https://doi.org/10.1038/ismej.2012.169
Bacteria	Bacteroidetes	Bacteroidia	Flavobacteriales	NS9 marine group	f__	ASV341	het	https://doi.org/10.1038/ismej.2012.169
Bacteria	Bacteroidetes	Bacteroidia	Flavobacteriales	NS9 marine group	f__	ASV356	het	https://doi.org/10.1038/ismej.2012.169
Bacteria	Bacteroidetes	Bacteroidia	Flavobacteriales	NS9 marine group	f__	ASV360	het	https://doi.org/10.1038/ismej.2012.169
Bacteria	Bacteroidetes	Bacteroidia	Flavobacteriales	NS9 marine group	f__	ASV404	het	https://doi.org/10.1038/ismej.2012.169
Bacteria	Bacteroidetes	Bacteroidia	Flavobacteriales	NS9 marine group	f__	ASV437	het	https://doi.org/10.1038/ismej.2012.169
Bacteria	Bacteroidetes	Bacteroidia	Flavobacteriales	NS9 marine group	f__	ASV487	het	https://doi.org/10.1038/ismej.2012.169
Bacteria	Bacteroidetes	Bacteroidia	Flavobacteriales	NS9 marine group	f__	ASV577	het	https://doi.org/10.1038/ismej.2012.169
Bacteria	Bacteroidetes	Bacteroidia	Flavobacteriales	NS9 marine group	f__	ASV584	het	https://doi.org/10.1038/ismej.2012.169
Bacteria	Bacteroidetes	Bacteroidia	Flavobacteriales	NS9 marine group	f__	ASV601	het	https://doi.org/10.1038/ismej.2012.169
Bacteria	Bacteroidetes	Bacteroidia	Flavobacteriales	NS9 marine group	f__	ASV655	het	https://doi.org/10.1038/ismej.2012.169
Bacteria	Bacteroidetes	Bacteroidia	Flavobacteriales	NS9 marine group	f__	ASV67	het	https://doi.org/10.1038/ismej.2012.169
Bacteria	Bacteroidetes	Bacteroidia	Flavobacteriales	NS9 marine group	f__	ASV678	het	https://doi.org/10.1038/ismej.2012.169
Bacteria	Bacteroidetes	Bacteroidia	Flavobacteriales	NS9 marine group	f__	ASV695	het	https://doi.org/10.1038/ismej.2012.169
Bacteria	Bacteroidetes	Bacteroidia	Flavobacteriales	NS9 marine group	f__	ASV716	het	https://doi.org/10.1038/ismej.2012.169
Bacteria	Bacteroidetes	Bacteroidia	Flavobacteriales	NS9 marine group	f__	ASV724	het	https://doi.org/10.1038/ismej.2012.169
Bacteria	Bacteroidetes	Bacteroidia	Flavobacteriales	NS9 marine group	f__	ASV735	het	https://doi.org/10.1038/ismej.2012.169
Bacteria	Bacteroidetes	Bacteroidia	Flavobacteriales	NS9 marine group	f__	ASV751	het	https://doi.org/10.1038/ismej.2012.169
Bacteria	Bacteroidetes	Bacteroidia	Flavobacteriales	NS9 marine group	f__	ASV777	het	https://doi.org/10.1038/ismej.2012.169
Bacteria	Bacteroidetes	Bacteroidia	Flavobacteriales	NS9 marine group	f__	ASV787	het	https://doi.org/10.1038/ismej.2012.169
Bacteria	Bacteroidetes	Bacteroidia	Flavobacteriales	NS9 marine group	f__	ASV810	het	https://doi.org/10.1038/ismej.2012.169
Bacteria	Bacteroidetes	Bacteroidia	Flavobacteriales	NS9 marine group	f__	ASV866	het	https://doi.org/10.1038/ismej.2012.169
Bacteria	Bacteroidetes	Bacteroidia	Flavobacteriales	NS9 marine group	f__	ASV969	het	https://doi.org/10.1038/ismej.2012.169
Bacteria	Bacteroidetes	Bacteroidia	Flavobacteriales	NS9 marine group	f__	ASV998	het	https://doi.org/10.1038/ismej.2012.169
Bacteria	Bacteroidetes	Rhodothermia	Rhodothermales	Rhodothermaceae	Rubrivirga	ASV140	het	https://doi.org/10.1038/ismej.2012.169
Bacteria	Bacteroidetes	Rhodothermia	Rhodothermales	Rhodothermaceae	f__	ASV993	het	https://doi.org/10.1038/ismej.2012.169
Bacteria	Bacteroidetes	Bacteroidia	Sphingobacteriales	NS11-12 marine group	f__	ASV1019	het	https://doi.org/10.1038/ismej.2012.169
Bacteria	Bacteroidetes	Bacteroidia	Sphingobacteriales	NS11-12 marine group	f__	ASV1253	het	https://doi.org/10.1038/ismej.2012.169
Bacteria	Bacteroidetes	Bacteroidia	Sphingobacteriales	NS11-12 marine group	f__	ASV1370	het	https://doi.org/10.1038/ismej.2012.169
Bacteria	Bacteroidetes	Bacteroidia	Sphingobacteriales	NS11-12 marine group	f__	ASV457	het	https://doi.org/10.1038/ismej.2012.169
Bacteria	Bacteroidetes	Bacteroidia	Sphingobacteriales	NS11-12 marine group	f__	ASV504	het	https://doi.org/10.1038/ismej.2012.169
Bacteria	Bacteroidetes	Bacteroidia	Sphingobacteriales	NS11-12 marine group	f__	ASV651	het	https://doi.org/10.1038/ismej.2012.169
Bacteria	Bacteroidetes	Bacteroidia	Sphingobacteriales	NS11-12 marine group	f__	ASV66	het	https://doi.org/10.1038/ismej.2012.169
Bacteria	Bacteroidetes	Bacteroidia	Sphingobacteriales	NS11-12 marine group	f__	ASV673	het	https://doi.org/10.1038/ismej.2012.169
Bacteria	Bacteroidetes	Bacteroidia	Sphingobacteriales	NS11-12 marine group	f__	ASV677	het	https://doi.org/10.1038/ismej.2012.169
Bacteria	Bacteroidetes	Bacteroidia	Sphingobacteriales	NS11-12 marine group	f__	ASV696	het	https://doi.org/10.1038/ismej.2012.169
Bacteria	Bacteroidetes	Bacteroidia	Sphingobacteriales	NS11-12 marine group	f__	ASV756	het	https://doi.org/10.1038/ismej.2012.169
Bacteria	Chloroflexi	Dehalococcoidia	SAR202 clade	g__	f__	ASV1132	photoheterotroph	https://doi.org/10.1002/9780470015902.a0000457
Bacteria	Chloroflexi	Dehalococcoidia	SAR202 clade	g__	f__	ASV1139	photoheterotroph	https://doi.org/10.1002/9780470015902.a0000457
Bacteria	Chloroflexi	Dehalococcoidia	SAR202 clade	g__	f__	ASV1169	photoheterotroph	https://doi.org/10.1002/9780470015902.a0000457
Bacteria	Chloroflexi	Dehalococcoidia	SAR202 clade	g__	f__	ASV1544	photoheterotroph	https://doi.org/10.1002/9780470015902.a0000457
Bacteria	Chloroflexi	Dehalococcoidia	SAR202 clade	g__	f__	ASV547	photoheterotroph	https://doi.org/10.1002/9780470015902.a0000457
Bacteria	Chloroflexi	JG30-KF-CM66	NA	g__	f__	ASV755	photoheterotroph	https://doi.org/10.1002/9780470015902.a0000457
Bacteria	Chloroflexi	Dehalococcoidia	SAR202 clade	g__	f__	ASV767	photoheterotroph	https://doi.org/10.1002/9780470015902.a0000457
Bacteria	Chloroflexi	JG30-KF-CM66	NA	g__	f__	ASV776	photoheterotroph	https://doi.org/10.1002/9780470015902.a0000457
Bacteria	Chloroflexi	Dehalococcoidia	SAR202 clade	g__	f__	ASV819	photoheterotroph	https://doi.org/10.1002/9780470015902.a0000457
Bacteria	Chloroflexi	Dehalococcoidia	SAR202 clade	g__	f__	ASV869	photoheterotroph	https://doi.org/10.1002/9780470015902.a0000457
Bacteria	Chloroflexi	Dehalococcoidia	SAR202 clade	g__	f__	ASV936	photoheterotroph	https://doi.org/10.1002/9780470015902.a0000457
Bacteria	Chloroflexi	Ktedonobacteria	C0119	g__	f__	ASV948	photoheterotroph	https://doi.org/10.1002/9780470015902.a0000457
Bacteria	Chloroflexi	Dehalococcoidia	SAR202 clade	g__	f__	ASV992	photoheterotroph	https://doi.org/10.1002/9780470015902.a0000457
Bacteria	Cyanobacteria	Oxyphotobacteria	Synechococcales	Cyanobiaceae	Cyanobium PCC-6307	ASV1086	auto	Hoerstmann et al. (2022) https://doi.org/10.1111/1462-2920.15832
Bacteria	Cyanobacteria	Oxyphotobacteria	Synechococcales	Cyanobiaceae	Synechococcus CC9902	ASV150	auto	Hoerstmann et al. (2022) https://doi.org/10.1111/1462-2920.15832
Bacteria	Cyanobacteria	Oxyphotobacteria	Synechococcales	Cyanobiaceae	Cyanobium PCC-6307	ASV163	auto	Hoerstmann et al. (2022) https://doi.org/10.1111/1462-2920.15832
Bacteria	Cyanobacteria	Oxyphotobacteria	Synechococcales	Cyanobiaceae	Synechococcus CC9902	ASV1705	auto	Hoerstmann et al. (2022) https://doi.org/10.1111/1462-2920.15832
Bacteria	Cyanobacteria	Oxyphotobacteria	Synechococcales	Cyanobiaceae	Synechococcus CC9902	ASV269	auto	Hoerstmann et al. (2022) https://doi.org/10.1111/1462-2920.15832
Bacteria	Cyanobacteria	Oxyphotobacteria	Synechococcales	Cyanobiaceae	Synechococcus CC9902	ASV35	auto	Hoerstmann et al. (2022) https://doi.org/10.1111/1462-2920.15832
Bacteria	Cyanobacteria	Oxyphotobacteria	Synechococcales	Cyanobiaceae	Cyanobium PCC-6307	ASV365	auto	Hoerstmann et al. (2022) https://doi.org/10.1111/1462-2920.15832
Bacteria	Cyanobacteria	Oxyphotobacteria	Synechococcales	Cyanobiaceae	Synechococcus CC9902	ASV40	auto	Hoerstmann et al. (2022) https://doi.org/10.1111/1462-2920.15832
Bacteria	Cyanobacteria	Oxyphotobacteria	Synechococcales	Cyanobiaceae	Cyanobium PCC-6307	ASV441	auto	Hoerstmann et al. (2022) https://doi.org/10.1111/1462-2920.15832
Bacteria	Cyanobacteria	Oxyphotobacteria	Synechococcales	Cyanobiaceae	Synechococcus CC9902	ASV711	auto	Hoerstmann et al. (2022) https://doi.org/10.1111/1462-2920.15832
Bacteria	Cyanobacteria	Oxyphotobacteria	Synechococcales	Cyanobiaceae	Synechococcus CC9902	ASV73	auto	Hoerstmann et al. (2022) https://doi.org/10.1111/1462-2920.15832
Bacteria	Cyanobacteria	Oxyphotobacteria	Synechococcales	Cyanobiaceae	Cyanobium PCC-6307	ASV957	auto	Hoerstmann et al. (2022) https://doi.org/10.1111/1462-2920.15832
Bacteria	Dadabacteria	Dadabacteriia	Dadabacteriales	g__	f__	ASV407	het	https://doi.org/10.1111/1462-2920.12930
Bacteria	Epsilonbacteraeota	Campylobacteria	Campylobacterales	Sulfurovaceae	Sulfurovum	ASV1177	chemolithoautotroph	https://doi.org/10.1038/ismej.2014.254
Bacteria	Epsilonbacteraeota	Campylobacteria	Campylobacterales	Arcobacteraceae	Arcobacter	ASV1315	chemolithoautotroph	https://doi.org/10.1038/ismej.2014.254
Bacteria	Epsilonbacteraeota	Campylobacteria	Campylobacterales	Arcobacteraceae	Arcobacter	ASV1362	chemolithoautotroph	https://doi.org/10.1038/ismej.2014.254
Bacteria	Epsilonbacteraeota	Campylobacteria	Campylobacterales	Arcobacteraceae	Arcobacter	ASV1587	chemolithoautotroph	https://doi.org/10.1038/ismej.2014.254
Bacteria	Epsilonbacteraeota	Campylobacteria	Campylobacterales	Arcobacteraceae	Arcobacter	ASV465	chemolithoautotroph	https://doi.org/10.1038/ismej.2014.254
Bacteria	Epsilonbacteraeota	Campylobacteria	Campylobacterales	Arcobacteraceae	Arcobacter	ASV565	chemolithoautotroph	https://doi.org/10.1038/ismej.2014.254
Bacteria	Epsilonbacteraeota	Campylobacteria	Campylobacterales	Arcobacteraceae	Arcobacter	ASV594	chemolithoautotroph	https://doi.org/10.1038/ismej.2014.254
Bacteria	Epsilonbacteraeota	Campylobacteria	Campylobacterales	Thiovulaceae	Sulfurimonas	ASV971	chemolithoautotroph	https://doi.org/10.1038/ismej.2014.254
Bacteria	Fibrobacteres	Fibrobacteria	Fibrobacterales	Fibrobacteraceae	f__	ASV532	het	https://doi.org/10.3389/fmicb.2015.01469
Bacteria	Fibrobacteres	Fibrobacteria	Fibrobacterales	Fibrobacteraceae	f__	ASV970	het	https://doi.org/10.3389/fmicb.2015.01469
Bacteria	Firmicutes	Bacilli	Bacillales	Bacillaceae	Bacillus	ASV1345	het	https://doi.org/10.1016/j.ecolind.2021.108047
Bacteria	Gemmatimonadetes	BD2-11 terrestrial group	NA	g__	f__	ASV1453	photoheterotroph	https://doi.org/10.1016/j.jphotobiol.2020.112085
Bacteria	Lentisphaerae	Oligosphaeria	P.palmC41	g__	f__	ASV920	het	https://doi.org/10.1099/ijs.0.039545-0
Bacteria	Margulisbacteria	NA	NA	g__	f__	ASV1167	het	https://doi.org/10.1016/j.bbabio.2021.148400
Bacteria	Margulisbacteria	NA	NA	g__	f__	ASV1197	het	https://doi.org/10.1016/j.bbabio.2021.148400
Bacteria	Margulisbacteria	NA	NA	g__	f__	ASV885	het	https://doi.org/10.1016/j.bbabio.2021.148400
Bacteria	Marinimicrobia (SAR406 clade)	NA	NA	g__	f__	ASV1034	het	https://doi.org/10.1038/s41467-017-01376-9
Bacteria	Marinimicrobia (SAR406 clade)	NA	NA	g__	f__	ASV1188	het	https://doi.org/10.1038/s41467-017-01376-9
Bacteria	Marinimicrobia (SAR406 clade)	NA	NA	g__	f__	ASV1243	het	https://doi.org/10.1038/s41467-017-01376-9
Bacteria	Marinimicrobia (SAR406 clade)	NA	NA	g__	f__	ASV1257	het	https://doi.org/10.1038/s41467-017-01376-9
Bacteria	Marinimicrobia (SAR406 clade)	NA	NA	g__	f__	ASV1393	het	https://doi.org/10.1038/s41467-017-01376-9
Bacteria	Marinimicrobia (SAR406 clade)	NA	NA	g__	f__	ASV1566	het	https://doi.org/10.1038/s41467-017-01376-9
Bacteria	Marinimicrobia (SAR406 clade)	NA	NA	g__	f__	ASV1576	het	https://doi.org/10.1038/s41467-017-01376-9
Bacteria	Marinimicrobia (SAR406 clade)	NA	NA	g__	f__	ASV1637	het	https://doi.org/10.1038/s41467-017-01376-9
Bacteria	Marinimicrobia (SAR406 clade)	NA	NA	g__	f__	ASV1734	het	https://doi.org/10.1038/s41467-017-01376-9
Bacteria	Marinimicrobia (SAR406 clade)	NA	NA	g__	f__	ASV187	het	https://doi.org/10.1038/s41467-017-01376-9
Bacteria	Marinimicrobia (SAR406 clade)	NA	NA	g__	f__	ASV308	het	https://doi.org/10.1038/s41467-017-01376-9
Bacteria	Marinimicrobia (SAR406 clade)	NA	NA	g__	f__	ASV311	het	https://doi.org/10.1038/s41467-017-01376-9
Bacteria	Marinimicrobia (SAR406 clade)	NA	NA	g__	f__	ASV327	het	https://doi.org/10.1038/s41467-017-01376-9
Bacteria	Marinimicrobia (SAR406 clade)	NA	NA	g__	f__	ASV358	het	https://doi.org/10.1038/s41467-017-01376-9
Bacteria	Marinimicrobia (SAR406 clade)	NA	NA	g__	f__	ASV367	het	https://doi.org/10.1038/s41467-017-01376-9
Bacteria	Marinimicrobia (SAR406 clade)	NA	NA	g__	f__	ASV574	het	https://doi.org/10.1038/s41467-017-01376-9
Bacteria	Marinimicrobia (SAR406 clade)	NA	NA	g__	f__	ASV607	het	https://doi.org/10.1038/s41467-017-01376-9
Bacteria	Marinimicrobia (SAR406 clade)	NA	NA	g__	f__	ASV740	het	https://doi.org/10.1038/s41467-017-01376-9
Bacteria	Marinimicrobia (SAR406 clade)	NA	NA	g__	f__	ASV798	het	https://doi.org/10.1038/s41467-017-01376-9
Bacteria	Marinimicrobia (SAR406 clade)	NA	NA	g__	f__	ASV841	het	https://doi.org/10.1038/s41467-017-01376-9
Bacteria	Marinimicrobia (SAR406 clade)	NA	NA	g__	f__	ASV909	het	https://doi.org/10.1038/s41467-017-01376-9
Bacteria	Marinimicrobia (SAR406 clade)	NA	NA	g__	f__	ASV987	het	https://doi.org/10.1038/s41467-017-01376-9
Bacteria	Nitrospinae	Nitrospinia	Nitrospinales	Nitrospinaceae	Nitrospina	ASV1035	chemolithoautotroph	https://doi.org/10.1007/978-3-642-39044-9_402
Bacteria	Nitrospinae	Nitrospinia	Nitrospinales	Nitrospinaceae	LS-NOB	ASV1049	chemolithoautotroph	https://doi.org/10.1007/978-3-642-39044-9_402
Bacteria	Nitrospinae	Nitrospinia	Nitrospinales	Nitrospinaceae	LS-NOB	ASV1325	chemolithoautotroph	https://doi.org/10.1007/978-3-642-39044-9_402
Bacteria	Nitrospinae	Nitrospinia	Nitrospinales	Nitrospinaceae	LS-NOB	ASV202	chemolithoautotroph	https://doi.org/10.1007/978-3-642-39044-9_402
Bacteria	Nitrospinae	Nitrospinia	Nitrospinales	Nitrospinaceae	Nitrospina	ASV270	chemolithoautotroph	https://doi.org/10.1007/978-3-642-39044-9_402
Bacteria	Nitrospinae	Nitrospinia	Nitrospinales	Nitrospinaceae	LS-NOB	ASV854	chemolithoautotroph	https://doi.org/10.1007/978-3-642-39044-9_402
Bacteria	Patescibacteria	Saccharimonadia	Saccharimonadales	Saccharimonadaceae	f__	ASV169	het	https://doi.org/10.3389/fmicb.2020.587782
Bacteria	PAUC34f	NA	NA	g__	f__	ASV1385	het	https://doi.org/10.3389/fmicb.2020.00376
Bacteria	PAUC34f	NA	NA	g__	f__	ASV1727	het	https://doi.org/10.3389/fmicb.2020.00376
Bacteria	Planctomycetes	Planctomycetacia	Pirellulales	Pirellulaceae	Rhodopirellula	ASV1057	het	https://doi.org/10.3390%2Fmicroorganisms8081150
Bacteria	Planctomycetes	Planctomycetacia	Pirellulales	Pirellulaceae	Rhodopirellula	ASV1073	het	https://doi.org/10.3390%2Fmicroorganisms8081150
Bacteria	Planctomycetes	Phycisphaerae	Phycisphaerales	Phycisphaeraceae	CL500-3	ASV1102	het	https://doi.org/10.3390%2Fmicroorganisms8081150
Bacteria	Planctomycetes	Planctomycetacia	Pirellulales	Pirellulaceae	f__	ASV1152	het	https://doi.org/10.3390%2Fmicroorganisms8081150
Bacteria	Planctomycetes	Planctomycetacia	Pirellulales	Pirellulaceae	Rubripirellula	ASV1183	het	https://doi.org/10.3390%2Fmicroorganisms8081150
Bacteria	Planctomycetes	Planctomycetacia	Pirellulales	Pirellulaceae	Rhodopirellula	ASV1187	het	https://doi.org/10.3390%2Fmicroorganisms8081150
Bacteria	Planctomycetes	Pla3 lineage	NA	g__	f__	ASV1198	het	https://doi.org/10.3390%2Fmicroorganisms8081150
Bacteria	Planctomycetes	Planctomycetacia	Planctomycetales	Rubinisphaeraceae	f__	ASV1214	het	https://doi.org/10.3390%2Fmicroorganisms8081150
Bacteria	Planctomycetes	Planctomycetacia	Pirellulales	Pirellulaceae	Blastopirellula	ASV1218	het	https://doi.org/10.3390%2Fmicroorganisms8081150
Bacteria	Planctomycetes	Phycisphaerae	Phycisphaerales	Phycisphaeraceae	FS140-16B-02 marine group	ASV1254	het	https://doi.org/10.3390%2Fmicroorganisms8081150
Bacteria	Planctomycetes	Phycisphaerae	Phycisphaerales	Phycisphaeraceae	JL-ETNP-F27	ASV1321	het	https://doi.org/10.3390%2Fmicroorganisms8081150
Bacteria	Planctomycetes	Phycisphaerae	Phycisphaerales	Phycisphaeraceae	FS140-16B-02 marine group	ASV1452	het	https://doi.org/10.3390%2Fmicroorganisms8081150
Bacteria	Planctomycetes	OM190	NA	g__	f__	ASV1550	het	https://doi.org/10.3390%2Fmicroorganisms8081150
Bacteria	Planctomycetes	Planctomycetacia	Planctomycetales	Rubinisphaeraceae	f__	ASV1559	het	https://doi.org/10.3390%2Fmicroorganisms8081150
Bacteria	Planctomycetes	Planctomycetacia	Planctomycetales	Rubinisphaeraceae	Planctomicrobium	ASV1773	het	https://doi.org/10.3390%2Fmicroorganisms8081150
Bacteria	Planctomycetes	Planctomycetacia	Pirellulales	Pirellulaceae	f__	ASV238	het	https://doi.org/10.3390%2Fmicroorganisms8081150
Bacteria	Planctomycetes	OM190	NA	g__	f__	ASV309	het	https://doi.org/10.3390%2Fmicroorganisms8081150
Bacteria	Planctomycetes	Planctomycetacia	Planctomycetales	Gimesiaceae	f__	ASV321	het	https://doi.org/10.3390%2Fmicroorganisms8081150
Bacteria	Planctomycetes	Planctomycetacia	Pirellulales	Pirellulaceae	f__	ASV431	het	https://doi.org/10.3390%2Fmicroorganisms8081150
Bacteria	Planctomycetes	Planctomycetacia	Pirellulales	Pirellulaceae	Blastopirellula	ASV444	het	https://doi.org/10.3390%2Fmicroorganisms8081150
Bacteria	Planctomycetes	Planctomycetacia	Pirellulales	Pirellulaceae	f__	ASV447	het	https://doi.org/10.3390%2Fmicroorganisms8081150
Bacteria	Planctomycetes	OM190	NA	g__	f__	ASV558	het	https://doi.org/10.3390%2Fmicroorganisms8081150
Bacteria	Planctomycetes	Planctomycetacia	Planctomycetales	Rubinisphaeraceae	Planctomicrobium	ASV638	het	https://doi.org/10.3390%2Fmicroorganisms8081150
Bacteria	Planctomycetes	Planctomycetacia	Planctomycetales	Gimesiaceae	f__	ASV642	het	https://doi.org/10.3390%2Fmicroorganisms8081150
Bacteria	Planctomycetes	Phycisphaerae	Phycisphaerales	Phycisphaeraceae	JL-ETNP-F27	ASV644	het	https://doi.org/10.3390%2Fmicroorganisms8081150
Bacteria	Planctomycetes	Phycisphaerae	Phycisphaerales	Phycisphaeraceae	CL500-3	ASV713	het	https://doi.org/10.3390%2Fmicroorganisms8081150
Bacteria	Planctomycetes	Phycisphaerae	Phycisphaerales	Phycisphaeraceae	FS140-16B-02 marine group	ASV719	het	https://doi.org/10.3390%2Fmicroorganisms8081150
Bacteria	Planctomycetes	Planctomycetacia	Pirellulales	Pirellulaceae	Rubripirellula	ASV722	het	https://doi.org/10.3390%2Fmicroorganisms8081150
Bacteria	Planctomycetes	Planctomycetacia	Pirellulales	Pirellulaceae	f__	ASV791	het	https://doi.org/10.3390%2Fmicroorganisms8081150
Bacteria	Planctomycetes	Planctomycetacia	Pirellulales	Pirellulaceae	Blastopirellula	ASV818	het	https://doi.org/10.3390%2Fmicroorganisms8081150
Bacteria	Planctomycetes	Planctomycetacia	Pirellulales	Pirellulaceae	f__	ASV827	het	https://doi.org/10.3390%2Fmicroorganisms8081150
Bacteria	Planctomycetes	Planctomycetacia	Pirellulales	Pirellulaceae	Rhodopirellula	ASV838	het	https://doi.org/10.3390%2Fmicroorganisms8081150
Bacteria	Planctomycetes	Planctomycetacia	Planctomycetales	Gimesiaceae	f__	ASV839	het	https://doi.org/10.3390%2Fmicroorganisms8081150
Bacteria	Planctomycetes	Phycisphaerae	Phycisphaerales	Phycisphaeraceae	FS140-16B-02 marine group	ASV848	het	https://doi.org/10.3390%2Fmicroorganisms8081150
Bacteria	Planctomycetes	Planctomycetacia	Planctomycetales	Gimesiaceae	f__	ASV901	het	https://doi.org/10.3390%2Fmicroorganisms8081150
Bacteria	Planctomycetes	OM190	NA	g__	f__	ASV910	het	https://doi.org/10.3390%2Fmicroorganisms8081150
Bacteria	Planctomycetes	Phycisphaerae	Phycisphaerales	Phycisphaeraceae	CL500-3	ASV976	het	https://doi.org/10.3390%2Fmicroorganisms8081150
Bacteria	Planctomycetes	Phycisphaerae	Phycisphaerales	Phycisphaeraceae	CL500-3	ASV978	het	https://doi.org/10.3390%2Fmicroorganisms8081150
Bacteria	Proteobacteria	Alphaproteobacteria	Caulobacterales	Hyphomonadaceae	Robiginitomaculum	ASV1120	het	https://doi.org/10.1016/j.ecolind.2022.109569
Bacteria	Proteobacteria	Alphaproteobacteria	Caulobacterales	Hyphomonadaceae	Hellea	ASV488	het	https://doi.org/10.1016/j.ecolind.2022.109569
Bacteria	Proteobacteria	Alphaproteobacteria	Caulobacterales	Caulobacteraceae	Brevundimonas	ASV663	het	https://doi.org/10.1016/j.ecolind.2022.109569
Bacteria	Proteobacteria	Alphaproteobacteria	Caulobacterales	Caulobacteraceae	Phenylobacterium	ASV876	het	https://doi.org/10.1016/j.ecolind.2021.108047
Bacteria	Proteobacteria	Alphaproteobacteria	Holosporales	Holosporaceae	Holospora	ASV1203	unknown	N/A
Bacteria	Proteobacteria	Alphaproteobacteria	Kordiimonadales	g__	f__	ASV640	het	https://doi.org/10.1007/978-3-642-30197-1_261
Bacteria	Proteobacteria	Alphaproteobacteria	Kordiimonadales	g__	f__	ASV90	het	https://doi.org/10.1007/978-3-642-30197-1_261
Bacteria	Proteobacteria	Alphaproteobacteria	Micavibrionales	g__	f__	ASV1564	het	https://doi.org/10.1111/j.1462-2920.2006.01101.x
Bacteria	Proteobacteria	Alphaproteobacteria	NA	g__	f__	ASV1004	unknown	N/A
Bacteria	Proteobacteria	Alphaproteobacteria	NA	g__	f__	ASV1116	unknown	N/A
Bacteria	Proteobacteria	Alphaproteobacteria	NA	g__	f__	ASV1352	unknown	N/A
Bacteria	Proteobacteria	Alphaproteobacteria	NA	g__	f__	ASV147	unknown	N/A
Bacteria	Proteobacteria	Alphaproteobacteria	NA	g__	f__	ASV1480	unknown	N/A
Bacteria	Proteobacteria	Alphaproteobacteria	NA	g__	f__	ASV195	unknown	N/A
Bacteria	Proteobacteria	Alphaproteobacteria	NA	g__	f__	ASV517	unknown	N/A
Bacteria	Proteobacteria	Alphaproteobacteria	NA	g__	f__	ASV570	unknown	N/A
Bacteria	Proteobacteria	Alphaproteobacteria	NA	g__	f__	ASV597	unknown	N/A
Bacteria	Proteobacteria	Alphaproteobacteria	NA	g__	f__	ASV653	unknown	N/A
Bacteria	Proteobacteria	Alphaproteobacteria	NA	g__	f__	ASV666	unknown	N/A
Bacteria	Proteobacteria	Alphaproteobacteria	NA	g__	f__	ASV730	unknown	N/A
Bacteria	Proteobacteria	Alphaproteobacteria	NA	g__	f__	ASV734	unknown	N/A
Bacteria	Proteobacteria	Alphaproteobacteria	NA	g__	f__	ASV807	unknown	N/A
Bacteria	Proteobacteria	Alphaproteobacteria	Parvibaculales	OCS116 clade	f__	ASV387	photoheterotroph	https://doi.org/10.1111/1574-6941.12348
Bacteria	Proteobacteria	Alphaproteobacteria	Parvibaculales	OCS116 clade	f__	ASV48	photoheterotroph	https://doi.org/10.1111/1574-6941.12348
Bacteria	Proteobacteria	Alphaproteobacteria	Parvibaculales	Parvibaculaceae	f__	ASV1118	het	https://doi.org/10.1128/msystems.01415-21
Bacteria	Proteobacteria	Alphaproteobacteria	Parvibaculales	Parvibaculaceae	f__	ASV545	het	https://doi.org/10.1128/msystems.01415-21
Bacteria	Proteobacteria	Alphaproteobacteria	Parvibaculales	Parvibaculaceae	f__	ASV615	het	https://doi.org/10.1128/msystems.01415-21
Bacteria	Proteobacteria	Alphaproteobacteria	Parvibaculales	PS1 clade	f__	ASV1418	photoheterotroph	https://doi.org/10.1111/1574-6941.12348
Bacteria	Proteobacteria	Alphaproteobacteria	Parvibaculales	PS1 clade	f__	ASV1538	photoheterotroph	https://doi.org/10.1111/1574-6941.12348
Bacteria	Proteobacteria	Alphaproteobacteria	Parvibaculales	PS1 clade	f__	ASV667	photoheterotroph	https://doi.org/10.1111/1574-6941.12348
Bacteria	Proteobacteria	Alphaproteobacteria	Parvibaculales	PS1 clade	f__	ASV825	photoheterotroph	https://doi.org/10.1111/1574-6941.12348
Bacteria	Proteobacteria	Alphaproteobacteria	Parvibaculales	PS1 clade	f__	ASV981	photoheterotroph	https://doi.org/10.1111/1574-6941.12348
Bacteria	Proteobacteria	Alphaproteobacteria	Puniceispirillales	EF100-94H03	f__	ASV1123	unknown	N/A
Bacteria	Proteobacteria	Alphaproteobacteria	Puniceispirillales	EF100-94H03	f__	ASV1146	unknown	N/A
Bacteria	Proteobacteria	Alphaproteobacteria	Puniceispirillales	g__	f__	ASV310	unknown	N/A
Bacteria	Proteobacteria	Alphaproteobacteria	Puniceispirillales	g__	f__	ASV442	unknown	N/A
Bacteria	Proteobacteria	Alphaproteobacteria	Puniceispirillales	g__	f__	ASV708	unknown	N/A
Bacteria	Proteobacteria	Alphaproteobacteria	Puniceispirillales	g__	f__	ASV984	unknown	N/A
Bacteria	Proteobacteria	Alphaproteobacteria	Puniceispirillales	SAR116 clade	f__	ASV1002	het	https://doi.org/10.1128/msystems.00944-21
Bacteria	Proteobacteria	Alphaproteobacteria	Puniceispirillales	SAR116 clade	f__	ASV1006	het	https://doi.org/10.1128/msystems.00944-21
Bacteria	Proteobacteria	Alphaproteobacteria	Puniceispirillales	SAR116 clade	f__	ASV1058	het	https://doi.org/10.1128/msystems.00944-21
Bacteria	Proteobacteria	Alphaproteobacteria	Puniceispirillales	SAR116 clade	f__	ASV1064	het	https://doi.org/10.1128/msystems.00944-21
Bacteria	Proteobacteria	Alphaproteobacteria	Puniceispirillales	SAR116 clade	f__	ASV1068	het	https://doi.org/10.1128/msystems.00944-21
Bacteria	Proteobacteria	Alphaproteobacteria	Puniceispirillales	SAR116 clade	f__	ASV1096	het	https://doi.org/10.1128/msystems.00944-21
Bacteria	Proteobacteria	Alphaproteobacteria	Puniceispirillales	SAR116 clade	f__	ASV111	het	https://doi.org/10.1128/msystems.00944-21
Bacteria	Proteobacteria	Alphaproteobacteria	Puniceispirillales	SAR116 clade	f__	ASV1184	het	https://doi.org/10.1128/msystems.00944-21
Bacteria	Proteobacteria	Alphaproteobacteria	Puniceispirillales	SAR116 clade	f__	ASV1487	het	https://doi.org/10.1128/msystems.00944-21
Bacteria	Proteobacteria	Alphaproteobacteria	Puniceispirillales	SAR116 clade	f__	ASV1488	het	https://doi.org/10.1128/msystems.00944-21
Bacteria	Proteobacteria	Alphaproteobacteria	Puniceispirillales	SAR116 clade	f__	ASV1493	het	https://doi.org/10.1128/msystems.00944-21
Bacteria	Proteobacteria	Alphaproteobacteria	Puniceispirillales	SAR116 clade	f__	ASV1733	het	https://doi.org/10.1128/msystems.00944-21
Bacteria	Proteobacteria	Alphaproteobacteria	Puniceispirillales	SAR116 clade	f__	ASV176	het	https://doi.org/10.1128/msystems.00944-21
Bacteria	Proteobacteria	Alphaproteobacteria	Puniceispirillales	SAR116 clade	f__	ASV259	het	https://doi.org/10.1128/msystems.00944-21
Bacteria	Proteobacteria	Alphaproteobacteria	Puniceispirillales	SAR116 clade	f__	ASV299	het	https://doi.org/10.1128/msystems.00944-21
Bacteria	Proteobacteria	Alphaproteobacteria	Puniceispirillales	SAR116 clade	f__	ASV324	het	https://doi.org/10.1128/msystems.00944-21
Bacteria	Proteobacteria	Alphaproteobacteria	Puniceispirillales	SAR116 clade	Candidatus Puniceispirillum	ASV422	het	https://doi.org/10.1128/msystems.00944-21
Bacteria	Proteobacteria	Alphaproteobacteria	Puniceispirillales	SAR116 clade	f__	ASV456	het	https://doi.org/10.1128/msystems.00944-21
Bacteria	Proteobacteria	Alphaproteobacteria	Puniceispirillales	SAR116 clade	Candidatus Puniceispirillum	ASV491	het	https://doi.org/10.1128/msystems.00944-21
Bacteria	Proteobacteria	Alphaproteobacteria	Puniceispirillales	SAR116 clade	f__	ASV534	het	https://doi.org/10.1128/msystems.00944-21
Bacteria	Proteobacteria	Alphaproteobacteria	Puniceispirillales	SAR116 clade	f__	ASV541	het	https://doi.org/10.1128/msystems.00944-21
Bacteria	Proteobacteria	Alphaproteobacteria	Puniceispirillales	SAR116 clade	f__	ASV56	het	https://doi.org/10.1128/msystems.00944-21
Bacteria	Proteobacteria	Alphaproteobacteria	Puniceispirillales	SAR116 clade	f__	ASV59	het	https://doi.org/10.1128/msystems.00944-21
Bacteria	Proteobacteria	Alphaproteobacteria	Puniceispirillales	SAR116 clade	f__	ASV686	het	https://doi.org/10.1128/msystems.00944-21
Bacteria	Proteobacteria	Alphaproteobacteria	Puniceispirillales	SAR116 clade	f__	ASV743	het	https://doi.org/10.1128/msystems.00944-21
Bacteria	Proteobacteria	Alphaproteobacteria	Puniceispirillales	SAR116 clade	f__	ASV754	het	https://doi.org/10.1128/msystems.00944-21
Bacteria	Proteobacteria	Alphaproteobacteria	Puniceispirillales	SAR116 clade	f__	ASV759	het	https://doi.org/10.1128/msystems.00944-21
Bacteria	Proteobacteria	Alphaproteobacteria	Puniceispirillales	SAR116 clade	f__	ASV77	het	https://doi.org/10.1128/msystems.00944-21
Bacteria	Proteobacteria	Alphaproteobacteria	Puniceispirillales	SAR116 clade	Candidatus Puniceispirillum	ASV828	het	https://doi.org/10.1128/msystems.00944-21
Bacteria	Proteobacteria	Alphaproteobacteria	Puniceispirillales	SAR116 clade	f__	ASV949	het	https://doi.org/10.1128/msystems.00944-21
Bacteria	Proteobacteria	Alphaproteobacteria	Rhizobiales	Methyloligellaceae	f__	ASV575	het	https://doi.org/10.1016/j.ecolind.2021.108047
Bacteria	Proteobacteria	Alphaproteobacteria	Rhizobiales	Methyloligellaceae	f__	ASV945	het	https://doi.org/10.1016/j.ecolind.2021.108047
Bacteria	Proteobacteria	Alphaproteobacteria	Rhodobacterales	Rhodobacteraceae	Amaricoccus	ASV1645	het	https://doi.org/10.1007/978-3-642-30197-1_377
Bacteria	Proteobacteria	Alphaproteobacteria	Rhodobacterales	Rhodobacteraceae	Amylibacter	ASV1511	het	wrongly annotated in https://doi.org/10.1016/j.ecolind.2021.108047; see https://doi.org/10.1007/978-3-642-30197-1_377
Bacteria	Proteobacteria	Alphaproteobacteria	Rhodobacterales	Rhodobacteraceae	Amylibacter	ASV3	het	wrongly annotated in https://doi.org/10.1016/j.ecolind.2021.108047; see https://doi.org/10.1007/978-3-642-30197-1_377
Bacteria	Proteobacteria	Alphaproteobacteria	Rhodobacterales	Rhodobacteraceae	Ascidiaceihabitans	ASV1045	het	https://doi.org/10.1007/978-3-642-30197-1_377
Bacteria	Proteobacteria	Alphaproteobacteria	Rhodobacterales	Rhodobacteraceae	Ascidiaceihabitans	ASV20	het	https://doi.org/10.1007/978-3-642-30197-1_377
Bacteria	Proteobacteria	Alphaproteobacteria	Rhodobacterales	Rhodobacteraceae	Ascidiaceihabitans	ASV350	het	https://doi.org/10.1007/978-3-642-30197-1_377
Bacteria	Proteobacteria	Alphaproteobacteria	Rhodobacterales	Rhodobacteraceae	Ascidiaceihabitans	ASV715	het	https://doi.org/10.1007/978-3-642-30197-1_377
Bacteria	Proteobacteria	Alphaproteobacteria	Rhodobacterales	Rhodobacteraceae	Cribrihabitans	ASV1581	het	https://doi.org/10.1016/j.ecolind.2021.108047
Bacteria	Proteobacteria	Alphaproteobacteria	Rhodobacterales	Rhodobacteraceae	f__	ASV1291	het	https://doi.org/10.1007/978-3-642-30197-1_377
Bacteria	Proteobacteria	Alphaproteobacteria	Rhodobacterales	Rhodobacteraceae	f__	ASV1344	het	https://doi.org/10.1007/978-3-642-30197-1_377
Bacteria	Proteobacteria	Alphaproteobacteria	Rhodobacterales	Rhodobacteraceae	f__	ASV1489	het	https://doi.org/10.1007/978-3-642-30197-1_377
Bacteria	Proteobacteria	Alphaproteobacteria	Rhodobacterales	Rhodobacteraceae	f__	ASV175	het	https://doi.org/10.1007/978-3-642-30197-1_377
Bacteria	Proteobacteria	Alphaproteobacteria	Rhodobacterales	Rhodobacteraceae	f__	ASV239	het	https://doi.org/10.1007/978-3-642-30197-1_377
Bacteria	Proteobacteria	Alphaproteobacteria	Rhodobacterales	Rhodobacteraceae	f__	ASV300	het	https://doi.org/10.1007/978-3-642-30197-1_377
Bacteria	Proteobacteria	Alphaproteobacteria	Rhodobacterales	Rhodobacteraceae	f__	ASV319	het	https://doi.org/10.1007/978-3-642-30197-1_377
Bacteria	Proteobacteria	Alphaproteobacteria	Rhodobacterales	Rhodobacteraceae	f__	ASV331	het	https://doi.org/10.1007/978-3-642-30197-1_377
Bacteria	Proteobacteria	Alphaproteobacteria	Rhodobacterales	Rhodobacteraceae	f__	ASV342	het	https://doi.org/10.1007/978-3-642-30197-1_377
Bacteria	Proteobacteria	Alphaproteobacteria	Rhodobacterales	Rhodobacteraceae	f__	ASV348	het	https://doi.org/10.1007/978-3-642-30197-1_377
Bacteria	Proteobacteria	Alphaproteobacteria	Rhodobacterales	Rhodobacteraceae	f__	ASV744	het	https://doi.org/10.1007/978-3-642-30197-1_377
Bacteria	Proteobacteria	Alphaproteobacteria	Rhodobacterales	Rhodobacteraceae	f__	ASV84	het	https://doi.org/10.1007/978-3-642-30197-1_377
Bacteria	Proteobacteria	Alphaproteobacteria	Rhodobacterales	Rhodobacteraceae	f__	ASV912	het	https://doi.org/10.1007/978-3-642-30197-1_377
Bacteria	Proteobacteria	Alphaproteobacteria	Rhodobacterales	Rhodobacteraceae	Jannaschia	ASV588	het	https://doi.org/10.1007/978-3-642-30197-1_377
Bacteria	Proteobacteria	Alphaproteobacteria	Rhodobacterales	Rhodobacteraceae	Ketogulonicigenium	ASV872	het	https://doi.org/10.1007/978-3-642-30197-1_377
Bacteria	Proteobacteria	Alphaproteobacteria	Rhodobacterales	Rhodobacteraceae	Lentibacter	ASV80	het	https://doi.org/10.1007/978-3-642-30197-1_377
Bacteria	Proteobacteria	Alphaproteobacteria	Rhodobacterales	Rhodobacteraceae	Loktanella	ASV1234	het	https://doi.org/10.1007/978-3-642-30197-1_377
Bacteria	Proteobacteria	Alphaproteobacteria	Rhodobacterales	Rhodobacteraceae	Loktanella	ASV1330	het	https://doi.org/10.1007/978-3-642-30197-1_377
Bacteria	Proteobacteria	Alphaproteobacteria	Rhodobacterales	Rhodobacteraceae	Loktanella	ASV226	het	https://doi.org/10.1007/978-3-642-30197-1_377
Bacteria	Proteobacteria	Alphaproteobacteria	Rhodobacterales	Rhodobacteraceae	Loktanella	ASV316	het	https://doi.org/10.1007/978-3-642-30197-1_377
Bacteria	Proteobacteria	Alphaproteobacteria	Rhodobacterales	Rhodobacteraceae	Loktanella	ASV535	het	https://doi.org/10.1007/978-3-642-30197-1_377
Bacteria	Proteobacteria	Alphaproteobacteria	Rhodobacterales	Rhodobacteraceae	Loktanella	ASV88	het	https://doi.org/10.1007/978-3-642-30197-1_377
Bacteria	Proteobacteria	Alphaproteobacteria	Rhodobacterales	Rhodobacteraceae	Loktanella	ASV933	het	https://doi.org/10.1007/978-3-642-30197-1_377
Bacteria	Proteobacteria	Alphaproteobacteria	Rhodobacterales	Rhodobacteraceae	Marivita	ASV1047	het	https://doi.org/10.1007/978-3-642-30197-1_377
Bacteria	Proteobacteria	Alphaproteobacteria	Rhodobacterales	Rhodobacteraceae	Marivivens	ASV1213	het	https://doi.org/10.1007/978-3-642-30197-1_377
Bacteria	Proteobacteria	Alphaproteobacteria	Rhodobacterales	Rhodobacteraceae	Oceanibulbus	ASV206	het	https://doi.org/10.1007/978-3-642-30197-1_377
Bacteria	Proteobacteria	Alphaproteobacteria	Rhodobacterales	Rhodobacteraceae	Octadecabacter	ASV135	het	https://doi.org/10.1007/978-3-642-30197-1_377
Bacteria	Proteobacteria	Alphaproteobacteria	Rhodobacterales	Rhodobacteraceae	Octadecabacter	ASV426	het	https://doi.org/10.1007/978-3-642-30197-1_377
Bacteria	Proteobacteria	Alphaproteobacteria	Rhodobacterales	Rhodobacteraceae	Phaeobacter	ASV1087	het	https://doi.org/10.1007/978-3-642-30197-1_377
Bacteria	Proteobacteria	Alphaproteobacteria	Rhodobacterales	Rhodobacteraceae	Planktomarina	ASV190	het	https://doi.org/10.1007/978-3-642-30197-1_377
Bacteria	Proteobacteria	Alphaproteobacteria	Rhodobacterales	Rhodobacteraceae	Planktomarina	ASV244	het	https://doi.org/10.1007/978-3-642-30197-1_377
Bacteria	Proteobacteria	Alphaproteobacteria	Rhodobacterales	Rhodobacteraceae	Planktomarina	ASV71	het	https://doi.org/10.1007/978-3-642-30197-1_377
Bacteria	Proteobacteria	Alphaproteobacteria	Rhodobacterales	Rhodobacteraceae	Planktomarina	ASV8	het	https://doi.org/10.1007/978-3-642-30197-1_377
Bacteria	Proteobacteria	Alphaproteobacteria	Rhodobacterales	Rhodobacteraceae	Planktomarina	ASV85	het	https://doi.org/10.1007/978-3-642-30197-1_377
Bacteria	Proteobacteria	Alphaproteobacteria	Rhodobacterales	Rhodobacteraceae	Planktotalea	ASV1160	het	https://doi.org/10.1007/978-3-642-30197-1_377
Bacteria	Proteobacteria	Alphaproteobacteria	Rhodobacterales	Rhodobacteraceae	Pseudopelagicola	ASV452	het	https://doi.org/10.1007/978-3-642-30197-1_377
Bacteria	Proteobacteria	Alphaproteobacteria	Rhodobacterales	Rhodobacteraceae	Pseudorhodobacter	ASV467	het	https://doi.org/10.1007/978-3-642-30197-1_377
Bacteria	Proteobacteria	Alphaproteobacteria	Rhodobacterales	Rhodobacteraceae	Pseudorhodobacter	ASV937	het	https://doi.org/10.1007/978-3-642-30197-1_377
Bacteria	Proteobacteria	Alphaproteobacteria	Rhodobacterales	Rhodobacteraceae	Pseudoruegeria	ASV1041	het	https://doi.org/10.1007/978-3-642-30197-1_377
Bacteria	Proteobacteria	Alphaproteobacteria	Rhodobacterales	Rhodobacteraceae	Roseibacterium	ASV1309	het	https://doi.org/10.1007/978-3-642-30197-1_377
Bacteria	Proteobacteria	Alphaproteobacteria	Rhodobacterales	Rhodobacteraceae	Roseibacterium	ASV567	het	https://doi.org/10.1007/978-3-642-30197-1_377
Bacteria	Proteobacteria	Alphaproteobacteria	Rhodobacterales	Rhodobacteraceae	Roseobacter clade NAC11-7 lineage	ASV1331	photoheterotroph	https://doi.org/10.1186/1471-2180-13-117
Bacteria	Proteobacteria	Alphaproteobacteria	Rhodobacterales	Rhodobacteraceae	Roseovarius	ASV873	het	https://doi.org/10.1007/978-3-642-30197-1_377
Bacteria	Proteobacteria	Alphaproteobacteria	Rhodobacterales	Rhodobacteraceae	Sulfitobacter	ASV107	het	https://doi.org/10.1016/j.ecolind.2021.108047
Bacteria	Proteobacteria	Alphaproteobacteria	Rhodobacterales	Rhodobacteraceae	Sulfitobacter	ASV177	het	https://doi.org/10.1016/j.ecolind.2021.108047
Bacteria	Proteobacteria	Alphaproteobacteria	Rhodobacterales	Rhodobacteraceae	Sulfitobacter	ASV181	het	https://doi.org/10.1016/j.ecolind.2021.108047
Bacteria	Proteobacteria	Alphaproteobacteria	Rhodobacterales	Rhodobacteraceae	Sulfitobacter	ASV306	het	https://doi.org/10.1016/j.ecolind.2021.108047
Bacteria	Proteobacteria	Alphaproteobacteria	Rhodobacterales	Rhodobacteraceae	Sulfitobacter	ASV346	het	https://doi.org/10.1016/j.ecolind.2021.108047
Bacteria	Proteobacteria	Alphaproteobacteria	Rhodobacterales	Rhodobacteraceae	Sulfitobacter	ASV384	het	https://doi.org/10.1016/j.ecolind.2021.108047
Bacteria	Proteobacteria	Alphaproteobacteria	Rhodobacterales	Rhodobacteraceae	Sulfitobacter	ASV65	het	https://doi.org/10.1016/j.ecolind.2021.108047
Bacteria	Proteobacteria	Alphaproteobacteria	Rhodobacterales	Rhodobacteraceae	Sulfitobacter	ASV7	het	https://doi.org/10.1016/j.ecolind.2021.108047
Bacteria	Proteobacteria	Alphaproteobacteria	Rhodobacterales	Rhodobacteraceae	Tateyamaria	ASV361	het	https://doi.org/10.1016/j.ecolind.2021.108047
Bacteria	Proteobacteria	Alphaproteobacteria	Rhodospirillales	AEGEAN-169 marine group	f__	ASV1121	het	https://doi.org/10.1128/msystems.00179-23
Bacteria	Proteobacteria	Alphaproteobacteria	Rhodospirillales	AEGEAN-169 marine group	f__	ASV1220	het	https://doi.org/10.1128/msystems.00179-23
Bacteria	Proteobacteria	Alphaproteobacteria	Rhodospirillales	AEGEAN-169 marine group	f__	ASV1423	het	https://doi.org/10.1128/msystems.00179-23
Bacteria	Proteobacteria	Alphaproteobacteria	Rhodospirillales	AEGEAN-169 marine group	f__	ASV154	het	https://doi.org/10.1128/msystems.00179-23
Bacteria	Proteobacteria	Alphaproteobacteria	Rhodospirillales	AEGEAN-169 marine group	f__	ASV235	het	https://doi.org/10.1128/msystems.00179-23
Bacteria	Proteobacteria	Alphaproteobacteria	Rhodospirillales	AEGEAN-169 marine group	f__	ASV334	het	https://doi.org/10.1128/msystems.00179-23
Bacteria	Proteobacteria	Alphaproteobacteria	Rhodospirillales	AEGEAN-169 marine group	f__	ASV343	het	https://doi.org/10.1128/msystems.00179-23
Bacteria	Proteobacteria	Alphaproteobacteria	Rhodospirillales	AEGEAN-169 marine group	f__	ASV39	het	https://doi.org/10.1128/msystems.00179-23
Bacteria	Proteobacteria	Alphaproteobacteria	Rhodospirillales	AEGEAN-169 marine group	f__	ASV421	het	https://doi.org/10.1128/msystems.00179-23
Bacteria	Proteobacteria	Alphaproteobacteria	Rhodospirillales	AEGEAN-169 marine group	f__	ASV433	het	https://doi.org/10.1128/msystems.00179-23
Bacteria	Proteobacteria	Alphaproteobacteria	Rhodospirillales	AEGEAN-169 marine group	f__	ASV449	het	https://doi.org/10.1128/msystems.00179-23
Bacteria	Proteobacteria	Alphaproteobacteria	Rhodospirillales	AEGEAN-169 marine group	f__	ASV530	het	https://doi.org/10.1128/msystems.00179-23
Bacteria	Proteobacteria	Alphaproteobacteria	Rhodospirillales	AEGEAN-169 marine group	f__	ASV556	het	https://doi.org/10.1128/msystems.00179-23
Bacteria	Proteobacteria	Alphaproteobacteria	Rhodospirillales	AEGEAN-169 marine group	f__	ASV639	het	https://doi.org/10.1128/msystems.00179-23
Bacteria	Proteobacteria	Alphaproteobacteria	Rhodospirillales	AEGEAN-169 marine group	f__	ASV753	het	https://doi.org/10.1128/msystems.00179-23
Bacteria	Proteobacteria	Alphaproteobacteria	Rhodospirillales	AEGEAN-169 marine group	f__	ASV797	het	https://doi.org/10.1128/msystems.00179-23
Bacteria	Proteobacteria	Alphaproteobacteria	Rhodospirillales	AEGEAN-169 marine group	f__	ASV864	het	https://doi.org/10.1128/msystems.00179-23
Bacteria	Proteobacteria	Alphaproteobacteria	Rhodospirillales	AEGEAN-169 marine group	f__	ASV888	het	https://doi.org/10.1128/msystems.00179-23
Bacteria	Proteobacteria	Alphaproteobacteria	Rhodospirillales	AEGEAN-169 marine group	f__	ASV906	het	https://doi.org/10.1128/msystems.00179-23
Bacteria	Proteobacteria	Alphaproteobacteria	Rhodospirillales	AEGEAN-169 marine group	f__	ASV929	het	https://doi.org/10.1128/msystems.00179-23
Bacteria	Proteobacteria	Alphaproteobacteria	Rhodospirillales	AEGEAN-169 marine group	f__	ASV94	het	https://doi.org/10.1128/msystems.00179-23
Bacteria	Proteobacteria	Alphaproteobacteria	Rhodospirillales	AEGEAN-169 marine group	f__	ASV956	het	https://doi.org/10.1128/msystems.00179-23
Bacteria	Proteobacteria	Alphaproteobacteria	Rhodospirillales	Magnetospiraceae	f__	ASV1036	pot. Chemoautotroph	https://doi.org/10.1101/2021.08.24.457596
Bacteria	Proteobacteria	Alphaproteobacteria	Rhodospirillales	Magnetospiraceae	f__	ASV1078	pot. Chemoautotroph	https://doi.org/10.1101/2021.08.24.457596
Bacteria	Proteobacteria	Alphaproteobacteria	Rhodospirillales	Magnetospiraceae	f__	ASV1093	pot. Chemoautotroph	https://doi.org/10.1101/2021.08.24.457596
Bacteria	Proteobacteria	Alphaproteobacteria	Rhodospirillales	Magnetospiraceae	f__	ASV1414	pot. Chemoautotroph	https://doi.org/10.1101/2021.08.24.457596
Bacteria	Proteobacteria	Alphaproteobacteria	Rhodospirillales	Magnetospiraceae	f__	ASV1461	pot. Chemoautotroph	https://doi.org/10.1101/2021.08.24.457596
Bacteria	Proteobacteria	Alphaproteobacteria	Rhodospirillales	Magnetospiraceae	f__	ASV1478	pot. Chemoautotroph	https://doi.org/10.1101/2021.08.24.457596
Bacteria	Proteobacteria	Alphaproteobacteria	Rhodospirillales	Magnetospiraceae	f__	ASV1760	pot. Chemoautotroph	https://doi.org/10.1101/2021.08.24.457596
Bacteria	Proteobacteria	Alphaproteobacteria	Rhodospirillales	Magnetospiraceae	f__	ASV252	pot. Chemoautotroph	https://doi.org/10.1101/2021.08.24.457596
Bacteria	Proteobacteria	Alphaproteobacteria	Rhodospirillales	Magnetospiraceae	Magnetospira	ASV290	pot. Chemoautotroph	https://doi.org/10.1101/2021.08.24.457596
Bacteria	Proteobacteria	Alphaproteobacteria	Rhodospirillales	Magnetospiraceae	f__	ASV315	pot. Chemoautotroph	https://doi.org/10.1101/2021.08.24.457596
Bacteria	Proteobacteria	Alphaproteobacteria	Rhodospirillales	Magnetospiraceae	f__	ASV395	pot. Chemoautotroph	https://doi.org/10.1101/2021.08.24.457596
Bacteria	Proteobacteria	Alphaproteobacteria	Rhodospirillales	Magnetospiraceae	f__	ASV413	pot. Chemoautotroph	https://doi.org/10.1101/2021.08.24.457596
Bacteria	Proteobacteria	Alphaproteobacteria	Rhodospirillales	Magnetospiraceae	f__	ASV468	pot. Chemoautotroph	https://doi.org/10.1101/2021.08.24.457596
Bacteria	Proteobacteria	Alphaproteobacteria	Rhodospirillales	Magnetospiraceae	f__	ASV643	pot. Chemoautotroph	https://doi.org/10.1101/2021.08.24.457596
Bacteria	Proteobacteria	Alphaproteobacteria	Rhodospirillales	Magnetospiraceae	f__	ASV660	pot. Chemoautotroph	https://doi.org/10.1101/2021.08.24.457596
Bacteria	Proteobacteria	Alphaproteobacteria	Rhodospirillales	Magnetospiraceae	f__	ASV662	pot. Chemoautotroph	https://doi.org/10.1101/2021.08.24.457596
Bacteria	Proteobacteria	Alphaproteobacteria	Rhodospirillales	Magnetospiraceae	f__	ASV669	pot. Chemoautotroph	https://doi.org/10.1101/2021.08.24.457596
Bacteria	Proteobacteria	Alphaproteobacteria	Rhodospirillales	Magnetospiraceae	f__	ASV714	pot. Chemoautotroph	https://doi.org/10.1101/2021.08.24.457596
Bacteria	Proteobacteria	Alphaproteobacteria	Rhodospirillales	Magnetospiraceae	f__	ASV760	pot. Chemoautotroph	https://doi.org/10.1101/2021.08.24.457596
Bacteria	Proteobacteria	Alphaproteobacteria	Rhodospirillales	Magnetospiraceae	f__	ASV859	pot. Chemoautotroph	https://doi.org/10.1101/2021.08.24.457596
Bacteria	Proteobacteria	Alphaproteobacteria	Rhodospirillales	Magnetospiraceae	f__	ASV887	pot. Chemoautotroph	https://doi.org/10.1101/2021.08.24.457596
Bacteria	Proteobacteria	Alphaproteobacteria	Rhodospirillales	Magnetospiraceae	Magnetospira	ASV91	pot. Chemoautotroph	https://doi.org/10.1101/2021.08.24.457596
Bacteria	Proteobacteria	Alphaproteobacteria	Rhodospirillales	Magnetospiraceae	f__	ASV954	pot. Chemoautotroph	https://doi.org/10.1101/2021.08.24.457596
Bacteria	Proteobacteria	Alphaproteobacteria	Rhodospirillales	Magnetospiraceae	f__	ASV963	pot. Chemoautotroph	https://doi.org/10.1101/2021.08.24.457596
Bacteria	Proteobacteria	Alphaproteobacteria	Rhodospirillales	Rhodospirillaceae	f__	ASV1308	het	https://doi.org/10.1007/978-3-642-30197-1_300
Bacteria	Proteobacteria	Alphaproteobacteria	Rhodospirillales	Rhodospirillaceae	f__	ASV1368	het	https://doi.org/10.1007/978-3-642-30197-1_300
Bacteria	Proteobacteria	Alphaproteobacteria	Rhodospirillales	Rhodospirillaceae	f__	ASV850	het	https://doi.org/10.1007/978-3-642-30197-1_300
Bacteria	Proteobacteria	Alphaproteobacteria	Rhodovibrionales	Kiloniellaceae	Pelagibius	ASV890	het	https://doi.org/10.1007/978-3-642-30197-1_300
Bacteria	Proteobacteria	Alphaproteobacteria	Rickettsiales	Rickettsiaceae	f__	ASV1293	het	intracellular lifestyle; https://doi.org/10.1038/s41579-020-00507-2
Bacteria	Proteobacteria	Alphaproteobacteria	Rickettsiales	Anaplasmataceae	f__	ASV1349	het	intracellular lifestyle; https://doi.org/10.1038/s41579-020-00507-2
Bacteria	Proteobacteria	Alphaproteobacteria	Rickettsiales	Anaplasmataceae	f__	ASV1597	het	intracellular lifestyle; https://doi.org/10.1038/s41579-020-00507-2
Bacteria	Proteobacteria	Alphaproteobacteria	Rickettsiales	AB1	f__	ASV1755	het	intracellular lifestyle; https://doi.org/10.1038/s41579-020-00507-2
Bacteria	Proteobacteria	Alphaproteobacteria	Rickettsiales	AB1	f__	ASV880	het	intracellular lifestyle; https://doi.org/10.1038/s41579-020-00507-2
Bacteria	Proteobacteria	Alphaproteobacteria	Rickettsiales	S25-593	f__	ASV881	het	intracellular lifestyle; https://doi.org/10.1038/s41579-020-00507-2
Bacteria	Proteobacteria	Alphaproteobacteria	SAR11 clade	Clade II	f__	ASV1026	het	https://doi.org/10.1146/annurev-marine-010814-015934
Bacteria	Proteobacteria	Alphaproteobacteria	SAR11 clade	Clade III	f__	ASV1055	het	https://doi.org/10.1146/annurev-marine-010814-015934
Bacteria	Proteobacteria	Alphaproteobacteria	SAR11 clade	Clade IV	f__	ASV1072	het	https://doi.org/10.1146/annurev-marine-010814-015934
Bacteria	Proteobacteria	Alphaproteobacteria	SAR11 clade	Clade I	Clade Ia	ASV121	het	https://doi.org/10.1146/annurev-marine-010814-015934
Bacteria	Proteobacteria	Alphaproteobacteria	SAR11 clade	Clade IV	f__	ASV137	het	https://doi.org/10.1146/annurev-marine-010814-015934
Bacteria	Proteobacteria	Alphaproteobacteria	SAR11 clade	Clade II	f__	ASV142	het	https://doi.org/10.1146/annurev-marine-010814-015934
Bacteria	Proteobacteria	Alphaproteobacteria	SAR11 clade	Clade II	f__	ASV1485	het	https://doi.org/10.1146/annurev-marine-010814-015934
Bacteria	Proteobacteria	Alphaproteobacteria	SAR11 clade	Clade II	f__	ASV1533	het	https://doi.org/10.1146/annurev-marine-010814-015934
Bacteria	Proteobacteria	Alphaproteobacteria	SAR11 clade	Clade II	f__	ASV1704	het	https://doi.org/10.1146/annurev-marine-010814-015934
Bacteria	Proteobacteria	Alphaproteobacteria	SAR11 clade	Clade I	Clade Ia	ASV287	het	https://doi.org/10.1146/annurev-marine-010814-015934
Bacteria	Proteobacteria	Alphaproteobacteria	SAR11 clade	Clade IV	f__	ASV30	het	https://doi.org/10.1146/annurev-marine-010814-015934
Bacteria	Proteobacteria	Alphaproteobacteria	SAR11 clade	Clade I	Clade Ia	ASV34	het	https://doi.org/10.1146/annurev-marine-010814-015934
Bacteria	Proteobacteria	Alphaproteobacteria	SAR11 clade	Clade II	f__	ASV388	het	https://doi.org/10.1146/annurev-marine-010814-015934
Bacteria	Proteobacteria	Alphaproteobacteria	SAR11 clade	Clade III	f__	ASV394	het	https://doi.org/10.1146/annurev-marine-010814-015934
Bacteria	Proteobacteria	Alphaproteobacteria	SAR11 clade	Clade II	f__	ASV460	het	https://doi.org/10.1146/annurev-marine-010814-015934
Bacteria	Proteobacteria	Alphaproteobacteria	SAR11 clade	Clade I	Clade Ia	ASV489	het	https://doi.org/10.1146/annurev-marine-010814-015934
Bacteria	Proteobacteria	Alphaproteobacteria	SAR11 clade	Clade I	f__	ASV51	het	https://doi.org/10.1146/annurev-marine-010814-015934
Bacteria	Proteobacteria	Alphaproteobacteria	SAR11 clade	Clade II	f__	ASV518	het	https://doi.org/10.1146/annurev-marine-010814-015934
Bacteria	Proteobacteria	Alphaproteobacteria	SAR11 clade	Clade I	Clade Ia	ASV538	het	https://doi.org/10.1146/annurev-marine-010814-015934
Bacteria	Proteobacteria	Alphaproteobacteria	SAR11 clade	Clade IV	f__	ASV557	het	https://doi.org/10.1146/annurev-marine-010814-015934
Bacteria	Proteobacteria	Alphaproteobacteria	SAR11 clade	Clade II	f__	ASV821	het	https://doi.org/10.1146/annurev-marine-010814-015934
Bacteria	Proteobacteria	Alphaproteobacteria	SAR11 clade	Clade IV	f__	ASV884	het	https://doi.org/10.1146/annurev-marine-010814-015934
Bacteria	Proteobacteria	Alphaproteobacteria	SAR11 clade	Clade I	Clade Ib	ASV916	het	https://doi.org/10.1146/annurev-marine-010814-015934
Bacteria	Proteobacteria	Alphaproteobacteria	SAR11 clade	Clade I	f__	ASV924	het	https://doi.org/10.1146/annurev-marine-010814-015934
Bacteria	Proteobacteria	Alphaproteobacteria	SAR11 clade	Clade I	Clade Ia	ASV964	het	https://doi.org/10.1146/annurev-marine-010814-015934
Bacteria	Proteobacteria	Alphaproteobacteria	Sneathiellales	Sneathiellaceae	AT-s3-44	ASV1217	het	likely heterotroph: https://doi.org/10.1007/s00248-023-02267-x
Bacteria	Proteobacteria	Alphaproteobacteria	Sneathiellales	Sneathiellaceae	AT-s3-44	ASV392	het	likely heterotroph: https://doi.org/10.1007/s00248-023-02267-x
Bacteria	Proteobacteria	Alphaproteobacteria	Sphingomonadales	Sphingomonadaceae	Sphingorhabdus	ASV1135	het	https://doi.org/10.1007/978-3-540-77587-4_119
Bacteria	Proteobacteria	Alphaproteobacteria	Sphingomonadales	Sphingomonadaceae	Erythrobacter	ASV139	het	https://doi.org/10.1016/j.ecolind.2021.108047
Bacteria	Proteobacteria	Alphaproteobacteria	Sphingomonadales	Sphingomonadaceae	Sphingomonas	ASV1685	het	https://doi.org/10.1007/978-3-540-77587-4_119
Bacteria	Proteobacteria	Alphaproteobacteria	Sphingomonadales	Sphingomonadaceae	Sphingorhabdus	ASV1761	het	https://doi.org/10.1007/978-3-540-77587-4_119
Bacteria	Proteobacteria	Alphaproteobacteria	Sphingomonadales	Sphingomonadaceae	Erythrobacter	ASV242	het	https://doi.org/10.1016/j.ecolind.2021.108047
Bacteria	Proteobacteria	Alphaproteobacteria	Sphingomonadales	Sphingomonadaceae	Altererythrobacter	ASV32	het	https://doi.org/10.1007/978-3-540-77587-4_119
Bacteria	Proteobacteria	Alphaproteobacteria	Sphingomonadales	Sphingomonadaceae	Sphingorhabdus	ASV417	het	https://doi.org/10.1007/978-3-540-77587-4_119
Bacteria	Proteobacteria	Alphaproteobacteria	Sphingomonadales	Sphingomonadaceae	Sphingorhabdus	ASV463	het	https://doi.org/10.1007/978-3-540-77587-4_119
Bacteria	Proteobacteria	Alphaproteobacteria	Sphingomonadales	Sphingomonadaceae	Altererythrobacter	ASV938	het	https://doi.org/10.1007/978-3-540-77587-4_119
Bacteria	Proteobacteria	Alphaproteobacteria	Thalassobaculales	Nisaeaceae	OM75 clade	ASV130	unknown	N/A
Bacteria	Proteobacteria	Alphaproteobacteria	Thalassobaculales	Thalassobaculaceae	Thalassobaculum	ASV1373	het	https://doi.org/10.1007/978-3-642-30197-1_300
Bacteria	Proteobacteria	Alphaproteobacteria	Thalassobaculales	Nisaeaceae	OM75 clade	ASV378	unknown	N/A
Bacteria	Proteobacteria	Alphaproteobacteria	Thalassobaculales	Nisaeaceae	OM75 clade	ASV438	unknown	N/A
Bacteria	Proteobacteria	Alphaproteobacteria	Thalassobaculales	Nisaeaceae	OM75 clade	ASV683	unknown	N/A
Bacteria	Proteobacteria	Alphaproteobacteria	Thalassobaculales	Thalassobaculaceae	Thalassobaculum	ASV762	het	https://doi.org/10.1007/978-3-642-30197-1_300
Bacteria	Proteobacteria	Alphaproteobacteria	Thalassobaculales	g__	f__	ASV782	unknown	N/A
Bacteria	Proteobacteria	Alphaproteobacteria	Thalassobaculales	Nisaeaceae	OM75 clade	ASV895	unknown	N/A
Bacteria	Proteobacteria	Alphaproteobacteria	Thalassobaculales	Thalassobaculaceae	Thalassobaculum	ASV915	het	https://doi.org/10.1007/978-3-642-30197-1_300
Bacteria	Proteobacteria	Deltaproteobacteria	Bdellovibrionales	Bacteriovoracaceae	Peredibacter	ASV1114	het	https://doi.org/10.2217/17460913.2.1.63
Bacteria	Proteobacteria	Deltaproteobacteria	Bdellovibrionales	Bacteriovoracaceae	f__	ASV1458	het	https://doi.org/10.2217/17460913.2.1.63
Bacteria	Proteobacteria	Deltaproteobacteria	Bdellovibrionales	Bacteriovoracaceae	f__	ASV1466	het	https://doi.org/10.2217/17460913.2.1.63
Bacteria	Proteobacteria	Deltaproteobacteria	Bdellovibrionales	Bacteriovoracaceae	Peredibacter	ASV185	het	https://doi.org/10.2217/17460913.2.1.63
Bacteria	Proteobacteria	Deltaproteobacteria	Bdellovibrionales	Bacteriovoracaceae	Halobacteriovorax	ASV214	het	https://doi.org/10.2217/17460913.2.1.63
Bacteria	Proteobacteria	Deltaproteobacteria	Bdellovibrionales	Bacteriovoracaceae	Halobacteriovorax	ASV458	het	https://doi.org/10.2217/17460913.2.1.63
Bacteria	Proteobacteria	Deltaproteobacteria	Bdellovibrionales	Bacteriovoracaceae	Peredibacter	ASV527	het	https://doi.org/10.2217/17460913.2.1.63
Bacteria	Proteobacteria	Deltaproteobacteria	Bdellovibrionales	Bacteriovoracaceae	Halobacteriovorax	ASV622	het	https://doi.org/10.2217/17460913.2.1.63
Bacteria	Proteobacteria	Deltaproteobacteria	Bdellovibrionales	Bacteriovoracaceae	Halobacteriovorax	ASV717	het	https://doi.org/10.2217/17460913.2.1.63
Bacteria	Proteobacteria	Deltaproteobacteria	Bdellovibrionales	Bdellovibrionaceae	OM27 clade	ASV1065	het	https://doi.org/10.2217/17460913.2.1.63
Bacteria	Proteobacteria	Deltaproteobacteria	Bdellovibrionales	Bdellovibrionaceae	OM27 clade	ASV1157	het	https://doi.org/10.2217/17460913.2.1.63
Bacteria	Proteobacteria	Deltaproteobacteria	Bdellovibrionales	Bdellovibrionaceae	OM27 clade	ASV1209	het	https://doi.org/10.2217/17460913.2.1.63
Bacteria	Proteobacteria	Deltaproteobacteria	Bdellovibrionales	Bdellovibrionaceae	OM27 clade	ASV1256	het	https://doi.org/10.2217/17460913.2.1.63
Bacteria	Proteobacteria	Deltaproteobacteria	Bdellovibrionales	Bdellovibrionaceae	OM27 clade	ASV1527	het	https://doi.org/10.2217/17460913.2.1.63
Bacteria	Proteobacteria	Deltaproteobacteria	Bdellovibrionales	Bdellovibrionaceae	OM27 clade	ASV1620	het	https://doi.org/10.2217/17460913.2.1.63
Bacteria	Proteobacteria	Deltaproteobacteria	Bdellovibrionales	Bdellovibrionaceae	OM27 clade	ASV552	het	https://doi.org/10.2217/17460913.2.1.63
Bacteria	Proteobacteria	Deltaproteobacteria	Bdellovibrionales	Bdellovibrionaceae	OM27 clade	ASV603	het	https://doi.org/10.2217/17460913.2.1.63
Bacteria	Proteobacteria	Deltaproteobacteria	Bdellovibrionales	Bdellovibrionaceae	OM27 clade	ASV778	het	https://doi.org/10.2217/17460913.2.1.63
Bacteria	Proteobacteria	Deltaproteobacteria	Bdellovibrionales	Bdellovibrionaceae	OM27 clade	ASV919	het	https://doi.org/10.2217/17460913.2.1.63
Bacteria	Proteobacteria	Deltaproteobacteria	Bdellovibrionales	Bdellovibrionaceae	OM27 clade	ASV977	het	https://doi.org/10.2217/17460913.2.1.63
Bacteria	Proteobacteria	Deltaproteobacteria	Desulfobacterales	Desulfobulbaceae	f__	ASV796	unknown	can be autotrophic, eg. Cable bacteria: https://doi.org/10.1073/pnas.1903514116
Bacteria	Proteobacteria	Deltaproteobacteria	Myxococcales	P3OB-42	f__	ASV1318	het	https://doi.org/10.3390%2Fmicroorganisms9112193
Bacteria	Proteobacteria	Deltaproteobacteria	Myxococcales	Blfdi19	f__	ASV1476	het	https://doi.org/10.3390%2Fmicroorganisms9112193
Bacteria	Proteobacteria	Deltaproteobacteria	Myxococcales	Sandaracinaceae	f__	ASV513	het	https://doi.org/10.3390%2Fmicroorganisms9112193
Bacteria	Proteobacteria	Deltaproteobacteria	Myxococcales	P3OB-42	f__	ASV650	het	https://doi.org/10.3390%2Fmicroorganisms9112193
Bacteria	Proteobacteria	Deltaproteobacteria	NB1-j	g__	f__	ASV1084	het	https://doi.org/10.1101/2022.01.05.475147
Bacteria	Proteobacteria	Deltaproteobacteria	NB1-j	g__	f__	ASV1091	het	https://doi.org/10.1101/2022.01.05.475147
Bacteria	Proteobacteria	Deltaproteobacteria	PB19	g__	f__	ASV1054	unknown	N/A
Bacteria	Proteobacteria	Deltaproteobacteria	PB19	g__	f__	ASV1259	unknown	N/A
Bacteria	Proteobacteria	Deltaproteobacteria	SAR324 clade(Marine group B)	g__	f__	ASV106	het	Stoecker & Lavrentyev 2018; https://doi.org/10.3389/fmars.2018.00292
Bacteria	Proteobacteria	Deltaproteobacteria	SAR324 clade(Marine group B)	g__	f__	ASV1449	het	Stoecker & Lavrentyev 2018; https://doi.org/10.3389/fmars.2018.00292
Bacteria	Proteobacteria	Deltaproteobacteria	SAR324 clade(Marine group B)	g__	f__	ASV201	het	Stoecker & Lavrentyev 2018; https://doi.org/10.3389/fmars.2018.00292
Bacteria	Proteobacteria	Deltaproteobacteria	SAR324 clade(Marine group B)	g__	f__	ASV439	het	Stoecker & Lavrentyev 2018; https://doi.org/10.3389/fmars.2018.00292
Bacteria	Proteobacteria	Deltaproteobacteria	SAR324 clade(Marine group B)	g__	f__	ASV502	het	Stoecker & Lavrentyev 2018; https://doi.org/10.3389/fmars.2018.00292
Bacteria	Proteobacteria	Deltaproteobacteria	SAR324 clade(Marine group B)	g__	f__	ASV712	het	Stoecker & Lavrentyev 2018; https://doi.org/10.3389/fmars.2018.00292
Bacteria	Proteobacteria	Gammaproteobacteria	Alteromonadales	Alteromonadaceae	Alteromonas	ASV265	het	https://doi.org/10.1128/mra.00116-21
Bacteria	Proteobacteria	Gammaproteobacteria	Alteromonadales	Alteromonadaceae	Alteromonas	ASV377	het	https://doi.org/10.1128/mra.00116-21
Bacteria	Proteobacteria	Gammaproteobacteria	Alteromonadales	Alteromonadaceae	Alteromonas	ASV602	het	https://doi.org/10.1128/mra.00116-21
Bacteria	Proteobacteria	Gammaproteobacteria	Alteromonadales	Alteromonadaceae	Alteromonas	ASV76	het	https://doi.org/10.1128/mra.00116-21
Bacteria	Proteobacteria	Gammaproteobacteria	Alteromonadales	Alteromonadaceae	Glaciecola	ASV1075	het	https://doi.org/10.1016/j.ecolind.2021.108047
Bacteria	Proteobacteria	Gammaproteobacteria	Alteromonadales	Alteromonadaceae	Glaciecola	ASV385	het	https://doi.org/10.1016/j.ecolind.2021.108047
Bacteria	Proteobacteria	Gammaproteobacteria	Alteromonadales	Alteromonadaceae	Glaciecola	ASV390	het	https://doi.org/10.1016/j.ecolind.2021.108047
Bacteria	Proteobacteria	Gammaproteobacteria	Alteromonadales	Alteromonadaceae	Paraglaciecola	ASV157	het	https://doi.org/10.1099/ijs.0.065409-0
Bacteria	Proteobacteria	Gammaproteobacteria	Alteromonadales	Colwelliaceae	Thalassotalea	ASV1088	het	https://doi.org/10.1016/j.ecolind.2021.108047
Bacteria	Proteobacteria	Gammaproteobacteria	Alteromonadales	Colwelliaceae	Colwellia	ASV113	het	https://doi.org/10.1016/j.ecolind.2021.108047
Bacteria	Proteobacteria	Gammaproteobacteria	Alteromonadales	Colwelliaceae	Colwellia	ASV1199	het	https://doi.org/10.1016/j.ecolind.2021.108047
Bacteria	Proteobacteria	Gammaproteobacteria	Alteromonadales	Colwelliaceae	Colwellia	ASV124	het	https://doi.org/10.1016/j.ecolind.2021.108047
Bacteria	Proteobacteria	Gammaproteobacteria	Alteromonadales	Colwelliaceae	Colwellia	ASV166	het	https://doi.org/10.1016/j.ecolind.2021.108047
Bacteria	Proteobacteria	Gammaproteobacteria	Alteromonadales	Colwelliaceae	Colwellia	ASV207	het	https://doi.org/10.1016/j.ecolind.2021.108047
Bacteria	Proteobacteria	Gammaproteobacteria	Alteromonadales	Colwelliaceae	f__	ASV213	het	https://doi.org/10.1016/j.ecolind.2021.108047
Bacteria	Proteobacteria	Gammaproteobacteria	Alteromonadales	Colwelliaceae	Colwellia	ASV326	het	https://doi.org/10.1016/j.ecolind.2021.108047
Bacteria	Proteobacteria	Gammaproteobacteria	Alteromonadales	Colwelliaceae	Colwellia	ASV36	het	https://doi.org/10.1016/j.ecolind.2021.108047
Bacteria	Proteobacteria	Gammaproteobacteria	Alteromonadales	Colwelliaceae	Colwellia	ASV373	het	https://doi.org/10.1016/j.ecolind.2021.108047
Bacteria	Proteobacteria	Gammaproteobacteria	Alteromonadales	Colwelliaceae	Colwellia	ASV414	het	https://doi.org/10.1016/j.ecolind.2021.108047
Bacteria	Proteobacteria	Gammaproteobacteria	Alteromonadales	Colwelliaceae	Colwellia	ASV459	het	https://doi.org/10.1016/j.ecolind.2021.108047
Bacteria	Proteobacteria	Gammaproteobacteria	Alteromonadales	Colwelliaceae	Colwellia	ASV569	het	https://doi.org/10.1016/j.ecolind.2021.108047
Bacteria	Proteobacteria	Gammaproteobacteria	Alteromonadales	Colwelliaceae	Colwellia	ASV665	het	https://doi.org/10.1016/j.ecolind.2021.108047
Bacteria	Proteobacteria	Gammaproteobacteria	Alteromonadales	Colwelliaceae	Colwellia	ASV731	het	https://doi.org/10.1016/j.ecolind.2021.108047
Bacteria	Proteobacteria	Gammaproteobacteria	Alteromonadales	Colwelliaceae	Colwellia	ASV87	het	https://doi.org/10.1016/j.ecolind.2021.108047
Bacteria	Proteobacteria	Gammaproteobacteria	Alteromonadales	Idiomarinaceae	Idiomarina	ASV1616	het	https://doi.org/10.1099/00207713-50-2-901
Bacteria	Proteobacteria	Gammaproteobacteria	Alteromonadales	Idiomarinaceae	Idiomarina	ASV505	het	https://doi.org/10.1099/00207713-50-2-901
Bacteria	Proteobacteria	Gammaproteobacteria	Alteromonadales	Idiomarinaceae	Idiomarina	ASV548	het	https://doi.org/10.1099/00207713-50-2-901
Bacteria	Proteobacteria	Gammaproteobacteria	Alteromonadales	Marinobacteraceae	Marinobacter	ASV1764	het	https://doi.org/10.1016/j.ecolind.2021.108047
Bacteria	Proteobacteria	Gammaproteobacteria	Alteromonadales	Marinobacteraceae	Marinobacter	ASV294	het	https://doi.org/10.1016/j.ecolind.2021.108047
Bacteria	Proteobacteria	Gammaproteobacteria	Alteromonadales	Moritellaceae	Moritella	ASV92	het	https://doi.org/10.1007/978-3-642-38922-1_227
Bacteria	Proteobacteria	Gammaproteobacteria	Alteromonadales	Pseudoalteromonadaceae	Pseudoalteromonas	ASV1191	het	https://doi.org/10.1016/j.ecolind.2021.108047
Bacteria	Proteobacteria	Gammaproteobacteria	Alteromonadales	Pseudoalteromonadaceae	Pseudoalteromonas	ASV23	het	https://doi.org/10.1016/j.ecolind.2021.108047
Bacteria	Proteobacteria	Gammaproteobacteria	Alteromonadales	Pseudoalteromonadaceae	Pseudoalteromonas	ASV746	het	https://doi.org/10.1016/j.ecolind.2021.108047
Bacteria	Proteobacteria	Gammaproteobacteria	Alteromonadales	Pseudoalteromonadaceae	Pseudoalteromonas	ASV83	het	https://doi.org/10.1016/j.ecolind.2021.108047
Bacteria	Proteobacteria	Gammaproteobacteria	Alteromonadales	Psychromonadaceae	Psychromonas	ASV408	het	https://doi.org/10.1186/1471-2164-9-210
Bacteria	Proteobacteria	Gammaproteobacteria	Alteromonadales	Psychromonadaceae	Psychromonas	ASV847	het	https://doi.org/10.1186/1471-2164-9-210
Bacteria	Proteobacteria	Gammaproteobacteria	Alteromonadales	Psychromonadaceae	Psychromonas	ASV863	het	https://doi.org/10.1186/1471-2164-9-210
Bacteria	Proteobacteria	Gammaproteobacteria	Alteromonadales	Shewanellaceae	Shewanella	ASV1498	het	https://doi.org/10.1007/0-387-30746-X_45
Bacteria	Proteobacteria	Gammaproteobacteria	Alteromonadales	Shewanellaceae	Shewanella	ASV1754	het	https://doi.org/10.1007/0-387-30746-X_45
Bacteria	Proteobacteria	Gammaproteobacteria	Alteromonadales	Shewanellaceae	Shewanella	ASV455	het	https://doi.org/10.1007/0-387-30746-X_45
Bacteria	Proteobacteria	Gammaproteobacteria	Alteromonadales	Shewanellaceae	Shewanella	ASV481	het	https://doi.org/10.1007/0-387-30746-X_45
Bacteria	Proteobacteria	Gammaproteobacteria	Alteromonadales	Shewanellaceae	Shewanella	ASV507	het	https://doi.org/10.1007/0-387-30746-X_45
Bacteria	Proteobacteria	Gammaproteobacteria	Alteromonadales	Shewanellaceae	Shewanella	ASV64	het	https://doi.org/10.1007/0-387-30746-X_45
Bacteria	Proteobacteria	Gammaproteobacteria	Alteromonadales	Shewanellaceae	Shewanella	ASV935	het	https://doi.org/10.1007/0-387-30746-X_45
Bacteria	Proteobacteria	Gammaproteobacteria	Arenicellales	Arenicellaceae	f__	ASV1326	unknown	N/A
Bacteria	Proteobacteria	Gammaproteobacteria	Arenicellales	Arenicellaceae	f__	ASV25	unknown	N/A
Bacteria	Proteobacteria	Gammaproteobacteria	Betaproteobacteriales	Burkholderiaceae	Limnohabitans	ASV1018	het	https://doi.org/10.1016/j.ecolind.2021.108047
Bacteria	Proteobacteria	Gammaproteobacteria	Betaproteobacteriales	Burkholderiaceae	f__	ASV1237	het	https://doi.org/10.1007/978-3-642-30197-1_239
Bacteria	Proteobacteria	Gammaproteobacteria	Betaproteobacteriales	Burkholderiaceae	Undibacterium	ASV1249	het	https://doi.org/10.1007/978-3-642-30197-1_239
Bacteria	Proteobacteria	Gammaproteobacteria	Betaproteobacteriales	Burkholderiaceae	MWH-UniP1 aquatic group	ASV1323	het	https://doi.org/10.1007/978-3-642-30197-1_239
Bacteria	Proteobacteria	Gammaproteobacteria	Betaproteobacteriales	Burkholderiaceae	Acidovorax	ASV1328	het	https://doi.org/10.1007/978-3-642-30197-1_239
Bacteria	Proteobacteria	Gammaproteobacteria	Betaproteobacteriales	Burkholderiaceae	GKS98 freshwater group	ASV1364	het	https://doi.org/10.1007/978-3-642-30197-1_239
Bacteria	Proteobacteria	Gammaproteobacteria	Betaproteobacteriales	Burkholderiaceae	f__	ASV1408	het	https://doi.org/10.1007/978-3-642-30197-1_239
Bacteria	Proteobacteria	Gammaproteobacteria	Betaproteobacteriales	Burkholderiaceae	Kerstersia	ASV1525	het	https://doi.org/10.1007/978-3-642-30197-1_239
Bacteria	Proteobacteria	Gammaproteobacteria	Betaproteobacteriales	Burkholderiaceae	RS62 marine group	ASV156	het	https://doi.org/10.1007/978-3-642-30197-1_239
Bacteria	Proteobacteria	Gammaproteobacteria	Betaproteobacteriales	Burkholderiaceae	GKS98 freshwater group	ASV1565	het	https://doi.org/10.1007/978-3-642-30197-1_239
Bacteria	Proteobacteria	Gammaproteobacteria	Betaproteobacteriales	Burkholderiaceae	Kerstersia	ASV1579	het	https://doi.org/10.1007/978-3-642-30197-1_239
Bacteria	Proteobacteria	Gammaproteobacteria	Betaproteobacteriales	Burkholderiaceae	RS62 marine group	ASV1679	het	https://doi.org/10.1007/978-3-642-30197-1_239
Bacteria	Proteobacteria	Gammaproteobacteria	Betaproteobacteriales	Burkholderiaceae	RS62 marine group	ASV168	het	https://doi.org/10.1007/978-3-642-30197-1_239
Bacteria	Proteobacteria	Gammaproteobacteria	Betaproteobacteriales	Burkholderiaceae	Pelomonas	ASV330	het	https://doi.org/10.1007/978-3-642-30197-1_239
Bacteria	Proteobacteria	Gammaproteobacteria	Betaproteobacteriales	Burkholderiaceae	RS62 marine group	ASV470	het	https://doi.org/10.1007/978-3-642-30197-1_239
Bacteria	Proteobacteria	Gammaproteobacteria	Betaproteobacteriales	Burkholderiaceae	Delftia	ASV495	het	https://doi.org/10.1007/978-3-642-30197-1_239
Bacteria	Proteobacteria	Gammaproteobacteria	Betaproteobacteriales	Burkholderiaceae	Polynucleobacter	ASV508	het	https://doi.org/10.1007/978-3-642-30197-1_239
Bacteria	Proteobacteria	Gammaproteobacteria	Betaproteobacteriales	Burkholderiaceae	Polaromonas	ASV524	het	https://doi.org/10.1007/978-3-642-30197-1_239
Bacteria	Proteobacteria	Gammaproteobacteria	Betaproteobacteriales	Burkholderiaceae	Polynucleobacter	ASV614	het	https://doi.org/10.1007/978-3-642-30197-1_239
Bacteria	Proteobacteria	Gammaproteobacteria	Betaproteobacteriales	Burkholderiaceae	Acidovorax	ASV698	het	https://doi.org/10.1007/978-3-642-30197-1_239
Bacteria	Proteobacteria	Gammaproteobacteria	Betaproteobacteriales	Burkholderiaceae	Rhodoferax	ASV770	het	https://doi.org/10.1007/978-3-642-30197-1_239
Bacteria	Proteobacteria	Gammaproteobacteria	Betaproteobacteriales	Burkholderiaceae	Limnohabitans	ASV793	het	https://doi.org/10.1016/j.ecolind.2021.108047
Bacteria	Proteobacteria	Gammaproteobacteria	Betaproteobacteriales	Burkholderiaceae	RS62 marine group	ASV806	het	https://doi.org/10.1007/978-3-642-30197-1_239
Bacteria	Proteobacteria	Gammaproteobacteria	Betaproteobacteriales	Burkholderiaceae	Rhodoferax	ASV831	het	https://doi.org/10.1007/978-3-642-30197-1_239
Bacteria	Proteobacteria	Gammaproteobacteria	Betaproteobacteriales	Burkholderiaceae	Limnohabitans	ASV902	het	https://doi.org/10.1016/j.ecolind.2021.108047
Bacteria	Proteobacteria	Gammaproteobacteria	Betaproteobacteriales	Burkholderiaceae	Polynucleobacter	ASV918	het	https://doi.org/10.1007/978-3-642-30197-1_239
Bacteria	Proteobacteria	Gammaproteobacteria	Betaproteobacteriales	Gallionellaceae	Candidatus Nitrotoga	ASV1751	chemolithoautotroph	https://doi.org/10.1128%2FmBio.01186-18
Bacteria	Proteobacteria	Gammaproteobacteria	Betaproteobacteriales	Hydrogenophilaceae	Thiobacillus	ASV1696	mixotroph	https://doi.org/10.1128%2Faem.56.11.3395-3401.1990
Bacteria	Proteobacteria	Gammaproteobacteria	Betaproteobacteriales	Methylophilaceae	Methylotenera	ASV1339	chemolithoautotroph	https://doi.org/10.1002/9781118960608.gbm02021
Bacteria	Proteobacteria	Gammaproteobacteria	Betaproteobacteriales	Methylophilaceae	Methylotenera	ASV585	chemolithoautotroph	https://doi.org/10.1002/9781118960608.gbm02021
Bacteria	Proteobacteria	Gammaproteobacteria	Betaproteobacteriales	Methylophilaceae	Methylotenera	ASV685	chemolithoautotroph	https://doi.org/10.1002/9781118960608.gbm02021
Bacteria	Proteobacteria	Gammaproteobacteria	Betaproteobacteriales	Methylophilaceae	OM43 clade	ASV1033	chemolithoautotroph	https://doi.org/10.1128%2FAEM.02852-15
Bacteria	Proteobacteria	Gammaproteobacteria	Betaproteobacteriales	Methylophilaceae	OM43 clade	ASV1148	chemolithoautotroph	https://doi.org/10.1128%2FAEM.02852-15
Bacteria	Proteobacteria	Gammaproteobacteria	Betaproteobacteriales	Methylophilaceae	OM43 clade	ASV128	chemolithoautotroph	https://doi.org/10.1128%2FAEM.02852-15
Bacteria	Proteobacteria	Gammaproteobacteria	Betaproteobacteriales	Methylophilaceae	OM43 clade	ASV132	chemolithoautotroph	https://doi.org/10.1128%2FAEM.02852-15
Bacteria	Proteobacteria	Gammaproteobacteria	Betaproteobacteriales	Methylophilaceae	OM43 clade	ASV138	chemolithoautotroph	https://doi.org/10.1128%2FAEM.02852-15
Bacteria	Proteobacteria	Gammaproteobacteria	Betaproteobacteriales	Methylophilaceae	OM43 clade	ASV1388	chemolithoautotroph	https://doi.org/10.1128%2FAEM.02852-15
Bacteria	Proteobacteria	Gammaproteobacteria	Betaproteobacteriales	Methylophilaceae	OM43 clade	ASV1606	chemolithoautotroph	https://doi.org/10.1128%2FAEM.02852-15
Bacteria	Proteobacteria	Gammaproteobacteria	Betaproteobacteriales	Methylophilaceae	OM43 clade	ASV196	chemolithoautotroph	https://doi.org/10.1128%2FAEM.02852-15
Bacteria	Proteobacteria	Gammaproteobacteria	Betaproteobacteriales	Methylophilaceae	OM43 clade	ASV203	chemolithoautotroph	https://doi.org/10.1128%2FAEM.02852-15
Bacteria	Proteobacteria	Gammaproteobacteria	Betaproteobacteriales	Methylophilaceae	OM43 clade	ASV217	chemolithoautotroph	https://doi.org/10.1128%2FAEM.02852-15
Bacteria	Proteobacteria	Gammaproteobacteria	Betaproteobacteriales	Methylophilaceae	OM43 clade	ASV255	chemolithoautotroph	https://doi.org/10.1128%2FAEM.02852-15
Bacteria	Proteobacteria	Gammaproteobacteria	Betaproteobacteriales	Methylophilaceae	OM43 clade	ASV26	chemolithoautotroph	https://doi.org/10.1128%2FAEM.02852-15
Bacteria	Proteobacteria	Gammaproteobacteria	Betaproteobacteriales	Methylophilaceae	OM43 clade	ASV329	chemolithoautotroph	https://doi.org/10.1128%2FAEM.02852-15
Bacteria	Proteobacteria	Gammaproteobacteria	Betaproteobacteriales	Methylophilaceae	OM43 clade	ASV369	chemolithoautotroph	https://doi.org/10.1128%2FAEM.02852-15
Bacteria	Proteobacteria	Gammaproteobacteria	Betaproteobacteriales	Methylophilaceae	OM43 clade	ASV440	chemolithoautotroph	https://doi.org/10.1128%2FAEM.02852-15
Bacteria	Proteobacteria	Gammaproteobacteria	Betaproteobacteriales	Methylophilaceae	OM43 clade	ASV493	chemolithoautotroph	https://doi.org/10.1128%2FAEM.02852-15
Bacteria	Proteobacteria	Gammaproteobacteria	Betaproteobacteriales	Methylophilaceae	OM43 clade	ASV494	chemolithoautotroph	https://doi.org/10.1128%2FAEM.02852-15
Bacteria	Proteobacteria	Gammaproteobacteria	Betaproteobacteriales	Methylophilaceae	OM43 clade	ASV537	chemolithoautotroph	https://doi.org/10.1128%2FAEM.02852-15
Bacteria	Proteobacteria	Gammaproteobacteria	Betaproteobacteriales	Methylophilaceae	OM43 clade	ASV598	chemolithoautotroph	https://doi.org/10.1128%2FAEM.02852-15
Bacteria	Proteobacteria	Gammaproteobacteria	Betaproteobacteriales	Methylophilaceae	OM43 clade	ASV741	chemolithoautotroph	https://doi.org/10.1128%2FAEM.02852-15
Bacteria	Proteobacteria	Gammaproteobacteria	Betaproteobacteriales	Methylophilaceae	OM43 clade	ASV766	chemolithoautotroph	https://doi.org/10.1128%2FAEM.02852-15
Bacteria	Proteobacteria	Gammaproteobacteria	Betaproteobacteriales	Methylophilaceae	OM43 clade	ASV772	chemolithoautotroph	https://doi.org/10.1128%2FAEM.02852-15
Bacteria	Proteobacteria	Gammaproteobacteria	Betaproteobacteriales	Nitrosomonadaceae	IS-44	ASV125	chemolithoautotroph	https://doi.org/10.1038/s41598-021-95100-9
Bacteria	Proteobacteria	Gammaproteobacteria	Betaproteobacteriales	Nitrosomonadaceae	Nitrosomonas	ASV304	chemolithoautotroph	https://doi.org/10.1038/s41598-021-95100-9
Bacteria	Proteobacteria	Gammaproteobacteria	Betaproteobacteriales	Nitrosomonadaceae	Nitrosomonas	ASV579	chemolithoautotroph	https://doi.org/10.1038/s41598-021-95100-9
Bacteria	Proteobacteria	Gammaproteobacteria	Betaproteobacteriales	Nitrosomonadaceae	IS-44	ASV589	chemolithoautotroph	https://doi.org/10.1038/s41598-021-95100-9
Bacteria	Proteobacteria	Gammaproteobacteria	Betaproteobacteriales	Nitrosomonadaceae	IS-44	ASV763	chemolithoautotroph	https://doi.org/10.1038/s41598-021-95100-9
Bacteria	Proteobacteria	Gammaproteobacteria	Cellvibrionales	Porticoccaceae	SAR92 clade	ASV100	het	can possess bacteriarhodopsin; https://doi.org/10.1128%2FAEM.02559-06
Bacteria	Proteobacteria	Gammaproteobacteria	Cellvibrionales	Cellvibrionaceae	f__	ASV284	het	https://doi.org/10.1111/j.1365-2672.1985.tb01779.x
Bacteria	Proteobacteria	Gammaproteobacteria	Cellvibrionales	Cellvibrionaceae	f__	ASV813	het	https://doi.org/10.1111/j.1365-2672.1985.tb01779.x
Bacteria	Proteobacteria	Gammaproteobacteria	Cellvibrionales	Cellvibrionaceae	Marinagarivorans	ASV1069	het	https://doi.org/10.1111/j.1365-2672.1985.tb01779.x
Bacteria	Proteobacteria	Gammaproteobacteria	Cellvibrionales	Halieaceae	Halioglobus	ASV1112	unknown	N/A
Bacteria	Proteobacteria	Gammaproteobacteria	Cellvibrionales	Halieaceae	Halioglobus	ASV1170	unknown	N/A
Bacteria	Proteobacteria	Gammaproteobacteria	Cellvibrionales	Halieaceae	Halioglobus	ASV1302	unknown	N/A
Bacteria	Proteobacteria	Gammaproteobacteria	Cellvibrionales	Halieaceae	Halioglobus	ASV500	unknown	N/A
Bacteria	Proteobacteria	Gammaproteobacteria	Cellvibrionales	Halieaceae	Halioglobus	ASV519	unknown	N/A
Bacteria	Proteobacteria	Gammaproteobacteria	Cellvibrionales	Halieaceae	Halioglobus	ASV606	unknown	N/A
Bacteria	Proteobacteria	Gammaproteobacteria	Cellvibrionales	Halieaceae	Halioglobus	ASV862	unknown	N/A
Bacteria	Proteobacteria	Gammaproteobacteria	Cellvibrionales	Halieaceae	Luminiphilus	ASV194	het	https://doi.org/10.1186/1471-2180-13-118
Bacteria	Proteobacteria	Gammaproteobacteria	Cellvibrionales	Halieaceae	Luminiphilus	ASV581	het	https://doi.org/10.1186/1471-2180-13-118
Bacteria	Proteobacteria	Gammaproteobacteria	Cellvibrionales	Halieaceae	Luminiphilus	ASV81	het	https://doi.org/10.1186/1471-2180-13-118
Bacteria	Proteobacteria	Gammaproteobacteria	Cellvibrionales	Halieaceae	OM60(NOR5) clade	ASV1017	mixotroph	https://doi.org/10.3389/fmicb.2015.00281
Bacteria	Proteobacteria	Gammaproteobacteria	Cellvibrionales	Halieaceae	OM60(NOR5) clade	ASV1588	mixotroph	https://doi.org/10.3389/fmicb.2015.00281
Bacteria	Proteobacteria	Gammaproteobacteria	Cellvibrionales	Halieaceae	OM60(NOR5) clade	ASV1656	mixotroph	https://doi.org/10.3389/fmicb.2015.00281
Bacteria	Proteobacteria	Gammaproteobacteria	Cellvibrionales	Halieaceae	OM60(NOR5) clade	ASV178	mixotroph	https://doi.org/10.3389/fmicb.2015.00281
Bacteria	Proteobacteria	Gammaproteobacteria	Cellvibrionales	Halieaceae	OM60(NOR5) clade	ASV241	mixotroph	https://doi.org/10.3389/fmicb.2015.00281
Bacteria	Proteobacteria	Gammaproteobacteria	Cellvibrionales	Halieaceae	OM60(NOR5) clade	ASV364	mixotroph	https://doi.org/10.3389/fmicb.2015.00281
Bacteria	Proteobacteria	Gammaproteobacteria	Cellvibrionales	Halieaceae	OM60(NOR5) clade	ASV393	mixotroph	https://doi.org/10.3389/fmicb.2015.00281
Bacteria	Proteobacteria	Gammaproteobacteria	Cellvibrionales	Halieaceae	OM60(NOR5) clade	ASV544	mixotroph	https://doi.org/10.3389/fmicb.2015.00281
Bacteria	Proteobacteria	Gammaproteobacteria	Cellvibrionales	Halieaceae	OM60(NOR5) clade	ASV612	mixotroph	https://doi.org/10.3389/fmicb.2015.00281
Bacteria	Proteobacteria	Gammaproteobacteria	Cellvibrionales	Halieaceae	OM60(NOR5) clade	ASV634	mixotroph	https://doi.org/10.3389/fmicb.2015.00281
Bacteria	Proteobacteria	Gammaproteobacteria	Cellvibrionales	Halieaceae	OM60(NOR5) clade	ASV70	mixotroph	https://doi.org/10.3389/fmicb.2015.00281
Bacteria	Proteobacteria	Gammaproteobacteria	Cellvibrionales	Halieaceae	OM60(NOR5) clade	ASV836	mixotroph	https://doi.org/10.3389/fmicb.2015.00281
Bacteria	Proteobacteria	Gammaproteobacteria	Cellvibrionales	Porticoccaceae	C1-B045	ASV1099	unknown	N/A
Bacteria	Proteobacteria	Gammaproteobacteria	Cellvibrionales	Porticoccaceae	C1-B045	ASV1598	unknown	N/A
Bacteria	Proteobacteria	Gammaproteobacteria	Cellvibrionales	Porticoccaceae	Porticoccus	ASV105	het	https://doi.org/10.1128/AEM.06398-11
Bacteria	Proteobacteria	Gammaproteobacteria	Cellvibrionales	Porticoccaceae	Porticoccus	ASV216	het	https://doi.org/10.1128/AEM.06398-11
Bacteria	Proteobacteria	Gammaproteobacteria	Cellvibrionales	Porticoccaceae	SAR92 clade	ASV11	mixotroph	https://doi.org/10.3389/fmicb.2015.00281
Bacteria	Proteobacteria	Gammaproteobacteria	Cellvibrionales	Porticoccaceae	SAR92 clade	ASV117	mixotroph	https://doi.org/10.3389/fmicb.2015.00281
Bacteria	Proteobacteria	Gammaproteobacteria	Cellvibrionales	Porticoccaceae	SAR92 clade	ASV126	mixotroph	https://doi.org/10.3389/fmicb.2015.00281
Bacteria	Proteobacteria	Gammaproteobacteria	Cellvibrionales	Porticoccaceae	SAR92 clade	ASV136	mixotroph	https://doi.org/10.3389/fmicb.2015.00281
Bacteria	Proteobacteria	Gammaproteobacteria	Cellvibrionales	Porticoccaceae	SAR92 clade	ASV289	mixotroph	https://doi.org/10.3389/fmicb.2015.00281
Bacteria	Proteobacteria	Gammaproteobacteria	Cellvibrionales	Porticoccaceae	SAR92 clade	ASV33	mixotroph	https://doi.org/10.3389/fmicb.2015.00281
Bacteria	Proteobacteria	Gammaproteobacteria	Cellvibrionales	Porticoccaceae	SAR92 clade	ASV359	mixotroph	https://doi.org/10.3389/fmicb.2015.00281
Bacteria	Proteobacteria	Gammaproteobacteria	Cellvibrionales	Porticoccaceae	SAR92 clade	ASV406	mixotroph	https://doi.org/10.3389/fmicb.2015.00281
Bacteria	Proteobacteria	Gammaproteobacteria	Cellvibrionales	Porticoccaceae	SAR92 clade	ASV50	mixotroph	https://doi.org/10.3389/fmicb.2015.00281
Bacteria	Proteobacteria	Gammaproteobacteria	Cellvibrionales	Porticoccaceae	SAR92 clade	ASV539	mixotroph	https://doi.org/10.3389/fmicb.2015.00281
Bacteria	Proteobacteria	Gammaproteobacteria	Cellvibrionales	Porticoccaceae	SAR92 clade	ASV69	mixotroph	https://doi.org/10.3389/fmicb.2015.00281
Bacteria	Proteobacteria	Gammaproteobacteria	Cellvibrionales	Porticoccaceae	SAR92 clade	ASV72	mixotroph	https://doi.org/10.3389/fmicb.2015.00281
Bacteria	Proteobacteria	Gammaproteobacteria	Cellvibrionales	Porticoccaceae	SAR92 clade	ASV742	mixotroph	https://doi.org/10.3389/fmicb.2015.00281
Bacteria	Proteobacteria	Gammaproteobacteria	Cellvibrionales	Spongiibacteraceae	BD1-7 clade	ASV628	het	https://doi.org/10.1016/j.marpolbul.2018.02.034
Bacteria	Proteobacteria	Gammaproteobacteria	Cellvibrionales	Spongiibacteraceae	BD1-7 clade	ASV676	het	https://doi.org/10.1016/j.marpolbul.2018.02.034
Bacteria	Proteobacteria	Gammaproteobacteria	Cellvibrionales	Spongiibacteraceae	f__	ASV131	het	https://doi.org/10.1016/j.marpolbul.2018.02.034
Bacteria	Proteobacteria	Gammaproteobacteria	Cellvibrionales	Spongiibacteraceae	Sinobacterium	ASV155	het	https://doi.org/10.1016/j.marpolbul.2018.02.034
Bacteria	Proteobacteria	Gammaproteobacteria	Cellvibrionales	Spongiibacteraceae	Sinobacterium	ASV172	het	https://doi.org/10.1016/j.marpolbul.2018.02.034
Bacteria	Proteobacteria	Gammaproteobacteria	Coxiellales	Coxiellaceae	Coxiella	ASV1436	het	ISBN: 9780849359835
Bacteria	Proteobacteria	Gammaproteobacteria	Coxiellales	Coxiellaceae	Coxiella	ASV1477	het	ISBN: 9780849359835
Bacteria	Proteobacteria	Gammaproteobacteria	Coxiellales	Coxiellaceae	Coxiella	ASV1765	het	ISBN: 9780849359835
Bacteria	Proteobacteria	Gammaproteobacteria	Coxiellales	Coxiellaceae	Coxiella	ASV972	het	ISBN: 9780849359835
Bacteria	Proteobacteria	Gammaproteobacteria	Coxiellales	Coxiellaceae	Coxiella	ASV997	het	ISBN: 9780849359835
Bacteria	Proteobacteria	Gammaproteobacteria	Ectothiorhodospirales	Ectothiorhodospiraceae	f__	ASV1007	unknown	N/A
Bacteria	Proteobacteria	Gammaproteobacteria	Ectothiorhodospirales	Ectothiorhodospiraceae	f__	ASV375	unknown	N/A
Bacteria	Proteobacteria	Gammaproteobacteria	Ectothiorhodospirales	Ectothiorhodospiraceae	f__	ASV562	unknown	N/A
Bacteria	Proteobacteria	Gammaproteobacteria	Ectothiorhodospirales	Ectothiorhodospiraceae	f__	ASV728	unknown	N/A
Bacteria	Proteobacteria	Gammaproteobacteria	Ectothiorhodospirales	Ectothiorhodospiraceae	f__	ASV78	unknown	N/A
Bacteria	Proteobacteria	Gammaproteobacteria	Ectothiorhodospirales	Ectothiorhodospiraceae	f__	ASV79	unknown	N/A
Bacteria	Proteobacteria	Gammaproteobacteria	Ectothiorhodospirales	Ectothiorhodospiraceae	f__	ASV925	unknown	N/A
Bacteria	Proteobacteria	Gammaproteobacteria	Ectothiorhodospirales	Ectothiorhodospiraceae	f__	ASV979	unknown	N/A
Bacteria	Proteobacteria	Gammaproteobacteria	Francisellales	Francisellaceae	Francisella	ASV617	het	https://doi.org/10.1128/mbio.01471-18
Bacteria	Proteobacteria	Gammaproteobacteria	Ga0077536	g__	f__	ASV1016	unknown	N/A
Bacteria	Proteobacteria	Gammaproteobacteria	Ga0077536	g__	f__	ASV245	unknown	N/A
Bacteria	Proteobacteria	Gammaproteobacteria	Ga0077536	g__	f__	ASV608	unknown	N/A
Bacteria	Proteobacteria	Gammaproteobacteria	Gammaproteobacteria Incertae Sedis	Unknown Family	Candidatus Ovatusbacter	ASV1522	unknown	N/A
Bacteria	Proteobacteria	Gammaproteobacteria	HgCo23	g__	f__	ASV1275	unknown	N/A
Bacteria	Proteobacteria	Gammaproteobacteria	HOC36	g__	f__	ASV1225	unknown	N/A
Bacteria	Proteobacteria	Gammaproteobacteria	JTB23	g__	f__	ASV1539	unknown	N/A
Bacteria	Proteobacteria	Gammaproteobacteria	JTB23	g__	f__	ASV352	unknown	N/A
Bacteria	Proteobacteria	Gammaproteobacteria	JTB23	g__	f__	ASV432	unknown	N/A
Bacteria	Proteobacteria	Gammaproteobacteria	KI89A clade	g__	f__	ASV1499	unknown	N/A
Bacteria	Proteobacteria	Gammaproteobacteria	KI89A clade	g__	f__	ASV152	unknown	N/A
Bacteria	Proteobacteria	Gammaproteobacteria	KI89A clade	g__	f__	ASV1714	unknown	N/A
Bacteria	Proteobacteria	Gammaproteobacteria	KI89A clade	g__	f__	ASV420	unknown	N/A
Bacteria	Proteobacteria	Gammaproteobacteria	KI89A clade	g__	f__	ASV702	unknown	N/A
Bacteria	Proteobacteria	Gammaproteobacteria	Nitrosococcales	Nitrosococcaceae	Cm1-21	ASV1066	chemolithoautotroph	https://doi.org/10.1128%2FAEM.00463-06
Bacteria	Proteobacteria	Gammaproteobacteria	Nitrosococcales	Methylophagaceae	f__	ASV1543	mixotroph	faculative methylotrophs) https://doi.org/10.1186%2Fs40793-021-00385-y
Bacteria	Proteobacteria	Gammaproteobacteria	Nitrosococcales	Methylophagaceae	f__	ASV16	mixotroph	faculative methylotrophs) https://doi.org/10.1186%2Fs40793-021-00385-y
Bacteria	Proteobacteria	Gammaproteobacteria	Nitrosococcales	Methylophagaceae	f__	ASV95	mixotroph	faculative methylotrophs) https://doi.org/10.1186%2Fs40793-021-00385-y
Bacteria	Proteobacteria	Gammaproteobacteria	Oceanospirillales	Alcanivoracaceae	Alcanivorax	ASV146	het	https://doi.org/10.3389/fmicb.2020.572931
Bacteria	Proteobacteria	Gammaproteobacteria	Oceanospirillales	Alcanivoracaceae	Alcanivorax	ASV533	het	https://doi.org/10.3389/fmicb.2020.572931
Bacteria	Proteobacteria	Gammaproteobacteria	Oceanospirillales	Alcanivoracaceae	Alcanivorax	ASV551	het	https://doi.org/10.3389/fmicb.2020.572931
Bacteria	Proteobacteria	Gammaproteobacteria	Oceanospirillales	Alcanivoracaceae	Alcanivorax	ASV627	het	https://doi.org/10.3389/fmicb.2020.572931
Bacteria	Proteobacteria	Gammaproteobacteria	Oceanospirillales	Halomonadaceae	Halomonas	ASV809	het	https://doi.org/10.3389/fmicb.2021.652766
Bacteria	Proteobacteria	Gammaproteobacteria	Oceanospirillales	Kangiellaceae	f__	ASV240	het	https://doi.org/10.3389/fmicb.2018.01224
Bacteria	Proteobacteria	Gammaproteobacteria	Oceanospirillales	Litoricolaceae	Litoricola	ASV1290	het	https://doi.org/10.1186/s40168-021-01022-z
Bacteria	Proteobacteria	Gammaproteobacteria	Oceanospirillales	Litoricolaceae	Litoricola	ASV198	het	https://doi.org/10.1186/s40168-021-01022-z
Bacteria	Proteobacteria	Gammaproteobacteria	Oceanospirillales	Litoricolaceae	Litoricola	ASV830	het	https://doi.org/10.1186/s40168-021-01022-z
Bacteria	Proteobacteria	Gammaproteobacteria	Oceanospirillales	Litoricolaceae	Litoricola	ASV849	het	https://doi.org/10.1186/s40168-021-01022-z
Bacteria	Proteobacteria	Gammaproteobacteria	Oceanospirillales	Marinomonadaceae	Marinomonas	ASV1300	het	https://doi.org/10.1016/j.ecolind.2021.108047
Bacteria	Proteobacteria	Gammaproteobacteria	Oceanospirillales	Marinomonadaceae	Marinomonas	ASV652	het	https://doi.org/10.1016/j.ecolind.2021.108047
Bacteria	Proteobacteria	Gammaproteobacteria	Oceanospirillales	Nitrincolaceae	f__	ASV1140	mixotroph	https://doi.org/10.3390%2Fmicroorganisms10081618
Bacteria	Proteobacteria	Gammaproteobacteria	Oceanospirillales	Nitrincolaceae	Marinobacterium	ASV1545	mixotroph	https://doi.org/10.3390%2Fmicroorganisms10081618
Bacteria	Proteobacteria	Gammaproteobacteria	Oceanospirillales	Nitrincolaceae	f__	ASV19	mixotroph	https://doi.org/10.3390%2Fmicroorganisms10081618
Bacteria	Proteobacteria	Gammaproteobacteria	Oceanospirillales	Nitrincolaceae	f__	ASV2	mixotroph	https://doi.org/10.3390%2Fmicroorganisms10081618
Bacteria	Proteobacteria	Gammaproteobacteria	Oceanospirillales	Nitrincolaceae	f__	ASV234	mixotroph	https://doi.org/10.3390%2Fmicroorganisms10081618
Bacteria	Proteobacteria	Gammaproteobacteria	Oceanospirillales	Nitrincolaceae	f__	ASV295	mixotroph	https://doi.org/10.3390%2Fmicroorganisms10081618
Bacteria	Proteobacteria	Gammaproteobacteria	Oceanospirillales	Nitrincolaceae	f__	ASV443	mixotroph	https://doi.org/10.3390%2Fmicroorganisms10081618
Bacteria	Proteobacteria	Gammaproteobacteria	Oceanospirillales	Nitrincolaceae	f__	ASV499	mixotroph	https://doi.org/10.3390%2Fmicroorganisms10081618
Bacteria	Proteobacteria	Gammaproteobacteria	Oceanospirillales	Nitrincolaceae	Marinobacterium	ASV559	mixotroph	https://doi.org/10.3390%2Fmicroorganisms10081618
Bacteria	Proteobacteria	Gammaproteobacteria	Oceanospirillales	Nitrincolaceae	f__	ASV917	mixotroph	https://doi.org/10.3390%2Fmicroorganisms10081618
Bacteria	Proteobacteria	Gammaproteobacteria	Oceanospirillales	Pseudohongiellaceae	Pseudohongiella	ASV1495	het	https://doi.org/10.1128/MRA.00521-19
Bacteria	Proteobacteria	Gammaproteobacteria	Oceanospirillales	Pseudohongiellaceae	Pseudohongiella	ASV283	het	https://doi.org/10.1128/MRA.00521-19
Bacteria	Proteobacteria	Gammaproteobacteria	Oceanospirillales	Pseudohongiellaceae	Pseudohongiella	ASV418	het	https://doi.org/10.1128/MRA.00521-19
Bacteria	Proteobacteria	Gammaproteobacteria	Oceanospirillales	Pseudohongiellaceae	Pseudohongiella	ASV448	het	https://doi.org/10.1128/MRA.00521-19
Bacteria	Proteobacteria	Gammaproteobacteria	Oceanospirillales	Pseudohongiellaceae	Pseudohongiella	ASV45	het	https://doi.org/10.1128/MRA.00521-19
Bacteria	Proteobacteria	Gammaproteobacteria	Oceanospirillales	Pseudohongiellaceae	Pseudohongiella	ASV486	het	https://doi.org/10.1128/MRA.00521-19
Bacteria	Proteobacteria	Gammaproteobacteria	Oceanospirillales	Pseudohongiellaceae	Pseudohongiella	ASV54	het	https://doi.org/10.1128/MRA.00521-19
Bacteria	Proteobacteria	Gammaproteobacteria	Oceanospirillales	Pseudohongiellaceae	Pseudohongiella	ASV745	het	https://doi.org/10.1128/MRA.00521-19
Bacteria	Proteobacteria	Gammaproteobacteria	Oceanospirillales	Pseudohongiellaceae	Pseudohongiella	ASV930	het	https://doi.org/10.1128/MRA.00521-19
Bacteria	Proteobacteria	Gammaproteobacteria	Oceanospirillales	Saccharospirillaceae	f__	ASV1307	unknown	N/A
Bacteria	Proteobacteria	Gammaproteobacteria	Oceanospirillales	Saccharospirillaceae	Oleibacter	ASV1421	het	https://doi.org/10.1007/s11356-015-4313-1
Bacteria	Proteobacteria	Gammaproteobacteria	Oceanospirillales	Saccharospirillaceae	Oleispira	ASV188	het	https://doi.org/10.1111/jam.14030
Bacteria	Proteobacteria	Gammaproteobacteria	Oceanospirillales	Saccharospirillaceae	Reinekea	ASV277	het	https://doi.org/10.1111/1462-2920.13646
Bacteria	Proteobacteria	Gammaproteobacteria	OM182 clade	g__	f__	ASV1060	het	Stoecker & Lavrentyev 2018; https://doi.org/10.3389/fmars.2018.00292
Bacteria	Proteobacteria	Gammaproteobacteria	OM182 clade	g__	f__	ASV108	het	Stoecker & Lavrentyev 2018; https://doi.org/10.3389/fmars.2018.00292
Bacteria	Proteobacteria	Gammaproteobacteria	OM182 clade	g__	f__	ASV1171	het	Stoecker & Lavrentyev 2018; https://doi.org/10.3389/fmars.2018.00292
Bacteria	Proteobacteria	Gammaproteobacteria	OM182 clade	g__	f__	ASV1230	het	Stoecker & Lavrentyev 2018; https://doi.org/10.3389/fmars.2018.00292
Bacteria	Proteobacteria	Gammaproteobacteria	OM182 clade	g__	f__	ASV1252	het	Stoecker & Lavrentyev 2018; https://doi.org/10.3389/fmars.2018.00292
Bacteria	Proteobacteria	Gammaproteobacteria	OM182 clade	g__	f__	ASV1283	het	Stoecker & Lavrentyev 2018; https://doi.org/10.3389/fmars.2018.00292
Bacteria	Proteobacteria	Gammaproteobacteria	OM182 clade	g__	f__	ASV1296	het	Stoecker & Lavrentyev 2018; https://doi.org/10.3389/fmars.2018.00292
Bacteria	Proteobacteria	Gammaproteobacteria	OM182 clade	g__	f__	ASV212	het	Stoecker & Lavrentyev 2018; https://doi.org/10.3389/fmars.2018.00292
Bacteria	Proteobacteria	Gammaproteobacteria	OM182 clade	g__	f__	ASV266	het	Stoecker & Lavrentyev 2018; https://doi.org/10.3389/fmars.2018.00292
Bacteria	Proteobacteria	Gammaproteobacteria	OM182 clade	g__	f__	ASV42	het	Stoecker & Lavrentyev 2018; https://doi.org/10.3389/fmars.2018.00292
Bacteria	Proteobacteria	Gammaproteobacteria	OM182 clade	g__	f__	ASV542	het	Stoecker & Lavrentyev 2018; https://doi.org/10.3389/fmars.2018.00292
Bacteria	Proteobacteria	Gammaproteobacteria	OM182 clade	g__	f__	ASV61	het	Stoecker & Lavrentyev 2018; https://doi.org/10.3389/fmars.2018.00292
Bacteria	Proteobacteria	Gammaproteobacteria	OM182 clade	g__	f__	ASV636	het	Stoecker & Lavrentyev 2018; https://doi.org/10.3389/fmars.2018.00292
Bacteria	Proteobacteria	Gammaproteobacteria	OM182 clade	g__	f__	ASV657	het	Stoecker & Lavrentyev 2018; https://doi.org/10.3389/fmars.2018.00292
Bacteria	Proteobacteria	Gammaproteobacteria	OM182 clade	g__	f__	ASV689	het	Stoecker & Lavrentyev 2018; https://doi.org/10.3389/fmars.2018.00292
Bacteria	Proteobacteria	Gammaproteobacteria	OM182 clade	g__	f__	ASV883	het	Stoecker & Lavrentyev 2018; https://doi.org/10.3389/fmars.2018.00292
Bacteria	Proteobacteria	Gammaproteobacteria	OM182 clade	g__	f__	ASV96	het	Stoecker & Lavrentyev 2018; https://doi.org/10.3389/fmars.2018.00292
Bacteria	Proteobacteria	Gammaproteobacteria	Piscirickettsiales	Piscirickettsiaceae	Candidatus Endoecteinascidia	ASV877	het	https://doi.org/10.1111/1462-2920.12908
Bacteria	Proteobacteria	Gammaproteobacteria	Pseudomonadales	Moraxellaceae	Acinetobacter	ASV1272	het	https://doi.org/10.1128%2FCMR.00058-16
Bacteria	Proteobacteria	Gammaproteobacteria	Pseudomonadales	Moraxellaceae	Acinetobacter	ASV297	het	https://doi.org/10.1128%2FCMR.00058-16
Bacteria	Proteobacteria	Gammaproteobacteria	Pseudomonadales	Moraxellaceae	Acinetobacter	ASV779	het	https://doi.org/10.1128%2FCMR.00058-16
Bacteria	Proteobacteria	Gammaproteobacteria	Pseudomonadales	Moraxellaceae	f__	ASV794	het	https://doi.org/10.1007/978-3-642-38922-1_245
Bacteria	Proteobacteria	Gammaproteobacteria	Pseudomonadales	Moraxellaceae	Psychrobacter	ASV1155	het	https://doi.org/10.1016/j.ecolind.2021.108047
Bacteria	Proteobacteria	Gammaproteobacteria	Pseudomonadales	Moraxellaceae	Psychrobacter	ASV1505	het	https://doi.org/10.1016/j.ecolind.2021.108047
Bacteria	Proteobacteria	Gammaproteobacteria	Pseudomonadales	Moraxellaceae	Psychrobacter	ASV253	het	https://doi.org/10.1016/j.ecolind.2021.108047
Bacteria	Proteobacteria	Gammaproteobacteria	Pseudomonadales	Moraxellaceae	Psychrobacter	ASV462	het	https://doi.org/10.1016/j.ecolind.2021.108047
Bacteria	Proteobacteria	Gammaproteobacteria	Pseudomonadales	Moraxellaceae	Psychrobacter	ASV658	het	https://doi.org/10.1016/j.ecolind.2021.108047
Bacteria	Proteobacteria	Gammaproteobacteria	Pseudomonadales	Pseudomonadaceae	Pseudomonas	ASV1043	het	https://doi.org/10.1016/j.ecolind.2021.108047
Bacteria	Proteobacteria	Gammaproteobacteria	Pseudomonadales	Pseudomonadaceae	Pseudomonas	ASV1056	het	https://doi.org/10.1016/j.ecolind.2021.108047
Bacteria	Proteobacteria	Gammaproteobacteria	Pseudomonadales	Pseudomonadaceae	Pseudomonas	ASV1142	het	https://doi.org/10.1016/j.ecolind.2021.108047
Bacteria	Proteobacteria	Gammaproteobacteria	Pseudomonadales	Pseudomonadaceae	Pseudomonas	ASV1774	het	https://doi.org/10.1016/j.ecolind.2021.108047
Bacteria	Proteobacteria	Gammaproteobacteria	Pseudomonadales	Pseudomonadaceae	Pseudomonas	ASV621	het	https://doi.org/10.1016/j.ecolind.2021.108047
Bacteria	Proteobacteria	Gammaproteobacteria	Pseudomonadales	Pseudomonadaceae	Pseudomonas	ASV720	het	https://doi.org/10.1016/j.ecolind.2021.108047
Bacteria	Proteobacteria	Gammaproteobacteria	Pseudomonadales	Pseudomonadaceae	Pseudomonas	ASV757	het	https://doi.org/10.1016/j.ecolind.2021.108047
Bacteria	Proteobacteria	Gammaproteobacteria	Pseudomonadales	Pseudomonadaceae	Pseudomonas	ASV865	het	https://doi.org/10.1016/j.ecolind.2021.108047
Bacteria	Proteobacteria	Gammaproteobacteria	Pseudomonadales	Pseudomonadaceae	Pseudomonas	ASV894	het	https://doi.org/10.1016/j.ecolind.2021.108047
Bacteria	Proteobacteria	Gammaproteobacteria	SAR86 clade	g__	f__	ASV103	het	https://doi.org/10.1038/ismej.2011.189
Bacteria	Proteobacteria	Gammaproteobacteria	SAR86 clade	g__	f__	ASV12	het	https://doi.org/10.1038/ismej.2011.189
Bacteria	Proteobacteria	Gammaproteobacteria	SAR86 clade	g__	f__	ASV1424	het	https://doi.org/10.1038/ismej.2011.189
Bacteria	Proteobacteria	Gammaproteobacteria	SAR86 clade	g__	f__	ASV148	het	https://doi.org/10.1038/ismej.2011.189
Bacteria	Proteobacteria	Gammaproteobacteria	SAR86 clade	g__	f__	ASV1674	het	https://doi.org/10.1038/ismej.2011.189
Bacteria	Proteobacteria	Gammaproteobacteria	SAR86 clade	g__	f__	ASV1735	het	https://doi.org/10.1038/ismej.2011.189
Bacteria	Proteobacteria	Gammaproteobacteria	SAR86 clade	g__	f__	ASV174	het	https://doi.org/10.1038/ismej.2011.189
Bacteria	Proteobacteria	Gammaproteobacteria	SAR86 clade	g__	f__	ASV191	het	https://doi.org/10.1038/ismej.2011.189
Bacteria	Proteobacteria	Gammaproteobacteria	SAR86 clade	g__	f__	ASV193	het	https://doi.org/10.1038/ismej.2011.189
Bacteria	Proteobacteria	Gammaproteobacteria	SAR86 clade	g__	f__	ASV258	het	https://doi.org/10.1038/ismej.2011.189
Bacteria	Proteobacteria	Gammaproteobacteria	SAR86 clade	g__	f__	ASV293	het	https://doi.org/10.1038/ismej.2011.189
Bacteria	Proteobacteria	Gammaproteobacteria	SAR86 clade	g__	f__	ASV303	het	https://doi.org/10.1038/ismej.2011.189
Bacteria	Proteobacteria	Gammaproteobacteria	SAR86 clade	g__	f__	ASV49	het	https://doi.org/10.1038/ismej.2011.189
Bacteria	Proteobacteria	Gammaproteobacteria	SAR86 clade	g__	f__	ASV520	het	https://doi.org/10.1038/ismej.2011.189
Bacteria	Proteobacteria	Gammaproteobacteria	SAR86 clade	g__	f__	ASV536	het	https://doi.org/10.1038/ismej.2011.189
Bacteria	Proteobacteria	Gammaproteobacteria	SAR86 clade	g__	f__	ASV555	het	https://doi.org/10.1038/ismej.2011.189
Bacteria	Proteobacteria	Gammaproteobacteria	SAR86 clade	g__	f__	ASV571	het	https://doi.org/10.1038/ismej.2011.189
Bacteria	Proteobacteria	Gammaproteobacteria	SAR86 clade	g__	f__	ASV578	het	https://doi.org/10.1038/ismej.2011.189
Bacteria	Proteobacteria	Gammaproteobacteria	SAR86 clade	g__	f__	ASV789	het	https://doi.org/10.1038/ismej.2011.189
Bacteria	Proteobacteria	Gammaproteobacteria	SAR86 clade	g__	f__	ASV9	het	https://doi.org/10.1038/ismej.2011.189
Bacteria	Proteobacteria	Gammaproteobacteria	SAR86 clade	g__	f__	ASV996	het	https://doi.org/10.1038/ismej.2011.189
Bacteria	Proteobacteria	Gammaproteobacteria	Steroidobacterales	Woeseiaceae	Woeseia	ASV230	het	https://doi.org/10.1038/s41396-020-0588-4
Bacteria	Proteobacteria	Gammaproteobacteria	Steroidobacterales	Woeseiaceae	Woeseia	ASV381	het	https://doi.org/10.1038/s41396-020-0588-4
Bacteria	Proteobacteria	Gammaproteobacteria	Steroidobacterales	Woeseiaceae	Woeseia	ASV479	het	https://doi.org/10.1038/s41396-020-0588-4
Bacteria	Proteobacteria	Gammaproteobacteria	Tenderiales	Tenderiaceae	Candidatus Tenderia	ASV1053	electroautotroph	https://doi.org/10.1111%2F1751-7915.12757
Bacteria	Proteobacteria	Gammaproteobacteria	Tenderiales	Tenderiaceae	Candidatus Tenderia	ASV1465	electroautotroph	https://doi.org/10.1111%2F1751-7915.12757
Bacteria	Proteobacteria	Gammaproteobacteria	Tenderiales	Tenderiaceae	Candidatus Tenderia	ASV1562	electroautotroph	https://doi.org/10.1111%2F1751-7915.12757
Bacteria	Proteobacteria	Gammaproteobacteria	Tenderiales	Tenderiaceae	Candidatus Tenderia	ASV183	electroautotroph	https://doi.org/10.1111%2F1751-7915.12757
Bacteria	Proteobacteria	Gammaproteobacteria	Tenderiales	Tenderiaceae	Candidatus Tenderia	ASV451	electroautotroph	https://doi.org/10.1111%2F1751-7915.12757
Bacteria	Proteobacteria	Gammaproteobacteria	Tenderiales	Tenderiaceae	Candidatus Tenderia	ASV546	electroautotroph	https://doi.org/10.1111%2F1751-7915.12757
Bacteria	Proteobacteria	Gammaproteobacteria	Tenderiales	Tenderiaceae	Candidatus Tenderia	ASV783	electroautotroph	https://doi.org/10.1111%2F1751-7915.12757
Bacteria	Proteobacteria	Gammaproteobacteria	Thiohalorhabdales	Thiohalorhabdaceae	f__	ASV1172	chemolithoautotroph	https://doi.org/10.1002/9781118960608.fbm00393
Bacteria	Proteobacteria	Gammaproteobacteria	Thiohalorhabdales	Thiohalorhabdaceae	f__	ASV1299	chemolithoautotroph	https://doi.org/10.1002/9781118960608.fbm00393
Bacteria	Proteobacteria	Gammaproteobacteria	Thiohalorhabdales	Thiohalorhabdaceae	f__	ASV668	chemolithoautotroph	https://doi.org/10.1002/9781118960608.fbm00393
Bacteria	Proteobacteria	Gammaproteobacteria	Thiomicrospirales	Thiomicrospiraceae	Thiomicrorhabdus	ASV1115	chemolithoautotroph	https://doi.org/10.1016/j.ecolind.2021.108047
Bacteria	Proteobacteria	Gammaproteobacteria	Thiomicrospirales	Thioglobaceae	SUP05 cluster	ASV1216	chemolithoautotroph	https://doi.org/10.1128/AEM.03777-12
Bacteria	Proteobacteria	Gammaproteobacteria	Thiomicrospirales	Thioglobaceae	Candidatus Thioglobus	ASV1514	het	https://doi.org/10.1128/mra.00097-19
Bacteria	Proteobacteria	Gammaproteobacteria	Thiomicrospirales	Thioglobaceae	SUP05 cluster	ASV179	chemolithoautotroph	https://doi.org/10.1128/AEM.03777-12
Bacteria	Proteobacteria	Gammaproteobacteria	Thiomicrospirales	Thioglobaceae	SUP05 cluster	ASV338	chemolithoautotroph	https://doi.org/10.1128/AEM.03777-13
Bacteria	Proteobacteria	Gammaproteobacteria	Thiomicrospirales	Thioglobaceae	SUP05 cluster	ASV483	chemolithoautotroph	https://doi.org/10.1128/AEM.03777-14
Bacteria	Proteobacteria	Gammaproteobacteria	Thiomicrospirales	Thioglobaceae	SUP05 cluster	ASV5	chemolithoautotroph	https://doi.org/10.1128/AEM.03777-15
Bacteria	Proteobacteria	Gammaproteobacteria	Thiomicrospirales	Thioglobaceae	SUP05 cluster	ASV506	chemolithoautotroph	https://doi.org/10.1128/AEM.03777-16
Bacteria	Proteobacteria	Gammaproteobacteria	Thiomicrospirales	Thioglobaceae	SUP05 cluster	ASV965	chemolithoautotroph	https://doi.org/10.1128/AEM.03777-17
Bacteria	Proteobacteria	Gammaproteobacteria	Thiotrichales	Thiotrichaceae	f__	ASV1636	chemolithoautotroph	https://doi.org/10.1002/9781118960608.fbm00393
Bacteria	Proteobacteria	Gammaproteobacteria	Thiotrichales	Thiotrichaceae	f__	ASV1690	chemolithoautotroph	https://doi.org/10.1002/9781118960608.fbm00393
Bacteria	Proteobacteria	Gammaproteobacteria	Thiotrichales	Thiotrichaceae	f__	ASV347	chemolithoautotroph	https://doi.org/10.1002/9781118960608.fbm00393
Bacteria	Proteobacteria	Gammaproteobacteria	Thiotrichales	Thiotrichaceae	f__	ASV60	chemolithoautotroph	https://doi.org/10.1002/9781118960608.fbm00393
Bacteria	Proteobacteria	Gammaproteobacteria	Thiotrichales	Thiotrichaceae	f__	ASV802	chemolithoautotroph	https://doi.org/10.1002/9781118960608.fbm00393
Bacteria	Proteobacteria	Gammaproteobacteria	UBA10353 marine group	g__	f__	ASV1240	unknown	pot. Autotroph https://doi.org/10.1038/s41396-021-01165-9
Bacteria	Proteobacteria	Gammaproteobacteria	UBA10353 marine group	g__	f__	ASV273	unknown	pot. Autotroph https://doi.org/10.1038/s41396-021-01165-9
Bacteria	Proteobacteria	Gammaproteobacteria	UBA10353 marine group	g__	f__	ASV681	unknown	pot. Autotroph https://doi.org/10.1038/s41396-021-01165-9
Bacteria	Proteobacteria	Gammaproteobacteria	UBA10353 marine group	g__	f__	ASV851	unknown	pot. Autotroph https://doi.org/10.1038/s41396-021-01165-9
Bacteria	Proteobacteria	Gammaproteobacteria	Vibrionales	Vibrionaceae	Aliivibrio	ASV613	het	https://doi.org/10.1099/ijs.0.65081-0
Bacteria	Proteobacteria	Gammaproteobacteria	Vibrionales	Vibrionaceae	Catenococcus	ASV1327	het	https://doi.org/10.1099/00221287-138-11-2287
Bacteria	Proteobacteria	Gammaproteobacteria	Vibrionales	Vibrionaceae	Catenococcus	ASV1534	het	https://doi.org/10.1099/00221287-138-11-2287
Bacteria	Proteobacteria	Gammaproteobacteria	Vibrionales	Vibrionaceae	Photobacterium	ASV529	het	https://doi.org/10.1007/0-387-30746-X_18
Bacteria	Proteobacteria	Gammaproteobacteria	Vibrionales	Vibrionaceae	Photobacterium	ASV861	het	https://doi.org/10.1007/0-387-30746-X_18
Bacteria	Proteobacteria	Gammaproteobacteria	Vibrionales	Vibrionaceae	Vibrio	ASV1044	het	https://doi.org/10.1016/j.ecolind.2021.108047
Bacteria	Proteobacteria	Gammaproteobacteria	Vibrionales	Vibrionaceae	Vibrio	ASV1104	het	https://doi.org/10.1016/j.ecolind.2021.108047
Bacteria	Proteobacteria	Gammaproteobacteria	Vibrionales	Vibrionaceae	Vibrio	ASV1657	het	https://doi.org/10.1016/j.ecolind.2021.108047
Bacteria	Proteobacteria	Gammaproteobacteria	Vibrionales	Vibrionaceae	Vibrio	ASV1661	het	https://doi.org/10.1016/j.ecolind.2021.108047
Bacteria	Proteobacteria	Gammaproteobacteria	Vibrionales	Vibrionaceae	Vibrio	ASV340	het	https://doi.org/10.1016/j.ecolind.2021.108047
Bacteria	Proteobacteria	Gammaproteobacteria	Vibrionales	Vibrionaceae	Vibrio	ASV41	het	https://doi.org/10.1016/j.ecolind.2021.108047
Bacteria	Proteobacteria	Gammaproteobacteria	Vibrionales	Vibrionaceae	Vibrio	ASV951	het	https://doi.org/10.1016/j.ecolind.2021.108047
Bacteria	Proteobacteria	Gammaproteobacteria	Vibrionales	Vibrionaceae	Vibrio	ASV988	het	https://doi.org/10.1016/j.ecolind.2021.108047
Bacteria	Tenericutes	Mollicutes	Acholeplasmatales	Acholeplasmataceae	Acholeplasma	ASV1175	het	https://doi.org/10.1128%2FJB.05059-11
Bacteria	Verrucomicrobia	Verrucomicrobiae	Arctic97B-4 marine group	g__	f__	ASV1179	het	https://doi.org/10.1128%2FmSphere.00613-19
Bacteria	Verrucomicrobia	Verrucomicrobiae	Chthoniobacterales	Terrimicrobiaceae	Terrimicrobium	ASV675	het	https://doi.org/10.1128%2FmSphere.00613-19
Bacteria	Verrucomicrobia	Verrucomicrobiae	Methylacidiphilales	Methylacidiphilaceae	f__	ASV1528	het	https://doi.org/10.1128%2FmSphere.00613-19
Bacteria	Verrucomicrobia	Verrucomicrobiae	Opitutales	Opitutaceae	Cephaloticoccus	ASV1265	het	https://doi.org/10.1128%2FmSphere.00613-19
Bacteria	Verrucomicrobia	Verrucomicrobiae	Opitutales	Opitutaceae	f__	ASV1721	het	https://doi.org/10.1128%2FmSphere.00613-19
Bacteria	Verrucomicrobia	Verrucomicrobiae	Opitutales	Opitutaceae	Diplosphaera	ASV307	het	https://doi.org/10.1128%2FmSphere.00613-19
Bacteria	Verrucomicrobia	Verrucomicrobiae	Opitutales	Puniceicoccaceae	Cerasicoccus	ASV1561	het	https://doi.org/10.1128%2FmSphere.00613-19
Bacteria	Verrucomicrobia	Verrucomicrobiae	Opitutales	Puniceicoccaceae	Coraliomargarita	ASV1722	het	https://doi.org/10.1128%2FmSphere.00613-19
Bacteria	Verrucomicrobia	Verrucomicrobiae	Opitutales	Puniceicoccaceae	Coraliomargarita	ASV886	het	https://doi.org/10.1128%2FmSphere.00613-19
Bacteria	Verrucomicrobia	Verrucomicrobiae	Opitutales	Puniceicoccaceae	Lentimonas	ASV1081	het	https://doi.org/10.1128%2FmSphere.00613-19
Bacteria	Verrucomicrobia	Verrucomicrobiae	Opitutales	Puniceicoccaceae	Lentimonas	ASV1128	het	https://doi.org/10.1128%2FmSphere.00613-19
Bacteria	Verrucomicrobia	Verrucomicrobiae	Opitutales	Puniceicoccaceae	Lentimonas	ASV1357	het	https://doi.org/10.1128%2FmSphere.00613-19
Bacteria	Verrucomicrobia	Verrucomicrobiae	Opitutales	Puniceicoccaceae	Lentimonas	ASV1438	het	https://doi.org/10.1128%2FmSphere.00613-19
Bacteria	Verrucomicrobia	Verrucomicrobiae	Opitutales	Puniceicoccaceae	Lentimonas	ASV1575	het	https://doi.org/10.1128%2FmSphere.00613-19
Bacteria	Verrucomicrobia	Verrucomicrobiae	Opitutales	Puniceicoccaceae	Lentimonas	ASV158	het	https://doi.org/10.1128%2FmSphere.00613-19
Bacteria	Verrucomicrobia	Verrucomicrobiae	Opitutales	Puniceicoccaceae	Lentimonas	ASV224	het	https://doi.org/10.1128%2FmSphere.00613-19
Bacteria	Verrucomicrobia	Verrucomicrobiae	Opitutales	Puniceicoccaceae	Lentimonas	ASV953	het	https://doi.org/10.1128%2FmSphere.00613-19
Bacteria	Verrucomicrobia	Verrucomicrobiae	Opitutales	Puniceicoccaceae	MB11C04 marine group	ASV1070	het	https://doi.org/10.1128%2FmSphere.00613-19
Bacteria	Verrucomicrobia	Verrucomicrobiae	Opitutales	Puniceicoccaceae	MB11C04 marine group	ASV1164	het	https://doi.org/10.1128%2FmSphere.00613-19
Bacteria	Verrucomicrobia	Verrucomicrobiae	Opitutales	Puniceicoccaceae	MB11C04 marine group	ASV1192	het	https://doi.org/10.1128%2FmSphere.00613-19
Bacteria	Verrucomicrobia	Verrucomicrobiae	Opitutales	Puniceicoccaceae	MB11C04 marine group	ASV1276	het	https://doi.org/10.1128%2FmSphere.00613-19
Bacteria	Verrucomicrobia	Verrucomicrobiae	Opitutales	Puniceicoccaceae	MB11C04 marine group	ASV1376	het	https://doi.org/10.1128%2FmSphere.00613-19
Bacteria	Verrucomicrobia	Verrucomicrobiae	Opitutales	Puniceicoccaceae	MB11C04 marine group	ASV1486	het	https://doi.org/10.1128%2FmSphere.00613-19
Bacteria	Verrucomicrobia	Verrucomicrobiae	Opitutales	Puniceicoccaceae	MB11C04 marine group	ASV1515	het	https://doi.org/10.1128%2FmSphere.00613-19
Bacteria	Verrucomicrobia	Verrucomicrobiae	Opitutales	Puniceicoccaceae	MB11C04 marine group	ASV397	het	https://doi.org/10.1128%2FmSphere.00613-19
Bacteria	Verrucomicrobia	Verrucomicrobiae	Opitutales	Puniceicoccaceae	MB11C04 marine group	ASV687	het	https://doi.org/10.1128%2FmSphere.00613-19
Bacteria	Verrucomicrobia	Verrucomicrobiae	Opitutales	Puniceicoccaceae	MB11C04 marine group	ASV840	het	https://doi.org/10.1128%2FmSphere.00613-19
Bacteria	Verrucomicrobia	Verrucomicrobiae	Opitutales	Puniceicoccaceae	MB11C04 marine group	ASV845	het	https://doi.org/10.1128%2FmSphere.00613-19
Bacteria	Verrucomicrobia	Verrucomicrobiae	Opitutales	Puniceicoccaceae	MB11C04 marine group	ASV907	het	https://doi.org/10.1128%2FmSphere.00613-19
Bacteria	Verrucomicrobia	Verrucomicrobiae	Opitutales	Puniceicoccaceae	MB11C04 marine group	ASV926	het	https://doi.org/10.1128%2FmSphere.00613-19
Bacteria	Verrucomicrobia	Verrucomicrobiae	Opitutales	Puniceicoccaceae	MB11C04 marine group	ASV939	het	https://doi.org/10.1128%2FmSphere.00613-19
Bacteria	Verrucomicrobia	Verrucomicrobiae	Opitutales	Puniceicoccaceae	Pelagicoccus	ASV1022	het	https://doi.org/10.1128%2FmSphere.00613-19
Bacteria	Verrucomicrobia	Verrucomicrobiae	Opitutales	Puniceicoccaceae	Pelagicoccus	ASV1472	het	https://doi.org/10.1128%2FmSphere.00613-19
Bacteria	Verrucomicrobia	Verrucomicrobiae	Opitutales	Puniceicoccaceae	Pelagicoccus	ASV1759	het	https://doi.org/10.1128%2FmSphere.00613-19
Bacteria	Verrucomicrobia	Verrucomicrobiae	Opitutales	Puniceicoccaceae	Pelagicoccus	ASV610	het	https://doi.org/10.1128%2FmSphere.00613-19
Bacteria	Verrucomicrobia	Verrucomicrobiae	Opitutales	Puniceicoccaceae	Verruc-01	ASV1200	het	https://doi.org/10.1128%2FmSphere.00613-19
Bacteria	Verrucomicrobia	Verrucomicrobiae	Pedosphaerales	Pedosphaeraceae	SCGC AAA164-E04	ASV1165	het	https://doi.org/10.1128%2FmSphere.00613-19
Bacteria	Verrucomicrobia	Verrucomicrobiae	Pedosphaerales	Pedosphaeraceae	f__	ASV1181	het	https://doi.org/10.1128%2FmSphere.00613-19
Bacteria	Verrucomicrobia	Verrucomicrobiae	Pedosphaerales	Pedosphaeraceae	f__	ASV1189	het	https://doi.org/10.1128%2FmSphere.00613-19
Bacteria	Verrucomicrobia	Verrucomicrobiae	Pedosphaerales	Pedosphaeraceae	f__	ASV1212	het	https://doi.org/10.1128%2FmSphere.00613-19
Bacteria	Verrucomicrobia	Verrucomicrobiae	Pedosphaerales	Pedosphaeraceae	f__	ASV1292	het	https://doi.org/10.1128%2FmSphere.00613-19
Bacteria	Verrucomicrobia	Verrucomicrobiae	Pedosphaerales	Pedosphaeraceae	f__	ASV1728	het	https://doi.org/10.1128%2FmSphere.00613-19
Bacteria	Verrucomicrobia	Verrucomicrobiae	Pedosphaerales	Pedosphaeraceae	SCGC AAA164-E04	ASV386	het	https://doi.org/10.1128%2FmSphere.00613-19
Bacteria	Verrucomicrobia	Verrucomicrobiae	Verrucomicrobiales	DEV007	f__	ASV1108	het	https://doi.org/10.1128%2FmSphere.00613-19
Bacteria	Verrucomicrobia	Verrucomicrobiae	Verrucomicrobiales	Rubritaleaceae	Roseibacillus	ASV1136	het	https://doi.org/10.1128%2FmSphere.00613-19
Bacteria	Verrucomicrobia	Verrucomicrobiae	Verrucomicrobiales	Rubritaleaceae	Roseibacillus	ASV129	het	https://doi.org/10.1128%2FmSphere.00613-19
Bacteria	Verrucomicrobia	Verrucomicrobiae	Verrucomicrobiales	Rubritaleaceae	Rubritalea	ASV1720	het	https://doi.org/10.1128%2FmSphere.00613-19
Bacteria	Verrucomicrobia	Verrucomicrobiae	Verrucomicrobiales	DEV007	f__	ASV1723	het	https://doi.org/10.1128%2FmSphere.00613-19
Bacteria	Verrucomicrobia	Verrucomicrobiae	Verrucomicrobiales	Rubritaleaceae	Persicirhabdus	ASV1752	het	https://doi.org/10.1128%2FmSphere.00613-19
Bacteria	Verrucomicrobia	Verrucomicrobiae	Verrucomicrobiales	Rubritaleaceae	Roseibacillus	ASV271	het	https://doi.org/10.1128%2FmSphere.00613-19
Bacteria	Verrucomicrobia	Verrucomicrobiae	Verrucomicrobiales	Rubritaleaceae	Luteolibacter	ASV274	het	https://doi.org/10.1128%2FmSphere.00613-19
Bacteria	Verrucomicrobia	Verrucomicrobiae	Verrucomicrobiales	Rubritaleaceae	Roseibacillus	ASV281	het	https://doi.org/10.1128%2FmSphere.00613-19
Bacteria	Verrucomicrobia	Verrucomicrobiae	Verrucomicrobiales	Rubritaleaceae	Rubritalea	ASV288	het	https://doi.org/10.1128%2FmSphere.00613-19
Bacteria	Verrucomicrobia	Verrucomicrobiae	Verrucomicrobiales	Rubritaleaceae	Roseibacillus	ASV320	het	https://doi.org/10.1128%2FmSphere.00613-19
Bacteria	Verrucomicrobia	Verrucomicrobiae	Verrucomicrobiales	Rubritaleaceae	Roseibacillus	ASV370	het	https://doi.org/10.1128%2FmSphere.00613-19
Bacteria	Verrucomicrobia	Verrucomicrobiae	Verrucomicrobiales	Rubritaleaceae	Luteolibacter	ASV625	het	https://doi.org/10.1128%2FmSphere.00613-19
Bacteria	Verrucomicrobia	Verrucomicrobiae	Verrucomicrobiales	Rubritaleaceae	Roseibacillus	ASV846	het	https://doi.org/10.1128%2FmSphere.00613-19
Bacteria	Verrucomicrobia	Verrucomicrobiae	Verrucomicrobiales	Rubritaleaceae	Rubritalea	ASV871	het	https://doi.org/10.1128%2FmSphere.00613-19
Eukaryota	Alveolata	Ciliophora	CONThreeP	CONThreeP_X	CONThreeP_XX	>ASV_792	unknown	colopeda, heterotroph; Oligohymenophorea mostly bacterivorous all heterotrophic; Nassophorea mixotrophic; Plagiopylea heterotrphic (often Symbiotic); Prostomatea heterotrophic/ saprotrophic; Phyllopharyngea heterotrophic (symbiotic) REF: doi: 10.1038/npg.els.0004264
Eukaryota	Alveolata	Ciliophora	CONThreeP	CONThreeP_X	CONThreeP_XX	>ASV_2452	unknown	colopeda, heterotroph; Oligohymenophorea mostly bacterivorous all heterotrophic; Nassophorea mixotrophic; Plagiopylea heterotrphic (often Symbiotic); Prostomatea heterotrophic/ saprotrophic; Phyllopharyngea heterotrophic (symbiotic) REF: doi: 10.1038/npg.els.0004264
Eukaryota	Alveolata	Ciliophora	Cyclotrichium_like_organism	Cyclotrichium_like_organism_X	Cyclotrichium_like_organism_XX	>ASV_1037	mixo	Stoecker & Lavrentyev 2018; https://doi.org/10.3389/fmars.2018.00292
Eukaryota	Alveolata	Ciliophora	Cyclotrichium_like_organism	Cyclotrichium_like_organism_X	Cyclotrichium_like_organism_XX	>ASV_2285	mixo	Stoecker & Lavrentyev 2018; https://doi.org/10.3389/fmars.2018.00292
Eukaryota	Alveolata	Ciliophora	Litostomatea	Haptoria_4	Didiniidae	>ASV_1230	het	Schneider et al. (2020) https://doi.org/10.3897/BDJ.8.e56648
Eukaryota	Alveolata	Ciliophora	Litostomatea	Haptoria_5	Pleurostomatida	>ASV_985	het	Schneider et al. (2020) https://doi.org/10.3897/BDJ.8.e56648
Eukaryota	Alveolata	Ciliophora	NA	g__	f__	>ASV_2058	unknown	N/A
Eukaryota	Alveolata	Ciliophora	Spirotrichea	Choreotrichida	Leegaardiellidae_B	>ASV_27	het	Hoerstmann (2022) https://doi.org/10.1111/1462-2920.15832
Eukaryota	Alveolata	Ciliophora	Spirotrichea	Choreotrichida	Leegaardiellidae_B	>ASV_255	het	Hoerstmann (2022) https://doi.org/10.1111/1462-2920.15832
Eukaryota	Alveolata	Ciliophora	Spirotrichea	Choreotrichida	Leegaardiellidae_B	>ASV_325	het	Hoerstmann (2022) https://doi.org/10.1111/1462-2920.15832
Eukaryota	Alveolata	Ciliophora	Spirotrichea	Choreotrichida	Leegaardiellidae_B	>ASV_403	het	Hoerstmann (2022) https://doi.org/10.1111/1462-2920.15832
Eukaryota	Alveolata	Ciliophora	Spirotrichea	Choreotrichida	Leegaardiellidae_B	>ASV_456	het	Hoerstmann (2022) https://doi.org/10.1111/1462-2920.15832
Eukaryota	Alveolata	Ciliophora	Spirotrichea	Choreotrichida	Leegaardiellidae_B	>ASV_462	het	Hoerstmann (2022) https://doi.org/10.1111/1462-2920.15832
Eukaryota	Alveolata	Ciliophora	Spirotrichea	Choreotrichida	Leegaardiellidae_B	>ASV_474	het	Hoerstmann (2022) https://doi.org/10.1111/1462-2920.15832
Eukaryota	Alveolata	Ciliophora	Spirotrichea	Choreotrichida	Leegaardiellidae_B	>ASV_500	het	Hoerstmann (2022) https://doi.org/10.1111/1462-2920.15832
Eukaryota	Alveolata	Ciliophora	Spirotrichea	Choreotrichida	Leegaardiellidae_B	>ASV_521	het	Hoerstmann (2022) https://doi.org/10.1111/1462-2920.15832
Eukaryota	Alveolata	Ciliophora	Spirotrichea	Choreotrichida	Leegaardiellidae_B	>ASV_727	het	Hoerstmann (2022) https://doi.org/10.1111/1462-2920.15832
Eukaryota	Alveolata	Ciliophora	Spirotrichea	Choreotrichida	Leegaardiellidae_B	>ASV_737	het	Hoerstmann (2022) https://doi.org/10.1111/1462-2920.15832
Eukaryota	Alveolata	Ciliophora	Spirotrichea	Choreotrichida	Strobilidiidae_I	>ASV_897	mixo	Hoerstmann (2022) https://doi.org/10.1111/1462-2920.15832
Eukaryota	Alveolata	Ciliophora	Spirotrichea	Choreotrichida	Leegaardiellidae_B	>ASV_998	het	Hoerstmann (2022) https://doi.org/10.1111/1462-2920.15832
Eukaryota	Alveolata	Ciliophora	Spirotrichea	Choreotrichida	Strobilidiidae_A	>ASV_1010	mixo	Hoerstmann (2022) https://doi.org/10.1111/1462-2920.15832
Eukaryota	Alveolata	Ciliophora	Spirotrichea	Choreotrichida	Leegaardiellidae_B	>ASV_1086	het	Hoerstmann (2022) https://doi.org/10.1111/1462-2920.15832
Eukaryota	Alveolata	Ciliophora	Spirotrichea	Choreotrichida	Leegaardiellidae_B	>ASV_1347	het	Hoerstmann (2022) https://doi.org/10.1111/1462-2920.15832
Eukaryota	Alveolata	Ciliophora	Spirotrichea	Choreotrichida	Lynnellidae	>ASV_1410	unknown
Eukaryota	Alveolata	Ciliophora	Spirotrichea	Choreotrichida	Strobilidiidae_I	>ASV_1426	mixo	Hoerstmann (2022) https://doi.org/10.1111/1462-2920.15832
Eukaryota	Alveolata	Ciliophora	Spirotrichea	Choreotrichida	Leegaardiellidae_B	>ASV_1476	het	Hoerstmann (2022) https://doi.org/10.1111/1462-2920.15832
Eukaryota	Alveolata	Ciliophora	Spirotrichea	Choreotrichida	Leegaardiellidae_B	>ASV_1839	het	Hoerstmann (2022) https://doi.org/10.1111/1462-2920.15832
Eukaryota	Alveolata	Ciliophora	Spirotrichea	Choreotrichida	Strobilidiidae_I	>ASV_1907	mixo	Hoerstmann (2022) https://doi.org/10.1111/1462-2920.15832
Eukaryota	Alveolata	Ciliophora	Spirotrichea	Choreotrichida	Strobilidiidae_A	>ASV_2240	mixo	Hoerstmann (2022) https://doi.org/10.1111/1462-2920.15832
Eukaryota	Alveolata	Ciliophora	Spirotrichea	Choreotrichida	Strobilidiidae_I	>ASV_2370	mixo	Hoerstmann (2022) https://doi.org/10.1111/1462-2920.15832
Eukaryota	Alveolata	Ciliophora	Spirotrichea	Choreotrichida	Strobilidiidae_I	>ASV_2554	mixo	Hoerstmann (2022) https://doi.org/10.1111/1462-2920.15832
Eukaryota	Alveolata	Ciliophora	Spirotrichea	Choreotrichida	Strombidinopsidae	>ASV_2732	mixo	Hoerstmann (2022) https://doi.org/10.1111/1462-2920.15832
Eukaryota	Alveolata	Ciliophora	Spirotrichea	g__	f__	>ASV_1310	unknown
Eukaryota	Alveolata	Ciliophora	Spirotrichea	g__	f__	>ASV_1351	unknown
Eukaryota	Alveolata	Ciliophora	Spirotrichea	g__	f__	>ASV_1756	unknown
Eukaryota	Alveolata	Ciliophora	Spirotrichea	Hypotrichia	f__	>ASV_3519	unknown
Eukaryota	Alveolata	Ciliophora	Spirotrichea	Strombidiida	f__	>ASV_63	mixo	Hoerstmann et al. (2022) https://doi.org/10.1111/1462-2920.15832
Eukaryota	Alveolata	Ciliophora	Spirotrichea	Strombidiida	Strombidiidae_M	>ASV_135	mixo	Hoerstmann et al. (2022) https://doi.org/10.1111/1462-2920.15832
Eukaryota	Alveolata	Ciliophora	Spirotrichea	Strombidiida	Strombidiidae	>ASV_201	mixo	Hoerstmann et al. (2022) https://doi.org/10.1111/1462-2920.15832
Eukaryota	Alveolata	Ciliophora	Spirotrichea	Strombidiida	Tontoniidae_A	>ASV_234	mixo	Hoerstmann et al. (2022) https://doi.org/10.1111/1462-2920.15832
Eukaryota	Alveolata	Ciliophora	Spirotrichea	Strombidiida	Strombidiidae	>ASV_294	mixo	Hoerstmann et al. (2022) https://doi.org/10.1111/1462-2920.15832
Eukaryota	Alveolata	Ciliophora	Spirotrichea	Strombidiida	Strombidiidae_Q	>ASV_368	mixo	Hoerstmann et al. (2022) https://doi.org/10.1111/1462-2920.15832
Eukaryota	Alveolata	Ciliophora	Spirotrichea	Strombidiida	Strombidiidae_R	>ASV_384	mixo	Hoerstmann et al. (2022) https://doi.org/10.1111/1462-2920.15832
Eukaryota	Alveolata	Ciliophora	Spirotrichea	Strombidiida	f__	>ASV_468	mixo	Hoerstmann et al. (2022) https://doi.org/10.1111/1462-2920.15832
Eukaryota	Alveolata	Ciliophora	Spirotrichea	Strombidiida	f__	>ASV_477	mixo	Hoerstmann et al. (2022) https://doi.org/10.1111/1462-2920.15832
Eukaryota	Alveolata	Ciliophora	Spirotrichea	Strombidiida	Strombidiidae_K	>ASV_485	mixo	Hoerstmann et al. (2022) https://doi.org/10.1111/1462-2920.15832
Eukaryota	Alveolata	Ciliophora	Spirotrichea	Strombidiida	Strombidiidae_M	>ASV_510	mixo	Hoerstmann et al. (2022) https://doi.org/10.1111/1462-2920.15832
Eukaryota	Alveolata	Ciliophora	Spirotrichea	Strombidiida	f__	>ASV_557	mixo	Hoerstmann et al. (2022) https://doi.org/10.1111/1462-2920.15832
Eukaryota	Alveolata	Ciliophora	Spirotrichea	Strombidiida	Strombidiidae_R	>ASV_656	mixo	Hoerstmann et al. (2022) https://doi.org/10.1111/1462-2920.15832
Eukaryota	Alveolata	Ciliophora	Spirotrichea	Strombidiida	Strombidiidae	>ASV_676	mixo	Hoerstmann et al. (2022) https://doi.org/10.1111/1462-2920.15832
Eukaryota	Alveolata	Ciliophora	Spirotrichea	Strombidiida	Strombidiidae_K	>ASV_698	mixo	Hoerstmann et al. (2022) https://doi.org/10.1111/1462-2920.15832
Eukaryota	Alveolata	Ciliophora	Spirotrichea	Strombidiida	f__	>ASV_713	mixo	Hoerstmann et al. (2022) https://doi.org/10.1111/1462-2920.15832
Eukaryota	Alveolata	Ciliophora	Spirotrichea	Strombidiida	f__	>ASV_730	mixo	Hoerstmann et al. (2022) https://doi.org/10.1111/1462-2920.15832
Eukaryota	Alveolata	Ciliophora	Spirotrichea	Strombidiida	Strombidiidae_R	>ASV_878	mixo	Hoerstmann et al. (2022) https://doi.org/10.1111/1462-2920.15832
Eukaryota	Alveolata	Ciliophora	Spirotrichea	Strombidiida	Strombidiidae	>ASV_905	mixo	Hoerstmann et al. (2022) https://doi.org/10.1111/1462-2920.15832
Eukaryota	Alveolata	Ciliophora	Spirotrichea	Strombidiida	Strombidiidae	>ASV_952	mixo	Hoerstmann et al. (2022) https://doi.org/10.1111/1462-2920.15832
Eukaryota	Alveolata	Ciliophora	Spirotrichea	Strombidiida	f__	>ASV_989	mixo	Hoerstmann et al. (2022) https://doi.org/10.1111/1462-2920.15832
Eukaryota	Alveolata	Ciliophora	Spirotrichea	Strombidiida	f__	>ASV_1000	mixo	Hoerstmann et al. (2022) https://doi.org/10.1111/1462-2920.15832
Eukaryota	Alveolata	Ciliophora	Spirotrichea	Strombidiida	Strombidiidae	>ASV_1150	mixo	Hoerstmann et al. (2022) https://doi.org/10.1111/1462-2920.15832
Eukaryota	Alveolata	Ciliophora	Spirotrichea	Strombidiida	Strombidiidae	>ASV_1215	mixo	Hoerstmann et al. (2022) https://doi.org/10.1111/1462-2920.15832
Eukaryota	Alveolata	Ciliophora	Spirotrichea	Strombidiida	Tontoniidae_B	>ASV_1218	mixo	Hoerstmann et al. (2022) https://doi.org/10.1111/1462-2920.15832
Eukaryota	Alveolata	Ciliophora	Spirotrichea	Strombidiida	f__	>ASV_1246	mixo	Hoerstmann et al. (2022) https://doi.org/10.1111/1462-2920.15832
Eukaryota	Alveolata	Ciliophora	Spirotrichea	Strombidiida	f__	>ASV_1267	mixo	Hoerstmann et al. (2022) https://doi.org/10.1111/1462-2920.15832
Eukaryota	Alveolata	Ciliophora	Spirotrichea	Strombidiida	Strombidiidae	>ASV_1325	mixo	Hoerstmann et al. (2022) https://doi.org/10.1111/1462-2920.15832
Eukaryota	Alveolata	Ciliophora	Spirotrichea	Strombidiida	f__	>ASV_1333	mixo	Hoerstmann et al. (2022) https://doi.org/10.1111/1462-2920.15832
Eukaryota	Alveolata	Ciliophora	Spirotrichea	Strombidiida	Strombidiidae	>ASV_1481	mixo	Hoerstmann et al. (2022) https://doi.org/10.1111/1462-2920.15832
Eukaryota	Alveolata	Ciliophora	Spirotrichea	Strombidiida	f__	>ASV_1527	mixo	Hoerstmann et al. (2022) https://doi.org/10.1111/1462-2920.15832
Eukaryota	Alveolata	Ciliophora	Spirotrichea	Strombidiida	Tontoniidae_A	>ASV_1588	mixo	Hoerstmann et al. (2022) https://doi.org/10.1111/1462-2920.15832
Eukaryota	Alveolata	Ciliophora	Spirotrichea	Strombidiida	Strombidiidae	>ASV_1633	mixo	Hoerstmann et al. (2022) https://doi.org/10.1111/1462-2920.15832
Eukaryota	Alveolata	Ciliophora	Spirotrichea	Strombidiida	Strombidiidae	>ASV_1753	mixo	Hoerstmann et al. (2022) https://doi.org/10.1111/1462-2920.15832
Eukaryota	Alveolata	Ciliophora	Spirotrichea	Strombidiida	Tontoniidae_B	>ASV_1818	mixo	Hoerstmann et al. (2022) https://doi.org/10.1111/1462-2920.15832
Eukaryota	Alveolata	Ciliophora	Spirotrichea	Strombidiida	Strombidiidae_L	>ASV_1860	mixo	Hoerstmann et al. (2022) https://doi.org/10.1111/1462-2920.15832
Eukaryota	Alveolata	Ciliophora	Spirotrichea	Strombidiida	f__	>ASV_1932	mixo	Hoerstmann et al. (2022) https://doi.org/10.1111/1462-2920.15832
Eukaryota	Alveolata	Ciliophora	Spirotrichea	Strombidiida	f__	>ASV_2283	mixo	Hoerstmann et al. (2022) https://doi.org/10.1111/1462-2920.15832
Eukaryota	Alveolata	Ciliophora	Spirotrichea	Strombidiida	f__	>ASV_2383	mixo	Hoerstmann et al. (2022) https://doi.org/10.1111/1462-2920.15832
Eukaryota	Alveolata	Ciliophora	Spirotrichea	Strombidiida	Strombidiidae_F	>ASV_2532	mixo	Hoerstmann et al. (2022) https://doi.org/10.1111/1462-2920.15832
Eukaryota	Alveolata	Ciliophora	Spirotrichea	Strombidiida	Strombidiidae_F	>ASV_3143	mixo	Hoerstmann et al. (2022) https://doi.org/10.1111/1462-2920.15832
Eukaryota	Alveolata	Ciliophora	Spirotrichea	Strombidiida	Strombidiidae_L	>ASV_3316	mixo	Hoerstmann et al. (2022) https://doi.org/10.1111/1462-2920.15832
Eukaryota	Alveolata	Ciliophora	Spirotrichea	Strombidiida	Strombidiidae_I	>ASV_3885	mixo	Hoerstmann et al. (2022) https://doi.org/10.1111/1462-2920.15832
Eukaryota	Alveolata	Ciliophora	Spirotrichea	Strombidiida_G	Strombidiida_G_X	>ASV_217	mixo	Hoerstmann et al. (2022) https://doi.org/10.1111/1462-2920.15832
Eukaryota	Alveolata	Ciliophora	Spirotrichea	Strombidiida_G	Strombidiida_G_X	>ASV_996	mixo	Hoerstmann et al. (2022) https://doi.org/10.1111/1462-2920.15832
Eukaryota	Alveolata	Ciliophora	Spirotrichea	Tintinnida	Ptychocylididae	>ASV_156	het	Hoerstmann et al. (2022) https://doi.org/10.1111/1462-2920.15832
Eukaryota	Alveolata	Ciliophora	Spirotrichea	Tintinnida	Ptychocylididae	>ASV_583	het	Hoerstmann et al. (2022) https://doi.org/10.1111/1462-2920.15832
Eukaryota	Alveolata	Ciliophora	Spirotrichea	Tintinnida	Ptychocylididae	>ASV_1357	het	Hoerstmann et al. (2022) https://doi.org/10.1111/1462-2920.15832
Eukaryota	Alveolata	Ciliophora	Spirotrichea	Tintinnida	f__	>ASV_1414	het	Hoerstmann et al. (2022) https://doi.org/10.1111/1462-2920.15832
Eukaryota	Alveolata	Ciliophora	Spirotrichea	Tintinnida	f__	>ASV_1504	het	Hoerstmann et al. (2022) https://doi.org/10.1111/1462-2920.15832
Eukaryota	Alveolata	Ciliophora	Spirotrichea	Tintinnida	f__	>ASV_3315	het	Hoerstmann et al. (2022) https://doi.org/10.1111/1462-2920.15832
Eukaryota	Alveolata	Dinoflagellata	Dinophyceae	Dinophyceae_X	Dinophyceae_XX	>ASV_10	unknown
Eukaryota	Alveolata	Dinoflagellata	Dinophyceae	Dinophyceae_X	Dinophyceae_XX	>ASV_17	unknown
Eukaryota	Alveolata	Dinoflagellata	Dinophyceae	Dinophyceae_X	Dinophyceae_XX	>ASV_18	unknown
Eukaryota	Alveolata	Dinoflagellata	Dinophyceae	Dinophyceae_X	Dinophyceae_XX	>ASV_20	unknown
Eukaryota	Alveolata	Dinoflagellata	Dinophyceae	Dinophyceae_X	Dinophyceae_XX	>ASV_21	unknown
Eukaryota	Alveolata	Dinoflagellata	Dinophyceae	Dinophyceae_X	Dinophyceae_XX	>ASV_24	unknown
Eukaryota	Alveolata	Dinoflagellata	Dinophyceae	Dinophyceae_X	Dinophyceae_XX	>ASV_26	unknown
Eukaryota	Alveolata	Dinoflagellata	Dinophyceae	Dinophyceae_X	Dinophyceae_XX	>ASV_28	unknown
Eukaryota	Alveolata	Dinoflagellata	Dinophyceae	Dinophyceae_X	Dinophyceae_XX	>ASV_33	unknown
Eukaryota	Alveolata	Dinoflagellata	Dinophyceae	Dinophyceae_X	Dinophyceae_XX	>ASV_36	unknown
Eukaryota	Alveolata	Dinoflagellata	Dinophyceae	Dinophyceae_X	Dinophyceae_XX	>ASV_40	unknown
Eukaryota	Alveolata	Dinoflagellata	Dinophyceae	Dinophyceae_X	Dinophyceae_XX	>ASV_43	unknown
Eukaryota	Alveolata	Dinoflagellata	Dinophyceae	Dinophyceae_X	Dinophyceae_XX	>ASV_54	unknown
Eukaryota	Alveolata	Dinoflagellata	Dinophyceae	Dinophyceae_X	Dinophyceae_XX	>ASV_58	unknown
Eukaryota	Alveolata	Dinoflagellata	Dinophyceae	Dinophyceae_X	Dinophyceae_XX	>ASV_61	unknown
Eukaryota	Alveolata	Dinoflagellata	Dinophyceae	Dinophyceae_X	Dinophyceae_XX	>ASV_71	unknown
Eukaryota	Alveolata	Dinoflagellata	Dinophyceae	Dinophyceae_X	Dinophyceae_XX	>ASV_78	unknown
Eukaryota	Alveolata	Dinoflagellata	Dinophyceae	Dinophyceae_X	Dinophyceae_XX	>ASV_89	unknown
Eukaryota	Alveolata	Dinoflagellata	Dinophyceae	Dinophyceae_X	Dinophyceae_XX	>ASV_90	unknown
Eukaryota	Alveolata	Dinoflagellata	Dinophyceae	Dinophyceae_X	Dinophyceae_XX	>ASV_91	unknown
Eukaryota	Alveolata	Dinoflagellata	Dinophyceae	Dinophyceae_X	Dinophyceae_XX	>ASV_95	unknown
Eukaryota	Alveolata	Dinoflagellata	Dinophyceae	Dinophyceae_X	Dinophyceae_XX	>ASV_104	unknown
Eukaryota	Alveolata	Dinoflagellata	Dinophyceae	Dinophyceae_X	Dinophyceae_XX	>ASV_108	unknown
Eukaryota	Alveolata	Dinoflagellata	Dinophyceae	Dinophyceae_X	Dinophyceae_XX	>ASV_117	unknown
Eukaryota	Alveolata	Dinoflagellata	Dinophyceae	Dinophyceae_X	Dinophyceae_XX	>ASV_124	unknown
Eukaryota	Alveolata	Dinoflagellata	Dinophyceae	Dinophyceae_X	Dinophyceae_XX	>ASV_126	unknown
Eukaryota	Alveolata	Dinoflagellata	Dinophyceae	Dinophyceae_X	Dinophyceae_XX	>ASV_133	unknown
Eukaryota	Alveolata	Dinoflagellata	Dinophyceae	Dinophyceae_X	Dinophyceae_XX	>ASV_142	unknown
Eukaryota	Alveolata	Dinoflagellata	Dinophyceae	Dinophyceae_X	Dinophyceae_XX	>ASV_189	unknown
Eukaryota	Alveolata	Dinoflagellata	Dinophyceae	Dinophyceae_X	Dinophyceae_XX	>ASV_196	unknown
Eukaryota	Alveolata	Dinoflagellata	Dinophyceae	Dinophyceae_X	Dinophyceae_XX	>ASV_197	unknown
Eukaryota	Alveolata	Dinoflagellata	Dinophyceae	Dinophyceae_X	Dinophyceae_XX	>ASV_243	unknown
Eukaryota	Alveolata	Dinoflagellata	Dinophyceae	Dinophyceae_X	Dinophyceae_XX	>ASV_246	unknown
Eukaryota	Alveolata	Dinoflagellata	Dinophyceae	Dinophyceae_X	Dinophyceae_XX	>ASV_249	unknown
Eukaryota	Alveolata	Dinoflagellata	Dinophyceae	Dinophyceae_X	Dinophyceae_XX	>ASV_251	unknown
Eukaryota	Alveolata	Dinoflagellata	Dinophyceae	Dinophyceae_X	Dinophyceae_XX	>ASV_262	unknown
Eukaryota	Alveolata	Dinoflagellata	Dinophyceae	Dinophyceae_X	Dinophyceae_XX	>ASV_268	unknown
Eukaryota	Alveolata	Dinoflagellata	Dinophyceae	Dinophyceae_X	Dinophyceae_XX	>ASV_271	unknown
Eukaryota	Alveolata	Dinoflagellata	Dinophyceae	Dinophyceae_X	Dinophyceae_XX	>ASV_276	unknown
Eukaryota	Alveolata	Dinoflagellata	Dinophyceae	Dinophyceae_X	Dinophyceae_XX	>ASV_286	unknown
Eukaryota	Alveolata	Dinoflagellata	Dinophyceae	Dinophyceae_X	Dinophyceae_XX	>ASV_309	unknown
Eukaryota	Alveolata	Dinoflagellata	Dinophyceae	Dinophyceae_X	Dinophyceae_XX	>ASV_321	unknown
Eukaryota	Alveolata	Dinoflagellata	Dinophyceae	Dinophyceae_X	Dinophyceae_XX	>ASV_324	unknown
Eukaryota	Alveolata	Dinoflagellata	Dinophyceae	Dinophyceae_X	Dinophyceae_XX	>ASV_328	unknown
Eukaryota	Alveolata	Dinoflagellata	Dinophyceae	Dinophyceae_X	Dinophyceae_XX	>ASV_329	unknown
Eukaryota	Alveolata	Dinoflagellata	Dinophyceae	Dinophyceae_X	Dinophyceae_XX	>ASV_341	unknown
Eukaryota	Alveolata	Dinoflagellata	Dinophyceae	Dinophyceae_X	Dinophyceae_XX	>ASV_353	unknown
Eukaryota	Alveolata	Dinoflagellata	Dinophyceae	Dinophyceae_X	Dinophyceae_XX	>ASV_406	unknown
Eukaryota	Alveolata	Dinoflagellata	Dinophyceae	Dinophyceae_X	Dinophyceae_XX	>ASV_421	unknown
Eukaryota	Alveolata	Dinoflagellata	Dinophyceae	Dinophyceae_X	Dinophyceae_XX	>ASV_445	unknown
Eukaryota	Alveolata	Dinoflagellata	Dinophyceae	Dinophyceae_X	Dinophyceae_XX	>ASV_448	unknown
Eukaryota	Alveolata	Dinoflagellata	Dinophyceae	Dinophyceae_X	Dinophyceae_XX	>ASV_460	unknown
Eukaryota	Alveolata	Dinoflagellata	Dinophyceae	Dinophyceae_X	Dinophyceae_XX	>ASV_461	unknown
Eukaryota	Alveolata	Dinoflagellata	Dinophyceae	Dinophyceae_X	Dinophyceae_XX	>ASV_463	unknown
Eukaryota	Alveolata	Dinoflagellata	Dinophyceae	Dinophyceae_X	Dinophyceae_XX	>ASV_480	unknown
Eukaryota	Alveolata	Dinoflagellata	Dinophyceae	Dinophyceae_X	Dinophyceae_XX	>ASV_481	unknown
Eukaryota	Alveolata	Dinoflagellata	Dinophyceae	Dinophyceae_X	Dinophyceae_XX	>ASV_484	unknown
Eukaryota	Alveolata	Dinoflagellata	Dinophyceae	Dinophyceae_X	Dinophyceae_XX	>ASV_491	unknown
Eukaryota	Alveolata	Dinoflagellata	Dinophyceae	Dinophyceae_X	Dinophyceae_XX	>ASV_494	unknown
Eukaryota	Alveolata	Dinoflagellata	Dinophyceae	Dinophyceae_X	Dinophyceae_XX	>ASV_512	unknown
Eukaryota	Alveolata	Dinoflagellata	Dinophyceae	Dinophyceae_X	Dinophyceae_XX	>ASV_542	unknown
Eukaryota	Alveolata	Dinoflagellata	Dinophyceae	Dinophyceae_X	Dinophyceae_XX	>ASV_545	unknown
Eukaryota	Alveolata	Dinoflagellata	Dinophyceae	Dinophyceae_X	Dinophyceae_XX	>ASV_567	unknown
Eukaryota	Alveolata	Dinoflagellata	Dinophyceae	Dinophyceae_X	Dinophyceae_XX	>ASV_597	unknown
Eukaryota	Alveolata	Dinoflagellata	Dinophyceae	Dinophyceae_X	Dinophyceae_XX	>ASV_600	unknown
Eukaryota	Alveolata	Dinoflagellata	Dinophyceae	Dinophyceae_X	Dinophyceae_XX	>ASV_627	unknown
Eukaryota	Alveolata	Dinoflagellata	Dinophyceae	Dinophyceae_X	Dinophyceae_XX	>ASV_667	unknown
Eukaryota	Alveolata	Dinoflagellata	Dinophyceae	Dinophyceae_X	Dinophyceae_XX	>ASV_672	unknown
Eukaryota	Alveolata	Dinoflagellata	Dinophyceae	Dinophyceae_X	Dinophyceae_XX	>ASV_701	unknown
Eukaryota	Alveolata	Dinoflagellata	Dinophyceae	Dinophyceae_X	Dinophyceae_XX	>ASV_726	unknown
Eukaryota	Alveolata	Dinoflagellata	Dinophyceae	Dinophyceae_X	Dinophyceae_XX	>ASV_752	unknown
Eukaryota	Alveolata	Dinoflagellata	Dinophyceae	Dinophyceae_X	Dinophyceae_XX	>ASV_767	unknown
Eukaryota	Alveolata	Dinoflagellata	Dinophyceae	Dinophyceae_X	Dinophyceae_XX	>ASV_770	unknown
Eukaryota	Alveolata	Dinoflagellata	Dinophyceae	Dinophyceae_X	Dinophyceae_XX	>ASV_782	unknown
Eukaryota	Alveolata	Dinoflagellata	Dinophyceae	Dinophyceae_X	Dinophyceae_XX	>ASV_820	unknown
Eukaryota	Alveolata	Dinoflagellata	Dinophyceae	Dinophyceae_X	Dinophyceae_XX	>ASV_832	unknown
Eukaryota	Alveolata	Dinoflagellata	Dinophyceae	Dinophyceae_X	Dinophyceae_XX	>ASV_855	unknown
Eukaryota	Alveolata	Dinoflagellata	Dinophyceae	Dinophyceae_X	Dinophyceae_XX	>ASV_879	unknown
Eukaryota	Alveolata	Dinoflagellata	Dinophyceae	Dinophyceae_X	Dinophyceae_XX	>ASV_928	unknown
Eukaryota	Alveolata	Dinoflagellata	Dinophyceae	Dinophyceae_X	Dinophyceae_XX	>ASV_931	unknown
Eukaryota	Alveolata	Dinoflagellata	Dinophyceae	Dinophyceae_X	Dinophyceae_XX	>ASV_953	unknown
Eukaryota	Alveolata	Dinoflagellata	Dinophyceae	Dinophyceae_X	Dinophyceae_XX	>ASV_966	unknown
Eukaryota	Alveolata	Dinoflagellata	Dinophyceae	Dinophyceae_X	Dinophyceae_XX	>ASV_1016	unknown
Eukaryota	Alveolata	Dinoflagellata	Dinophyceae	Dinophyceae_X	Dinophyceae_XX	>ASV_1047	unknown
Eukaryota	Alveolata	Dinoflagellata	Dinophyceae	Dinophyceae_X	Dinophyceae_XX	>ASV_1062	unknown
Eukaryota	Alveolata	Dinoflagellata	Dinophyceae	Dinophyceae_X	Dinophyceae_XX	>ASV_1092	unknown
Eukaryota	Alveolata	Dinoflagellata	Dinophyceae	Dinophyceae_X	Dinophyceae_XX	>ASV_1211	unknown
Eukaryota	Alveolata	Dinoflagellata	Dinophyceae	Dinophyceae_X	Dinophyceae_XX	>ASV_1221	unknown
Eukaryota	Alveolata	Dinoflagellata	Dinophyceae	Dinophyceae_X	Dinophyceae_XX	>ASV_1280	unknown
Eukaryota	Alveolata	Dinoflagellata	Dinophyceae	Dinophyceae_X	Dinophyceae_XX	>ASV_1300	unknown
Eukaryota	Alveolata	Dinoflagellata	Dinophyceae	Dinophyceae_X	Dinophyceae_XX	>ASV_1320	unknown
Eukaryota	Alveolata	Dinoflagellata	Dinophyceae	Dinophyceae_X	Dinophyceae_XX	>ASV_1335	unknown
Eukaryota	Alveolata	Dinoflagellata	Dinophyceae	Dinophyceae_X	Dinophyceae_XX	>ASV_1455	unknown
Eukaryota	Alveolata	Dinoflagellata	Dinophyceae	Dinophyceae_X	Dinophyceae_XX	>ASV_1604	unknown
Eukaryota	Alveolata	Dinoflagellata	Dinophyceae	Dinophyceae_X	Dinophyceae_XX	>ASV_1618	unknown
Eukaryota	Alveolata	Dinoflagellata	Dinophyceae	Dinophyceae_X	Dinophyceae_XX	>ASV_1672	unknown
Eukaryota	Alveolata	Dinoflagellata	Dinophyceae	Dinophyceae_X	Dinophyceae_XX	>ASV_1754	unknown
Eukaryota	Alveolata	Dinoflagellata	Dinophyceae	Dinophyceae_X	Dinophyceae_XX	>ASV_1895	unknown
Eukaryota	Alveolata	Dinoflagellata	Dinophyceae	Dinophyceae_X	Dinophyceae_XX	>ASV_1900	unknown
Eukaryota	Alveolata	Dinoflagellata	Dinophyceae	Dinophyceae_X	Dinophyceae_XX	>ASV_2024	unknown
Eukaryota	Alveolata	Dinoflagellata	Dinophyceae	Dinophyceae_X	Dinophyceae_XX	>ASV_2043	unknown
Eukaryota	Alveolata	Dinoflagellata	Dinophyceae	Dinophyceae_X	Dinophyceae_XX	>ASV_2051	unknown
Eukaryota	Alveolata	Dinoflagellata	Dinophyceae	Dinophyceae_X	Dinophyceae_XX	>ASV_2145	unknown
Eukaryota	Alveolata	Dinoflagellata	Dinophyceae	Dinophyceae_X	Dinophyceae_XX	>ASV_2328	unknown
Eukaryota	Alveolata	Dinoflagellata	Dinophyceae	Dinophyceae_X	Dinophyceae_XX	>ASV_2503	unknown
Eukaryota	Alveolata	Dinoflagellata	Dinophyceae	Dinophyceae_X	Dinophyceae_XX	>ASV_2776	unknown
Eukaryota	Alveolata	Dinoflagellata	Dinophyceae	Dinophyceae_X	Dinophyceae_XX	>ASV_2786	unknown
Eukaryota	Alveolata	Dinoflagellata	Dinophyceae	Dinophyceae_X	Dinophyceae_XX	>ASV_2877	unknown
Eukaryota	Alveolata	Dinoflagellata	Dinophyceae	Dinophyceae_X	Dinophyceae_XX	>ASV_3189	unknown
Eukaryota	Alveolata	Dinoflagellata	Dinophyceae	Dinophyceae_X	Dinophyceae_XX	>ASV_3274	unknown
Eukaryota	Alveolata	Dinoflagellata	Dinophyceae	Dinophyceae_X	Dinophyceae_XX	>ASV_3287	unknown
Eukaryota	Alveolata	Dinoflagellata	Dinophyceae	Dinophyceae_X	Dinophyceae_XX	>ASV_3684	unknown
Eukaryota	Alveolata	Dinoflagellata	Dinophyceae	Dinophyceae_X	Dinophyceae_XX	>ASV_3794	unknown
Eukaryota	Alveolata	Dinoflagellata	Dinophyceae	Dinophysiales	f__	>ASV_1565	mixo	Hoerstmann et al. (2022) https://doi.org/10.1111/1462-2920.15832
Eukaryota	Alveolata	Dinoflagellata	Dinophyceae	g__	f__	>ASV_13	unknown
Eukaryota	Alveolata	Dinoflagellata	Dinophyceae	g__	f__	>ASV_64	unknown
Eukaryota	Alveolata	Dinoflagellata	Dinophyceae	g__	f__	>ASV_81	unknown
Eukaryota	Alveolata	Dinoflagellata	Dinophyceae	g__	f__	>ASV_100	unknown
Eukaryota	Alveolata	Dinoflagellata	Dinophyceae	g__	f__	>ASV_144	unknown
Eukaryota	Alveolata	Dinoflagellata	Dinophyceae	g__	f__	>ASV_166	unknown
Eukaryota	Alveolata	Dinoflagellata	Dinophyceae	g__	f__	>ASV_355	unknown
Eukaryota	Alveolata	Dinoflagellata	Dinophyceae	g__	f__	>ASV_422	unknown
Eukaryota	Alveolata	Dinoflagellata	Dinophyceae	g__	f__	>ASV_504	unknown
Eukaryota	Alveolata	Dinoflagellata	Dinophyceae	g__	f__	>ASV_569	unknown
Eukaryota	Alveolata	Dinoflagellata	Dinophyceae	g__	f__	>ASV_663	unknown
Eukaryota	Alveolata	Dinoflagellata	Dinophyceae	g__	f__	>ASV_668	unknown
Eukaryota	Alveolata	Dinoflagellata	Dinophyceae	g__	f__	>ASV_729	unknown
Eukaryota	Alveolata	Dinoflagellata	Dinophyceae	g__	f__	>ASV_766	unknown
Eukaryota	Alveolata	Dinoflagellata	Dinophyceae	g__	f__	>ASV_776	unknown
Eukaryota	Alveolata	Dinoflagellata	Dinophyceae	g__	f__	>ASV_786	unknown
Eukaryota	Alveolata	Dinoflagellata	Dinophyceae	g__	f__	>ASV_902	unknown
Eukaryota	Alveolata	Dinoflagellata	Dinophyceae	g__	f__	>ASV_926	unknown
Eukaryota	Alveolata	Dinoflagellata	Dinophyceae	g__	f__	>ASV_1087	unknown
Eukaryota	Alveolata	Dinoflagellata	Dinophyceae	g__	f__	>ASV_1393	unknown
Eukaryota	Alveolata	Dinoflagellata	Dinophyceae	g__	f__	>ASV_1401	unknown
Eukaryota	Alveolata	Dinoflagellata	Dinophyceae	g__	f__	>ASV_1661	unknown
Eukaryota	Alveolata	Dinoflagellata	Dinophyceae	g__	f__	>ASV_1670	unknown
Eukaryota	Alveolata	Dinoflagellata	Dinophyceae	g__	f__	>ASV_1775	unknown
Eukaryota	Alveolata	Dinoflagellata	Dinophyceae	g__	f__	>ASV_1786	unknown
Eukaryota	Alveolata	Dinoflagellata	Dinophyceae	g__	f__	>ASV_1888	unknown
Eukaryota	Alveolata	Dinoflagellata	Dinophyceae	g__	f__	>ASV_1914	unknown
Eukaryota	Alveolata	Dinoflagellata	Dinophyceae	g__	f__	>ASV_2203	unknown
Eukaryota	Alveolata	Dinoflagellata	Dinophyceae	g__	f__	>ASV_2256	unknown
Eukaryota	Alveolata	Dinoflagellata	Dinophyceae	g__	f__	>ASV_2375	unknown
Eukaryota	Alveolata	Dinoflagellata	Dinophyceae	g__	f__	>ASV_2488	unknown
Eukaryota	Alveolata	Dinoflagellata	Dinophyceae	g__	f__	>ASV_2510	unknown
Eukaryota	Alveolata	Dinoflagellata	Dinophyceae	g__	f__	>ASV_2515	unknown
Eukaryota	Alveolata	Dinoflagellata	Dinophyceae	g__	f__	>ASV_2612	unknown
Eukaryota	Alveolata	Dinoflagellata	Dinophyceae	g__	f__	>ASV_2983	unknown
Eukaryota	Alveolata	Dinoflagellata	Dinophyceae	g__	f__	>ASV_3004	unknown
Eukaryota	Alveolata	Dinoflagellata	Dinophyceae	g__	f__	>ASV_3295	unknown
Eukaryota	Alveolata	Dinoflagellata	Dinophyceae	g__	f__	>ASV_3351	unknown
Eukaryota	Alveolata	Dinoflagellata	Dinophyceae	g__	f__	>ASV_3498	unknown
Eukaryota	Alveolata	Dinoflagellata	Dinophyceae	g__	f__	>ASV_3698	unknown
Eukaryota	Alveolata	Dinoflagellata	Dinophyceae	g__	f__	>ASV_3756	unknown
Eukaryota	Alveolata	Dinoflagellata	Dinophyceae	Gonyaulacales	Ceratiaceae	>ASV_181	mixo	Schneider et al. (2020) https://doi.org/10.3897/BDJ.8.e56648
Eukaryota	Alveolata	Dinoflagellata	Dinophyceae	Gonyaulacales	Ceratiaceae	>ASV_395	mixo	Schneider et al. (2020) https://doi.org/10.3897/BDJ.8.e56648
Eukaryota	Alveolata	Dinoflagellata	Dinophyceae	Gonyaulacales	Goniodomataceae	>ASV_940	mixo	Schneider et al. (2020) https://doi.org/10.3897/BDJ.8.e56648
Eukaryota	Alveolata	Dinoflagellata	Dinophyceae	Gonyaulacales	Ceratiaceae	>ASV_1021	mixo	Schneider et al. (2020) https://doi.org/10.3897/BDJ.8.e56648
Eukaryota	Alveolata	Dinoflagellata	Dinophyceae	Gonyaulacales	Ceratiaceae	>ASV_2236	mixo	Schneider et al. (2020) https://doi.org/10.3897/BDJ.8.e56648
Eukaryota	Alveolata	Dinoflagellata	Dinophyceae	Gonyaulacales	Goniodomataceae	>ASV_2816	mixo	Schneider et al. (2020) https://doi.org/10.3897/BDJ.8.e56648
Eukaryota	Alveolata	Dinoflagellata	Dinophyceae	Gonyaulacales	Protoceratiaceae	>ASV_3261	mixo	Schneider et al. (2020) https://doi.org/10.3897/BDJ.8.e56648
Eukaryota	Alveolata	Dinoflagellata	Dinophyceae	Gonyaulacales	Goniodomataceae	>ASV_3599	mixo	Schneider et al. (2020) https://doi.org/10.3897/BDJ.8.e56648
Eukaryota	Alveolata	Dinoflagellata	Dinophyceae	Gonyaulacales	Ceratiaceae	>ASV_3708	mixo	Schneider et al. (2020) https://doi.org/10.3897/BDJ.8.e56648
Eukaryota	Alveolata	Dinoflagellata	Dinophyceae	Gonyaulacales	Gonyaulacaceae	>ASV_3859	mixo	Schneider et al. (2020) https://doi.org/10.3897/BDJ.8.e56648
Eukaryota	Alveolata	Dinoflagellata	Dinophyceae	Gymnodiniales	Chytriodiniaceae	>ASV_168	unknown	https://doi.org/10.1080/14772000.2012.721021
Eukaryota	Alveolata	Dinoflagellata	Dinophyceae	Gymnodiniales	Gymnodiniaceae	>ASV_230	unknown	het + mixo; https://doi.org/10.1016/j.protis.2015.03.001
Eukaryota	Alveolata	Dinoflagellata	Dinophyceae	Gymnodiniales	Chytriodiniaceae	>ASV_272	unknown
Eukaryota	Alveolata	Dinoflagellata	Dinophyceae	Gymnodiniales	Chytriodiniaceae	>ASV_473	unknown
Eukaryota	Alveolata	Dinoflagellata	Dinophyceae	Gymnodiniales	Chytriodiniaceae	>ASV_1195	unknown
Eukaryota	Alveolata	Dinoflagellata	Dinophyceae	Gymnodiniales	Chytriodiniaceae	>ASV_1299	unknown
Eukaryota	Alveolata	Dinoflagellata	Dinophyceae	Gymnodiniales	Chytriodiniaceae	>ASV_1762	unknown
Eukaryota	Alveolata	Dinoflagellata	Dinophyceae	Gymnodiniales	Chytriodiniaceae	>ASV_2127	unknown
Eukaryota	Alveolata	Dinoflagellata	Dinophyceae	Gymnodiniales	Chytriodiniaceae	>ASV_2264	unknown
Eukaryota	Alveolata	Dinoflagellata	Dinophyceae	Gymnodiniales	Gymnodiniaceae	>ASV_2607	unknown
Eukaryota	Alveolata	Dinoflagellata	Dinophyceae	Gymnodiniales	Gymnodiniaceae	>ASV_3730	unknown
Eukaryota	Alveolata	Dinoflagellata	Dinophyceae	Gymnodiniales	Chytriodiniaceae	>ASV_3793	unknown
Eukaryota	Alveolata	Dinoflagellata	Dinophyceae	Peridiniales	Protoperidiniaceae	>ASV_366	het	Schneider et al. (2020) https://doi.org/10.3897/BDJ.8.e56648
Eukaryota	Alveolata	Dinoflagellata	Dinophyceae	Peridiniales	Thoracosphaeraceae	>ASV_3224	het	Schneider et al. (2020) https://doi.org/10.3897/BDJ.8.e56648
Eukaryota	Alveolata	Dinoflagellata	Dinophyceae	Prorocentrales	Prorocentraceae	>ASV_3217	unknown
Eukaryota	Alveolata	Dinoflagellata	Dinophyceae	Suessiales	Suessiales_X	>ASV_46	mixo	Schneider et al. (2020) https://doi.org/10.3897/BDJ.8.e56648
Eukaryota	Alveolata	Dinoflagellata	Dinophyceae	Suessiales	Suessiales_X	>ASV_56	mixo	Schneider et al. (2020) https://doi.org/10.3897/BDJ.8.e56648
Eukaryota	Alveolata	Dinoflagellata	Dinophyceae	Suessiales	Suessiales_X	>ASV_297	mixo	Schneider et al. (2020) https://doi.org/10.3897/BDJ.8.e56648
Eukaryota	Alveolata	Dinoflagellata	Dinophyceae	Suessiales	Suessiales_X	>ASV_301	mixo	Schneider et al. (2020) https://doi.org/10.3897/BDJ.8.e56648
Eukaryota	Alveolata	Dinoflagellata	Dinophyceae	Suessiales	Suessiales_X	>ASV_472	mixo	Schneider et al. (2020) https://doi.org/10.3897/BDJ.8.e56648
Eukaryota	Alveolata	Dinoflagellata	Dinophyceae	Suessiales	Suessiales_X	>ASV_552	mixo	Schneider et al. (2020) https://doi.org/10.3897/BDJ.8.e56648
Eukaryota	Alveolata	Dinoflagellata	NA	g__	f__	>ASV_73	unknown
Eukaryota	Alveolata	Dinoflagellata	NA	g__	f__	>ASV_147	unknown
Eukaryota	Alveolata	Dinoflagellata	NA	g__	f__	>ASV_298	unknown
Eukaryota	Alveolata	Dinoflagellata	NA	g__	f__	>ASV_315	unknown
Eukaryota	Alveolata	Dinoflagellata	NA	g__	f__	>ASV_382	unknown
Eukaryota	Alveolata	Dinoflagellata	NA	g__	f__	>ASV_635	unknown
Eukaryota	Alveolata	Dinoflagellata	NA	g__	f__	>ASV_682	unknown
Eukaryota	Alveolata	Dinoflagellata	NA	g__	f__	>ASV_731	unknown
Eukaryota	Alveolata	Dinoflagellata	NA	g__	f__	>ASV_805	unknown
Eukaryota	Alveolata	Dinoflagellata	NA	g__	f__	>ASV_930	unknown
Eukaryota	Alveolata	Dinoflagellata	NA	g__	f__	>ASV_941	unknown
Eukaryota	Alveolata	Dinoflagellata	NA	g__	f__	>ASV_945	unknown
Eukaryota	Alveolata	Dinoflagellata	NA	g__	f__	>ASV_965	unknown
Eukaryota	Alveolata	Dinoflagellata	NA	g__	f__	>ASV_1084	unknown
Eukaryota	Alveolata	Dinoflagellata	NA	g__	f__	>ASV_1152	unknown
Eukaryota	Alveolata	Dinoflagellata	NA	g__	f__	>ASV_1224	unknown
Eukaryota	Alveolata	Dinoflagellata	NA	g__	f__	>ASV_1293	unknown
Eukaryota	Alveolata	Dinoflagellata	NA	g__	f__	>ASV_1352	unknown
Eukaryota	Alveolata	Dinoflagellata	NA	g__	f__	>ASV_1353	unknown
Eukaryota	Alveolata	Dinoflagellata	NA	g__	f__	>ASV_1391	unknown
Eukaryota	Alveolata	Dinoflagellata	NA	g__	f__	>ASV_1405	unknown
Eukaryota	Alveolata	Dinoflagellata	NA	g__	f__	>ASV_1584	unknown
Eukaryota	Alveolata	Dinoflagellata	NA	g__	f__	>ASV_1639	unknown
Eukaryota	Alveolata	Dinoflagellata	NA	g__	f__	>ASV_1652	unknown
Eukaryota	Alveolata	Dinoflagellata	NA	g__	f__	>ASV_1664	unknown
Eukaryota	Alveolata	Dinoflagellata	NA	g__	f__	>ASV_1676	unknown
Eukaryota	Alveolata	Dinoflagellata	NA	g__	f__	>ASV_1709	unknown
Eukaryota	Alveolata	Dinoflagellata	NA	g__	f__	>ASV_1831	unknown
Eukaryota	Alveolata	Dinoflagellata	NA	g__	f__	>ASV_1873	unknown
Eukaryota	Alveolata	Dinoflagellata	NA	g__	f__	>ASV_1875	unknown
Eukaryota	Alveolata	Dinoflagellata	NA	g__	f__	>ASV_1887	unknown
Eukaryota	Alveolata	Dinoflagellata	NA	g__	f__	>ASV_1919	unknown
Eukaryota	Alveolata	Dinoflagellata	NA	g__	f__	>ASV_1921	unknown
Eukaryota	Alveolata	Dinoflagellata	NA	g__	f__	>ASV_1928	unknown
Eukaryota	Alveolata	Dinoflagellata	NA	g__	f__	>ASV_1970	unknown
Eukaryota	Alveolata	Dinoflagellata	NA	g__	f__	>ASV_2063	unknown
Eukaryota	Alveolata	Dinoflagellata	NA	g__	f__	>ASV_2138	unknown
Eukaryota	Alveolata	Dinoflagellata	NA	g__	f__	>ASV_2177	unknown
Eukaryota	Alveolata	Dinoflagellata	NA	g__	f__	>ASV_2290	unknown
Eukaryota	Alveolata	Dinoflagellata	NA	g__	f__	>ASV_2431	unknown
Eukaryota	Alveolata	Dinoflagellata	NA	g__	f__	>ASV_2598	unknown
Eukaryota	Alveolata	Dinoflagellata	NA	g__	f__	>ASV_2615	unknown
Eukaryota	Alveolata	Dinoflagellata	NA	g__	f__	>ASV_2622	unknown
Eukaryota	Alveolata	Dinoflagellata	NA	g__	f__	>ASV_2797	unknown
Eukaryota	Alveolata	Dinoflagellata	NA	g__	f__	>ASV_3053	unknown
Eukaryota	Alveolata	Dinoflagellata	NA	g__	f__	>ASV_3069	unknown
Eukaryota	Alveolata	Dinoflagellata	NA	g__	f__	>ASV_3626	unknown
Eukaryota	Alveolata	Dinoflagellata	NA	g__	f__	>ASV_3627	unknown
Eukaryota	Alveolata	Dinoflagellata	Syndiniales	Dino-Group-I	Dino-Group-I-Clade-1	>ASV_30	het	Hoerstmann et al. (2022) https://doi.org/10.1111/1462-2920.15832
Eukaryota	Alveolata	Dinoflagellata	Syndiniales	Dino-Group-I	Dino-Group-I-Clade-4	>ASV_55	het	Hoerstmann et al. (2022) https://doi.org/10.1111/1462-2920.15832
Eukaryota	Alveolata	Dinoflagellata	Syndiniales	Dino-Group-I	Dino-Group-I-Clade-1	>ASV_60	het	Hoerstmann et al. (2022) https://doi.org/10.1111/1462-2920.15832
Eukaryota	Alveolata	Dinoflagellata	Syndiniales	Dino-Group-I	Dino-Group-I-Clade-5	>ASV_66	het	Hoerstmann et al. (2022) https://doi.org/10.1111/1462-2920.15832
Eukaryota	Alveolata	Dinoflagellata	Syndiniales	Dino-Group-I	Dino-Group-I-Clade-1	>ASV_80	het	Hoerstmann et al. (2022) https://doi.org/10.1111/1462-2920.15832
Eukaryota	Alveolata	Dinoflagellata	Syndiniales	Dino-Group-I	Dino-Group-I-Clade-1	>ASV_113	het	Hoerstmann et al. (2022) https://doi.org/10.1111/1462-2920.15832
Eukaryota	Alveolata	Dinoflagellata	Syndiniales	Dino-Group-I	Dino-Group-I-Clade-4	>ASV_157	het	Hoerstmann et al. (2022) https://doi.org/10.1111/1462-2920.15832
Eukaryota	Alveolata	Dinoflagellata	Syndiniales	Dino-Group-I	Dino-Group-I-Clade-4	>ASV_170	het	Hoerstmann et al. (2022) https://doi.org/10.1111/1462-2920.15832
Eukaryota	Alveolata	Dinoflagellata	Syndiniales	Dino-Group-I	Dino-Group-I-Clade-1	>ASV_171	het	Hoerstmann et al. (2022) https://doi.org/10.1111/1462-2920.15832
Eukaryota	Alveolata	Dinoflagellata	Syndiniales	Dino-Group-I	Dino-Group-I-Clade-1	>ASV_184	het	Hoerstmann et al. (2022) https://doi.org/10.1111/1462-2920.15832
Eukaryota	Alveolata	Dinoflagellata	Syndiniales	Dino-Group-I	Dino-Group-I-Clade-1	>ASV_300	het	Hoerstmann et al. (2022) https://doi.org/10.1111/1462-2920.15832
Eukaryota	Alveolata	Dinoflagellata	Syndiniales	Dino-Group-I	Dino-Group-I-Clade-1	>ASV_345	het	Hoerstmann et al. (2022) https://doi.org/10.1111/1462-2920.15832
Eukaryota	Alveolata	Dinoflagellata	Syndiniales	Dino-Group-I	Dino-Group-I-Clade-1	>ASV_371	het	Hoerstmann et al. (2022) https://doi.org/10.1111/1462-2920.15832
Eukaryota	Alveolata	Dinoflagellata	Syndiniales	Dino-Group-I	Dino-Group-I-Clade-1	>ASV_405	het	Hoerstmann et al. (2022) https://doi.org/10.1111/1462-2920.15832
Eukaryota	Alveolata	Dinoflagellata	Syndiniales	Dino-Group-I	Dino-Group-I-Clade-1	>ASV_446	het	Hoerstmann et al. (2022) https://doi.org/10.1111/1462-2920.15832
Eukaryota	Alveolata	Dinoflagellata	Syndiniales	Dino-Group-I	Dino-Group-I-Clade-1	>ASV_469	het	Hoerstmann et al. (2022) https://doi.org/10.1111/1462-2920.15832
Eukaryota	Alveolata	Dinoflagellata	Syndiniales	Dino-Group-I	Dino-Group-I-Clade-4	>ASV_501	het	Hoerstmann et al. (2022) https://doi.org/10.1111/1462-2920.15832
Eukaryota	Alveolata	Dinoflagellata	Syndiniales	Dino-Group-I	Dino-Group-I-Clade-1	>ASV_511	het	Hoerstmann et al. (2022) https://doi.org/10.1111/1462-2920.15832
Eukaryota	Alveolata	Dinoflagellata	Syndiniales	Dino-Group-I	Dino-Group-I-Clade-5	>ASV_541	het	Hoerstmann et al. (2022) https://doi.org/10.1111/1462-2920.15832
Eukaryota	Alveolata	Dinoflagellata	Syndiniales	Dino-Group-I	Dino-Group-I-Clade-1	>ASV_556	het	Hoerstmann et al. (2022) https://doi.org/10.1111/1462-2920.15832
Eukaryota	Alveolata	Dinoflagellata	Syndiniales	Dino-Group-I	Dino-Group-I-Clade-1	>ASV_577	het	Hoerstmann et al. (2022) https://doi.org/10.1111/1462-2920.15832
Eukaryota	Alveolata	Dinoflagellata	Syndiniales	Dino-Group-I	Dino-Group-I-Clade-1	>ASV_593	het	Hoerstmann et al. (2022) https://doi.org/10.1111/1462-2920.15832
Eukaryota	Alveolata	Dinoflagellata	Syndiniales	Dino-Group-I	Dino-Group-I-Clade-4	>ASV_608	het	Hoerstmann et al. (2022) https://doi.org/10.1111/1462-2920.15832
Eukaryota	Alveolata	Dinoflagellata	Syndiniales	Dino-Group-I	Dino-Group-I-Clade-4	>ASV_685	het	Hoerstmann et al. (2022) https://doi.org/10.1111/1462-2920.15832
Eukaryota	Alveolata	Dinoflagellata	Syndiniales	Dino-Group-I	Dino-Group-I-Clade-1	>ASV_700	het	Hoerstmann et al. (2022) https://doi.org/10.1111/1462-2920.15832
Eukaryota	Alveolata	Dinoflagellata	Syndiniales	Dino-Group-I	Dino-Group-I-Clade-5	>ASV_801	het	Hoerstmann et al. (2022) https://doi.org/10.1111/1462-2920.15832
Eukaryota	Alveolata	Dinoflagellata	Syndiniales	Dino-Group-I	Dino-Group-I-Clade-1	>ASV_806	het	Hoerstmann et al. (2022) https://doi.org/10.1111/1462-2920.15832
Eukaryota	Alveolata	Dinoflagellata	Syndiniales	Dino-Group-I	Dino-Group-I-Clade-5	>ASV_812	het	Hoerstmann et al. (2022) https://doi.org/10.1111/1462-2920.15832
Eukaryota	Alveolata	Dinoflagellata	Syndiniales	Dino-Group-I	Dino-Group-I-Clade-1	>ASV_827	het	Hoerstmann et al. (2022) https://doi.org/10.1111/1462-2920.15832
Eukaryota	Alveolata	Dinoflagellata	Syndiniales	Dino-Group-I	Dino-Group-I-Clade-4	>ASV_915	het	Hoerstmann et al. (2022) https://doi.org/10.1111/1462-2920.15832
Eukaryota	Alveolata	Dinoflagellata	Syndiniales	Dino-Group-I	Dino-Group-I-Clade-5	>ASV_1032	het	Hoerstmann et al. (2022) https://doi.org/10.1111/1462-2920.15832
Eukaryota	Alveolata	Dinoflagellata	Syndiniales	Dino-Group-I	Dino-Group-I-Clade-1	>ASV_1034	het	Hoerstmann et al. (2022) https://doi.org/10.1111/1462-2920.15832
Eukaryota	Alveolata	Dinoflagellata	Syndiniales	Dino-Group-I	Dino-Group-I-Clade-1	>ASV_1077	het	Hoerstmann et al. (2022) https://doi.org/10.1111/1462-2920.15832
Eukaryota	Alveolata	Dinoflagellata	Syndiniales	Dino-Group-I	Dino-Group-I-Clade-4	>ASV_1140	het	Hoerstmann et al. (2022) https://doi.org/10.1111/1462-2920.15832
Eukaryota	Alveolata	Dinoflagellata	Syndiniales	Dino-Group-I	Dino-Group-I-Clade-4	>ASV_1259	het	Hoerstmann et al. (2022) https://doi.org/10.1111/1462-2920.15832
Eukaryota	Alveolata	Dinoflagellata	Syndiniales	Dino-Group-I	Dino-Group-I-Clade-1	>ASV_1260	het	Hoerstmann et al. (2022) https://doi.org/10.1111/1462-2920.15832
Eukaryota	Alveolata	Dinoflagellata	Syndiniales	Dino-Group-I	Dino-Group-I-Clade-5	>ASV_1420	het	Hoerstmann et al. (2022) https://doi.org/10.1111/1462-2920.15832
Eukaryota	Alveolata	Dinoflagellata	Syndiniales	Dino-Group-I	Dino-Group-I-Clade-5	>ASV_1458	het	Hoerstmann et al. (2022) https://doi.org/10.1111/1462-2920.15832
Eukaryota	Alveolata	Dinoflagellata	Syndiniales	Dino-Group-I	Dino-Group-I-Clade-6	>ASV_1496	het	Hoerstmann et al. (2022) https://doi.org/10.1111/1462-2920.15832
Eukaryota	Alveolata	Dinoflagellata	Syndiniales	Dino-Group-I	Dino-Group-I-Clade-4	>ASV_1572	het	Hoerstmann et al. (2022) https://doi.org/10.1111/1462-2920.15832
Eukaryota	Alveolata	Dinoflagellata	Syndiniales	Dino-Group-I	Dino-Group-I-Clade-4	>ASV_1581	het	Hoerstmann et al. (2022) https://doi.org/10.1111/1462-2920.15832
Eukaryota	Alveolata	Dinoflagellata	Syndiniales	Dino-Group-I	Dino-Group-I-Clade-4	>ASV_1638	het	Hoerstmann et al. (2022) https://doi.org/10.1111/1462-2920.15832
Eukaryota	Alveolata	Dinoflagellata	Syndiniales	Dino-Group-I	Dino-Group-I-Clade-5	>ASV_1769	het	Hoerstmann et al. (2022) https://doi.org/10.1111/1462-2920.15832
Eukaryota	Alveolata	Dinoflagellata	Syndiniales	Dino-Group-I	Dino-Group-I-Clade-1	>ASV_1778	het	Hoerstmann et al. (2022) https://doi.org/10.1111/1462-2920.15832
Eukaryota	Alveolata	Dinoflagellata	Syndiniales	Dino-Group-I	Dino-Group-I-Clade-1	>ASV_1855	het	Hoerstmann et al. (2022) https://doi.org/10.1111/1462-2920.15832
Eukaryota	Alveolata	Dinoflagellata	Syndiniales	Dino-Group-I	Dino-Group-I-Clade-1	>ASV_1866	het	Hoerstmann et al. (2022) https://doi.org/10.1111/1462-2920.15832
Eukaryota	Alveolata	Dinoflagellata	Syndiniales	Dino-Group-I	Dino-Group-I-Clade-4	>ASV_1933	het	Hoerstmann et al. (2022) https://doi.org/10.1111/1462-2920.15832
Eukaryota	Alveolata	Dinoflagellata	Syndiniales	Dino-Group-I	Dino-Group-I-Clade-4	>ASV_2031	het	Hoerstmann et al. (2022) https://doi.org/10.1111/1462-2920.15832
Eukaryota	Alveolata	Dinoflagellata	Syndiniales	Dino-Group-I	Dino-Group-I-Clade-1	>ASV_2040	het	Hoerstmann et al. (2022) https://doi.org/10.1111/1462-2920.15832
Eukaryota	Alveolata	Dinoflagellata	Syndiniales	Dino-Group-I	Dino-Group-I-Clade-1	>ASV_2101	het	Hoerstmann et al. (2022) https://doi.org/10.1111/1462-2920.15832
Eukaryota	Alveolata	Dinoflagellata	Syndiniales	Dino-Group-I	Dino-Group-I-Clade-5	>ASV_2131	het	Hoerstmann et al. (2022) https://doi.org/10.1111/1462-2920.15832
Eukaryota	Alveolata	Dinoflagellata	Syndiniales	Dino-Group-I	Dino-Group-I-Clade-4	>ASV_2312	het	Hoerstmann et al. (2022) https://doi.org/10.1111/1462-2920.15832
Eukaryota	Alveolata	Dinoflagellata	Syndiniales	Dino-Group-I	Dino-Group-I-Clade-4	>ASV_2353	het	Hoerstmann et al. (2022) https://doi.org/10.1111/1462-2920.15832
Eukaryota	Alveolata	Dinoflagellata	Syndiniales	Dino-Group-I	Dino-Group-I-Clade-4	>ASV_2627	het	Hoerstmann et al. (2022) https://doi.org/10.1111/1462-2920.15832
Eukaryota	Alveolata	Dinoflagellata	Syndiniales	Dino-Group-I	Dino-Group-I-Clade-4	>ASV_2750	het	Hoerstmann et al. (2022) https://doi.org/10.1111/1462-2920.15832
Eukaryota	Alveolata	Dinoflagellata	Syndiniales	Dino-Group-I	Dino-Group-I-Clade-1	>ASV_2826	het	Hoerstmann et al. (2022) https://doi.org/10.1111/1462-2920.15832
Eukaryota	Alveolata	Dinoflagellata	Syndiniales	Dino-Group-I	Dino-Group-I-Clade-4	>ASV_2950	het	Hoerstmann et al. (2022) https://doi.org/10.1111/1462-2920.15832
Eukaryota	Alveolata	Dinoflagellata	Syndiniales	Dino-Group-I	Dino-Group-I-Clade-1	>ASV_3294	het	Hoerstmann et al. (2022) https://doi.org/10.1111/1462-2920.15832
Eukaryota	Alveolata	Dinoflagellata	Syndiniales	Dino-Group-I	Dino-Group-I-Clade-4	>ASV_3373	het	Hoerstmann et al. (2022) https://doi.org/10.1111/1462-2920.15832
Eukaryota	Alveolata	Dinoflagellata	Syndiniales	Dino-Group-I	Dino-Group-I-Clade-5	>ASV_3488	het	Hoerstmann et al. (2022) https://doi.org/10.1111/1462-2920.15832
Eukaryota	Alveolata	Dinoflagellata	Syndiniales	Dino-Group-I	Dino-Group-I-Clade-5	>ASV_3544	het	Hoerstmann et al. (2022) https://doi.org/10.1111/1462-2920.15832
Eukaryota	Alveolata	Dinoflagellata	Syndiniales	Dino-Group-I	Dino-Group-I-Clade-1	>ASV_3806	het	Hoerstmann et al. (2022) https://doi.org/10.1111/1462-2920.15832
Eukaryota	Alveolata	Dinoflagellata	Syndiniales	Dino-Group-I	Dino-Group-I-Clade-4	>ASV_3863	het	Hoerstmann et al. (2022) https://doi.org/10.1111/1462-2920.15832
Eukaryota	Alveolata	Dinoflagellata	Syndiniales	Dino-Group-II	Dino-Group-II-Clade-14	>ASV_47	het	Hoerstmann et al. (2022) https://doi.org/10.1111/1462-2920.15832
Eukaryota	Alveolata	Dinoflagellata	Syndiniales	Dino-Group-II	f__	>ASV_74	het	Hoerstmann et al. (2022) https://doi.org/10.1111/1462-2920.15832
Eukaryota	Alveolata	Dinoflagellata	Syndiniales	Dino-Group-II	Dino-Group-II-Clade-6	>ASV_86	het	Hoerstmann et al. (2022) https://doi.org/10.1111/1462-2920.15832
Eukaryota	Alveolata	Dinoflagellata	Syndiniales	Dino-Group-II	Dino-Group-II-Clade-10-and-11	>ASV_99	het	Hoerstmann et al. (2022) https://doi.org/10.1111/1462-2920.15832
Eukaryota	Alveolata	Dinoflagellata	Syndiniales	Dino-Group-II	Dino-Group-II-Clade-6	>ASV_136	het	Hoerstmann et al. (2022) https://doi.org/10.1111/1462-2920.15832
Eukaryota	Alveolata	Dinoflagellata	Syndiniales	Dino-Group-II	Dino-Group-II-Clade-10-and-11	>ASV_138	het	Hoerstmann et al. (2022) https://doi.org/10.1111/1462-2920.15832
Eukaryota	Alveolata	Dinoflagellata	Syndiniales	Dino-Group-II	Dino-Group-II-Clade-10-and-11	>ASV_139	het	Hoerstmann et al. (2022) https://doi.org/10.1111/1462-2920.15832
Eukaryota	Alveolata	Dinoflagellata	Syndiniales	Dino-Group-II	Dino-Group-II-Clade-16	>ASV_155	het	Hoerstmann et al. (2022) https://doi.org/10.1111/1462-2920.15832
Eukaryota	Alveolata	Dinoflagellata	Syndiniales	Dino-Group-II	Dino-Group-II-Clade-28	>ASV_182	het	Hoerstmann et al. (2022) https://doi.org/10.1111/1462-2920.15832
Eukaryota	Alveolata	Dinoflagellata	Syndiniales	Dino-Group-II	Dino-Group-II-Clade-10-and-11	>ASV_195	het	Hoerstmann et al. (2022) https://doi.org/10.1111/1462-2920.15832
Eukaryota	Alveolata	Dinoflagellata	Syndiniales	Dino-Group-II	Dino-Group-II-Clade-10-and-11	>ASV_227	het	Hoerstmann et al. (2022) https://doi.org/10.1111/1462-2920.15832
Eukaryota	Alveolata	Dinoflagellata	Syndiniales	Dino-Group-II	Dino-Group-II-Clade-1	>ASV_254	het	Hoerstmann et al. (2022) https://doi.org/10.1111/1462-2920.15832
Eukaryota	Alveolata	Dinoflagellata	Syndiniales	Dino-Group-II	Dino-Group-II-Clade-6	>ASV_265	het	Hoerstmann et al. (2022) https://doi.org/10.1111/1462-2920.15832
Eukaryota	Alveolata	Dinoflagellata	Syndiniales	Dino-Group-II	Dino-Group-II-Clade-1	>ASV_282	het	Hoerstmann et al. (2022) https://doi.org/10.1111/1462-2920.15832
Eukaryota	Alveolata	Dinoflagellata	Syndiniales	Dino-Group-II	Dino-Group-II-Clade-10-and-11	>ASV_287	het	Hoerstmann et al. (2022) https://doi.org/10.1111/1462-2920.15832
Eukaryota	Alveolata	Dinoflagellata	Syndiniales	Dino-Group-II	Dino-Group-II-Clade-46	>ASV_290	het	Hoerstmann et al. (2022) https://doi.org/10.1111/1462-2920.15832
Eukaryota	Alveolata	Dinoflagellata	Syndiniales	Dino-Group-II	Dino-Group-II-Clade-10-and-11	>ASV_292	het	Hoerstmann et al. (2022) https://doi.org/10.1111/1462-2920.15832
Eukaryota	Alveolata	Dinoflagellata	Syndiniales	Dino-Group-II	Dino-Group-II_X	>ASV_295	het	Hoerstmann et al. (2022) https://doi.org/10.1111/1462-2920.15832
Eukaryota	Alveolata	Dinoflagellata	Syndiniales	Dino-Group-II	Dino-Group-II-Clade-2	>ASV_303	het	Hoerstmann et al. (2022) https://doi.org/10.1111/1462-2920.15832
Eukaryota	Alveolata	Dinoflagellata	Syndiniales	Dino-Group-II	Dino-Group-II-Clade-20	>ASV_304	het	Hoerstmann et al. (2022) https://doi.org/10.1111/1462-2920.15832
Eukaryota	Alveolata	Dinoflagellata	Syndiniales	Dino-Group-II	Dino-Group-II-Clade-6	>ASV_312	het	Hoerstmann et al. (2022) https://doi.org/10.1111/1462-2920.15832
Eukaryota	Alveolata	Dinoflagellata	Syndiniales	Dino-Group-II	Dino-Group-II-Clade-10-and-11	>ASV_317	het	Hoerstmann et al. (2022) https://doi.org/10.1111/1462-2920.15832
Eukaryota	Alveolata	Dinoflagellata	Syndiniales	Dino-Group-II	f__	>ASV_330	het	Hoerstmann et al. (2022) https://doi.org/10.1111/1462-2920.15832
Eukaryota	Alveolata	Dinoflagellata	Syndiniales	Dino-Group-II	Dino-Group-II-Clade-1	>ASV_332	het	Hoerstmann et al. (2022) https://doi.org/10.1111/1462-2920.15832
Eukaryota	Alveolata	Dinoflagellata	Syndiniales	Dino-Group-II	Dino-Group-II-Clade-27	>ASV_338	het	Hoerstmann et al. (2022) https://doi.org/10.1111/1462-2920.15832
Eukaryota	Alveolata	Dinoflagellata	Syndiniales	Dino-Group-II	Dino-Group-II-Clade-10-and-11	>ASV_342	het	Hoerstmann et al. (2022) https://doi.org/10.1111/1462-2920.15832
Eukaryota	Alveolata	Dinoflagellata	Syndiniales	Dino-Group-II	f__	>ASV_357	het	Hoerstmann et al. (2022) https://doi.org/10.1111/1462-2920.15832
Eukaryota	Alveolata	Dinoflagellata	Syndiniales	Dino-Group-II	Dino-Group-II-Clade-1	>ASV_370	het	Hoerstmann et al. (2022) https://doi.org/10.1111/1462-2920.15832
Eukaryota	Alveolata	Dinoflagellata	Syndiniales	Dino-Group-II	Dino-Group-II-Clade-10-and-11	>ASV_387	het	Hoerstmann et al. (2022) https://doi.org/10.1111/1462-2920.15832
Eukaryota	Alveolata	Dinoflagellata	Syndiniales	Dino-Group-II	Dino-Group-II-Clade-46	>ASV_398	het	Hoerstmann et al. (2022) https://doi.org/10.1111/1462-2920.15832
Eukaryota	Alveolata	Dinoflagellata	Syndiniales	Dino-Group-II	Dino-Group-II-Clade-22	>ASV_407	het	Hoerstmann et al. (2022) https://doi.org/10.1111/1462-2920.15832
Eukaryota	Alveolata	Dinoflagellata	Syndiniales	Dino-Group-II	Dino-Group-II-Clade-1	>ASV_411	het	Hoerstmann et al. (2022) https://doi.org/10.1111/1462-2920.15832
Eukaryota	Alveolata	Dinoflagellata	Syndiniales	Dino-Group-II	Dino-Group-II_X	>ASV_416	het	Hoerstmann et al. (2022) https://doi.org/10.1111/1462-2920.15832
Eukaryota	Alveolata	Dinoflagellata	Syndiniales	Dino-Group-II	Dino-Group-II-Clade-6	>ASV_427	het	Hoerstmann et al. (2022) https://doi.org/10.1111/1462-2920.15832
Eukaryota	Alveolata	Dinoflagellata	Syndiniales	Dino-Group-II	Dino-Group-II-Clade-17	>ASV_428	het	Hoerstmann et al. (2022) https://doi.org/10.1111/1462-2920.15832
Eukaryota	Alveolata	Dinoflagellata	Syndiniales	Dino-Group-II	Dino-Group-II-Clade-10-and-11	>ASV_433	het	Hoerstmann et al. (2022) https://doi.org/10.1111/1462-2920.15832
Eukaryota	Alveolata	Dinoflagellata	Syndiniales	Dino-Group-II	f__	>ASV_434	het	Hoerstmann et al. (2022) https://doi.org/10.1111/1462-2920.15832
Eukaryota	Alveolata	Dinoflagellata	Syndiniales	Dino-Group-II	Dino-Group-II-Clade-10-and-11	>ASV_435	het	Hoerstmann et al. (2022) https://doi.org/10.1111/1462-2920.15832
Eukaryota	Alveolata	Dinoflagellata	Syndiniales	Dino-Group-II	Dino-Group-II-Clade-1	>ASV_447	het	Hoerstmann et al. (2022) https://doi.org/10.1111/1462-2920.15832
Eukaryota	Alveolata	Dinoflagellata	Syndiniales	Dino-Group-II	f__	>ASV_449	het	Hoerstmann et al. (2022) https://doi.org/10.1111/1462-2920.15832
Eukaryota	Alveolata	Dinoflagellata	Syndiniales	Dino-Group-II	Dino-Group-II-Clade-32	>ASV_453	het	Hoerstmann et al. (2022) https://doi.org/10.1111/1462-2920.15832
Eukaryota	Alveolata	Dinoflagellata	Syndiniales	Dino-Group-II	Dino-Group-II_X	>ASV_457	het	Hoerstmann et al. (2022) https://doi.org/10.1111/1462-2920.15832
Eukaryota	Alveolata	Dinoflagellata	Syndiniales	Dino-Group-II	Dino-Group-II-Clade-16	>ASV_471	het	Hoerstmann et al. (2022) https://doi.org/10.1111/1462-2920.15832
Eukaryota	Alveolata	Dinoflagellata	Syndiniales	Dino-Group-II	Dino-Group-II-Clade-14	>ASV_476	het	Hoerstmann et al. (2022) https://doi.org/10.1111/1462-2920.15832
Eukaryota	Alveolata	Dinoflagellata	Syndiniales	Dino-Group-II	Dino-Group-II-Clade-1	>ASV_487	het	Hoerstmann et al. (2022) https://doi.org/10.1111/1462-2920.15832
Eukaryota	Alveolata	Dinoflagellata	Syndiniales	Dino-Group-II	Dino-Group-II-Clade-14	>ASV_493	het	Hoerstmann et al. (2022) https://doi.org/10.1111/1462-2920.15832
Eukaryota	Alveolata	Dinoflagellata	Syndiniales	Dino-Group-II	Dino-Group-II_X	>ASV_497	het	Hoerstmann et al. (2022) https://doi.org/10.1111/1462-2920.15832
Eukaryota	Alveolata	Dinoflagellata	Syndiniales	Dino-Group-II	Dino-Group-II-Clade-1	>ASV_507	het	Hoerstmann et al. (2022) https://doi.org/10.1111/1462-2920.15832
Eukaryota	Alveolata	Dinoflagellata	Syndiniales	Dino-Group-II	Dino-Group-II-Clade-32	>ASV_508	het	Hoerstmann et al. (2022) https://doi.org/10.1111/1462-2920.15832
Eukaryota	Alveolata	Dinoflagellata	Syndiniales	Dino-Group-II	Dino-Group-II-Clade-13	>ASV_522	het	Hoerstmann et al. (2022) https://doi.org/10.1111/1462-2920.15832
Eukaryota	Alveolata	Dinoflagellata	Syndiniales	Dino-Group-II	Dino-Group-II-Clade-1	>ASV_536	het	Hoerstmann et al. (2022) https://doi.org/10.1111/1462-2920.15832
Eukaryota	Alveolata	Dinoflagellata	Syndiniales	Dino-Group-II	Dino-Group-II-Clade-1	>ASV_546	het	Hoerstmann et al. (2022) https://doi.org/10.1111/1462-2920.15832
Eukaryota	Alveolata	Dinoflagellata	Syndiniales	Dino-Group-II	f__	>ASV_578	het	Hoerstmann et al. (2022) https://doi.org/10.1111/1462-2920.15832
Eukaryota	Alveolata	Dinoflagellata	Syndiniales	Dino-Group-II	Dino-Group-II-Clade-1	>ASV_579	het	Hoerstmann et al. (2022) https://doi.org/10.1111/1462-2920.15832
Eukaryota	Alveolata	Dinoflagellata	Syndiniales	Dino-Group-II	Dino-Group-II-Clade-16	>ASV_584	het	Hoerstmann et al. (2022) https://doi.org/10.1111/1462-2920.15832
Eukaryota	Alveolata	Dinoflagellata	Syndiniales	Dino-Group-II	Dino-Group-II-Clade-3	>ASV_586	het	Hoerstmann et al. (2022) https://doi.org/10.1111/1462-2920.15832
Eukaryota	Alveolata	Dinoflagellata	Syndiniales	Dino-Group-II	f__	>ASV_588	het	Hoerstmann et al. (2022) https://doi.org/10.1111/1462-2920.15832
Eukaryota	Alveolata	Dinoflagellata	Syndiniales	Dino-Group-II	Dino-Group-II-Clade-1	>ASV_591	het	Hoerstmann et al. (2022) https://doi.org/10.1111/1462-2920.15832
Eukaryota	Alveolata	Dinoflagellata	Syndiniales	Dino-Group-II	Dino-Group-II-Clade-33	>ASV_592	het	Hoerstmann et al. (2022) https://doi.org/10.1111/1462-2920.15832
Eukaryota	Alveolata	Dinoflagellata	Syndiniales	Dino-Group-II	Dino-Group-II-Clade-23	>ASV_599	het	Hoerstmann et al. (2022) https://doi.org/10.1111/1462-2920.15832
Eukaryota	Alveolata	Dinoflagellata	Syndiniales	Dino-Group-II	Dino-Group-II-Clade-17	>ASV_601	het	Hoerstmann et al. (2022) https://doi.org/10.1111/1462-2920.15832
Eukaryota	Alveolata	Dinoflagellata	Syndiniales	Dino-Group-II	Dino-Group-II-Clade-36	>ASV_609	het	Hoerstmann et al. (2022) https://doi.org/10.1111/1462-2920.15832
Eukaryota	Alveolata	Dinoflagellata	Syndiniales	Dino-Group-II	Dino-Group-II_X	>ASV_621	het	Hoerstmann et al. (2022) https://doi.org/10.1111/1462-2920.15832
Eukaryota	Alveolata	Dinoflagellata	Syndiniales	Dino-Group-II	Dino-Group-II-Clade-10-and-11	>ASV_625	het	Hoerstmann et al. (2022) https://doi.org/10.1111/1462-2920.15832
Eukaryota	Alveolata	Dinoflagellata	Syndiniales	Dino-Group-II	Dino-Group-II-Clade-1	>ASV_630	het	Hoerstmann et al. (2022) https://doi.org/10.1111/1462-2920.15832
Eukaryota	Alveolata	Dinoflagellata	Syndiniales	Dino-Group-II	Dino-Group-II-Clade-14	>ASV_640	het	Hoerstmann et al. (2022) https://doi.org/10.1111/1462-2920.15832
Eukaryota	Alveolata	Dinoflagellata	Syndiniales	Dino-Group-II	Dino-Group-II-Clade-44	>ASV_642	het	Hoerstmann et al. (2022) https://doi.org/10.1111/1462-2920.15832
Eukaryota	Alveolata	Dinoflagellata	Syndiniales	Dino-Group-II	Dino-Group-II-Clade-13	>ASV_649	het	Hoerstmann et al. (2022) https://doi.org/10.1111/1462-2920.15832
Eukaryota	Alveolata	Dinoflagellata	Syndiniales	Dino-Group-II	Dino-Group-II-Clade-3	>ASV_654	het	Hoerstmann et al. (2022) https://doi.org/10.1111/1462-2920.15832
Eukaryota	Alveolata	Dinoflagellata	Syndiniales	Dino-Group-II	Dino-Group-II-Clade-14	>ASV_657	het	Hoerstmann et al. (2022) https://doi.org/10.1111/1462-2920.15832
Eukaryota	Alveolata	Dinoflagellata	Syndiniales	Dino-Group-II	f__	>ASV_664	het	Hoerstmann et al. (2022) https://doi.org/10.1111/1462-2920.15832
Eukaryota	Alveolata	Dinoflagellata	Syndiniales	Dino-Group-II	Dino-Group-II-Clade-32	>ASV_679	het	Hoerstmann et al. (2022) https://doi.org/10.1111/1462-2920.15832
Eukaryota	Alveolata	Dinoflagellata	Syndiniales	Dino-Group-II	Dino-Group-II-Clade-4	>ASV_703	het	Hoerstmann et al. (2022) https://doi.org/10.1111/1462-2920.15832
Eukaryota	Alveolata	Dinoflagellata	Syndiniales	Dino-Group-II	f__	>ASV_705	het	Hoerstmann et al. (2022) https://doi.org/10.1111/1462-2920.15832
Eukaryota	Alveolata	Dinoflagellata	Syndiniales	Dino-Group-II	Dino-Group-II-Clade-3	>ASV_709	het	Hoerstmann et al. (2022) https://doi.org/10.1111/1462-2920.15832
Eukaryota	Alveolata	Dinoflagellata	Syndiniales	Dino-Group-II	Dino-Group-II-Clade-14	>ASV_723	het	Hoerstmann et al. (2022) https://doi.org/10.1111/1462-2920.15832
Eukaryota	Alveolata	Dinoflagellata	Syndiniales	Dino-Group-II	Dino-Group-II-Clade-10-and-11	>ASV_725	het	Hoerstmann et al. (2022) https://doi.org/10.1111/1462-2920.15832
Eukaryota	Alveolata	Dinoflagellata	Syndiniales	Dino-Group-II	Dino-Group-II-Clade-14	>ASV_736	het	Hoerstmann et al. (2022) https://doi.org/10.1111/1462-2920.15832
Eukaryota	Alveolata	Dinoflagellata	Syndiniales	Dino-Group-II	Dino-Group-II-Clade-6	>ASV_743	het	Hoerstmann et al. (2022) https://doi.org/10.1111/1462-2920.15832
Eukaryota	Alveolata	Dinoflagellata	Syndiniales	Dino-Group-II	Dino-Group-II-Clade-1	>ASV_745	het	Hoerstmann et al. (2022) https://doi.org/10.1111/1462-2920.15832
Eukaryota	Alveolata	Dinoflagellata	Syndiniales	Dino-Group-II	Dino-Group-II_X	>ASV_749	het	Hoerstmann et al. (2022) https://doi.org/10.1111/1462-2920.15832
Eukaryota	Alveolata	Dinoflagellata	Syndiniales	Dino-Group-II	Dino-Group-II-Clade-10-and-11	>ASV_765	het	Hoerstmann et al. (2022) https://doi.org/10.1111/1462-2920.15832
Eukaryota	Alveolata	Dinoflagellata	Syndiniales	Dino-Group-II	Dino-Group-II-Clade-10-and-11	>ASV_784	het	Hoerstmann et al. (2022) https://doi.org/10.1111/1462-2920.15832
Eukaryota	Alveolata	Dinoflagellata	Syndiniales	Dino-Group-II	f__	>ASV_795	het	Hoerstmann et al. (2022) https://doi.org/10.1111/1462-2920.15832
Eukaryota	Alveolata	Dinoflagellata	Syndiniales	Dino-Group-II	Dino-Group-II-Clade-14	>ASV_802	het	Hoerstmann et al. (2022) https://doi.org/10.1111/1462-2920.15832
Eukaryota	Alveolata	Dinoflagellata	Syndiniales	Dino-Group-II	Dino-Group-II-Clade-6	>ASV_809	het	Hoerstmann et al. (2022) https://doi.org/10.1111/1462-2920.15832
Eukaryota	Alveolata	Dinoflagellata	Syndiniales	Dino-Group-II	Dino-Group-II-Clade-1	>ASV_810	het	Hoerstmann et al. (2022) https://doi.org/10.1111/1462-2920.15832
Eukaryota	Alveolata	Dinoflagellata	Syndiniales	Dino-Group-II	Dino-Group-II-Clade-10-and-11	>ASV_815	het	Hoerstmann et al. (2022) https://doi.org/10.1111/1462-2920.15832
Eukaryota	Alveolata	Dinoflagellata	Syndiniales	Dino-Group-II	Dino-Group-II-Clade-6	>ASV_816	het	Hoerstmann et al. (2022) https://doi.org/10.1111/1462-2920.15832
Eukaryota	Alveolata	Dinoflagellata	Syndiniales	Dino-Group-II	Dino-Group-II_X	>ASV_819	het	Hoerstmann et al. (2022) https://doi.org/10.1111/1462-2920.15832
Eukaryota	Alveolata	Dinoflagellata	Syndiniales	Dino-Group-II	Dino-Group-II-Clade-10-and-11	>ASV_828	het	Hoerstmann et al. (2022) https://doi.org/10.1111/1462-2920.15832
Eukaryota	Alveolata	Dinoflagellata	Syndiniales	Dino-Group-II	Dino-Group-II-Clade-14	>ASV_852	het	Hoerstmann et al. (2022) https://doi.org/10.1111/1462-2920.15832
Eukaryota	Alveolata	Dinoflagellata	Syndiniales	Dino-Group-II	Dino-Group-II-Clade-47	>ASV_853	het	Hoerstmann et al. (2022) https://doi.org/10.1111/1462-2920.15832
Eukaryota	Alveolata	Dinoflagellata	Syndiniales	Dino-Group-II	Dino-Group-II-Clade-2	>ASV_854	het	Hoerstmann et al. (2022) https://doi.org/10.1111/1462-2920.15832
Eukaryota	Alveolata	Dinoflagellata	Syndiniales	Dino-Group-II	f__	>ASV_856	het	Hoerstmann et al. (2022) https://doi.org/10.1111/1462-2920.15832
Eukaryota	Alveolata	Dinoflagellata	Syndiniales	Dino-Group-II	Dino-Group-II-Clade-26	>ASV_870	het	Hoerstmann et al. (2022) https://doi.org/10.1111/1462-2920.15832
Eukaryota	Alveolata	Dinoflagellata	Syndiniales	Dino-Group-II	f__	>ASV_872	het	Hoerstmann et al. (2022) https://doi.org/10.1111/1462-2920.15832
Eukaryota	Alveolata	Dinoflagellata	Syndiniales	Dino-Group-II	Dino-Group-II-Clade-32	>ASV_875	het	Hoerstmann et al. (2022) https://doi.org/10.1111/1462-2920.15832
Eukaryota	Alveolata	Dinoflagellata	Syndiniales	Dino-Group-II	Dino-Group-II-Clade-1	>ASV_881	het	Hoerstmann et al. (2022) https://doi.org/10.1111/1462-2920.15832
Eukaryota	Alveolata	Dinoflagellata	Syndiniales	Dino-Group-II	Dino-Group-II_X	>ASV_883	het	Hoerstmann et al. (2022) https://doi.org/10.1111/1462-2920.15832
Eukaryota	Alveolata	Dinoflagellata	Syndiniales	Dino-Group-II	Dino-Group-II-Clade-14	>ASV_884	het	Hoerstmann et al. (2022) https://doi.org/10.1111/1462-2920.15832
Eukaryota	Alveolata	Dinoflagellata	Syndiniales	Dino-Group-II	Dino-Group-II_X	>ASV_887	het	Hoerstmann et al. (2022) https://doi.org/10.1111/1462-2920.15832
Eukaryota	Alveolata	Dinoflagellata	Syndiniales	Dino-Group-II	Dino-Group-II-Clade-10-and-11	>ASV_895	het	Hoerstmann et al. (2022) https://doi.org/10.1111/1462-2920.15832
Eukaryota	Alveolata	Dinoflagellata	Syndiniales	Dino-Group-II	Dino-Group-II-Clade-17	>ASV_899	het	Hoerstmann et al. (2022) https://doi.org/10.1111/1462-2920.15832
Eukaryota	Alveolata	Dinoflagellata	Syndiniales	Dino-Group-II	Dino-Group-II-Clade-1	>ASV_911	het	Hoerstmann et al. (2022) https://doi.org/10.1111/1462-2920.15832
Eukaryota	Alveolata	Dinoflagellata	Syndiniales	Dino-Group-II	Dino-Group-II-Clade-22	>ASV_917	het	Hoerstmann et al. (2022) https://doi.org/10.1111/1462-2920.15832
Eukaryota	Alveolata	Dinoflagellata	Syndiniales	Dino-Group-II	Dino-Group-II-Clade-1	>ASV_919	het	Hoerstmann et al. (2022) https://doi.org/10.1111/1462-2920.15832
Eukaryota	Alveolata	Dinoflagellata	Syndiniales	Dino-Group-II	Dino-Group-II-Clade-10-and-11	>ASV_923	het	Hoerstmann et al. (2022) https://doi.org/10.1111/1462-2920.15832
Eukaryota	Alveolata	Dinoflagellata	Syndiniales	Dino-Group-II	Dino-Group-II-Clade-47	>ASV_925	het	Hoerstmann et al. (2022) https://doi.org/10.1111/1462-2920.15832
Eukaryota	Alveolata	Dinoflagellata	Syndiniales	Dino-Group-II	Dino-Group-II_X	>ASV_937	het	Hoerstmann et al. (2022) https://doi.org/10.1111/1462-2920.15832
Eukaryota	Alveolata	Dinoflagellata	Syndiniales	Dino-Group-II	Dino-Group-II_X	>ASV_955	het	Hoerstmann et al. (2022) https://doi.org/10.1111/1462-2920.15832
Eukaryota	Alveolata	Dinoflagellata	Syndiniales	Dino-Group-II	Dino-Group-II-Clade-32	>ASV_957	het	Hoerstmann et al. (2022) https://doi.org/10.1111/1462-2920.15832
Eukaryota	Alveolata	Dinoflagellata	Syndiniales	Dino-Group-II	Dino-Group-II-Clade-1	>ASV_961	het	Hoerstmann et al. (2022) https://doi.org/10.1111/1462-2920.15832
Eukaryota	Alveolata	Dinoflagellata	Syndiniales	Dino-Group-II	Dino-Group-II-Clade-32	>ASV_975	het	Hoerstmann et al. (2022) https://doi.org/10.1111/1462-2920.15832
Eukaryota	Alveolata	Dinoflagellata	Syndiniales	Dino-Group-II	Dino-Group-II-Clade-14	>ASV_977	het	Hoerstmann et al. (2022) https://doi.org/10.1111/1462-2920.15832
Eukaryota	Alveolata	Dinoflagellata	Syndiniales	Dino-Group-II	Dino-Group-II-Clade-4	>ASV_994	het	Hoerstmann et al. (2022) https://doi.org/10.1111/1462-2920.15832
Eukaryota	Alveolata	Dinoflagellata	Syndiniales	Dino-Group-II	Dino-Group-II-Clade-14	>ASV_1007	het	Hoerstmann et al. (2022) https://doi.org/10.1111/1462-2920.15832
Eukaryota	Alveolata	Dinoflagellata	Syndiniales	Dino-Group-II	Dino-Group-II-Clade-14	>ASV_1019	het	Hoerstmann et al. (2022) https://doi.org/10.1111/1462-2920.15832
Eukaryota	Alveolata	Dinoflagellata	Syndiniales	Dino-Group-II	Dino-Group-II-Clade-14	>ASV_1020	het	Hoerstmann et al. (2022) https://doi.org/10.1111/1462-2920.15832
Eukaryota	Alveolata	Dinoflagellata	Syndiniales	Dino-Group-II	Dino-Group-II-Clade-12	>ASV_1022	het	Hoerstmann et al. (2022) https://doi.org/10.1111/1462-2920.15832
Eukaryota	Alveolata	Dinoflagellata	Syndiniales	Dino-Group-II	Dino-Group-II-Clade-22	>ASV_1027	het	Hoerstmann et al. (2022) https://doi.org/10.1111/1462-2920.15832
Eukaryota	Alveolata	Dinoflagellata	Syndiniales	Dino-Group-II	Dino-Group-II-Clade-47	>ASV_1036	het	Hoerstmann et al. (2022) https://doi.org/10.1111/1462-2920.15832
Eukaryota	Alveolata	Dinoflagellata	Syndiniales	Dino-Group-II	Dino-Group-II-Clade-16	>ASV_1039	het	Hoerstmann et al. (2022) https://doi.org/10.1111/1462-2920.15832
Eukaryota	Alveolata	Dinoflagellata	Syndiniales	Dino-Group-II	Dino-Group-II-Clade-1	>ASV_1042	het	Hoerstmann et al. (2022) https://doi.org/10.1111/1462-2920.15832
Eukaryota	Alveolata	Dinoflagellata	Syndiniales	Dino-Group-II	Dino-Group-II_X	>ASV_1059	het	Hoerstmann et al. (2022) https://doi.org/10.1111/1462-2920.15832
Eukaryota	Alveolata	Dinoflagellata	Syndiniales	Dino-Group-II	Dino-Group-II-Clade-4	>ASV_1063	het	Hoerstmann et al. (2022) https://doi.org/10.1111/1462-2920.15832
Eukaryota	Alveolata	Dinoflagellata	Syndiniales	Dino-Group-II	Dino-Group-II-Clade-22	>ASV_1073	het	Hoerstmann et al. (2022) https://doi.org/10.1111/1462-2920.15832
Eukaryota	Alveolata	Dinoflagellata	Syndiniales	Dino-Group-II	Dino-Group-II-Clade-10-and-11	>ASV_1090	het	Hoerstmann et al. (2022) https://doi.org/10.1111/1462-2920.15832
Eukaryota	Alveolata	Dinoflagellata	Syndiniales	Dino-Group-II	Dino-Group-II-Clade-17	>ASV_1094	het	Hoerstmann et al. (2022) https://doi.org/10.1111/1462-2920.15832
Eukaryota	Alveolata	Dinoflagellata	Syndiniales	Dino-Group-II	Dino-Group-II-Clade-28	>ASV_1095	het	Hoerstmann et al. (2022) https://doi.org/10.1111/1462-2920.15832
Eukaryota	Alveolata	Dinoflagellata	Syndiniales	Dino-Group-II	Dino-Group-II-Clade-10-and-11	>ASV_1102	het	Hoerstmann et al. (2022) https://doi.org/10.1111/1462-2920.15832
Eukaryota	Alveolata	Dinoflagellata	Syndiniales	Dino-Group-II	Dino-Group-II-Clade-10-and-11	>ASV_1107	het	Hoerstmann et al. (2022) https://doi.org/10.1111/1462-2920.15832
Eukaryota	Alveolata	Dinoflagellata	Syndiniales	Dino-Group-II	Dino-Group-II-Clade-10-and-11	>ASV_1110	het	Hoerstmann et al. (2022) https://doi.org/10.1111/1462-2920.15832
Eukaryota	Alveolata	Dinoflagellata	Syndiniales	Dino-Group-II	Dino-Group-II-Clade-10-and-11	>ASV_1112	het	Hoerstmann et al. (2022) https://doi.org/10.1111/1462-2920.15832
Eukaryota	Alveolata	Dinoflagellata	Syndiniales	Dino-Group-II	Dino-Group-II-Clade-14	>ASV_1117	het	Hoerstmann et al. (2022) https://doi.org/10.1111/1462-2920.15832
Eukaryota	Alveolata	Dinoflagellata	Syndiniales	Dino-Group-II	Dino-Group-II-Clade-46	>ASV_1120	het	Hoerstmann et al. (2022) https://doi.org/10.1111/1462-2920.15832
Eukaryota	Alveolata	Dinoflagellata	Syndiniales	Dino-Group-II	Dino-Group-II-Clade-10-and-11	>ASV_1122	het	Hoerstmann et al. (2022) https://doi.org/10.1111/1462-2920.15832
Eukaryota	Alveolata	Dinoflagellata	Syndiniales	Dino-Group-II	Dino-Group-II-Clade-1	>ASV_1123	het	Hoerstmann et al. (2022) https://doi.org/10.1111/1462-2920.15832
Eukaryota	Alveolata	Dinoflagellata	Syndiniales	Dino-Group-II	Dino-Group-II_X	>ASV_1125	het	Hoerstmann et al. (2022) https://doi.org/10.1111/1462-2920.15832
Eukaryota	Alveolata	Dinoflagellata	Syndiniales	Dino-Group-II	Dino-Group-II-Clade-3	>ASV_1138	het	Hoerstmann et al. (2022) https://doi.org/10.1111/1462-2920.15832
Eukaryota	Alveolata	Dinoflagellata	Syndiniales	Dino-Group-II	Dino-Group-II_X	>ASV_1141	het	Hoerstmann et al. (2022) https://doi.org/10.1111/1462-2920.15832
Eukaryota	Alveolata	Dinoflagellata	Syndiniales	Dino-Group-II	f__	>ASV_1142	het	Hoerstmann et al. (2022) https://doi.org/10.1111/1462-2920.15832
Eukaryota	Alveolata	Dinoflagellata	Syndiniales	Dino-Group-II	Dino-Group-II-Clade-10-and-11	>ASV_1143	het	Hoerstmann et al. (2022) https://doi.org/10.1111/1462-2920.15832
Eukaryota	Alveolata	Dinoflagellata	Syndiniales	Dino-Group-II	Dino-Group-II-Clade-1	>ASV_1147	het	Hoerstmann et al. (2022) https://doi.org/10.1111/1462-2920.15832
Eukaryota	Alveolata	Dinoflagellata	Syndiniales	Dino-Group-II	f__	>ASV_1148	het	Hoerstmann et al. (2022) https://doi.org/10.1111/1462-2920.15832
Eukaryota	Alveolata	Dinoflagellata	Syndiniales	Dino-Group-II	Dino-Group-II-Clade-17	>ASV_1169	het	Hoerstmann et al. (2022) https://doi.org/10.1111/1462-2920.15832
Eukaryota	Alveolata	Dinoflagellata	Syndiniales	Dino-Group-II	Dino-Group-II-Clade-10-and-11	>ASV_1172	het	Hoerstmann et al. (2022) https://doi.org/10.1111/1462-2920.15832
Eukaryota	Alveolata	Dinoflagellata	Syndiniales	Dino-Group-II	Dino-Group-II-Clade-12	>ASV_1173	het	Hoerstmann et al. (2022) https://doi.org/10.1111/1462-2920.15832
Eukaryota	Alveolata	Dinoflagellata	Syndiniales	Dino-Group-II	Dino-Group-II-Clade-6	>ASV_1176	het	Hoerstmann et al. (2022) https://doi.org/10.1111/1462-2920.15832
Eukaryota	Alveolata	Dinoflagellata	Syndiniales	Dino-Group-II	Dino-Group-II-Clade-47	>ASV_1180	het	Hoerstmann et al. (2022) https://doi.org/10.1111/1462-2920.15832
Eukaryota	Alveolata	Dinoflagellata	Syndiniales	Dino-Group-II	Dino-Group-II-Clade-22	>ASV_1181	het	Hoerstmann et al. (2022) https://doi.org/10.1111/1462-2920.15832
Eukaryota	Alveolata	Dinoflagellata	Syndiniales	Dino-Group-II	Dino-Group-II_X	>ASV_1182	het	Hoerstmann et al. (2022) https://doi.org/10.1111/1462-2920.15832
Eukaryota	Alveolata	Dinoflagellata	Syndiniales	Dino-Group-II	Dino-Group-II-Clade-50	>ASV_1186	het	Hoerstmann et al. (2022) https://doi.org/10.1111/1462-2920.15832
Eukaryota	Alveolata	Dinoflagellata	Syndiniales	Dino-Group-II	Dino-Group-II-Clade-1	>ASV_1187	het	Hoerstmann et al. (2022) https://doi.org/10.1111/1462-2920.15832
Eukaryota	Alveolata	Dinoflagellata	Syndiniales	Dino-Group-II	Dino-Group-II-Clade-32	>ASV_1192	het	Hoerstmann et al. (2022) https://doi.org/10.1111/1462-2920.15832
Eukaryota	Alveolata	Dinoflagellata	Syndiniales	Dino-Group-II	Dino-Group-II-Clade-6	>ASV_1193	het	Hoerstmann et al. (2022) https://doi.org/10.1111/1462-2920.15832
Eukaryota	Alveolata	Dinoflagellata	Syndiniales	Dino-Group-II	Dino-Group-II-Clade-10-and-11	>ASV_1200	het	Hoerstmann et al. (2022) https://doi.org/10.1111/1462-2920.15832
Eukaryota	Alveolata	Dinoflagellata	Syndiniales	Dino-Group-II	Dino-Group-II-Clade-10-and-11	>ASV_1206	het	Hoerstmann et al. (2022) https://doi.org/10.1111/1462-2920.15832
Eukaryota	Alveolata	Dinoflagellata	Syndiniales	Dino-Group-II	f__	>ASV_1207	het	Hoerstmann et al. (2022) https://doi.org/10.1111/1462-2920.15832
Eukaryota	Alveolata	Dinoflagellata	Syndiniales	Dino-Group-II	f__	>ASV_1208	het	Hoerstmann et al. (2022) https://doi.org/10.1111/1462-2920.15832
Eukaryota	Alveolata	Dinoflagellata	Syndiniales	Dino-Group-II	Dino-Group-II-Clade-14	>ASV_1238	het	Hoerstmann et al. (2022) https://doi.org/10.1111/1462-2920.15832
Eukaryota	Alveolata	Dinoflagellata	Syndiniales	Dino-Group-II	Dino-Group-II-Clade-17	>ASV_1239	het	Hoerstmann et al. (2022) https://doi.org/10.1111/1462-2920.15832
Eukaryota	Alveolata	Dinoflagellata	Syndiniales	Dino-Group-II	Dino-Group-II-Clade-17	>ASV_1240	het	Hoerstmann et al. (2022) https://doi.org/10.1111/1462-2920.15832
Eukaryota	Alveolata	Dinoflagellata	Syndiniales	Dino-Group-II	Dino-Group-II-Clade-6	>ASV_1242	het	Hoerstmann et al. (2022) https://doi.org/10.1111/1462-2920.15832
Eukaryota	Alveolata	Dinoflagellata	Syndiniales	Dino-Group-II	Dino-Group-II-Clade-14	>ASV_1251	het	Hoerstmann et al. (2022) https://doi.org/10.1111/1462-2920.15832
Eukaryota	Alveolata	Dinoflagellata	Syndiniales	Dino-Group-II	Dino-Group-II-Clade-17	>ASV_1255	het	Hoerstmann et al. (2022) https://doi.org/10.1111/1462-2920.15832
Eukaryota	Alveolata	Dinoflagellata	Syndiniales	Dino-Group-II	Dino-Group-II-Clade-1	>ASV_1257	het	Hoerstmann et al. (2022) https://doi.org/10.1111/1462-2920.15832
Eukaryota	Alveolata	Dinoflagellata	Syndiniales	Dino-Group-II	Dino-Group-II-Clade-1	>ASV_1263	het	Hoerstmann et al. (2022) https://doi.org/10.1111/1462-2920.15832
Eukaryota	Alveolata	Dinoflagellata	Syndiniales	Dino-Group-II	Dino-Group-II-Clade-10-and-11	>ASV_1275	het	Hoerstmann et al. (2022) https://doi.org/10.1111/1462-2920.15832
Eukaryota	Alveolata	Dinoflagellata	Syndiniales	Dino-Group-II	Dino-Group-II-Clade-1	>ASV_1277	het	Hoerstmann et al. (2022) https://doi.org/10.1111/1462-2920.15832
Eukaryota	Alveolata	Dinoflagellata	Syndiniales	Dino-Group-II	Dino-Group-II-Clade-30	>ASV_1283	het	Hoerstmann et al. (2022) https://doi.org/10.1111/1462-2920.15832
Eukaryota	Alveolata	Dinoflagellata	Syndiniales	Dino-Group-II	f__	>ASV_1289	het	Hoerstmann et al. (2022) https://doi.org/10.1111/1462-2920.15832
Eukaryota	Alveolata	Dinoflagellata	Syndiniales	Dino-Group-II	f__	>ASV_1307	het	Hoerstmann et al. (2022) https://doi.org/10.1111/1462-2920.15832
Eukaryota	Alveolata	Dinoflagellata	Syndiniales	Dino-Group-II	Dino-Group-II_X	>ASV_1312	het	Hoerstmann et al. (2022) https://doi.org/10.1111/1462-2920.15832
Eukaryota	Alveolata	Dinoflagellata	Syndiniales	Dino-Group-II	Dino-Group-II-Clade-32	>ASV_1314	het	Hoerstmann et al. (2022) https://doi.org/10.1111/1462-2920.15832
Eukaryota	Alveolata	Dinoflagellata	Syndiniales	Dino-Group-II	Dino-Group-II-Clade-24	>ASV_1315	het	Hoerstmann et al. (2022) https://doi.org/10.1111/1462-2920.15832
Eukaryota	Alveolata	Dinoflagellata	Syndiniales	Dino-Group-II	f__	>ASV_1340	het	Hoerstmann et al. (2022) https://doi.org/10.1111/1462-2920.15832
Eukaryota	Alveolata	Dinoflagellata	Syndiniales	Dino-Group-II	Dino-Group-II_X	>ASV_1343	het	Hoerstmann et al. (2022) https://doi.org/10.1111/1462-2920.15832
Eukaryota	Alveolata	Dinoflagellata	Syndiniales	Dino-Group-II	Dino-Group-II-Clade-10-and-11	>ASV_1359	het	Hoerstmann et al. (2022) https://doi.org/10.1111/1462-2920.15832
Eukaryota	Alveolata	Dinoflagellata	Syndiniales	Dino-Group-II	Dino-Group-II-Clade-44	>ASV_1367	het	Hoerstmann et al. (2022) https://doi.org/10.1111/1462-2920.15832
Eukaryota	Alveolata	Dinoflagellata	Syndiniales	Dino-Group-II	f__	>ASV_1368	het	Hoerstmann et al. (2022) https://doi.org/10.1111/1462-2920.15832
Eukaryota	Alveolata	Dinoflagellata	Syndiniales	Dino-Group-II	Dino-Group-II_X	>ASV_1370	het	Hoerstmann et al. (2022) https://doi.org/10.1111/1462-2920.15832
Eukaryota	Alveolata	Dinoflagellata	Syndiniales	Dino-Group-II	Dino-Group-II_X	>ASV_1374	het	Hoerstmann et al. (2022) https://doi.org/10.1111/1462-2920.15832
Eukaryota	Alveolata	Dinoflagellata	Syndiniales	Dino-Group-II	Dino-Group-II-Clade-10-and-11	>ASV_1378	het	Hoerstmann et al. (2022) https://doi.org/10.1111/1462-2920.15832
Eukaryota	Alveolata	Dinoflagellata	Syndiniales	Dino-Group-II	Dino-Group-II-Clade-10-and-11	>ASV_1382	het	Hoerstmann et al. (2022) https://doi.org/10.1111/1462-2920.15832
Eukaryota	Alveolata	Dinoflagellata	Syndiniales	Dino-Group-II	Dino-Group-II-Clade-4	>ASV_1386	het	Hoerstmann et al. (2022) https://doi.org/10.1111/1462-2920.15832
Eukaryota	Alveolata	Dinoflagellata	Syndiniales	Dino-Group-II	Dino-Group-II-Clade-10-and-11	>ASV_1395	het	Hoerstmann et al. (2022) https://doi.org/10.1111/1462-2920.15832
Eukaryota	Alveolata	Dinoflagellata	Syndiniales	Dino-Group-II	f__	>ASV_1398	het	Hoerstmann et al. (2022) https://doi.org/10.1111/1462-2920.15832
Eukaryota	Alveolata	Dinoflagellata	Syndiniales	Dino-Group-II	Dino-Group-II-Clade-47	>ASV_1404	het	Hoerstmann et al. (2022) https://doi.org/10.1111/1462-2920.15832
Eukaryota	Alveolata	Dinoflagellata	Syndiniales	Dino-Group-II	Dino-Group-II-Clade-10-and-11	>ASV_1406	het	Hoerstmann et al. (2022) https://doi.org/10.1111/1462-2920.15832
Eukaryota	Alveolata	Dinoflagellata	Syndiniales	Dino-Group-II	Dino-Group-II-Clade-14	>ASV_1416	het	Hoerstmann et al. (2022) https://doi.org/10.1111/1462-2920.15832
Eukaryota	Alveolata	Dinoflagellata	Syndiniales	Dino-Group-II	Dino-Group-II-Clade-1	>ASV_1421	het	Hoerstmann et al. (2022) https://doi.org/10.1111/1462-2920.15832
Eukaryota	Alveolata	Dinoflagellata	Syndiniales	Dino-Group-II	f__	>ASV_1424	het	Hoerstmann et al. (2022) https://doi.org/10.1111/1462-2920.15832
Eukaryota	Alveolata	Dinoflagellata	Syndiniales	Dino-Group-II	Dino-Group-II_X	>ASV_1425	het	Hoerstmann et al. (2022) https://doi.org/10.1111/1462-2920.15832
Eukaryota	Alveolata	Dinoflagellata	Syndiniales	Dino-Group-II	Dino-Group-II_X	>ASV_1427	het	Hoerstmann et al. (2022) https://doi.org/10.1111/1462-2920.15832
Eukaryota	Alveolata	Dinoflagellata	Syndiniales	Dino-Group-II	Dino-Group-II-Clade-1	>ASV_1430	het	Hoerstmann et al. (2022) https://doi.org/10.1111/1462-2920.15832
Eukaryota	Alveolata	Dinoflagellata	Syndiniales	Dino-Group-II	Dino-Group-II-Clade-32	>ASV_1431	het	Hoerstmann et al. (2022) https://doi.org/10.1111/1462-2920.15832
Eukaryota	Alveolata	Dinoflagellata	Syndiniales	Dino-Group-II	Dino-Group-II-Clade-4	>ASV_1440	het	Hoerstmann et al. (2022) https://doi.org/10.1111/1462-2920.15832
Eukaryota	Alveolata	Dinoflagellata	Syndiniales	Dino-Group-II	Dino-Group-II-Clade-1	>ASV_1443	het	Hoerstmann et al. (2022) https://doi.org/10.1111/1462-2920.15832
Eukaryota	Alveolata	Dinoflagellata	Syndiniales	Dino-Group-II	f__	>ASV_1446	het	Hoerstmann et al. (2022) https://doi.org/10.1111/1462-2920.15832
Eukaryota	Alveolata	Dinoflagellata	Syndiniales	Dino-Group-II	Dino-Group-II-Clade-1	>ASV_1470	het	Hoerstmann et al. (2022) https://doi.org/10.1111/1462-2920.15832
Eukaryota	Alveolata	Dinoflagellata	Syndiniales	Dino-Group-II	f__	>ASV_1478	het	Hoerstmann et al. (2022) https://doi.org/10.1111/1462-2920.15832
Eukaryota	Alveolata	Dinoflagellata	Syndiniales	Dino-Group-II	f__	>ASV_1479	het	Hoerstmann et al. (2022) https://doi.org/10.1111/1462-2920.15832
Eukaryota	Alveolata	Dinoflagellata	Syndiniales	Dino-Group-II	Dino-Group-II-Clade-1	>ASV_1498	het	Hoerstmann et al. (2022) https://doi.org/10.1111/1462-2920.15832
Eukaryota	Alveolata	Dinoflagellata	Syndiniales	Dino-Group-II	Dino-Group-II-Clade-1	>ASV_1502	het	Hoerstmann et al. (2022) https://doi.org/10.1111/1462-2920.15832
Eukaryota	Alveolata	Dinoflagellata	Syndiniales	Dino-Group-II	Dino-Group-II-Clade-10-and-11	>ASV_1506	het	Hoerstmann et al. (2022) https://doi.org/10.1111/1462-2920.15832
Eukaryota	Alveolata	Dinoflagellata	Syndiniales	Dino-Group-II	Dino-Group-II-Clade-6	>ASV_1509	het	Hoerstmann et al. (2022) https://doi.org/10.1111/1462-2920.15832
Eukaryota	Alveolata	Dinoflagellata	Syndiniales	Dino-Group-II	f__	>ASV_1517	het	Hoerstmann et al. (2022) https://doi.org/10.1111/1462-2920.15832
Eukaryota	Alveolata	Dinoflagellata	Syndiniales	Dino-Group-II	Dino-Group-II-Clade-1	>ASV_1525	het	Hoerstmann et al. (2022) https://doi.org/10.1111/1462-2920.15832
Eukaryota	Alveolata	Dinoflagellata	Syndiniales	Dino-Group-II	Dino-Group-II-Clade-1	>ASV_1537	het	Hoerstmann et al. (2022) https://doi.org/10.1111/1462-2920.15832
Eukaryota	Alveolata	Dinoflagellata	Syndiniales	Dino-Group-II	Dino-Group-II-Clade-1	>ASV_1540	het	Hoerstmann et al. (2022) https://doi.org/10.1111/1462-2920.15832
Eukaryota	Alveolata	Dinoflagellata	Syndiniales	Dino-Group-II	Dino-Group-II-Clade-10-and-11	>ASV_1543	het	Hoerstmann et al. (2022) https://doi.org/10.1111/1462-2920.15832
Eukaryota	Alveolata	Dinoflagellata	Syndiniales	Dino-Group-II	f__	>ASV_1547	het	Hoerstmann et al. (2022) https://doi.org/10.1111/1462-2920.15832
Eukaryota	Alveolata	Dinoflagellata	Syndiniales	Dino-Group-II	Dino-Group-II-Clade-14	>ASV_1556	het	Hoerstmann et al. (2022) https://doi.org/10.1111/1462-2920.15832
Eukaryota	Alveolata	Dinoflagellata	Syndiniales	Dino-Group-II	Dino-Group-II-Clade-10-and-11	>ASV_1563	het	Hoerstmann et al. (2022) https://doi.org/10.1111/1462-2920.15832
Eukaryota	Alveolata	Dinoflagellata	Syndiniales	Dino-Group-II	Dino-Group-II-Clade-1	>ASV_1564	het	Hoerstmann et al. (2022) https://doi.org/10.1111/1462-2920.15832
Eukaryota	Alveolata	Dinoflagellata	Syndiniales	Dino-Group-II	Dino-Group-II-Clade-4	>ASV_1568	het	Hoerstmann et al. (2022) https://doi.org/10.1111/1462-2920.15832
Eukaryota	Alveolata	Dinoflagellata	Syndiniales	Dino-Group-II	Dino-Group-II-Clade-4	>ASV_1585	het	Hoerstmann et al. (2022) https://doi.org/10.1111/1462-2920.15832
Eukaryota	Alveolata	Dinoflagellata	Syndiniales	Dino-Group-II	Dino-Group-II-Clade-4	>ASV_1586	het	Hoerstmann et al. (2022) https://doi.org/10.1111/1462-2920.15832
Eukaryota	Alveolata	Dinoflagellata	Syndiniales	Dino-Group-II	Dino-Group-II-Clade-1	>ASV_1589	het	Hoerstmann et al. (2022) https://doi.org/10.1111/1462-2920.15832
Eukaryota	Alveolata	Dinoflagellata	Syndiniales	Dino-Group-II	Dino-Group-II-Clade-46	>ASV_1591	het	Hoerstmann et al. (2022) https://doi.org/10.1111/1462-2920.15832
Eukaryota	Alveolata	Dinoflagellata	Syndiniales	Dino-Group-II	Dino-Group-II_X	>ASV_1592	het	Hoerstmann et al. (2022) https://doi.org/10.1111/1462-2920.15832
Eukaryota	Alveolata	Dinoflagellata	Syndiniales	Dino-Group-II	Dino-Group-II-Clade-14	>ASV_1594	het	Hoerstmann et al. (2022) https://doi.org/10.1111/1462-2920.15832
Eukaryota	Alveolata	Dinoflagellata	Syndiniales	Dino-Group-II	f__	>ASV_1601	het	Hoerstmann et al. (2022) https://doi.org/10.1111/1462-2920.15832
Eukaryota	Alveolata	Dinoflagellata	Syndiniales	Dino-Group-II	Dino-Group-II-Clade-10-and-11	>ASV_1602	het	Hoerstmann et al. (2022) https://doi.org/10.1111/1462-2920.15832
Eukaryota	Alveolata	Dinoflagellata	Syndiniales	Dino-Group-II	Dino-Group-II-Clade-6	>ASV_1612	het	Hoerstmann et al. (2022) https://doi.org/10.1111/1462-2920.15832
Eukaryota	Alveolata	Dinoflagellata	Syndiniales	Dino-Group-II	f__	>ASV_1613	het	Hoerstmann et al. (2022) https://doi.org/10.1111/1462-2920.15832
Eukaryota	Alveolata	Dinoflagellata	Syndiniales	Dino-Group-II	Dino-Group-II_X	>ASV_1616	het	Hoerstmann et al. (2022) https://doi.org/10.1111/1462-2920.15832
Eukaryota	Alveolata	Dinoflagellata	Syndiniales	Dino-Group-II	Dino-Group-II-Clade-6	>ASV_1622	het	Hoerstmann et al. (2022) https://doi.org/10.1111/1462-2920.15832
Eukaryota	Alveolata	Dinoflagellata	Syndiniales	Dino-Group-II	Dino-Group-II-Clade-27	>ASV_1625	het	Hoerstmann et al. (2022) https://doi.org/10.1111/1462-2920.15832
Eukaryota	Alveolata	Dinoflagellata	Syndiniales	Dino-Group-II	Dino-Group-II-Clade-1	>ASV_1628	het	Hoerstmann et al. (2022) https://doi.org/10.1111/1462-2920.15832
Eukaryota	Alveolata	Dinoflagellata	Syndiniales	Dino-Group-II	Dino-Group-II-Clade-1	>ASV_1641	het	Hoerstmann et al. (2022) https://doi.org/10.1111/1462-2920.15832
Eukaryota	Alveolata	Dinoflagellata	Syndiniales	Dino-Group-II	f__	>ASV_1643	het	Hoerstmann et al. (2022) https://doi.org/10.1111/1462-2920.15832
Eukaryota	Alveolata	Dinoflagellata	Syndiniales	Dino-Group-II	Dino-Group-II-Clade-17	>ASV_1654	het	Hoerstmann et al. (2022) https://doi.org/10.1111/1462-2920.15832
Eukaryota	Alveolata	Dinoflagellata	Syndiniales	Dino-Group-II	Dino-Group-II-Clade-16	>ASV_1660	het	Hoerstmann et al. (2022) https://doi.org/10.1111/1462-2920.15832
Eukaryota	Alveolata	Dinoflagellata	Syndiniales	Dino-Group-II	Dino-Group-II_X	>ASV_1669	het	Hoerstmann et al. (2022) https://doi.org/10.1111/1462-2920.15832
Eukaryota	Alveolata	Dinoflagellata	Syndiniales	Dino-Group-II	Dino-Group-II-Clade-46	>ASV_1671	het	Hoerstmann et al. (2022) https://doi.org/10.1111/1462-2920.15832
Eukaryota	Alveolata	Dinoflagellata	Syndiniales	Dino-Group-II	Dino-Group-II-Clade-1	>ASV_1680	het	Hoerstmann et al. (2022) https://doi.org/10.1111/1462-2920.15832
Eukaryota	Alveolata	Dinoflagellata	Syndiniales	Dino-Group-II	Dino-Group-II-Clade-12	>ASV_1682	het	Hoerstmann et al. (2022) https://doi.org/10.1111/1462-2920.15832
Eukaryota	Alveolata	Dinoflagellata	Syndiniales	Dino-Group-II	Dino-Group-II_X	>ASV_1685	het	Hoerstmann et al. (2022) https://doi.org/10.1111/1462-2920.15832
Eukaryota	Alveolata	Dinoflagellata	Syndiniales	Dino-Group-II	f__	>ASV_1713	het	Hoerstmann et al. (2022) https://doi.org/10.1111/1462-2920.15832
Eukaryota	Alveolata	Dinoflagellata	Syndiniales	Dino-Group-II	Dino-Group-II-Clade-1	>ASV_1723	het	Hoerstmann et al. (2022) https://doi.org/10.1111/1462-2920.15832
Eukaryota	Alveolata	Dinoflagellata	Syndiniales	Dino-Group-II	f__	>ASV_1733	het	Hoerstmann et al. (2022) https://doi.org/10.1111/1462-2920.15832
Eukaryota	Alveolata	Dinoflagellata	Syndiniales	Dino-Group-II	Dino-Group-II_X	>ASV_1743	het	Hoerstmann et al. (2022) https://doi.org/10.1111/1462-2920.15832
Eukaryota	Alveolata	Dinoflagellata	Syndiniales	Dino-Group-II	Dino-Group-II-Clade-1	>ASV_1744	het	Hoerstmann et al. (2022) https://doi.org/10.1111/1462-2920.15832
Eukaryota	Alveolata	Dinoflagellata	Syndiniales	Dino-Group-II	Dino-Group-II-Clade-5	>ASV_1755	het	Hoerstmann et al. (2022) https://doi.org/10.1111/1462-2920.15832
Eukaryota	Alveolata	Dinoflagellata	Syndiniales	Dino-Group-II	Dino-Group-II-Clade-1	>ASV_1763	het	Hoerstmann et al. (2022) https://doi.org/10.1111/1462-2920.15832
Eukaryota	Alveolata	Dinoflagellata	Syndiniales	Dino-Group-II	f__	>ASV_1767	het	Hoerstmann et al. (2022) https://doi.org/10.1111/1462-2920.15832
Eukaryota	Alveolata	Dinoflagellata	Syndiniales	Dino-Group-II	Dino-Group-II-Clade-1	>ASV_1772	het	Hoerstmann et al. (2022) https://doi.org/10.1111/1462-2920.15832
Eukaryota	Alveolata	Dinoflagellata	Syndiniales	Dino-Group-II	Dino-Group-II-Clade-1	>ASV_1774	het	Hoerstmann et al. (2022) https://doi.org/10.1111/1462-2920.15832
Eukaryota	Alveolata	Dinoflagellata	Syndiniales	Dino-Group-II	Dino-Group-II_X	>ASV_1777	het	Hoerstmann et al. (2022) https://doi.org/10.1111/1462-2920.15832
Eukaryota	Alveolata	Dinoflagellata	Syndiniales	Dino-Group-II	f__	>ASV_1782	het	Hoerstmann et al. (2022) https://doi.org/10.1111/1462-2920.15832
Eukaryota	Alveolata	Dinoflagellata	Syndiniales	Dino-Group-II	Dino-Group-II_X	>ASV_1789	het	Hoerstmann et al. (2022) https://doi.org/10.1111/1462-2920.15832
Eukaryota	Alveolata	Dinoflagellata	Syndiniales	Dino-Group-II	f__	>ASV_1793	het	Hoerstmann et al. (2022) https://doi.org/10.1111/1462-2920.15832
Eukaryota	Alveolata	Dinoflagellata	Syndiniales	Dino-Group-II	Dino-Group-II-Clade-6	>ASV_1795	het	Hoerstmann et al. (2022) https://doi.org/10.1111/1462-2920.15832
Eukaryota	Alveolata	Dinoflagellata	Syndiniales	Dino-Group-II	Dino-Group-II-Clade-6	>ASV_1798	het	Hoerstmann et al. (2022) https://doi.org/10.1111/1462-2920.15832
Eukaryota	Alveolata	Dinoflagellata	Syndiniales	Dino-Group-II	Dino-Group-II-Clade-1	>ASV_1803	het	Hoerstmann et al. (2022) https://doi.org/10.1111/1462-2920.15832
Eukaryota	Alveolata	Dinoflagellata	Syndiniales	Dino-Group-II	Dino-Group-II-Clade-14	>ASV_1812	het	Hoerstmann et al. (2022) https://doi.org/10.1111/1462-2920.15832
Eukaryota	Alveolata	Dinoflagellata	Syndiniales	Dino-Group-II	Dino-Group-II-Clade-1	>ASV_1815	het	Hoerstmann et al. (2022) https://doi.org/10.1111/1462-2920.15832
Eukaryota	Alveolata	Dinoflagellata	Syndiniales	Dino-Group-II	Dino-Group-II-Clade-1	>ASV_1817	het	Hoerstmann et al. (2022) https://doi.org/10.1111/1462-2920.15832
Eukaryota	Alveolata	Dinoflagellata	Syndiniales	Dino-Group-II	Dino-Group-II_X	>ASV_1822	het	Hoerstmann et al. (2022) https://doi.org/10.1111/1462-2920.15832
Eukaryota	Alveolata	Dinoflagellata	Syndiniales	Dino-Group-II	Dino-Group-II-Clade-1	>ASV_1824	het	Hoerstmann et al. (2022) https://doi.org/10.1111/1462-2920.15832
Eukaryota	Alveolata	Dinoflagellata	Syndiniales	Dino-Group-II	f__	>ASV_1826	het	Hoerstmann et al. (2022) https://doi.org/10.1111/1462-2920.15832
Eukaryota	Alveolata	Dinoflagellata	Syndiniales	Dino-Group-II	Dino-Group-II-Clade-1	>ASV_1834	het	Hoerstmann et al. (2022) https://doi.org/10.1111/1462-2920.15832
Eukaryota	Alveolata	Dinoflagellata	Syndiniales	Dino-Group-II	f__	>ASV_1837	het	Hoerstmann et al. (2022) https://doi.org/10.1111/1462-2920.15832
Eukaryota	Alveolata	Dinoflagellata	Syndiniales	Dino-Group-II	Dino-Group-II-Clade-4	>ASV_1838	het	Hoerstmann et al. (2022) https://doi.org/10.1111/1462-2920.15832
Eukaryota	Alveolata	Dinoflagellata	Syndiniales	Dino-Group-II	Dino-Group-II-Clade-26	>ASV_1849	het	Hoerstmann et al. (2022) https://doi.org/10.1111/1462-2920.15832
Eukaryota	Alveolata	Dinoflagellata	Syndiniales	Dino-Group-II	Dino-Group-II-Clade-6	>ASV_1858	het	Hoerstmann et al. (2022) https://doi.org/10.1111/1462-2920.15832
Eukaryota	Alveolata	Dinoflagellata	Syndiniales	Dino-Group-II	Dino-Group-II-Clade-1	>ASV_1862	het	Hoerstmann et al. (2022) https://doi.org/10.1111/1462-2920.15832
Eukaryota	Alveolata	Dinoflagellata	Syndiniales	Dino-Group-II	Dino-Group-II_X	>ASV_1865	het	Hoerstmann et al. (2022) https://doi.org/10.1111/1462-2920.15832
Eukaryota	Alveolata	Dinoflagellata	Syndiniales	Dino-Group-II	Dino-Group-II-Clade-4	>ASV_1869	het	Hoerstmann et al. (2022) https://doi.org/10.1111/1462-2920.15832
Eukaryota	Alveolata	Dinoflagellata	Syndiniales	Dino-Group-II	Dino-Group-II-Clade-1	>ASV_1870	het	Hoerstmann et al. (2022) https://doi.org/10.1111/1462-2920.15832
Eukaryota	Alveolata	Dinoflagellata	Syndiniales	Dino-Group-II	f__	>ASV_1876	het	Hoerstmann et al. (2022) https://doi.org/10.1111/1462-2920.15832
Eukaryota	Alveolata	Dinoflagellata	Syndiniales	Dino-Group-II	Dino-Group-II-Clade-4	>ASV_1880	het	Hoerstmann et al. (2022) https://doi.org/10.1111/1462-2920.15832
Eukaryota	Alveolata	Dinoflagellata	Syndiniales	Dino-Group-II	f__	>ASV_1889	het	Hoerstmann et al. (2022) https://doi.org/10.1111/1462-2920.15832
Eukaryota	Alveolata	Dinoflagellata	Syndiniales	Dino-Group-II	Dino-Group-II-Clade-1	>ASV_1897	het	Hoerstmann et al. (2022) https://doi.org/10.1111/1462-2920.15832
Eukaryota	Alveolata	Dinoflagellata	Syndiniales	Dino-Group-II	Dino-Group-II-Clade-1	>ASV_1937	het	Hoerstmann et al. (2022) https://doi.org/10.1111/1462-2920.15832
Eukaryota	Alveolata	Dinoflagellata	Syndiniales	Dino-Group-II	f__	>ASV_1943	het	Hoerstmann et al. (2022) https://doi.org/10.1111/1462-2920.15832
Eukaryota	Alveolata	Dinoflagellata	Syndiniales	Dino-Group-II	Dino-Group-II-Clade-1	>ASV_1951	het	Hoerstmann et al. (2022) https://doi.org/10.1111/1462-2920.15832
Eukaryota	Alveolata	Dinoflagellata	Syndiniales	Dino-Group-II	Dino-Group-II-Clade-12	>ASV_1955	het	Hoerstmann et al. (2022) https://doi.org/10.1111/1462-2920.15832
Eukaryota	Alveolata	Dinoflagellata	Syndiniales	Dino-Group-II	Dino-Group-II_X	>ASV_1957	het	Hoerstmann et al. (2022) https://doi.org/10.1111/1462-2920.15832
Eukaryota	Alveolata	Dinoflagellata	Syndiniales	Dino-Group-II	Dino-Group-II-Clade-17	>ASV_1965	het	Hoerstmann et al. (2022) https://doi.org/10.1111/1462-2920.15832
Eukaryota	Alveolata	Dinoflagellata	Syndiniales	Dino-Group-II	Dino-Group-II-Clade-15	>ASV_1976	het	Hoerstmann et al. (2022) https://doi.org/10.1111/1462-2920.15832
Eukaryota	Alveolata	Dinoflagellata	Syndiniales	Dino-Group-II	Dino-Group-II_X	>ASV_1985	het	Hoerstmann et al. (2022) https://doi.org/10.1111/1462-2920.15832
Eukaryota	Alveolata	Dinoflagellata	Syndiniales	Dino-Group-II	Dino-Group-II-Clade-5	>ASV_1987	het	Hoerstmann et al. (2022) https://doi.org/10.1111/1462-2920.15832
Eukaryota	Alveolata	Dinoflagellata	Syndiniales	Dino-Group-II	Dino-Group-II-Clade-10-and-11	>ASV_1992	het	Hoerstmann et al. (2022) https://doi.org/10.1111/1462-2920.15832
Eukaryota	Alveolata	Dinoflagellata	Syndiniales	Dino-Group-II	Dino-Group-II-Clade-16	>ASV_1994	het	Hoerstmann et al. (2022) https://doi.org/10.1111/1462-2920.15832
Eukaryota	Alveolata	Dinoflagellata	Syndiniales	Dino-Group-II	f__	>ASV_1996	het	Hoerstmann et al. (2022) https://doi.org/10.1111/1462-2920.15832
Eukaryota	Alveolata	Dinoflagellata	Syndiniales	Dino-Group-II	Dino-Group-II-Clade-22	>ASV_2003	het	Hoerstmann et al. (2022) https://doi.org/10.1111/1462-2920.15832
Eukaryota	Alveolata	Dinoflagellata	Syndiniales	Dino-Group-II	f__	>ASV_2004	het	Hoerstmann et al. (2022) https://doi.org/10.1111/1462-2920.15832
Eukaryota	Alveolata	Dinoflagellata	Syndiniales	Dino-Group-II	Dino-Group-II-Clade-1	>ASV_2007	het	Hoerstmann et al. (2022) https://doi.org/10.1111/1462-2920.15832
Eukaryota	Alveolata	Dinoflagellata	Syndiniales	Dino-Group-II	Dino-Group-II-Clade-10-and-11	>ASV_2010	het	Hoerstmann et al. (2022) https://doi.org/10.1111/1462-2920.15832
Eukaryota	Alveolata	Dinoflagellata	Syndiniales	Dino-Group-II	Dino-Group-II-Clade-1	>ASV_2014	het	Hoerstmann et al. (2022) https://doi.org/10.1111/1462-2920.15832
Eukaryota	Alveolata	Dinoflagellata	Syndiniales	Dino-Group-II	Dino-Group-II-Clade-44	>ASV_2044	het	Hoerstmann et al. (2022) https://doi.org/10.1111/1462-2920.15832
Eukaryota	Alveolata	Dinoflagellata	Syndiniales	Dino-Group-II	Dino-Group-II-Clade-17	>ASV_2049	het	Hoerstmann et al. (2022) https://doi.org/10.1111/1462-2920.15832
Eukaryota	Alveolata	Dinoflagellata	Syndiniales	Dino-Group-II	Dino-Group-II-Clade-4	>ASV_2052	het	Hoerstmann et al. (2022) https://doi.org/10.1111/1462-2920.15832
Eukaryota	Alveolata	Dinoflagellata	Syndiniales	Dino-Group-II	Dino-Group-II-Clade-10-and-11	>ASV_2074	het	Hoerstmann et al. (2022) https://doi.org/10.1111/1462-2920.15832
Eukaryota	Alveolata	Dinoflagellata	Syndiniales	Dino-Group-II	f__	>ASV_2077	het	Hoerstmann et al. (2022) https://doi.org/10.1111/1462-2920.15832
Eukaryota	Alveolata	Dinoflagellata	Syndiniales	Dino-Group-II	Dino-Group-II-Clade-1	>ASV_2083	het	Hoerstmann et al. (2022) https://doi.org/10.1111/1462-2920.15832
Eukaryota	Alveolata	Dinoflagellata	Syndiniales	Dino-Group-II	Dino-Group-II-Clade-3	>ASV_2093	het	Hoerstmann et al. (2022) https://doi.org/10.1111/1462-2920.15832
Eukaryota	Alveolata	Dinoflagellata	Syndiniales	Dino-Group-II	Dino-Group-II-Clade-12	>ASV_2096	het	Hoerstmann et al. (2022) https://doi.org/10.1111/1462-2920.15832
Eukaryota	Alveolata	Dinoflagellata	Syndiniales	Dino-Group-II	Dino-Group-II-Clade-1	>ASV_2098	het	Hoerstmann et al. (2022) https://doi.org/10.1111/1462-2920.15832
Eukaryota	Alveolata	Dinoflagellata	Syndiniales	Dino-Group-II	Dino-Group-II-Clade-1	>ASV_2102	het	Hoerstmann et al. (2022) https://doi.org/10.1111/1462-2920.15832
Eukaryota	Alveolata	Dinoflagellata	Syndiniales	Dino-Group-II	Dino-Group-II-Clade-6	>ASV_2112	het	Hoerstmann et al. (2022) https://doi.org/10.1111/1462-2920.15832
Eukaryota	Alveolata	Dinoflagellata	Syndiniales	Dino-Group-II	f__	>ASV_2114	het	Hoerstmann et al. (2022) https://doi.org/10.1111/1462-2920.15832
Eukaryota	Alveolata	Dinoflagellata	Syndiniales	Dino-Group-II	Dino-Group-II-Clade-1	>ASV_2120	het	Hoerstmann et al. (2022) https://doi.org/10.1111/1462-2920.15832
Eukaryota	Alveolata	Dinoflagellata	Syndiniales	Dino-Group-II	Dino-Group-II-Clade-17	>ASV_2128	het	Hoerstmann et al. (2022) https://doi.org/10.1111/1462-2920.15832
Eukaryota	Alveolata	Dinoflagellata	Syndiniales	Dino-Group-II	Dino-Group-II-Clade-14	>ASV_2134	het	Hoerstmann et al. (2022) https://doi.org/10.1111/1462-2920.15832
Eukaryota	Alveolata	Dinoflagellata	Syndiniales	Dino-Group-II	Dino-Group-II-Clade-27	>ASV_2141	het	Hoerstmann et al. (2022) https://doi.org/10.1111/1462-2920.15832
Eukaryota	Alveolata	Dinoflagellata	Syndiniales	Dino-Group-II	Dino-Group-II-Clade-13	>ASV_2142	het	Hoerstmann et al. (2022) https://doi.org/10.1111/1462-2920.15832
Eukaryota	Alveolata	Dinoflagellata	Syndiniales	Dino-Group-II	Dino-Group-II-Clade-14	>ASV_2144	het	Hoerstmann et al. (2022) https://doi.org/10.1111/1462-2920.15832
Eukaryota	Alveolata	Dinoflagellata	Syndiniales	Dino-Group-II	Dino-Group-II-Clade-1	>ASV_2146	het	Hoerstmann et al. (2022) https://doi.org/10.1111/1462-2920.15832
Eukaryota	Alveolata	Dinoflagellata	Syndiniales	Dino-Group-II	f__	>ASV_2151	het	Hoerstmann et al. (2022) https://doi.org/10.1111/1462-2920.15832
Eukaryota	Alveolata	Dinoflagellata	Syndiniales	Dino-Group-II	f__	>ASV_2159	het	Hoerstmann et al. (2022) https://doi.org/10.1111/1462-2920.15832
Eukaryota	Alveolata	Dinoflagellata	Syndiniales	Dino-Group-II	Dino-Group-II-Clade-3	>ASV_2181	het	Hoerstmann et al. (2022) https://doi.org/10.1111/1462-2920.15832
Eukaryota	Alveolata	Dinoflagellata	Syndiniales	Dino-Group-II	Dino-Group-II-Clade-6	>ASV_2184	het	Hoerstmann et al. (2022) https://doi.org/10.1111/1462-2920.15832
Eukaryota	Alveolata	Dinoflagellata	Syndiniales	Dino-Group-II	Dino-Group-II_X	>ASV_2190	het	Hoerstmann et al. (2022) https://doi.org/10.1111/1462-2920.15832
Eukaryota	Alveolata	Dinoflagellata	Syndiniales	Dino-Group-II	Dino-Group-II-Clade-14	>ASV_2194	het	Hoerstmann et al. (2022) https://doi.org/10.1111/1462-2920.15832
Eukaryota	Alveolata	Dinoflagellata	Syndiniales	Dino-Group-II	Dino-Group-II-Clade-1	>ASV_2195	het	Hoerstmann et al. (2022) https://doi.org/10.1111/1462-2920.15832
Eukaryota	Alveolata	Dinoflagellata	Syndiniales	Dino-Group-II	Dino-Group-II-Clade-4	>ASV_2199	het	Hoerstmann et al. (2022) https://doi.org/10.1111/1462-2920.15832
Eukaryota	Alveolata	Dinoflagellata	Syndiniales	Dino-Group-II	Dino-Group-II-Clade-39	>ASV_2208	het	Hoerstmann et al. (2022) https://doi.org/10.1111/1462-2920.15832
Eukaryota	Alveolata	Dinoflagellata	Syndiniales	Dino-Group-II	Dino-Group-II-Clade-1	>ASV_2214	het	Hoerstmann et al. (2022) https://doi.org/10.1111/1462-2920.15832
Eukaryota	Alveolata	Dinoflagellata	Syndiniales	Dino-Group-II	Dino-Group-II_X	>ASV_2232	het	Hoerstmann et al. (2022) https://doi.org/10.1111/1462-2920.15832
Eukaryota	Alveolata	Dinoflagellata	Syndiniales	Dino-Group-II	Dino-Group-II-Clade-16	>ASV_2235	het	Hoerstmann et al. (2022) https://doi.org/10.1111/1462-2920.15832
Eukaryota	Alveolata	Dinoflagellata	Syndiniales	Dino-Group-II	f__	>ASV_2237	het	Hoerstmann et al. (2022) https://doi.org/10.1111/1462-2920.15832
Eukaryota	Alveolata	Dinoflagellata	Syndiniales	Dino-Group-II	Dino-Group-II-Clade-4	>ASV_2247	het	Hoerstmann et al. (2022) https://doi.org/10.1111/1462-2920.15832
Eukaryota	Alveolata	Dinoflagellata	Syndiniales	Dino-Group-II	Dino-Group-II-Clade-10-and-11	>ASV_2288	het	Hoerstmann et al. (2022) https://doi.org/10.1111/1462-2920.15832
Eukaryota	Alveolata	Dinoflagellata	Syndiniales	Dino-Group-II	Dino-Group-II-Clade-6	>ASV_2293	het	Hoerstmann et al. (2022) https://doi.org/10.1111/1462-2920.15832
Eukaryota	Alveolata	Dinoflagellata	Syndiniales	Dino-Group-II	Dino-Group-II-Clade-1	>ASV_2295	het	Hoerstmann et al. (2022) https://doi.org/10.1111/1462-2920.15832
Eukaryota	Alveolata	Dinoflagellata	Syndiniales	Dino-Group-II	Dino-Group-II-Clade-10-and-11	>ASV_2315	het	Hoerstmann et al. (2022) https://doi.org/10.1111/1462-2920.15832
Eukaryota	Alveolata	Dinoflagellata	Syndiniales	Dino-Group-II	Dino-Group-II-Clade-1	>ASV_2319	het	Hoerstmann et al. (2022) https://doi.org/10.1111/1462-2920.15832
Eukaryota	Alveolata	Dinoflagellata	Syndiniales	Dino-Group-II	Dino-Group-II-Clade-36	>ASV_2324	het	Hoerstmann et al. (2022) https://doi.org/10.1111/1462-2920.15832
Eukaryota	Alveolata	Dinoflagellata	Syndiniales	Dino-Group-II	Dino-Group-II-Clade-4	>ASV_2325	het	Hoerstmann et al. (2022) https://doi.org/10.1111/1462-2920.15832
Eukaryota	Alveolata	Dinoflagellata	Syndiniales	Dino-Group-II	Dino-Group-II-Clade-4	>ASV_2338	het	Hoerstmann et al. (2022) https://doi.org/10.1111/1462-2920.15832
Eukaryota	Alveolata	Dinoflagellata	Syndiniales	Dino-Group-II	Dino-Group-II-Clade-3	>ASV_2341	het	Hoerstmann et al. (2022) https://doi.org/10.1111/1462-2920.15832
Eukaryota	Alveolata	Dinoflagellata	Syndiniales	Dino-Group-II	Dino-Group-II-Clade-1	>ASV_2342	het	Hoerstmann et al. (2022) https://doi.org/10.1111/1462-2920.15832
Eukaryota	Alveolata	Dinoflagellata	Syndiniales	Dino-Group-II	Dino-Group-II-Clade-16	>ASV_2348	het	Hoerstmann et al. (2022) https://doi.org/10.1111/1462-2920.15832
Eukaryota	Alveolata	Dinoflagellata	Syndiniales	Dino-Group-II	Dino-Group-II-Clade-27	>ASV_2351	het	Hoerstmann et al. (2022) https://doi.org/10.1111/1462-2920.15832
Eukaryota	Alveolata	Dinoflagellata	Syndiniales	Dino-Group-II	f__	>ASV_2360	het	Hoerstmann et al. (2022) https://doi.org/10.1111/1462-2920.15832
Eukaryota	Alveolata	Dinoflagellata	Syndiniales	Dino-Group-II	Dino-Group-II-Clade-1	>ASV_2368	het	Hoerstmann et al. (2022) https://doi.org/10.1111/1462-2920.15832
Eukaryota	Alveolata	Dinoflagellata	Syndiniales	Dino-Group-II	Dino-Group-II-Clade-1	>ASV_2377	het	Hoerstmann et al. (2022) https://doi.org/10.1111/1462-2920.15832
Eukaryota	Alveolata	Dinoflagellata	Syndiniales	Dino-Group-II	f__	>ASV_2380	het	Hoerstmann et al. (2022) https://doi.org/10.1111/1462-2920.15832
Eukaryota	Alveolata	Dinoflagellata	Syndiniales	Dino-Group-II	f__	>ASV_2437	het	Hoerstmann et al. (2022) https://doi.org/10.1111/1462-2920.15832
Eukaryota	Alveolata	Dinoflagellata	Syndiniales	Dino-Group-II	Dino-Group-II-Clade-12	>ASV_2458	het	Hoerstmann et al. (2022) https://doi.org/10.1111/1462-2920.15832
Eukaryota	Alveolata	Dinoflagellata	Syndiniales	Dino-Group-II	Dino-Group-II_X	>ASV_2478	het	Hoerstmann et al. (2022) https://doi.org/10.1111/1462-2920.15832
Eukaryota	Alveolata	Dinoflagellata	Syndiniales	Dino-Group-II	Dino-Group-II-Clade-4	>ASV_2480	het	Hoerstmann et al. (2022) https://doi.org/10.1111/1462-2920.15832
Eukaryota	Alveolata	Dinoflagellata	Syndiniales	Dino-Group-II	Dino-Group-II-Clade-1	>ASV_2484	het	Hoerstmann et al. (2022) https://doi.org/10.1111/1462-2920.15832
Eukaryota	Alveolata	Dinoflagellata	Syndiniales	Dino-Group-II	Dino-Group-II_X	>ASV_2489	het	Hoerstmann et al. (2022) https://doi.org/10.1111/1462-2920.15832
Eukaryota	Alveolata	Dinoflagellata	Syndiniales	Dino-Group-II	Dino-Group-II-Clade-1	>ASV_2511	het	Hoerstmann et al. (2022) https://doi.org/10.1111/1462-2920.15832
Eukaryota	Alveolata	Dinoflagellata	Syndiniales	Dino-Group-II	Dino-Group-II-Clade-3	>ASV_2513	het	Hoerstmann et al. (2022) https://doi.org/10.1111/1462-2920.15832
Eukaryota	Alveolata	Dinoflagellata	Syndiniales	Dino-Group-II	Dino-Group-II-Clade-10-and-11	>ASV_2524	het	Hoerstmann et al. (2022) https://doi.org/10.1111/1462-2920.15832
Eukaryota	Alveolata	Dinoflagellata	Syndiniales	Dino-Group-II	Dino-Group-II_X	>ASV_2544	het	Hoerstmann et al. (2022) https://doi.org/10.1111/1462-2920.15832
Eukaryota	Alveolata	Dinoflagellata	Syndiniales	Dino-Group-II	Dino-Group-II-Clade-14	>ASV_2550	het	Hoerstmann et al. (2022) https://doi.org/10.1111/1462-2920.15832
Eukaryota	Alveolata	Dinoflagellata	Syndiniales	Dino-Group-II	f__	>ASV_2553	het	Hoerstmann et al. (2022) https://doi.org/10.1111/1462-2920.15832
Eukaryota	Alveolata	Dinoflagellata	Syndiniales	Dino-Group-II	Dino-Group-II-Clade-10-and-11	>ASV_2555	het	Hoerstmann et al. (2022) https://doi.org/10.1111/1462-2920.15832
Eukaryota	Alveolata	Dinoflagellata	Syndiniales	Dino-Group-II	Dino-Group-II-Clade-1	>ASV_2564	het	Hoerstmann et al. (2022) https://doi.org/10.1111/1462-2920.15832
Eukaryota	Alveolata	Dinoflagellata	Syndiniales	Dino-Group-II	f__	>ASV_2569	het	Hoerstmann et al. (2022) https://doi.org/10.1111/1462-2920.15832
Eukaryota	Alveolata	Dinoflagellata	Syndiniales	Dino-Group-II	Dino-Group-II-Clade-6	>ASV_2571	het	Hoerstmann et al. (2022) https://doi.org/10.1111/1462-2920.15832
Eukaryota	Alveolata	Dinoflagellata	Syndiniales	Dino-Group-II	Dino-Group-II-Clade-10-and-11	>ASV_2594	het	Hoerstmann et al. (2022) https://doi.org/10.1111/1462-2920.15832
Eukaryota	Alveolata	Dinoflagellata	Syndiniales	Dino-Group-II	Dino-Group-II-Clade-14	>ASV_2595	het	Hoerstmann et al. (2022) https://doi.org/10.1111/1462-2920.15832
Eukaryota	Alveolata	Dinoflagellata	Syndiniales	Dino-Group-II	Dino-Group-II-Clade-10-and-11	>ASV_2609	het	Hoerstmann et al. (2022) https://doi.org/10.1111/1462-2920.15832
Eukaryota	Alveolata	Dinoflagellata	Syndiniales	Dino-Group-II	Dino-Group-II-Clade-1	>ASV_2620	het	Hoerstmann et al. (2022) https://doi.org/10.1111/1462-2920.15832
Eukaryota	Alveolata	Dinoflagellata	Syndiniales	Dino-Group-II	f__	>ASV_2621	het	Hoerstmann et al. (2022) https://doi.org/10.1111/1462-2920.15832
Eukaryota	Alveolata	Dinoflagellata	Syndiniales	Dino-Group-II	Dino-Group-II-Clade-14	>ASV_2625	het	Hoerstmann et al. (2022) https://doi.org/10.1111/1462-2920.15832
Eukaryota	Alveolata	Dinoflagellata	Syndiniales	Dino-Group-II	f__	>ASV_2638	het	Hoerstmann et al. (2022) https://doi.org/10.1111/1462-2920.15832
Eukaryota	Alveolata	Dinoflagellata	Syndiniales	Dino-Group-II	Dino-Group-II-Clade-10-and-11	>ASV_2645	het	Hoerstmann et al. (2022) https://doi.org/10.1111/1462-2920.15832
Eukaryota	Alveolata	Dinoflagellata	Syndiniales	Dino-Group-II	f__	>ASV_2663	het	Hoerstmann et al. (2022) https://doi.org/10.1111/1462-2920.15832
Eukaryota	Alveolata	Dinoflagellata	Syndiniales	Dino-Group-II	Dino-Group-II-Clade-1	>ASV_2667	het	Hoerstmann et al. (2022) https://doi.org/10.1111/1462-2920.15832
Eukaryota	Alveolata	Dinoflagellata	Syndiniales	Dino-Group-II	Dino-Group-II-Clade-1	>ASV_2679	het	Hoerstmann et al. (2022) https://doi.org/10.1111/1462-2920.15832
Eukaryota	Alveolata	Dinoflagellata	Syndiniales	Dino-Group-II	Dino-Group-II-Clade-1	>ASV_2688	het	Hoerstmann et al. (2022) https://doi.org/10.1111/1462-2920.15832
Eukaryota	Alveolata	Dinoflagellata	Syndiniales	Dino-Group-II	Dino-Group-II-Clade-1	>ASV_2691	het	Hoerstmann et al. (2022) https://doi.org/10.1111/1462-2920.15832
Eukaryota	Alveolata	Dinoflagellata	Syndiniales	Dino-Group-II	f__	>ASV_2699	het	Hoerstmann et al. (2022) https://doi.org/10.1111/1462-2920.15832
Eukaryota	Alveolata	Dinoflagellata	Syndiniales	Dino-Group-II	Dino-Group-II-Clade-14	>ASV_2709	het	Hoerstmann et al. (2022) https://doi.org/10.1111/1462-2920.15832
Eukaryota	Alveolata	Dinoflagellata	Syndiniales	Dino-Group-II	Dino-Group-II-Clade-1	>ASV_2739	het	Hoerstmann et al. (2022) https://doi.org/10.1111/1462-2920.15832
Eukaryota	Alveolata	Dinoflagellata	Syndiniales	Dino-Group-II	Dino-Group-II-Clade-1	>ASV_2752	het	Hoerstmann et al. (2022) https://doi.org/10.1111/1462-2920.15832
Eukaryota	Alveolata	Dinoflagellata	Syndiniales	Dino-Group-II	Dino-Group-II-Clade-47	>ASV_2755	het	Hoerstmann et al. (2022) https://doi.org/10.1111/1462-2920.15832
Eukaryota	Alveolata	Dinoflagellata	Syndiniales	Dino-Group-II	Dino-Group-II-Clade-17	>ASV_2760	het	Hoerstmann et al. (2022) https://doi.org/10.1111/1462-2920.15832
Eukaryota	Alveolata	Dinoflagellata	Syndiniales	Dino-Group-II	Dino-Group-II-Clade-46	>ASV_2772	het	Hoerstmann et al. (2022) https://doi.org/10.1111/1462-2920.15832
Eukaryota	Alveolata	Dinoflagellata	Syndiniales	Dino-Group-II	Dino-Group-II-Clade-4	>ASV_2777	het	Hoerstmann et al. (2022) https://doi.org/10.1111/1462-2920.15832
Eukaryota	Alveolata	Dinoflagellata	Syndiniales	Dino-Group-II	Dino-Group-II-Clade-12	>ASV_2789	het	Hoerstmann et al. (2022) https://doi.org/10.1111/1462-2920.15832
Eukaryota	Alveolata	Dinoflagellata	Syndiniales	Dino-Group-II	Dino-Group-II-Clade-10-and-11	>ASV_2820	het	Hoerstmann et al. (2022) https://doi.org/10.1111/1462-2920.15832
Eukaryota	Alveolata	Dinoflagellata	Syndiniales	Dino-Group-II	Dino-Group-II-Clade-1	>ASV_2830	het	Hoerstmann et al. (2022) https://doi.org/10.1111/1462-2920.15832
Eukaryota	Alveolata	Dinoflagellata	Syndiniales	Dino-Group-II	Dino-Group-II-Clade-14	>ASV_2859	het	Hoerstmann et al. (2022) https://doi.org/10.1111/1462-2920.15832
Eukaryota	Alveolata	Dinoflagellata	Syndiniales	Dino-Group-II	Dino-Group-II_X	>ASV_2866	het	Hoerstmann et al. (2022) https://doi.org/10.1111/1462-2920.15832
Eukaryota	Alveolata	Dinoflagellata	Syndiniales	Dino-Group-II	f__	>ASV_2871	het	Hoerstmann et al. (2022) https://doi.org/10.1111/1462-2920.15832
Eukaryota	Alveolata	Dinoflagellata	Syndiniales	Dino-Group-II	Dino-Group-II_X	>ASV_2886	het	Hoerstmann et al. (2022) https://doi.org/10.1111/1462-2920.15832
Eukaryota	Alveolata	Dinoflagellata	Syndiniales	Dino-Group-II	Dino-Group-II-Clade-14	>ASV_2887	het	Hoerstmann et al. (2022) https://doi.org/10.1111/1462-2920.15832
Eukaryota	Alveolata	Dinoflagellata	Syndiniales	Dino-Group-II	Dino-Group-II-Clade-1	>ASV_2893	het	Hoerstmann et al. (2022) https://doi.org/10.1111/1462-2920.15832
Eukaryota	Alveolata	Dinoflagellata	Syndiniales	Dino-Group-II	Dino-Group-II_X	>ASV_2906	het	Hoerstmann et al. (2022) https://doi.org/10.1111/1462-2920.15832
Eukaryota	Alveolata	Dinoflagellata	Syndiniales	Dino-Group-II	Dino-Group-II_X	>ASV_2911	het	Hoerstmann et al. (2022) https://doi.org/10.1111/1462-2920.15832
Eukaryota	Alveolata	Dinoflagellata	Syndiniales	Dino-Group-II	Dino-Group-II_X	>ASV_2922	het	Hoerstmann et al. (2022) https://doi.org/10.1111/1462-2920.15832
Eukaryota	Alveolata	Dinoflagellata	Syndiniales	Dino-Group-II	Dino-Group-II-Clade-1	>ASV_2949	het	Hoerstmann et al. (2022) https://doi.org/10.1111/1462-2920.15832
Eukaryota	Alveolata	Dinoflagellata	Syndiniales	Dino-Group-II	Dino-Group-II-Clade-12	>ASV_2982	het	Hoerstmann et al. (2022) https://doi.org/10.1111/1462-2920.15832
Eukaryota	Alveolata	Dinoflagellata	Syndiniales	Dino-Group-II	f__	>ASV_2996	het	Hoerstmann et al. (2022) https://doi.org/10.1111/1462-2920.15832
Eukaryota	Alveolata	Dinoflagellata	Syndiniales	Dino-Group-II	Dino-Group-II-Clade-13	>ASV_2999	het	Hoerstmann et al. (2022) https://doi.org/10.1111/1462-2920.15832
Eukaryota	Alveolata	Dinoflagellata	Syndiniales	Dino-Group-II	Dino-Group-II-Clade-10-and-11	>ASV_3005	het	Hoerstmann et al. (2022) https://doi.org/10.1111/1462-2920.15832
Eukaryota	Alveolata	Dinoflagellata	Syndiniales	Dino-Group-II	f__	>ASV_3011	het	Hoerstmann et al. (2022) https://doi.org/10.1111/1462-2920.15832
Eukaryota	Alveolata	Dinoflagellata	Syndiniales	Dino-Group-II	Dino-Group-II-Clade-10-and-11	>ASV_3012	het	Hoerstmann et al. (2022) https://doi.org/10.1111/1462-2920.15832
Eukaryota	Alveolata	Dinoflagellata	Syndiniales	Dino-Group-II	Dino-Group-II-Clade-46	>ASV_3015	het	Hoerstmann et al. (2022) https://doi.org/10.1111/1462-2920.15832
Eukaryota	Alveolata	Dinoflagellata	Syndiniales	Dino-Group-II	Dino-Group-II-Clade-1	>ASV_3017	het	Hoerstmann et al. (2022) https://doi.org/10.1111/1462-2920.15832
Eukaryota	Alveolata	Dinoflagellata	Syndiniales	Dino-Group-II	Dino-Group-II-Clade-3	>ASV_3018	het	Hoerstmann et al. (2022) https://doi.org/10.1111/1462-2920.15832
Eukaryota	Alveolata	Dinoflagellata	Syndiniales	Dino-Group-II	Dino-Group-II-Clade-10-and-11	>ASV_3033	het	Hoerstmann et al. (2022) https://doi.org/10.1111/1462-2920.15832
Eukaryota	Alveolata	Dinoflagellata	Syndiniales	Dino-Group-II	Dino-Group-II-Clade-27	>ASV_3038	het	Hoerstmann et al. (2022) https://doi.org/10.1111/1462-2920.15832
Eukaryota	Alveolata	Dinoflagellata	Syndiniales	Dino-Group-II	f__	>ASV_3064	het	Hoerstmann et al. (2022) https://doi.org/10.1111/1462-2920.15832
Eukaryota	Alveolata	Dinoflagellata	Syndiniales	Dino-Group-II	Dino-Group-II_X	>ASV_3075	het	Hoerstmann et al. (2022) https://doi.org/10.1111/1462-2920.15832
Eukaryota	Alveolata	Dinoflagellata	Syndiniales	Dino-Group-II	Dino-Group-II-Clade-5	>ASV_3109	het	Hoerstmann et al. (2022) https://doi.org/10.1111/1462-2920.15832
Eukaryota	Alveolata	Dinoflagellata	Syndiniales	Dino-Group-II	Dino-Group-II-Clade-3	>ASV_3115	het	Hoerstmann et al. (2022) https://doi.org/10.1111/1462-2920.15832
Eukaryota	Alveolata	Dinoflagellata	Syndiniales	Dino-Group-II	Dino-Group-II-Clade-1	>ASV_3141	het	Hoerstmann et al. (2022) https://doi.org/10.1111/1462-2920.15832
Eukaryota	Alveolata	Dinoflagellata	Syndiniales	Dino-Group-II	Dino-Group-II-Clade-3	>ASV_3148	het	Hoerstmann et al. (2022) https://doi.org/10.1111/1462-2920.15832
Eukaryota	Alveolata	Dinoflagellata	Syndiniales	Dino-Group-II	Dino-Group-II-Clade-17	>ASV_3149	het	Hoerstmann et al. (2022) https://doi.org/10.1111/1462-2920.15832
Eukaryota	Alveolata	Dinoflagellata	Syndiniales	Dino-Group-II	Dino-Group-II-Clade-1	>ASV_3159	het	Hoerstmann et al. (2022) https://doi.org/10.1111/1462-2920.15832
Eukaryota	Alveolata	Dinoflagellata	Syndiniales	Dino-Group-II	Dino-Group-II-Clade-3	>ASV_3169	het	Hoerstmann et al. (2022) https://doi.org/10.1111/1462-2920.15832
Eukaryota	Alveolata	Dinoflagellata	Syndiniales	Dino-Group-II	Dino-Group-II-Clade-14	>ASV_3199	het	Hoerstmann et al. (2022) https://doi.org/10.1111/1462-2920.15832
Eukaryota	Alveolata	Dinoflagellata	Syndiniales	Dino-Group-II	Dino-Group-II-Clade-10-and-11	>ASV_3204	het	Hoerstmann et al. (2022) https://doi.org/10.1111/1462-2920.15832
Eukaryota	Alveolata	Dinoflagellata	Syndiniales	Dino-Group-II	Dino-Group-II-Clade-46	>ASV_3211	het	Hoerstmann et al. (2022) https://doi.org/10.1111/1462-2920.15832
Eukaryota	Alveolata	Dinoflagellata	Syndiniales	Dino-Group-II	Dino-Group-II-Clade-6	>ASV_3218	het	Hoerstmann et al. (2022) https://doi.org/10.1111/1462-2920.15832
Eukaryota	Alveolata	Dinoflagellata	Syndiniales	Dino-Group-II	Dino-Group-II-Clade-14	>ASV_3226	het	Hoerstmann et al. (2022) https://doi.org/10.1111/1462-2920.15832
Eukaryota	Alveolata	Dinoflagellata	Syndiniales	Dino-Group-II	Dino-Group-II-Clade-3	>ASV_3263	het	Hoerstmann et al. (2022) https://doi.org/10.1111/1462-2920.15832
Eukaryota	Alveolata	Dinoflagellata	Syndiniales	Dino-Group-II	Dino-Group-II-Clade-1	>ASV_3293	het	Hoerstmann et al. (2022) https://doi.org/10.1111/1462-2920.15832
Eukaryota	Alveolata	Dinoflagellata	Syndiniales	Dino-Group-II	Dino-Group-II-Clade-1	>ASV_3303	het	Hoerstmann et al. (2022) https://doi.org/10.1111/1462-2920.15832
Eukaryota	Alveolata	Dinoflagellata	Syndiniales	Dino-Group-II	Dino-Group-II-Clade-1	>ASV_3324	het	Hoerstmann et al. (2022) https://doi.org/10.1111/1462-2920.15832
Eukaryota	Alveolata	Dinoflagellata	Syndiniales	Dino-Group-II	Dino-Group-II-Clade-4	>ASV_3325	het	Hoerstmann et al. (2022) https://doi.org/10.1111/1462-2920.15832
Eukaryota	Alveolata	Dinoflagellata	Syndiniales	Dino-Group-II	Dino-Group-II-Clade-14	>ASV_3326	het	Hoerstmann et al. (2022) https://doi.org/10.1111/1462-2920.15832
Eukaryota	Alveolata	Dinoflagellata	Syndiniales	Dino-Group-II	Dino-Group-II-Clade-44	>ASV_3327	het	Hoerstmann et al. (2022) https://doi.org/10.1111/1462-2920.15832
Eukaryota	Alveolata	Dinoflagellata	Syndiniales	Dino-Group-II	f__	>ASV_3350	het	Hoerstmann et al. (2022) https://doi.org/10.1111/1462-2920.15832
Eukaryota	Alveolata	Dinoflagellata	Syndiniales	Dino-Group-II	Dino-Group-II_X	>ASV_3389	het	Hoerstmann et al. (2022) https://doi.org/10.1111/1462-2920.15832
Eukaryota	Alveolata	Dinoflagellata	Syndiniales	Dino-Group-II	Dino-Group-II-Clade-1	>ASV_3397	het	Hoerstmann et al. (2022) https://doi.org/10.1111/1462-2920.15832
Eukaryota	Alveolata	Dinoflagellata	Syndiniales	Dino-Group-II	f__	>ASV_3416	het	Hoerstmann et al. (2022) https://doi.org/10.1111/1462-2920.15832
Eukaryota	Alveolata	Dinoflagellata	Syndiniales	Dino-Group-II	Dino-Group-II_X	>ASV_3435	het	Hoerstmann et al. (2022) https://doi.org/10.1111/1462-2920.15832
Eukaryota	Alveolata	Dinoflagellata	Syndiniales	Dino-Group-II	Dino-Group-II-Clade-10-and-11	>ASV_3449	het	Hoerstmann et al. (2022) https://doi.org/10.1111/1462-2920.15832
Eukaryota	Alveolata	Dinoflagellata	Syndiniales	Dino-Group-II	Dino-Group-II-Clade-15	>ASV_3470	het	Hoerstmann et al. (2022) https://doi.org/10.1111/1462-2920.15832
Eukaryota	Alveolata	Dinoflagellata	Syndiniales	Dino-Group-II	Dino-Group-II-Clade-1	>ASV_3501	het	Hoerstmann et al. (2022) https://doi.org/10.1111/1462-2920.15832
Eukaryota	Alveolata	Dinoflagellata	Syndiniales	Dino-Group-II	Dino-Group-II-Clade-22	>ASV_3502	het	Hoerstmann et al. (2022) https://doi.org/10.1111/1462-2920.15832
Eukaryota	Alveolata	Dinoflagellata	Syndiniales	Dino-Group-II	Dino-Group-II-Clade-10-and-11	>ASV_3517	het	Hoerstmann et al. (2022) https://doi.org/10.1111/1462-2920.15832
Eukaryota	Alveolata	Dinoflagellata	Syndiniales	Dino-Group-II	Dino-Group-II-Clade-1	>ASV_3540	het	Hoerstmann et al. (2022) https://doi.org/10.1111/1462-2920.15832
Eukaryota	Alveolata	Dinoflagellata	Syndiniales	Dino-Group-II	Dino-Group-II_X	>ASV_3545	het	Hoerstmann et al. (2022) https://doi.org/10.1111/1462-2920.15832
Eukaryota	Alveolata	Dinoflagellata	Syndiniales	Dino-Group-II	f__	>ASV_3558	het	Hoerstmann et al. (2022) https://doi.org/10.1111/1462-2920.15832
Eukaryota	Alveolata	Dinoflagellata	Syndiniales	Dino-Group-II	Dino-Group-II-Clade-10-and-11	>ASV_3577	het	Hoerstmann et al. (2022) https://doi.org/10.1111/1462-2920.15832
Eukaryota	Alveolata	Dinoflagellata	Syndiniales	Dino-Group-II	Dino-Group-II-Clade-46	>ASV_3578	het	Hoerstmann et al. (2022) https://doi.org/10.1111/1462-2920.15832
Eukaryota	Alveolata	Dinoflagellata	Syndiniales	Dino-Group-II	Dino-Group-II-Clade-1	>ASV_3589	het	Hoerstmann et al. (2022) https://doi.org/10.1111/1462-2920.15832
Eukaryota	Alveolata	Dinoflagellata	Syndiniales	Dino-Group-II	Dino-Group-II-Clade-1	>ASV_3597	het	Hoerstmann et al. (2022) https://doi.org/10.1111/1462-2920.15832
Eukaryota	Alveolata	Dinoflagellata	Syndiniales	Dino-Group-II	f__	>ASV_3598	het	Hoerstmann et al. (2022) https://doi.org/10.1111/1462-2920.15832
Eukaryota	Alveolata	Dinoflagellata	Syndiniales	Dino-Group-II	Dino-Group-II-Clade-1	>ASV_3616	het	Hoerstmann et al. (2022) https://doi.org/10.1111/1462-2920.15832
Eukaryota	Alveolata	Dinoflagellata	Syndiniales	Dino-Group-II	Dino-Group-II-Clade-10-and-11	>ASV_3618	het	Hoerstmann et al. (2022) https://doi.org/10.1111/1462-2920.15832
Eukaryota	Alveolata	Dinoflagellata	Syndiniales	Dino-Group-II	Dino-Group-II-Clade-1	>ASV_3619	het	Hoerstmann et al. (2022) https://doi.org/10.1111/1462-2920.15832
Eukaryota	Alveolata	Dinoflagellata	Syndiniales	Dino-Group-II	Dino-Group-II-Clade-4	>ASV_3625	het	Hoerstmann et al. (2022) https://doi.org/10.1111/1462-2920.15832
Eukaryota	Alveolata	Dinoflagellata	Syndiniales	Dino-Group-II	Dino-Group-II-Clade-25	>ASV_3655	het	Hoerstmann et al. (2022) https://doi.org/10.1111/1462-2920.15832
Eukaryota	Alveolata	Dinoflagellata	Syndiniales	Dino-Group-II	Dino-Group-II-Clade-1	>ASV_3656	het	Hoerstmann et al. (2022) https://doi.org/10.1111/1462-2920.15832
Eukaryota	Alveolata	Dinoflagellata	Syndiniales	Dino-Group-II	Dino-Group-II-Clade-16	>ASV_3681	het	Hoerstmann et al. (2022) https://doi.org/10.1111/1462-2920.15832
Eukaryota	Alveolata	Dinoflagellata	Syndiniales	Dino-Group-II	Dino-Group-II-Clade-12	>ASV_3682	het	Hoerstmann et al. (2022) https://doi.org/10.1111/1462-2920.15832
Eukaryota	Alveolata	Dinoflagellata	Syndiniales	Dino-Group-II	Dino-Group-II-Clade-14	>ASV_3683	het	Hoerstmann et al. (2022) https://doi.org/10.1111/1462-2920.15832
Eukaryota	Alveolata	Dinoflagellata	Syndiniales	Dino-Group-II	Dino-Group-II-Clade-1	>ASV_3709	het	Hoerstmann et al. (2022) https://doi.org/10.1111/1462-2920.15832
Eukaryota	Alveolata	Dinoflagellata	Syndiniales	Dino-Group-II	Dino-Group-II-Clade-10-and-11	>ASV_3716	het	Hoerstmann et al. (2022) https://doi.org/10.1111/1462-2920.15832
Eukaryota	Alveolata	Dinoflagellata	Syndiniales	Dino-Group-II	Dino-Group-II-Clade-47	>ASV_3743	het	Hoerstmann et al. (2022) https://doi.org/10.1111/1462-2920.15832
Eukaryota	Alveolata	Dinoflagellata	Syndiniales	Dino-Group-II	Dino-Group-II-Clade-10-and-11	>ASV_3744	het	Hoerstmann et al. (2022) https://doi.org/10.1111/1462-2920.15832
Eukaryota	Alveolata	Dinoflagellata	Syndiniales	Dino-Group-II	Dino-Group-II-Clade-3	>ASV_3776	het	Hoerstmann et al. (2022) https://doi.org/10.1111/1462-2920.15832
Eukaryota	Alveolata	Dinoflagellata	Syndiniales	Dino-Group-II	f__	>ASV_3777	het	Hoerstmann et al. (2022) https://doi.org/10.1111/1462-2920.15832
Eukaryota	Alveolata	Dinoflagellata	Syndiniales	Dino-Group-II	Dino-Group-II-Clade-14	>ASV_3778	het	Hoerstmann et al. (2022) https://doi.org/10.1111/1462-2920.15832
Eukaryota	Alveolata	Dinoflagellata	Syndiniales	Dino-Group-II	Dino-Group-II-Clade-1	>ASV_3814	het	Hoerstmann et al. (2022) https://doi.org/10.1111/1462-2920.15832
Eukaryota	Alveolata	Dinoflagellata	Syndiniales	Dino-Group-II	f__	>ASV_3825	het	Hoerstmann et al. (2022) https://doi.org/10.1111/1462-2920.15832
Eukaryota	Alveolata	Dinoflagellata	Syndiniales	Dino-Group-II	Dino-Group-II-Clade-14	>ASV_3932	het	Hoerstmann et al. (2022) https://doi.org/10.1111/1462-2920.15832
Eukaryota	Alveolata	Dinoflagellata	Syndiniales	Dino-Group-II	Dino-Group-II-Clade-1	>ASV_3935	het	Hoerstmann et al. (2022) https://doi.org/10.1111/1462-2920.15832
Eukaryota	Alveolata	Dinoflagellata	Syndiniales	Dino-Group-II	Dino-Group-II_X	>ASV_3953	het	Hoerstmann et al. (2022) https://doi.org/10.1111/1462-2920.15832
Eukaryota	Alveolata	Dinoflagellata	Syndiniales	Dino-Group-II	f__	>ASV_3976	het	Hoerstmann et al. (2022) https://doi.org/10.1111/1462-2920.15832
Eukaryota	Alveolata	Dinoflagellata	Syndiniales	Dino-Group-II	Dino-Group-II_X	>ASV_3988	het	Hoerstmann et al. (2022) https://doi.org/10.1111/1462-2920.15832
Eukaryota	Alveolata	Dinoflagellata	Syndiniales	Dino-Group-II	Dino-Group-II-Clade-10-and-11	>ASV_3991	het	Hoerstmann et al. (2022) https://doi.org/10.1111/1462-2920.15832
Eukaryota	Alveolata	NA	NA	g__	f__	>ASV_1524	unknown
Eukaryota	Apusozoa	Apusomonadidae	Apusomonadidae_Group-1	Apusomonadidae_Group-1_X	Apusomonadidae_Group-1_XX	>ASV_2439	het	Hoerstmann (2022) https://doi.org/10.1111/1462-2920.15832
Eukaryota	Archaeplastida	Rhodophyta	Florideophyceae	Ceramiales	Callithamniaceae	>ASV_1099	auto	Hoerstmann (2022) https://doi.org/10.1111/1462-2920.15832
Eukaryota	Archaeplastida	Chlorophyta	Trebouxiophyceae	Chlorellales	Chlorellales_X	>ASV_490	auto	Hoerstmann (2022) https://doi.org/10.1111/1462-2920.15832
Eukaryota	Archaeplastida	Chlorophyta	Trebouxiophyceae	Chlorellales	Chlorellales_X	>ASV_764	auto	Hoerstmann (2022) https://doi.org/10.1111/1462-2920.15832
Eukaryota	Archaeplastida	Chlorophyta	Trebouxiophyceae	Chlorellales	Chlorellales_X	>ASV_3256	auto	Hoerstmann (2022) https://doi.org/10.1111/1462-2920.15832
Eukaryota	Archaeplastida	Chlorophyta	Chloropicophyceae	Chloropicales	Chloropicaceae	>ASV_551	auto	Hoerstmann (2022) https://doi.org/10.1111/1462-2920.15832
Eukaryota	Archaeplastida	Chlorophyta	Chloropicophyceae	Chloropicales	Chloropicaceae	>ASV_1262	auto	Hoerstmann (2022) https://doi.org/10.1111/1462-2920.15832
Eukaryota	Archaeplastida	Chlorophyta	Mamiellophyceae	Dolichomastigales	Crustomastigaceae	>ASV_392	auto	Hoerstmann (2022) https://doi.org/10.1111/1462-2920.15832
Eukaryota	Archaeplastida	Chlorophyta	Mamiellophyceae	Dolichomastigales	Crustomastigaceae	>ASV_538	auto	Hoerstmann et al. (2022) https://doi.org/10.1111/1462-2920.15832
Eukaryota	Archaeplastida	Chlorophyta	Mamiellophyceae	Dolichomastigales	Crustomastigaceae	>ASV_763	auto	Hoerstmann et al. (2022) https://doi.org/10.1111/1462-2920.15832
Eukaryota	Archaeplastida	Chlorophyta	Mamiellophyceae	Dolichomastigales	Dolichomastigaceae	>ASV_789	auto	Hoerstmann et al. (2022) https://doi.org/10.1111/1462-2920.15832
Eukaryota	Archaeplastida	Chlorophyta	Mamiellophyceae	Dolichomastigales	Dolichomastigaceae	>ASV_978	auto	Hoerstmann et al. (2022) https://doi.org/10.1111/1462-2920.15832
Eukaryota	Archaeplastida	Chlorophyta	Mamiellophyceae	Dolichomastigales	Dolichomastigaceae	>ASV_1080	auto	Hoerstmann et al. (2022) https://doi.org/10.1111/1462-2920.15832
Eukaryota	Archaeplastida	Chlorophyta	Mamiellophyceae	Dolichomastigales	Crustomastigaceae	>ASV_1085	auto	Hoerstmann et al. (2022) https://doi.org/10.1111/1462-2920.15832
Eukaryota	Archaeplastida	Chlorophyta	Mamiellophyceae	Dolichomastigales	Crustomastigaceae	>ASV_1209	auto	Hoerstmann et al. (2022) https://doi.org/10.1111/1462-2920.15832
Eukaryota	Archaeplastida	Chlorophyta	Mamiellophyceae	Dolichomastigales	Crustomastigaceae	>ASV_1418	auto	Hoerstmann et al. (2022) https://doi.org/10.1111/1462-2920.15832
Eukaryota	Archaeplastida	Chlorophyta	Mamiellophyceae	Dolichomastigales	Dolichomastigaceae	>ASV_1436	auto	Hoerstmann et al. (2022) https://doi.org/10.1111/1462-2920.15832
Eukaryota	Archaeplastida	Chlorophyta	Mamiellophyceae	Dolichomastigales	Crustomastigaceae	>ASV_1480	auto	Hoerstmann et al. (2022) https://doi.org/10.1111/1462-2920.15832
[truncated: 997 more rows]
