# Supplementary material for: Biogeographic gradients of picoplankton diversity indicate increasing dominance of prokaryotes in warmer Arctic fjords
Source: Commun Biol. 2024 Mar 2;7:256. doi: 10.1038/s42003-024-05946-8 (PMC10908816; doi:10.1038/s42003-024-05946-8)
Supplement: Supplementary file 8 — Supplementary Data 5 [file 42003_2024_5946_MOESM8_ESM.csv]

Supplementary Data 5: KO numbers profiled from corresponding shotgun metagenomes (MGS)
KO	KO	TAX1	TAX2	TAX3	TAX3a	TAX4	TAX5	TAX6	TAX7	TAX8	TAX9	TAX10	TAX11	TAX12	TAX13	TAX14	TAX15	TAX16	TAX17	TAX18	TAX19	TAX20
K06726	K06726	Environmental Information Processing	Membrane transport	ABC transporters	ABC transporters
K02000	K02000	Environmental Information Processing	Membrane transport	ABC transporters | Brite Hierarchies	ABC transporters	Protein families: signaling and cellular processes	Transporters
K02001	K02001	Environmental Information Processing	Membrane transport	ABC transporters | Brite Hierarchies	ABC transporters	Protein families: signaling and cellular processes	Transporters
K02002	K02002	Environmental Information Processing	Membrane transport	ABC transporters | Brite Hierarchies	ABC transporters	Protein families: signaling and cellular processes	Transporters
K02006	K02006	Environmental Information Processing	Membrane transport	ABC transporters | Brite Hierarchies	ABC transporters	Protein families: signaling and cellular processes	Transporters
K02007	K02007	Environmental Information Processing	Membrane transport	ABC transporters | Brite Hierarchies	ABC transporters	Protein families: signaling and cellular processes	Transporters
K02008	K02008	Environmental Information Processing	Membrane transport	ABC transporters | Brite Hierarchies	ABC transporters	Protein families: signaling and cellular processes	Transporters
K02009	K02009	Environmental Information Processing	Membrane transport	ABC transporters | Brite Hierarchies	ABC transporters	Protein families: signaling and cellular processes	Transporters
K02010	K02010	Environmental Information Processing	Membrane transport	ABC transporters | Brite Hierarchies	ABC transporters	Protein families: signaling and cellular processes	Transporters
K02011	K02011	Environmental Information Processing	Membrane transport	ABC transporters | Brite Hierarchies	ABC transporters	Protein families: signaling and cellular processes	Transporters
K02012	K02012	Environmental Information Processing	Membrane transport	ABC transporters | Brite Hierarchies	ABC transporters	Protein families: signaling and cellular processes	Transporters
K02013	K02013	Environmental Information Processing	Membrane transport	ABC transporters | Brite Hierarchies	ABC transporters	Protein families: signaling and cellular processes	Transporters
K02015	K02015	Environmental Information Processing	Membrane transport	ABC transporters | Brite Hierarchies	ABC transporters	Protein families: signaling and cellular processes	Transporters
K02016	K02016	Environmental Information Processing	Membrane transport	ABC transporters | Brite Hierarchies	ABC transporters	Protein families: signaling and cellular processes	Transporters
K02017	K02017	Environmental Information Processing	Membrane transport	ABC transporters | Brite Hierarchies	ABC transporters	Protein families: signaling and cellular processes	Transporters
K02018	K02018	Environmental Information Processing	Membrane transport	ABC transporters | Brite Hierarchies	ABC transporters	Protein families: signaling and cellular processes	Transporters
K02020	K02020	Environmental Information Processing	Membrane transport	ABC transporters | Brite Hierarchies	ABC transporters	Protein families: signaling and cellular processes	Transporters
K02036	K02036	Environmental Information Processing	Membrane transport	ABC transporters | Brite Hierarchies	ABC transporters	Protein families: signaling and cellular processes	Transporters
K02037	K02037	Environmental Information Processing	Membrane transport	ABC transporters | Brite Hierarchies	ABC transporters	Protein families: signaling and cellular processes	Transporters
K02038	K02038	Environmental Information Processing	Membrane transport	ABC transporters | Brite Hierarchies	ABC transporters	Protein families: signaling and cellular processes	Transporters
K02041	K02041	Environmental Information Processing	Membrane transport	ABC transporters | Brite Hierarchies	ABC transporters	Protein families: signaling and cellular processes	Transporters
K02042	K02042	Environmental Information Processing	Membrane transport	ABC transporters | Brite Hierarchies	ABC transporters	Protein families: signaling and cellular processes	Transporters
K02044	K02044	Environmental Information Processing	Membrane transport	ABC transporters | Brite Hierarchies	ABC transporters	Protein families: signaling and cellular processes	Transporters
K02062	K02062	Environmental Information Processing	Membrane transport	ABC transporters | Brite Hierarchies	ABC transporters	Protein families: signaling and cellular processes	Transporters
K02063	K02063	Environmental Information Processing	Membrane transport	ABC transporters | Brite Hierarchies	ABC transporters	Protein families: signaling and cellular processes	Transporters
K02064	K02064	Environmental Information Processing	Membrane transport	ABC transporters | Brite Hierarchies	ABC transporters	Protein families: signaling and cellular processes	Transporters
K02065	K02065	Environmental Information Processing	Membrane transport	ABC transporters | Brite Hierarchies	ABC transporters	Protein families: signaling and cellular processes	Transporters
K02066	K02066	Environmental Information Processing	Membrane transport	ABC transporters | Brite Hierarchies	ABC transporters	Protein families: signaling and cellular processes	Transporters
K02067	K02067	Environmental Information Processing	Membrane transport	ABC transporters | Brite Hierarchies	ABC transporters	Protein families: signaling and cellular processes	Transporters
K02071	K02071	Environmental Information Processing	Membrane transport	ABC transporters | Brite Hierarchies	ABC transporters	Protein families: signaling and cellular processes	Transporters
K02072	K02072	Environmental Information Processing	Membrane transport	ABC transporters | Brite Hierarchies	ABC transporters	Protein families: signaling and cellular processes	Transporters
K02073	K02073	Environmental Information Processing	Membrane transport	ABC transporters | Brite Hierarchies	ABC transporters	Protein families: signaling and cellular processes	Transporters
K02193	K02193	Environmental Information Processing	Membrane transport	ABC transporters | Brite Hierarchies	ABC transporters	Protein families: signaling and cellular processes	Transporters
K02194	K02194	Environmental Information Processing	Membrane transport	ABC transporters | Brite Hierarchies	ABC transporters	Protein families: signaling and cellular processes	Transporters
K02195	K02195	Environmental Information Processing	Membrane transport	ABC transporters | Brite Hierarchies	ABC transporters	Protein families: signaling and cellular processes	Transporters
K02196	K02196	Environmental Information Processing	Membrane transport	ABC transporters | Brite Hierarchies	ABC transporters	Protein families: signaling and cellular processes	Transporters
K02424	K02424	Environmental Information Processing	Membrane transport	ABC transporters | Brite Hierarchies	ABC transporters	Protein families: signaling and cellular processes	Transporters | Brite Hierarchies	Protein families: signaling and cellular processes	Bacterial motility proteins
K02471	K02471	Environmental Information Processing	Membrane transport	ABC transporters | Brite Hierarchies	ABC transporters	Protein families: signaling and cellular processes	Transporters
K03523	K03523	Environmental Information Processing	Membrane transport	ABC transporters | Brite Hierarchies	ABC transporters	Protein families: signaling and cellular processes	Transporters
K05033	K05033	Environmental Information Processing	Membrane transport	ABC transporters | Brite Hierarchies	ABC transporters	Protein families: signaling and cellular processes	Transporters | Brite Hierarchies	Protein families: signaling and cellular processes	Exosome
K05643	K05643	Environmental Information Processing	Membrane transport	ABC transporters | Brite Hierarchies	ABC transporters	Protein families: signaling and cellular processes	Transporters
K05644	K05644	Environmental Information Processing	Membrane transport	ABC transporters | Brite Hierarchies	ABC transporters	Protein families: signaling and cellular processes	Transporters
K05645	K05645	Environmental Information Processing	Membrane transport	ABC transporters | Brite Hierarchies	ABC transporters	Protein families: signaling and cellular processes	Transporters
K05646	K05646	Environmental Information Processing	Membrane transport	ABC transporters | Brite Hierarchies	ABC transporters	Protein families: signaling and cellular processes	Transporters
K05647	K05647	Environmental Information Processing	Membrane transport	ABC transporters | Brite Hierarchies	ABC transporters	Protein families: signaling and cellular processes	Transporters
K05648	K05648	Environmental Information Processing	Membrane transport	ABC transporters | Brite Hierarchies	ABC transporters	Protein families: signaling and cellular processes	Transporters
K05649	K05649	Environmental Information Processing	Membrane transport	ABC transporters | Brite Hierarchies	ABC transporters	Protein families: signaling and cellular processes	Transporters
K05650	K05650	Environmental Information Processing	Membrane transport	ABC transporters | Brite Hierarchies	ABC transporters	Protein families: signaling and cellular processes	Transporters
K05651	K05651	Environmental Information Processing	Membrane transport	ABC transporters | Brite Hierarchies	ABC transporters	Protein families: signaling and cellular processes	Transporters
K05655	K05655	Environmental Information Processing	Membrane transport	ABC transporters | Brite Hierarchies	ABC transporters	Protein families: signaling and cellular processes	Transporters
K05657	K05657	Environmental Information Processing	Membrane transport	ABC transporters | Brite Hierarchies	ABC transporters	Protein families: signaling and cellular processes	Transporters
K05660	K05660	Environmental Information Processing	Membrane transport	ABC transporters | Brite Hierarchies	ABC transporters	Protein families: signaling and cellular processes	Transporters
K05661	K05661	Environmental Information Processing	Membrane transport	ABC transporters | Brite Hierarchies	ABC transporters	Protein families: signaling and cellular processes	Transporters
K05662	K05662	Environmental Information Processing	Membrane transport	ABC transporters | Brite Hierarchies	ABC transporters	Protein families: signaling and cellular processes	Transporters
K05663	K05663	Environmental Information Processing	Membrane transport	ABC transporters | Brite Hierarchies	ABC transporters	Protein families: signaling and cellular processes	Transporters
K05669	K05669	Environmental Information Processing	Membrane transport	ABC transporters | Brite Hierarchies	ABC transporters	Protein families: signaling and cellular processes	Transporters
K05670	K05670	Environmental Information Processing	Membrane transport	ABC transporters | Brite Hierarchies	ABC transporters	Protein families: signaling and cellular processes	Transporters
K05671	K05671	Environmental Information Processing	Membrane transport	ABC transporters | Brite Hierarchies	ABC transporters	Protein families: signaling and cellular processes	Transporters
K05672	K05672	Environmental Information Processing	Membrane transport	ABC transporters | Brite Hierarchies	ABC transporters	Protein families: signaling and cellular processes	Transporters
K05674	K05674	Environmental Information Processing	Membrane transport	ABC transporters | Brite Hierarchies	ABC transporters	Protein families: signaling and cellular processes	Transporters
K05679	K05679	Environmental Information Processing	Membrane transport	ABC transporters | Brite Hierarchies	ABC transporters	Protein families: signaling and cellular processes	Transporters
K05680	K05680	Environmental Information Processing	Membrane transport	ABC transporters | Brite Hierarchies	ABC transporters	Protein families: signaling and cellular processes	Transporters
K05682	K05682	Environmental Information Processing	Membrane transport	ABC transporters | Brite Hierarchies	ABC transporters	Protein families: signaling and cellular processes	Transporters
K05685	K05685	Environmental Information Processing	Membrane transport	ABC transporters | Brite Hierarchies	ABC transporters	Protein families: signaling and cellular processes	Transporters
K05772	K05772	Environmental Information Processing	Membrane transport	ABC transporters | Brite Hierarchies	ABC transporters	Protein families: signaling and cellular processes	Transporters
K05773	K05773	Environmental Information Processing	Membrane transport	ABC transporters | Brite Hierarchies	ABC transporters	Protein families: signaling and cellular processes	Transporters
K05776	K05776	Environmental Information Processing	Membrane transport	ABC transporters | Brite Hierarchies	ABC transporters	Protein families: signaling and cellular processes	Transporters
K05813	K05813	Environmental Information Processing	Membrane transport	ABC transporters | Brite Hierarchies	ABC transporters	Protein families: signaling and cellular processes	Transporters
K05814	K05814	Environmental Information Processing	Membrane transport	ABC transporters | Brite Hierarchies	ABC transporters	Protein families: signaling and cellular processes	Transporters
K05815	K05815	Environmental Information Processing	Membrane transport	ABC transporters | Brite Hierarchies	ABC transporters	Protein families: signaling and cellular processes	Transporters
K05816	K05816	Environmental Information Processing	Membrane transport	ABC transporters | Brite Hierarchies	ABC transporters	Protein families: signaling and cellular processes	Transporters
K05845	K05845	Environmental Information Processing	Membrane transport	ABC transporters | Brite Hierarchies	ABC transporters	Protein families: signaling and cellular processes	Transporters
K05846	K05846	Environmental Information Processing	Membrane transport	ABC transporters | Brite Hierarchies	ABC transporters	Protein families: signaling and cellular processes	Transporters
K05847	K05847	Environmental Information Processing	Membrane transport	ABC transporters | Brite Hierarchies	ABC transporters	Protein families: signaling and cellular processes	Transporters
K06073	K06073	Environmental Information Processing	Membrane transport	ABC transporters | Brite Hierarchies	ABC transporters	Protein families: signaling and cellular processes	Transporters
K06074	K06074	Environmental Information Processing	Membrane transport	ABC transporters | Brite Hierarchies	ABC transporters	Protein families: signaling and cellular processes	Transporters
K06159	K06159	Environmental Information Processing	Membrane transport	ABC transporters | Brite Hierarchies	ABC transporters	Protein families: signaling and cellular processes	Transporters
K06160	K06160	Environmental Information Processing	Membrane transport	ABC transporters | Brite Hierarchies	ABC transporters	Protein families: signaling and cellular processes	Transporters
K06161	K06161	Environmental Information Processing	Membrane transport	ABC transporters | Brite Hierarchies	ABC transporters	Protein families: signaling and cellular processes	Transporters
K06857	K06857	Environmental Information Processing	Membrane transport	ABC transporters | Brite Hierarchies	ABC transporters	Protein families: signaling and cellular processes	Transporters
K06858	K06858	Environmental Information Processing	Membrane transport	ABC transporters | Brite Hierarchies	ABC transporters	Protein families: signaling and cellular processes	Transporters
K06861	K06861	Environmental Information Processing	Membrane transport	ABC transporters | Brite Hierarchies	ABC transporters	Protein families: signaling and cellular processes	Transporters
K07091	K07091	Environmental Information Processing	Membrane transport	ABC transporters | Brite Hierarchies	ABC transporters	Protein families: signaling and cellular processes	Transporters
K07122	K07122	Environmental Information Processing	Membrane transport	ABC transporters | Brite Hierarchies	ABC transporters	Protein families: signaling and cellular processes	Transporters
K07323	K07323	Environmental Information Processing	Membrane transport	ABC transporters | Brite Hierarchies	ABC transporters	Protein families: signaling and cellular processes	Transporters
K08711	K08711	Environmental Information Processing	Membrane transport	ABC transporters | Brite Hierarchies	ABC transporters	Protein families: signaling and cellular processes	Transporters
K08712	K08712	Environmental Information Processing	Membrane transport	ABC transporters | Brite Hierarchies	ABC transporters	Protein families: signaling and cellular processes	Transporters
K09688	K09688	Environmental Information Processing	Membrane transport	ABC transporters | Brite Hierarchies	ABC transporters	Protein families: signaling and cellular processes	Transporters
K09689	K09689	Environmental Information Processing	Membrane transport	ABC transporters | Brite Hierarchies	ABC transporters	Protein families: signaling and cellular processes	Transporters
K09690	K09690	Environmental Information Processing	Membrane transport	ABC transporters | Brite Hierarchies	ABC transporters	Protein families: signaling and cellular processes	Transporters
K09691	K09691	Environmental Information Processing	Membrane transport	ABC transporters | Brite Hierarchies	ABC transporters	Protein families: signaling and cellular processes	Transporters
K09692	K09692	Environmental Information Processing	Membrane transport	ABC transporters | Brite Hierarchies	ABC transporters	Protein families: signaling and cellular processes	Transporters
K09693	K09693	Environmental Information Processing	Membrane transport	ABC transporters | Brite Hierarchies	ABC transporters	Protein families: signaling and cellular processes	Transporters
K09694	K09694	Environmental Information Processing	Membrane transport	ABC transporters | Brite Hierarchies	ABC transporters	Protein families: signaling and cellular processes	Transporters
K09695	K09695	Environmental Information Processing	Membrane transport	ABC transporters | Brite Hierarchies	ABC transporters	Protein families: signaling and cellular processes	Transporters
K09808	K09808	Environmental Information Processing	Membrane transport	ABC transporters | Brite Hierarchies	ABC transporters	Protein families: signaling and cellular processes	Transporters
K09810	K09810	Environmental Information Processing	Membrane transport	ABC transporters | Brite Hierarchies	ABC transporters	Protein families: signaling and cellular processes	Transporters
K09811	K09811	Environmental Information Processing	Membrane transport	ABC transporters | Brite Hierarchies	ABC transporters	Protein families: genetic information processing	Chromosome and associated proteins | Brite Hierarchies	Protein families: signaling and cellular processes	Transporters
K09812	K09812	Environmental Information Processing	Membrane transport	ABC transporters | Brite Hierarchies	ABC transporters	Protein families: genetic information processing	Chromosome and associated proteins | Brite Hierarchies	Protein families: signaling and cellular processes	Transporters
K09814	K09814	Environmental Information Processing	Membrane transport	ABC transporters | Brite Hierarchies	ABC transporters	Protein families: signaling and cellular processes	Transporters
K09815	K09815	Environmental Information Processing	Membrane transport	ABC transporters | Brite Hierarchies	ABC transporters	Protein families: signaling and cellular processes	Transporters
K09816	K09816	Environmental Information Processing	Membrane transport	ABC transporters | Brite Hierarchies	ABC transporters	Protein families: signaling and cellular processes	Transporters
K09817	K09817	Environmental Information Processing	Membrane transport	ABC transporters | Brite Hierarchies	ABC transporters	Protein families: signaling and cellular processes	Transporters
K09969	K09969	Environmental Information Processing	Membrane transport	ABC transporters | Brite Hierarchies	ABC transporters	Protein families: signaling and cellular processes	Transporters
K09970	K09970	Environmental Information Processing	Membrane transport	ABC transporters | Brite Hierarchies	ABC transporters	Protein families: signaling and cellular processes	Transporters
K09971	K09971	Environmental Information Processing	Membrane transport	ABC transporters | Brite Hierarchies	ABC transporters	Protein families: signaling and cellular processes	Transporters
K09972	K09972	Environmental Information Processing	Membrane transport	ABC transporters | Brite Hierarchies	ABC transporters	Protein families: signaling and cellular processes	Transporters
K09996	K09996	Environmental Information Processing	Membrane transport	ABC transporters | Brite Hierarchies	ABC transporters	Protein families: signaling and cellular processes	Transporters
K09997	K09997	Environmental Information Processing	Membrane transport	ABC transporters | Brite Hierarchies	ABC transporters	Protein families: signaling and cellular processes	Transporters
K09998	K09998	Environmental Information Processing	Membrane transport	ABC transporters | Brite Hierarchies	ABC transporters	Protein families: signaling and cellular processes	Transporters
K09999	K09999	Environmental Information Processing	Membrane transport	ABC transporters | Brite Hierarchies	ABC transporters	Protein families: signaling and cellular processes	Transporters
K10000	K10000	Environmental Information Processing	Membrane transport	ABC transporters | Brite Hierarchies	ABC transporters	Protein families: signaling and cellular processes	Transporters
K10005	K10005	Environmental Information Processing	Membrane transport	ABC transporters | Brite Hierarchies	ABC transporters	Protein families: signaling and cellular processes	Transporters
K10006	K10006	Environmental Information Processing	Membrane transport	ABC transporters | Brite Hierarchies	ABC transporters	Protein families: signaling and cellular processes	Transporters
K10007	K10007	Environmental Information Processing	Membrane transport	ABC transporters | Brite Hierarchies	ABC transporters	Protein families: signaling and cellular processes	Transporters
K10008	K10008	Environmental Information Processing	Membrane transport	ABC transporters | Brite Hierarchies	ABC transporters	Protein families: signaling and cellular processes	Transporters
K10009	K10009	Environmental Information Processing	Membrane transport	ABC transporters | Brite Hierarchies	ABC transporters	Protein families: signaling and cellular processes	Transporters
K10010	K10010	Environmental Information Processing	Membrane transport	ABC transporters | Brite Hierarchies	ABC transporters	Protein families: signaling and cellular processes	Transporters
K10013	K10013	Environmental Information Processing	Membrane transport	ABC transporters | Brite Hierarchies	ABC transporters	Protein families: signaling and cellular processes	Transporters
K10014	K10014	Environmental Information Processing	Membrane transport	ABC transporters | Brite Hierarchies	ABC transporters	Protein families: signaling and cellular processes	Transporters
K10015	K10015	Environmental Information Processing	Membrane transport	ABC transporters | Brite Hierarchies	ABC transporters	Protein families: signaling and cellular processes	Transporters
K10016	K10016	Environmental Information Processing	Membrane transport	ABC transporters | Brite Hierarchies	ABC transporters	Protein families: signaling and cellular processes	Transporters
K10017	K10017	Environmental Information Processing	Membrane transport	ABC transporters | Brite Hierarchies	ABC transporters	Protein families: signaling and cellular processes	Transporters
K10018	K10018	Environmental Information Processing	Membrane transport	ABC transporters | Brite Hierarchies	ABC transporters	Protein families: signaling and cellular processes	Transporters
K10019	K10019	Environmental Information Processing	Membrane transport	ABC transporters | Brite Hierarchies	ABC transporters	Protein families: signaling and cellular processes	Transporters
K10020	K10020	Environmental Information Processing	Membrane transport	ABC transporters | Brite Hierarchies	ABC transporters	Protein families: signaling and cellular processes	Transporters
K10021	K10021	Environmental Information Processing	Membrane transport	ABC transporters | Brite Hierarchies	ABC transporters	Protein families: signaling and cellular processes	Transporters
K10022	K10022	Environmental Information Processing	Membrane transport	ABC transporters | Brite Hierarchies	ABC transporters	Protein families: signaling and cellular processes	Transporters
K10023	K10023	Environmental Information Processing	Membrane transport	ABC transporters | Brite Hierarchies	ABC transporters	Protein families: signaling and cellular processes	Transporters
K10024	K10024	Environmental Information Processing	Membrane transport	ABC transporters | Brite Hierarchies	ABC transporters	Protein families: signaling and cellular processes	Transporters
K10025	K10025	Environmental Information Processing	Membrane transport	ABC transporters | Brite Hierarchies	ABC transporters	Protein families: signaling and cellular processes	Transporters
K10036	K10036	Environmental Information Processing	Membrane transport	ABC transporters | Brite Hierarchies	ABC transporters	Protein families: signaling and cellular processes	Transporters
K10037	K10037	Environmental Information Processing	Membrane transport	ABC transporters | Brite Hierarchies	ABC transporters	Protein families: signaling and cellular processes	Transporters
K10038	K10038	Environmental Information Processing	Membrane transport	ABC transporters | Brite Hierarchies	ABC transporters	Protein families: signaling and cellular processes	Transporters
K10039	K10039	Environmental Information Processing	Membrane transport	ABC transporters | Brite Hierarchies	ABC transporters	Protein families: signaling and cellular processes	Transporters
K10040	K10040	Environmental Information Processing	Membrane transport	ABC transporters | Brite Hierarchies	ABC transporters	Protein families: signaling and cellular processes	Transporters
K10041	K10041	Environmental Information Processing	Membrane transport	ABC transporters | Brite Hierarchies	ABC transporters	Protein families: signaling and cellular processes	Transporters
K10094	K10094	Environmental Information Processing	Membrane transport	ABC transporters | Brite Hierarchies	ABC transporters	Protein families: signaling and cellular processes	Transporters
K10107	K10107	Environmental Information Processing	Membrane transport	ABC transporters | Brite Hierarchies	ABC transporters	Protein families: signaling and cellular processes	Transporters
K10109	K10109	Environmental Information Processing	Membrane transport	ABC transporters | Brite Hierarchies	ABC transporters	Protein families: signaling and cellular processes	Transporters
K10110	K10110	Environmental Information Processing	Membrane transport	ABC transporters | Brite Hierarchies	ABC transporters	Protein families: signaling and cellular processes	Transporters
K10111	K10111	Environmental Information Processing	Membrane transport	ABC transporters | Brite Hierarchies	ABC transporters	Protein families: signaling and cellular processes	Transporters
K10112	K10112	Environmental Information Processing	Membrane transport	ABC transporters | Brite Hierarchies	ABC transporters	Protein families: signaling and cellular processes	Transporters
K10117	K10117	Environmental Information Processing	Membrane transport	ABC transporters | Brite Hierarchies	ABC transporters	Protein families: signaling and cellular processes	Transporters
K10118	K10118	Environmental Information Processing	Membrane transport	ABC transporters | Brite Hierarchies	ABC transporters	Protein families: signaling and cellular processes	Transporters
K10119	K10119	Environmental Information Processing	Membrane transport	ABC transporters | Brite Hierarchies	ABC transporters	Protein families: signaling and cellular processes	Transporters
K10188	K10188	Environmental Information Processing	Membrane transport	ABC transporters | Brite Hierarchies	ABC transporters	Protein families: signaling and cellular processes	Transporters
K10189	K10189	Environmental Information Processing	Membrane transport	ABC transporters | Brite Hierarchies	ABC transporters	Protein families: signaling and cellular processes	Transporters
K10190	K10190	Environmental Information Processing	Membrane transport	ABC transporters | Brite Hierarchies	ABC transporters	Protein families: signaling and cellular processes	Transporters
K10191	K10191	Environmental Information Processing	Membrane transport	ABC transporters | Brite Hierarchies	ABC transporters	Protein families: signaling and cellular processes	Transporters
K10192	K10192	Environmental Information Processing	Membrane transport	ABC transporters | Brite Hierarchies	ABC transporters	Protein families: signaling and cellular processes	Transporters
K10193	K10193	Environmental Information Processing	Membrane transport	ABC transporters | Brite Hierarchies	ABC transporters	Protein families: signaling and cellular processes	Transporters
K10194	K10194	Environmental Information Processing	Membrane transport	ABC transporters | Brite Hierarchies	ABC transporters	Protein families: signaling and cellular processes	Transporters
K10195	K10195	Environmental Information Processing	Membrane transport	ABC transporters | Brite Hierarchies	ABC transporters	Protein families: signaling and cellular processes	Transporters
K10199	K10199	Environmental Information Processing	Membrane transport	ABC transporters | Brite Hierarchies	ABC transporters	Protein families: signaling and cellular processes	Transporters
K10200	K10200	Environmental Information Processing	Membrane transport	ABC transporters | Brite Hierarchies	ABC transporters	Protein families: signaling and cellular processes	Transporters
K10201	K10201	Environmental Information Processing	Membrane transport	ABC transporters | Brite Hierarchies	ABC transporters	Protein families: signaling and cellular processes	Transporters
K10202	K10202	Environmental Information Processing	Membrane transport	ABC transporters | Brite Hierarchies	ABC transporters	Protein families: signaling and cellular processes	Transporters
K10227	K10227	Environmental Information Processing	Membrane transport	ABC transporters | Brite Hierarchies	ABC transporters	Protein families: signaling and cellular processes	Transporters
K10228	K10228	Environmental Information Processing	Membrane transport	ABC transporters | Brite Hierarchies	ABC transporters	Protein families: signaling and cellular processes	Transporters
K10229	K10229	Environmental Information Processing	Membrane transport	ABC transporters | Brite Hierarchies	ABC transporters	Protein families: signaling and cellular processes	Transporters
K10232	K10232	Environmental Information Processing	Membrane transport	ABC transporters | Brite Hierarchies	ABC transporters	Protein families: signaling and cellular processes	Transporters
K10233	K10233	Environmental Information Processing	Membrane transport	ABC transporters | Brite Hierarchies	ABC transporters	Protein families: signaling and cellular processes	Transporters
K10234	K10234	Environmental Information Processing	Membrane transport	ABC transporters | Brite Hierarchies	ABC transporters	Protein families: signaling and cellular processes	Transporters
K10235	K10235	Environmental Information Processing	Membrane transport	ABC transporters | Brite Hierarchies	ABC transporters	Protein families: signaling and cellular processes	Transporters
K10236	K10236	Environmental Information Processing	Membrane transport	ABC transporters | Brite Hierarchies	ABC transporters	Protein families: signaling and cellular processes	Transporters
K10237	K10237	Environmental Information Processing	Membrane transport	ABC transporters | Brite Hierarchies	ABC transporters	Protein families: signaling and cellular processes	Transporters
K10238	K10238	Environmental Information Processing	Membrane transport	ABC transporters | Brite Hierarchies	ABC transporters	Protein families: signaling and cellular processes	Transporters
K10240	K10240	Environmental Information Processing	Membrane transport	ABC transporters | Brite Hierarchies	ABC transporters	Protein families: signaling and cellular processes	Transporters
K10241	K10241	Environmental Information Processing	Membrane transport	ABC transporters | Brite Hierarchies	ABC transporters	Protein families: signaling and cellular processes	Transporters
K10242	K10242	Environmental Information Processing	Membrane transport	ABC transporters | Brite Hierarchies	ABC transporters	Protein families: signaling and cellular processes	Transporters
K10440	K10440	Environmental Information Processing	Membrane transport	ABC transporters | Brite Hierarchies	ABC transporters	Protein families: signaling and cellular processes	Transporters
K10441	K10441	Environmental Information Processing	Membrane transport	ABC transporters | Brite Hierarchies	ABC transporters	Protein families: signaling and cellular processes	Transporters
K10537	K10537	Environmental Information Processing	Membrane transport	ABC transporters | Brite Hierarchies	ABC transporters	Protein families: signaling and cellular processes	Transporters
K10538	K10538	Environmental Information Processing	Membrane transport	ABC transporters | Brite Hierarchies	ABC transporters	Protein families: signaling and cellular processes	Transporters
K10539	K10539	Environmental Information Processing	Membrane transport	ABC transporters | Brite Hierarchies	ABC transporters	Protein families: signaling and cellular processes	Transporters
K10541	K10541	Environmental Information Processing	Membrane transport	ABC transporters | Brite Hierarchies	ABC transporters	Protein families: signaling and cellular processes	Transporters
K10542	K10542	Environmental Information Processing	Membrane transport	ABC transporters | Brite Hierarchies	ABC transporters	Protein families: signaling and cellular processes	Transporters
K10543	K10543	Environmental Information Processing	Membrane transport	ABC transporters | Brite Hierarchies	ABC transporters	Protein families: signaling and cellular processes	Transporters
K10544	K10544	Environmental Information Processing	Membrane transport	ABC transporters | Brite Hierarchies	ABC transporters	Protein families: signaling and cellular processes	Transporters
K10545	K10545	Environmental Information Processing	Membrane transport	ABC transporters | Brite Hierarchies	ABC transporters	Protein families: signaling and cellular processes	Transporters
K10546	K10546	Environmental Information Processing	Membrane transport	ABC transporters | Brite Hierarchies	ABC transporters	Protein families: signaling and cellular processes	Transporters
K10547	K10547	Environmental Information Processing	Membrane transport	ABC transporters | Brite Hierarchies	ABC transporters	Protein families: signaling and cellular processes	Transporters
K10548	K10548	Environmental Information Processing	Membrane transport	ABC transporters | Brite Hierarchies	ABC transporters	Protein families: signaling and cellular processes	Transporters
K10549	K10549	Environmental Information Processing	Membrane transport	ABC transporters | Brite Hierarchies	ABC transporters	Protein families: signaling and cellular processes	Transporters
K10550	K10550	Environmental Information Processing	Membrane transport	ABC transporters | Brite Hierarchies	ABC transporters	Protein families: signaling and cellular processes	Transporters
K10551	K10551	Environmental Information Processing	Membrane transport	ABC transporters | Brite Hierarchies	ABC transporters	Protein families: signaling and cellular processes	Transporters
K10552	K10552	Environmental Information Processing	Membrane transport	ABC transporters | Brite Hierarchies	ABC transporters	Protein families: signaling and cellular processes	Transporters
K10553	K10553	Environmental Information Processing	Membrane transport	ABC transporters | Brite Hierarchies	ABC transporters	Protein families: signaling and cellular processes	Transporters
K10554	K10554	Environmental Information Processing	Membrane transport	ABC transporters | Brite Hierarchies	ABC transporters	Protein families: signaling and cellular processes	Transporters
K10559	K10559	Environmental Information Processing	Membrane transport	ABC transporters | Brite Hierarchies	ABC transporters	Protein families: signaling and cellular processes	Transporters
K10560	K10560	Environmental Information Processing	Membrane transport	ABC transporters | Brite Hierarchies	ABC transporters	Protein families: signaling and cellular processes	Transporters
K10561	K10561	Environmental Information Processing	Membrane transport	ABC transporters | Brite Hierarchies	ABC transporters	Protein families: signaling and cellular processes	Transporters
K10562	K10562	Environmental Information Processing	Membrane transport	ABC transporters | Brite Hierarchies	ABC transporters	Protein families: signaling and cellular processes	Transporters
K10824	K10824	Environmental Information Processing	Membrane transport	ABC transporters | Brite Hierarchies	ABC transporters	Protein families: signaling and cellular processes	Transporters
K10830	K10830	Environmental Information Processing	Membrane transport	ABC transporters | Brite Hierarchies	ABC transporters	Protein families: signaling and cellular processes	Transporters
K11050	K11050	Environmental Information Processing	Membrane transport	ABC transporters | Brite Hierarchies	ABC transporters	Protein families: signaling and cellular processes	Transporters
K11069	K11069	Environmental Information Processing	Membrane transport	ABC transporters | Brite Hierarchies	ABC transporters	Protein families: signaling and cellular processes	Transporters
K11070	K11070	Environmental Information Processing	Membrane transport	ABC transporters | Brite Hierarchies	ABC transporters	Protein families: signaling and cellular processes	Transporters
K11071	K11071	Environmental Information Processing	Membrane transport	ABC transporters | Brite Hierarchies	ABC transporters	Protein families: signaling and cellular processes	Transporters
K11072	K11072	Environmental Information Processing	Membrane transport	ABC transporters | Brite Hierarchies	ABC transporters	Protein families: signaling and cellular processes	Transporters
K11073	K11073	Environmental Information Processing	Membrane transport	ABC transporters | Brite Hierarchies	ABC transporters	Protein families: signaling and cellular processes	Transporters
K11074	K11074	Environmental Information Processing	Membrane transport	ABC transporters | Brite Hierarchies	ABC transporters	Protein families: signaling and cellular processes	Transporters
K11075	K11075	Environmental Information Processing	Membrane transport	ABC transporters | Brite Hierarchies	ABC transporters	Protein families: signaling and cellular processes	Transporters
K11076	K11076	Environmental Information Processing	Membrane transport	ABC transporters | Brite Hierarchies	ABC transporters	Protein families: signaling and cellular processes	Transporters
K11077	K11077	Environmental Information Processing	Membrane transport	ABC transporters | Brite Hierarchies	ABC transporters	Protein families: signaling and cellular processes	Transporters
K11078	K11078	Environmental Information Processing	Membrane transport	ABC transporters | Brite Hierarchies	ABC transporters	Protein families: signaling and cellular processes	Transporters
K11079	K11079	Environmental Information Processing	Membrane transport	ABC transporters | Brite Hierarchies	ABC transporters	Protein families: signaling and cellular processes	Transporters
K11080	K11080	Environmental Information Processing	Membrane transport	ABC transporters | Brite Hierarchies	ABC transporters	Protein families: signaling and cellular processes	Transporters
K11081	K11081	Environmental Information Processing	Membrane transport	ABC transporters | Brite Hierarchies	ABC transporters	Protein families: signaling and cellular processes	Transporters
K11082	K11082	Environmental Information Processing	Membrane transport	ABC transporters | Brite Hierarchies	ABC transporters	Protein families: signaling and cellular processes	Transporters
K11083	K11083	Environmental Information Processing	Membrane transport	ABC transporters | Brite Hierarchies	ABC transporters	Protein families: signaling and cellular processes	Transporters
K11084	K11084	Environmental Information Processing	Membrane transport	ABC transporters | Brite Hierarchies	ABC transporters	Protein families: signaling and cellular processes	Transporters
K11085	K11085	Environmental Information Processing	Membrane transport	ABC transporters | Brite Hierarchies	ABC transporters	Protein families: signaling and cellular processes	Transporters
K11604	K11604	Environmental Information Processing	Membrane transport	ABC transporters | Brite Hierarchies	ABC transporters	Protein families: signaling and cellular processes	Transporters
K11605	K11605	Environmental Information Processing	Membrane transport	ABC transporters | Brite Hierarchies	ABC transporters	Protein families: signaling and cellular processes	Transporters
K11606	K11606	Environmental Information Processing	Membrane transport	ABC transporters | Brite Hierarchies	ABC transporters	Protein families: signaling and cellular processes	Transporters
K11607	K11607	Environmental Information Processing	Membrane transport	ABC transporters | Brite Hierarchies	ABC transporters	Protein families: signaling and cellular processes	Transporters
K11704	K11704	Environmental Information Processing	Membrane transport	ABC transporters | Brite Hierarchies	ABC transporters	Protein families: signaling and cellular processes	Transporters
K11705	K11705	Environmental Information Processing	Membrane transport	ABC transporters | Brite Hierarchies	ABC transporters	Protein families: signaling and cellular processes	Transporters
K11706	K11706	Environmental Information Processing	Membrane transport	ABC transporters | Brite Hierarchies	ABC transporters	Protein families: signaling and cellular processes	Transporters
K11707	K11707	Environmental Information Processing	Membrane transport	ABC transporters | Brite Hierarchies	ABC transporters	Protein families: signaling and cellular processes	Transporters
K11708	K11708	Environmental Information Processing	Membrane transport	ABC transporters | Brite Hierarchies	ABC transporters	Protein families: signaling and cellular processes	Transporters
K11709	K11709	Environmental Information Processing	Membrane transport	ABC transporters | Brite Hierarchies	ABC transporters	Protein families: signaling and cellular processes	Transporters
K11710	K11710	Environmental Information Processing	Membrane transport	ABC transporters | Brite Hierarchies	ABC transporters	Protein families: signaling and cellular processes	Transporters
K11720	K11720	Environmental Information Processing	Membrane transport	ABC transporters | Brite Hierarchies	ABC transporters	Protein families: signaling and cellular processes	Transporters
K11950	K11950	Environmental Information Processing	Membrane transport	ABC transporters | Brite Hierarchies	ABC transporters	Protein families: signaling and cellular processes	Transporters
K11952	K11952	Environmental Information Processing	Membrane transport	ABC transporters | Brite Hierarchies	ABC transporters	Protein families: signaling and cellular processes	Transporters
K11953	K11953	Environmental Information Processing	Membrane transport	ABC transporters | Brite Hierarchies	ABC transporters	Protein families: signaling and cellular processes	Transporters
K11954	K11954	Environmental Information Processing	Membrane transport	ABC transporters | Brite Hierarchies	ABC transporters	Protein families: signaling and cellular processes	Transporters
K11955	K11955	Environmental Information Processing	Membrane transport	ABC transporters | Brite Hierarchies	ABC transporters	Protein families: signaling and cellular processes	Transporters
K11956	K11956	Environmental Information Processing	Membrane transport	ABC transporters | Brite Hierarchies	ABC transporters	Protein families: signaling and cellular processes	Transporters
K11957	K11957	Environmental Information Processing	Membrane transport	ABC transporters | Brite Hierarchies	ABC transporters	Protein families: signaling and cellular processes	Transporters
K11958	K11958	Environmental Information Processing	Membrane transport	ABC transporters | Brite Hierarchies	ABC transporters	Protein families: signaling and cellular processes	Transporters
K11959	K11959	Environmental Information Processing	Membrane transport	ABC transporters | Brite Hierarchies	ABC transporters	Protein families: signaling and cellular processes	Transporters
K11960	K11960	Environmental Information Processing	Membrane transport	ABC transporters | Brite Hierarchies	ABC transporters	Protein families: signaling and cellular processes	Transporters
K11961	K11961	Environmental Information Processing	Membrane transport	ABC transporters | Brite Hierarchies	ABC transporters	Protein families: signaling and cellular processes	Transporters
K11962	K11962	Environmental Information Processing	Membrane transport	ABC transporters | Brite Hierarchies	ABC transporters	Protein families: signaling and cellular processes	Transporters
K11963	K11963	Environmental Information Processing	Membrane transport	ABC transporters | Brite Hierarchies	ABC transporters	Protein families: signaling and cellular processes	Transporters
K12369	K12369	Environmental Information Processing	Membrane transport	ABC transporters | Brite Hierarchies	ABC transporters	Protein families: signaling and cellular processes	Transporters
K12370	K12370	Environmental Information Processing	Membrane transport	ABC transporters | Brite Hierarchies	ABC transporters	Protein families: signaling and cellular processes	Transporters
K12371	K12371	Environmental Information Processing	Membrane transport	ABC transporters | Brite Hierarchies	ABC transporters	Protein families: signaling and cellular processes	Transporters
K12372	K12372	Environmental Information Processing	Membrane transport	ABC transporters | Brite Hierarchies	ABC transporters	Protein families: signaling and cellular processes	Transporters
K12533	K12533	Environmental Information Processing	Membrane transport	ABC transporters | Brite Hierarchies	ABC transporters	Protein families: signaling and cellular processes	Transporters | Brite Hierarchies	Protein families: signaling and cellular processes	Secretion system
K12536	K12536	Environmental Information Processing	Membrane transport	ABC transporters | Brite Hierarchies	ABC transporters	Protein families: signaling and cellular processes	Transporters | Brite Hierarchies	Protein families: signaling and cellular processes	Secretion system
K12539	K12539	Environmental Information Processing	Membrane transport	ABC transporters | Brite Hierarchies	ABC transporters	Protein families: signaling and cellular processes	Transporters | Brite Hierarchies	Protein families: signaling and cellular processes	Secretion system
K12541	K12541	Environmental Information Processing	Membrane transport	ABC transporters | Brite Hierarchies	ABC transporters	Protein families: signaling and cellular processes	Transporters | Brite Hierarchies	Protein families: signaling and cellular processes	Secretion system
K13889	K13889	Environmental Information Processing	Membrane transport	ABC transporters | Brite Hierarchies	ABC transporters	Protein families: signaling and cellular processes	Transporters
K13890	K13890	Environmental Information Processing	Membrane transport	ABC transporters | Brite Hierarchies	ABC transporters	Protein families: signaling and cellular processes	Transporters
K13891	K13891	Environmental Information Processing	Membrane transport	ABC transporters | Brite Hierarchies	ABC transporters	Protein families: signaling and cellular processes	Transporters
K13892	K13892	Environmental Information Processing	Membrane transport	ABC transporters | Brite Hierarchies	ABC transporters	Protein families: signaling and cellular processes	Transporters
K13893	K13893	Environmental Information Processing	Membrane transport	ABC transporters | Brite Hierarchies	ABC transporters	Protein families: signaling and cellular processes	Transporters
K13894	K13894	Environmental Information Processing	Membrane transport	ABC transporters | Brite Hierarchies	ABC transporters	Protein families: signaling and cellular processes	Transporters
K13895	K13895	Environmental Information Processing	Membrane transport	ABC transporters | Brite Hierarchies	ABC transporters	Protein families: signaling and cellular processes	Transporters
K13896	K13896	Environmental Information Processing	Membrane transport	ABC transporters | Brite Hierarchies	ABC transporters	Protein families: signaling and cellular processes	Transporters
K14698	K14698	Environmental Information Processing	Membrane transport	ABC transporters | Brite Hierarchies	ABC transporters	Protein families: signaling and cellular processes	Transporters
K14699	K14699	Environmental Information Processing	Membrane transport	ABC transporters | Brite Hierarchies	ABC transporters	Protein families: signaling and cellular processes	Transporters
K15495	K15495	Environmental Information Processing	Membrane transport	ABC transporters | Brite Hierarchies	ABC transporters	Protein families: signaling and cellular processes	Transporters
K15496	K15496	Environmental Information Processing	Membrane transport	ABC transporters | Brite Hierarchies	ABC transporters	Protein families: signaling and cellular processes	Transporters
K15497	K15497	Environmental Information Processing	Membrane transport	ABC transporters | Brite Hierarchies	ABC transporters	Protein families: signaling and cellular processes	Transporters
K15558	K15558	Environmental Information Processing	Membrane transport	ABC transporters | Brite Hierarchies	ABC transporters	Protein families: signaling and cellular processes	Transporters
K15584	K15584	Environmental Information Processing	Membrane transport	ABC transporters | Brite Hierarchies	ABC transporters	Protein families: signaling and cellular processes	Transporters
K15585	K15585	Environmental Information Processing	Membrane transport	ABC transporters | Brite Hierarchies	ABC transporters	Protein families: signaling and cellular processes	Transporters
K15586	K15586	Environmental Information Processing	Membrane transport	ABC transporters | Brite Hierarchies	ABC transporters	Protein families: signaling and cellular processes	Transporters
K15587	K15587	Environmental Information Processing	Membrane transport	ABC transporters | Brite Hierarchies	ABC transporters	Protein families: signaling and cellular processes	Transporters
K15598	K15598	Environmental Information Processing	Membrane transport	ABC transporters | Brite Hierarchies	ABC transporters	Protein families: signaling and cellular processes	Transporters
K15599	K15599	Environmental Information Processing	Membrane transport	ABC transporters | Brite Hierarchies	ABC transporters	Protein families: signaling and cellular processes	Transporters
K15600	K15600	Environmental Information Processing	Membrane transport	ABC transporters | Brite Hierarchies	ABC transporters	Protein families: signaling and cellular processes	Transporters
K15770	K15770	Environmental Information Processing	Membrane transport	ABC transporters | Brite Hierarchies	ABC transporters	Protein families: signaling and cellular processes	Transporters
K15771	K15771	Environmental Information Processing	Membrane transport	ABC transporters | Brite Hierarchies	ABC transporters	Protein families: signaling and cellular processes	Transporters
K15772	K15772	Environmental Information Processing	Membrane transport	ABC transporters | Brite Hierarchies	ABC transporters	Protein families: signaling and cellular processes	Transporters
K16012	K16012	Environmental Information Processing	Membrane transport	ABC transporters | Brite Hierarchies	ABC transporters	Protein families: signaling and cellular processes	Transporters
K16013	K16013	Environmental Information Processing	Membrane transport	ABC transporters | Brite Hierarchies	ABC transporters	Protein families: signaling and cellular processes	Transporters
K16014	K16014	Environmental Information Processing	Membrane transport	ABC transporters | Brite Hierarchies	ABC transporters	Protein families: signaling and cellular processes	Transporters
K16199	K16199	Environmental Information Processing	Membrane transport	ABC transporters | Brite Hierarchies	ABC transporters	Protein families: signaling and cellular processes	Transporters
K16200	K16200	Environmental Information Processing	Membrane transport	ABC transporters | Brite Hierarchies	ABC transporters	Protein families: signaling and cellular processes	Transporters
K16201	K16201	Environmental Information Processing	Membrane transport	ABC transporters | Brite Hierarchies	ABC transporters	Protein families: signaling and cellular processes	Transporters
K16202	K16202	Environmental Information Processing	Membrane transport	ABC transporters | Brite Hierarchies	ABC transporters	Protein families: signaling and cellular processes	Transporters
K16299	K16299	Environmental Information Processing	Membrane transport	ABC transporters | Brite Hierarchies	ABC transporters	Protein families: signaling and cellular processes	Transporters | Brite Hierarchies	Protein families: signaling and cellular processes	Secretion system
K16783	K16783	Environmental Information Processing	Membrane transport	ABC transporters | Brite Hierarchies	ABC transporters	Protein families: signaling and cellular processes	Transporters
K16784	K16784	Environmental Information Processing	Membrane transport	ABC transporters | Brite Hierarchies	ABC transporters	Protein families: signaling and cellular processes	Transporters
K16785	K16785	Environmental Information Processing	Membrane transport	ABC transporters | Brite Hierarchies	ABC transporters	Protein families: signaling and cellular processes	Transporters
K16786	K16786	Environmental Information Processing	Membrane transport	ABC transporters | Brite Hierarchies	ABC transporters	Protein families: signaling and cellular processes	Transporters
K16787	K16787	Environmental Information Processing	Membrane transport	ABC transporters | Brite Hierarchies	ABC transporters	Protein families: signaling and cellular processes	Transporters
K16905	K16905	Environmental Information Processing	Membrane transport	ABC transporters | Brite Hierarchies	ABC transporters	Protein families: signaling and cellular processes	Transporters
K16906	K16906	Environmental Information Processing	Membrane transport	ABC transporters | Brite Hierarchies	ABC transporters	Protein families: signaling and cellular processes	Transporters
K16907	K16907	Environmental Information Processing	Membrane transport	ABC transporters | Brite Hierarchies	ABC transporters	Protein families: signaling and cellular processes	Transporters
K16915	K16915	Environmental Information Processing	Membrane transport	ABC transporters | Brite Hierarchies	ABC transporters	Protein families: signaling and cellular processes	Transporters
K16918	K16918	Environmental Information Processing	Membrane transport	ABC transporters | Brite Hierarchies	ABC transporters	Protein families: signaling and cellular processes	Transporters
K16920	K16920	Environmental Information Processing	Membrane transport	ABC transporters | Brite Hierarchies	ABC transporters	Protein families: signaling and cellular processes	Transporters
K16921	K16921	Environmental Information Processing	Membrane transport	ABC transporters | Brite Hierarchies	ABC transporters	Protein families: signaling and cellular processes	Transporters
K16957	K16957	Environmental Information Processing	Membrane transport	ABC transporters | Brite Hierarchies	ABC transporters	Protein families: signaling and cellular processes	Transporters
K16958	K16958	Environmental Information Processing	Membrane transport	ABC transporters | Brite Hierarchies	ABC transporters	Protein families: signaling and cellular processes	Transporters
K16959	K16959	Environmental Information Processing	Membrane transport	ABC transporters | Brite Hierarchies	ABC transporters	Protein families: signaling and cellular processes	Transporters
K16960	K16960	Environmental Information Processing	Membrane transport	ABC transporters | Brite Hierarchies	ABC transporters	Protein families: signaling and cellular processes	Transporters
K16961	K16961	Environmental Information Processing	Membrane transport	ABC transporters | Brite Hierarchies	ABC transporters	Protein families: signaling and cellular processes	Transporters
K16962	K16962	Environmental Information Processing	Membrane transport	ABC transporters | Brite Hierarchies	ABC transporters	Protein families: signaling and cellular processes	Transporters
K16963	K16963	Environmental Information Processing	Membrane transport	ABC transporters | Brite Hierarchies	ABC transporters	Protein families: signaling and cellular processes	Transporters
K17062	K17062	Environmental Information Processing	Membrane transport	ABC transporters | Brite Hierarchies	ABC transporters	Protein families: signaling and cellular processes	Transporters
K17063	K17063	Environmental Information Processing	Membrane transport	ABC transporters | Brite Hierarchies	ABC transporters	Protein families: signaling and cellular processes	Transporters
K17074	K17074	Environmental Information Processing	Membrane transport	ABC transporters | Brite Hierarchies	ABC transporters	Protein families: signaling and cellular processes	Transporters
K17076	K17076	Environmental Information Processing	Membrane transport	ABC transporters | Brite Hierarchies	ABC transporters	Protein families: signaling and cellular processes	Transporters
K17202	K17202	Environmental Information Processing	Membrane transport	ABC transporters | Brite Hierarchies	ABC transporters	Protein families: signaling and cellular processes	Transporters
K17203	K17203	Environmental Information Processing	Membrane transport	ABC transporters | Brite Hierarchies	ABC transporters	Protein families: signaling and cellular processes	Transporters
K17204	K17204	Environmental Information Processing	Membrane transport	ABC transporters | Brite Hierarchies	ABC transporters	Protein families: signaling and cellular processes	Transporters
K17205	K17205	Environmental Information Processing	Membrane transport	ABC transporters | Brite Hierarchies	ABC transporters	Protein families: signaling and cellular processes	Transporters
K17206	K17206	Environmental Information Processing	Membrane transport	ABC transporters | Brite Hierarchies	ABC transporters	Protein families: signaling and cellular processes	Transporters
K17207	K17207	Environmental Information Processing	Membrane transport	ABC transporters | Brite Hierarchies	ABC transporters	Protein families: signaling and cellular processes	Transporters
K17208	K17208	Environmental Information Processing	Membrane transport	ABC transporters | Brite Hierarchies	ABC transporters	Protein families: signaling and cellular processes	Transporters
K17209	K17209	Environmental Information Processing	Membrane transport	ABC transporters | Brite Hierarchies	ABC transporters	Protein families: signaling and cellular processes	Transporters
K17210	K17210	Environmental Information Processing	Membrane transport	ABC transporters | Brite Hierarchies	ABC transporters	Protein families: signaling and cellular processes	Transporters
K17213	K17213	Environmental Information Processing	Membrane transport	ABC transporters | Brite Hierarchies	ABC transporters	Protein families: signaling and cellular processes	Transporters
K17214	K17214	Environmental Information Processing	Membrane transport	ABC transporters | Brite Hierarchies	ABC transporters	Protein families: signaling and cellular processes	Transporters
K17215	K17215	Environmental Information Processing	Membrane transport	ABC transporters | Brite Hierarchies	ABC transporters	Protein families: signaling and cellular processes	Transporters
K17234	K17234	Environmental Information Processing	Membrane transport	ABC transporters | Brite Hierarchies	ABC transporters	Protein families: signaling and cellular processes	Transporters
K17235	K17235	Environmental Information Processing	Membrane transport	ABC transporters | Brite Hierarchies	ABC transporters	Protein families: signaling and cellular processes	Transporters
K17236	K17236	Environmental Information Processing	Membrane transport	ABC transporters | Brite Hierarchies	ABC transporters	Protein families: signaling and cellular processes	Transporters
K17237	K17237	Environmental Information Processing	Membrane transport	ABC transporters | Brite Hierarchies	ABC transporters	Protein families: signaling and cellular processes	Transporters
K17238	K17238	Environmental Information Processing	Membrane transport	ABC transporters | Brite Hierarchies	ABC transporters	Protein families: signaling and cellular processes	Transporters
K17239	K17239	Environmental Information Processing	Membrane transport	ABC transporters | Brite Hierarchies	ABC transporters	Protein families: signaling and cellular processes	Transporters
K17240	K17240	Environmental Information Processing	Membrane transport	ABC transporters | Brite Hierarchies	ABC transporters	Protein families: signaling and cellular processes	Transporters
K17241	K17241	Environmental Information Processing	Membrane transport	ABC transporters | Brite Hierarchies	ABC transporters	Protein families: signaling and cellular processes	Transporters
K17242	K17242	Environmental Information Processing	Membrane transport	ABC transporters | Brite Hierarchies	ABC transporters	Protein families: signaling and cellular processes	Transporters
K17243	K17243	Environmental Information Processing	Membrane transport	ABC transporters | Brite Hierarchies	ABC transporters	Protein families: signaling and cellular processes	Transporters
K17244	K17244	Environmental Information Processing	Membrane transport	ABC transporters | Brite Hierarchies	ABC transporters	Protein families: signaling and cellular processes	Transporters
K17245	K17245	Environmental Information Processing	Membrane transport	ABC transporters | Brite Hierarchies	ABC transporters	Protein families: signaling and cellular processes	Transporters
K17246	K17246	Environmental Information Processing	Membrane transport	ABC transporters | Brite Hierarchies	ABC transporters	Protein families: signaling and cellular processes	Transporters
K17312	K17312	Environmental Information Processing	Membrane transport	ABC transporters | Brite Hierarchies	ABC transporters	Protein families: signaling and cellular processes	Transporters
K17313	K17313	Environmental Information Processing	Membrane transport	ABC transporters | Brite Hierarchies	ABC transporters	Protein families: signaling and cellular processes	Transporters
K17314	K17314	Environmental Information Processing	Membrane transport	ABC transporters | Brite Hierarchies	ABC transporters	Protein families: signaling and cellular processes	Transporters
K17315	K17315	Environmental Information Processing	Membrane transport	ABC transporters | Brite Hierarchies	ABC transporters	Protein families: signaling and cellular processes	Transporters
K17316	K17316	Environmental Information Processing	Membrane transport	ABC transporters | Brite Hierarchies	ABC transporters	Protein families: signaling and cellular processes	Transporters
K17317	K17317	Environmental Information Processing	Membrane transport	ABC transporters | Brite Hierarchies	ABC transporters	Protein families: signaling and cellular processes	Transporters
K17318	K17318	Environmental Information Processing	Membrane transport	ABC transporters | Brite Hierarchies	ABC transporters	Protein families: signaling and cellular processes	Transporters
K17319	K17319	Environmental Information Processing	Membrane transport	ABC transporters | Brite Hierarchies	ABC transporters	Protein families: signaling and cellular processes	Transporters
K17320	K17320	Environmental Information Processing	Membrane transport	ABC transporters | Brite Hierarchies	ABC transporters	Protein families: signaling and cellular processes	Transporters
K17321	K17321	Environmental Information Processing	Membrane transport	ABC transporters | Brite Hierarchies	ABC transporters	Protein families: signaling and cellular processes	Transporters
K17322	K17322	Environmental Information Processing	Membrane transport	ABC transporters | Brite Hierarchies	ABC transporters	Protein families: signaling and cellular processes	Transporters
K17323	K17323	Environmental Information Processing	Membrane transport	ABC transporters | Brite Hierarchies	ABC transporters	Protein families: signaling and cellular processes	Transporters
K17324	K17324	Environmental Information Processing	Membrane transport	ABC transporters | Brite Hierarchies	ABC transporters	Protein families: signaling and cellular processes	Transporters
K17325	K17325	Environmental Information Processing	Membrane transport	ABC transporters | Brite Hierarchies	ABC transporters	Protein families: signaling and cellular processes	Transporters
K17326	K17326	Environmental Information Processing	Membrane transport	ABC transporters | Brite Hierarchies	ABC transporters	Protein families: signaling and cellular processes	Transporters
K17327	K17327	Environmental Information Processing	Membrane transport	ABC transporters | Brite Hierarchies	ABC transporters	Protein families: signaling and cellular processes	Transporters
K17329	K17329	Environmental Information Processing	Membrane transport	ABC transporters | Brite Hierarchies	ABC transporters	Protein families: signaling and cellular processes	Transporters
K17330	K17330	Environmental Information Processing	Membrane transport	ABC transporters | Brite Hierarchies	ABC transporters	Protein families: signaling and cellular processes	Transporters
K17331	K17331	Environmental Information Processing	Membrane transport	ABC transporters | Brite Hierarchies	ABC transporters	Protein families: signaling and cellular processes	Transporters
K18216	K18216	Environmental Information Processing	Membrane transport	ABC transporters | Brite Hierarchies	ABC transporters	Protein families: signaling and cellular processes	Transporters | Brite Hierarchies	Protein families: signaling and cellular processes	Antimicrobial resistance genes
K18217	K18217	Environmental Information Processing	Membrane transport	ABC transporters | Brite Hierarchies	ABC transporters	Protein families: signaling and cellular processes	Transporters | Brite Hierarchies	Protein families: signaling and cellular processes	Antimicrobial resistance genes
K18230	K18230	Environmental Information Processing	Membrane transport	ABC transporters | Brite Hierarchies	ABC transporters	Protein families: signaling and cellular processes	Transporters | Brite Hierarchies	Protein families: signaling and cellular processes	Antimicrobial resistance genes
K18231	K18231	Environmental Information Processing	Membrane transport	ABC transporters | Brite Hierarchies	ABC transporters	Protein families: signaling and cellular processes	Transporters | Brite Hierarchies	Protein families: signaling and cellular processes	Antimicrobial resistance genes
K18232	K18232	Environmental Information Processing	Membrane transport	ABC transporters | Brite Hierarchies	ABC transporters	Protein families: signaling and cellular processes	Transporters | Brite Hierarchies	Protein families: signaling and cellular processes	Antimicrobial resistance genes
K18233	K18233	Environmental Information Processing	Membrane transport	ABC transporters | Brite Hierarchies	ABC transporters	Protein families: signaling and cellular processes	Transporters | Brite Hierarchies	Protein families: signaling and cellular processes	Antimicrobial resistance genes
K18887	K18887	Environmental Information Processing	Membrane transport	ABC transporters | Brite Hierarchies	ABC transporters	Protein families: signaling and cellular processes	Transporters
K18888	K18888	Environmental Information Processing	Membrane transport	ABC transporters | Brite Hierarchies	ABC transporters	Protein families: signaling and cellular processes	Transporters
K18889	K18889	Environmental Information Processing	Membrane transport	ABC transporters | Brite Hierarchies	ABC transporters	Protein families: signaling and cellular processes	Transporters
K18890	K18890	Environmental Information Processing	Membrane transport	ABC transporters | Brite Hierarchies	ABC transporters	Protein families: signaling and cellular processes	Transporters
K18891	K18891	Environmental Information Processing	Membrane transport	ABC transporters | Brite Hierarchies	ABC transporters	Protein families: signaling and cellular processes	Transporters
K18892	K18892	Environmental Information Processing	Membrane transport	ABC transporters | Brite Hierarchies	ABC transporters	Protein families: signaling and cellular processes	Transporters
K18893	K18893	Environmental Information Processing	Membrane transport	ABC transporters | Brite Hierarchies	ABC transporters	Protein families: signaling and cellular processes	Transporters
K18894	K18894	Environmental Information Processing	Membrane transport	ABC transporters | Brite Hierarchies	ABC transporters	Protein families: signaling and cellular processes	Transporters
K18895	K18895	Environmental Information Processing	Membrane transport	ABC transporters | Brite Hierarchies	ABC transporters	Protein families: signaling and cellular processes	Transporters
K19309	K19309	Environmental Information Processing	Membrane transport	ABC transporters | Brite Hierarchies	ABC transporters	Protein families: signaling and cellular processes	Transporters
K19340	K19340	Environmental Information Processing	Membrane transport	ABC transporters | Brite Hierarchies	ABC transporters	Protein families: signaling and cellular processes	Transporters
K19341	K19341	Environmental Information Processing	Membrane transport	ABC transporters | Brite Hierarchies	ABC transporters	Protein families: signaling and cellular processes	Transporters
K19349	K19349	Environmental Information Processing	Membrane transport	ABC transporters | Brite Hierarchies	ABC transporters	Protein families: signaling and cellular processes	Transporters | Brite Hierarchies	Protein families: signaling and cellular processes	Antimicrobial resistance genes
K19350	K19350	Environmental Information Processing	Membrane transport	ABC transporters | Brite Hierarchies	ABC transporters	Protein families: signaling and cellular processes	Transporters | Brite Hierarchies	Protein families: signaling and cellular processes	Antimicrobial resistance genes
K19971	K19971	Environmental Information Processing	Membrane transport	ABC transporters | Brite Hierarchies	ABC transporters	Protein families: signaling and cellular processes	Transporters
K19972	K19972	Environmental Information Processing	Membrane transport	ABC transporters | Brite Hierarchies	ABC transporters	Protein families: signaling and cellular processes	Transporters
K19973	K19973	Environmental Information Processing	Membrane transport	ABC transporters | Brite Hierarchies	ABC transporters	Protein families: signaling and cellular processes	Transporters
K19975	K19975	Environmental Information Processing	Membrane transport	ABC transporters | Brite Hierarchies	ABC transporters	Protein families: signaling and cellular processes	Transporters
K19976	K19976	Environmental Information Processing	Membrane transport	ABC transporters | Brite Hierarchies	ABC transporters	Protein families: signaling and cellular processes	Transporters
K20459	K20459	Environmental Information Processing	Membrane transport	ABC transporters | Brite Hierarchies	ABC transporters	Protein families: signaling and cellular processes	Transporters
K20460	K20460	Environmental Information Processing	Membrane transport	ABC transporters | Brite Hierarchies	ABC transporters	Protein families: signaling and cellular processes	Transporters
K20461	K20461	Environmental Information Processing	Membrane transport	ABC transporters | Brite Hierarchies	ABC transporters	Protein families: signaling and cellular processes	Transporters
K01995	K01995	Environmental Information Processing	Membrane transport	ABC transporters | Cellular Processes	ABC transporters	Cellular community - prokaryotes	Quorum sensing | Brite Hierarchies	Protein families: signaling and cellular processes	Transporters
K01996	K01996	Environmental Information Processing	Membrane transport	ABC transporters | Cellular Processes	ABC transporters	Cellular community - prokaryotes	Quorum sensing | Brite Hierarchies	Protein families: signaling and cellular processes	Transporters
K01997	K01997	Environmental Information Processing	Membrane transport	ABC transporters | Cellular Processes	ABC transporters	Cellular community - prokaryotes	Quorum sensing | Brite Hierarchies	Protein families: signaling and cellular processes	Transporters
K01998	K01998	Environmental Information Processing	Membrane transport	ABC transporters | Cellular Processes	ABC transporters	Cellular community - prokaryotes	Quorum sensing | Brite Hierarchies	Protein families: signaling and cellular processes	Transporters
K01999	K01999	Environmental Information Processing	Membrane transport	ABC transporters | Cellular Processes	ABC transporters	Cellular community - prokaryotes	Quorum sensing | Brite Hierarchies	Protein families: signaling and cellular processes	Transporters
K05642	K05642	Environmental Information Processing	Membrane transport	ABC transporters | Cellular Processes	ABC transporters	Transport and catabolism	Lysosome | Brite Hierarchies	Protein families: signaling and cellular processes	Transporters
K05653	K05653	Environmental Information Processing	Membrane transport	ABC transporters | Cellular Processes	ABC transporters	Transport and catabolism	Phagosome | Organismal Systems	Immune system	Antigen processing and presentation | Human Diseases	Immune diseases	Primary immunodeficiency | Human Diseases	Infectious diseases: Viral	Human immunodeficiency virus 1 infection | Human Diseases	Infectious diseases: Viral	Herpes simplex infection | Human Diseases	Infectious diseases: Viral	Human cytomegalovirus infection | Human Diseases	Infectious diseases: Viral	Epstein-Barr virus infection | Brite Hierarchies	Protein families: signaling and cellular processes	Transporters
K05654	K05654	Environmental Information Processing	Membrane transport	ABC transporters | Cellular Processes	ABC transporters	Transport and catabolism	Phagosome | Organismal Systems	Immune system	Antigen processing and presentation | Human Diseases	Immune diseases	Primary immunodeficiency | Human Diseases	Infectious diseases: Viral	Human immunodeficiency virus 1 infection | Human Diseases	Infectious diseases: Viral	Herpes simplex infection | Human Diseases	Infectious diseases: Viral	Human cytomegalovirus infection | Human Diseases	Infectious diseases: Viral	Epstein-Barr virus infection | Brite Hierarchies	Protein families: signaling and cellular processes	Transporters
K05656	K05656	Environmental Information Processing	Membrane transport	ABC transporters | Cellular Processes	ABC transporters	Transport and catabolism	Lysosome | Brite Hierarchies	Protein families: signaling and cellular processes	Transporters
K05675	K05675	Environmental Information Processing	Membrane transport	ABC transporters | Cellular Processes	ABC transporters	Transport and catabolism	Peroxisome | Brite Hierarchies	Protein families: signaling and cellular processes	Transporters
K05676	K05676	Environmental Information Processing	Membrane transport	ABC transporters | Cellular Processes	ABC transporters	Transport and catabolism	Peroxisome | Brite Hierarchies	Protein families: signaling and cellular processes	Transporters
K05677	K05677	Environmental Information Processing	Membrane transport	ABC transporters | Cellular Processes	ABC transporters	Transport and catabolism	Peroxisome | Brite Hierarchies	Protein families: signaling and cellular processes	Transporters
K05678	K05678	Environmental Information Processing	Membrane transport	ABC transporters | Cellular Processes	ABC transporters	Transport and catabolism	Peroxisome | Brite Hierarchies	Protein families: signaling and cellular processes	Transporters
K10108	K10108	Environmental Information Processing	Membrane transport	ABC transporters | Cellular Processes	ABC transporters	Cell motility	Bacterial chemotaxis | Brite Hierarchies	Protein families: signaling and cellular processes	Transporters
K10439	K10439	Environmental Information Processing	Membrane transport	ABC transporters | Cellular Processes	ABC transporters	Cell motility	Bacterial chemotaxis | Brite Hierarchies	Protein families: signaling and cellular processes	Transporters
K10540	K10540	Environmental Information Processing	Membrane transport	ABC transporters | Cellular Processes	ABC transporters	Cell motility	Bacterial chemotaxis | Brite Hierarchies	Protein families: signaling and cellular processes	Transporters
K10555	K10555	Environmental Information Processing	Membrane transport	ABC transporters | Cellular Processes	ABC transporters	Cellular community - prokaryotes	Quorum sensing | Brite Hierarchies	Protein families: signaling and cellular processes	Transporters
K10556	K10556	Environmental Information Processing	Membrane transport	ABC transporters | Cellular Processes	ABC transporters	Cellular community - prokaryotes	Quorum sensing | Brite Hierarchies	Protein families: signaling and cellular processes	Transporters
K10557	K10557	Environmental Information Processing	Membrane transport	ABC transporters | Cellular Processes	ABC transporters	Cellular community - prokaryotes	Quorum sensing | Brite Hierarchies	Protein families: signaling and cellular processes	Transporters
K10558	K10558	Environmental Information Processing	Membrane transport	ABC transporters | Cellular Processes	ABC transporters	Cellular community - prokaryotes	Quorum sensing | Brite Hierarchies	Protein families: signaling and cellular processes	Transporters
K10823	K10823	Environmental Information Processing	Membrane transport	ABC transporters | Cellular Processes	ABC transporters	Cellular community - prokaryotes	Quorum sensing | Human Diseases	Drug resistance: Antimicrobial	beta-Lactam resistance | Brite Hierarchies	Protein families: signaling and cellular processes	Transporters
K12368	K12368	Environmental Information Processing	Membrane transport	ABC transporters | Cellular Processes	ABC transporters	Cell motility	Bacterial chemotaxis | Brite Hierarchies	Protein families: signaling and cellular processes	Transporters
K15580	K15580	Environmental Information Processing	Membrane transport	ABC transporters | Cellular Processes	ABC transporters	Cellular community - prokaryotes	Quorum sensing | Human Diseases	Drug resistance: Antimicrobial	beta-Lactam resistance | Brite Hierarchies	Protein families: signaling and cellular processes	Transporters
K15581	K15581	Environmental Information Processing	Membrane transport	ABC transporters | Cellular Processes	ABC transporters	Cellular community - prokaryotes	Quorum sensing | Human Diseases	Drug resistance: Antimicrobial	beta-Lactam resistance | Brite Hierarchies	Protein families: signaling and cellular processes	Transporters
K15582	K15582	Environmental Information Processing	Membrane transport	ABC transporters | Cellular Processes	ABC transporters	Cellular community - prokaryotes	Quorum sensing | Human Diseases	Drug resistance: Antimicrobial	beta-Lactam resistance | Brite Hierarchies	Protein families: signaling and cellular processes	Transporters
K15583	K15583	Environmental Information Processing	Membrane transport	ABC transporters | Cellular Processes	ABC transporters	Cellular community - prokaryotes	Quorum sensing | Human Diseases	Drug resistance: Antimicrobial	beta-Lactam resistance | Brite Hierarchies	Protein families: signaling and cellular processes	Transporters
K15628	K15628	Environmental Information Processing	Membrane transport	ABC transporters | Cellular Processes	ABC transporters	Transport and catabolism	Peroxisome | Brite Hierarchies	Protein families: signaling and cellular processes	Transporters
K20344	K20344	Environmental Information Processing	Membrane transport	ABC transporters | Cellular Processes	ABC transporters	Cellular community - prokaryotes	Quorum sensing | Brite Hierarchies	Protein families: signaling and cellular processes	Transporters
K20386	K20386	Environmental Information Processing	Membrane transport	ABC transporters | Cellular Processes	ABC transporters	Cellular community - prokaryotes	Quorum sensing | Brite Hierarchies	Protein families: signaling and cellular processes	Transporters
K02040	K02040	Environmental Information Processing	Membrane transport	ABC transporters | Environmental Information Processing	ABC transporters	Signal transduction	Two-component system | Human Diseases	Infectious diseases: Bacterial	Tuberculosis | Brite Hierarchies	Protein families: signaling and cellular processes	Transporters
K05031	K05031	Environmental Information Processing	Membrane transport	ABC transporters | Environmental Information Processing	ABC transporters	Signal transduction	cAMP signaling pathway | Environmental Information Processing	Signal transduction	AMPK signaling pathway | Cellular Processes	Cellular community - eukaryotes	Tight junction | Organismal Systems	Digestive system	Gastric acid secretion | Organismal Systems	Digestive system	Pancreatic secretion | Organismal Systems	Digestive system	Bile secretion | Human Diseases	Infectious diseases: Bacterial	Vibrio cholerae infection | Brite Hierarchies	Protein families: signaling and cellular processes	Transporters
K05665	K05665	Environmental Information Processing	Membrane transport	ABC transporters | Environmental Information Processing	ABC transporters	Signal transduction	Sphingolipid signaling pathway | Organismal Systems	Digestive system	Vitamin digestion and absorption | Human Diseases	Cancers: Overview	MicroRNAs in cancer | Human Diseases	Drug resistance: Antineoplastic	Antifolate resistance | Brite Hierarchies	Protein families: signaling and cellular processes	Transporters
K05673	K05673	Environmental Information Processing	Membrane transport	ABC transporters | Environmental Information Processing	ABC transporters	Signal transduction	cAMP signaling pathway | Organismal Systems	Digestive system	Bile secretion | Human Diseases	Drug resistance: Antineoplastic	Antifolate resistance | Brite Hierarchies	Protein families: signaling and cellular processes	Transporters
K09696	K09696	Environmental Information Processing	Membrane transport	ABC transporters | Environmental Information Processing	ABC transporters	Signal transduction	Two-component system | Brite Hierarchies	Protein families: signaling and cellular processes	Transporters
K09697	K09697	Environmental Information Processing	Membrane transport	ABC transporters | Environmental Information Processing	ABC transporters	Signal transduction	Two-component system | Brite Hierarchies	Protein families: signaling and cellular processes	Transporters
K10001	K10001	Environmental Information Processing	Membrane transport	ABC transporters | Environmental Information Processing	ABC transporters	Signal transduction	Two-component system | Brite Hierarchies	Protein families: signaling and cellular processes	Transporters
K10002	K10002	Environmental Information Processing	Membrane transport	ABC transporters | Environmental Information Processing	ABC transporters	Signal transduction	Two-component system | Brite Hierarchies	Protein families: signaling and cellular processes	Transporters
K10003	K10003	Environmental Information Processing	Membrane transport	ABC transporters | Environmental Information Processing	ABC transporters	Signal transduction	Two-component system | Brite Hierarchies	Protein families: signaling and cellular processes	Transporters
K10004	K10004	Environmental Information Processing	Membrane transport	ABC transporters | Environmental Information Processing	ABC transporters	Signal transduction	Two-component system | Brite Hierarchies	Protein families: signaling and cellular processes	Transporters
K11004	K11004	Environmental Information Processing	Membrane transport	ABC transporters | Environmental Information Processing	ABC transporters	Membrane transport	Bacterial secretion system | Human Diseases	Infectious diseases: Bacterial	Pertussis | Brite Hierarchies	Protein families: signaling and cellular processes	Transporters | Brite Hierarchies	Protein families: signaling and cellular processes	Secretion system
K11601	K11601	Environmental Information Processing	Membrane transport	ABC transporters | Environmental Information Processing	ABC transporters	Signal transduction	Two-component system | Brite Hierarchies	Protein families: signaling and cellular processes	Transporters
K11602	K11602	Environmental Information Processing	Membrane transport	ABC transporters | Environmental Information Processing	ABC transporters	Signal transduction	Two-component system | Brite Hierarchies	Protein families: signaling and cellular processes	Transporters
K11603	K11603	Environmental Information Processing	Membrane transport	ABC transporters | Environmental Information Processing	ABC transporters	Signal transduction	Two-component system | Brite Hierarchies	Protein families: signaling and cellular processes	Transporters
K11631	K11631	Environmental Information Processing	Membrane transport	ABC transporters | Environmental Information Processing	ABC transporters	Signal transduction	Two-component system | Brite Hierarchies	Protein families: signaling and cellular processes	Transporters
K12292	K12292	Environmental Information Processing	Membrane transport	ABC transporters | Environmental Information Processing	ABC transporters	Signal transduction	Two-component system | Cellular Processes	Cellular community - prokaryotes	Quorum sensing | Brite Hierarchies	Protein families: signaling and cellular processes	Transporters
K19079	K19079	Environmental Information Processing	Membrane transport	ABC transporters | Environmental Information Processing	ABC transporters	Signal transduction	Two-component system | Human Diseases	Infectious diseases: Bacterial	Staphylococcus aureus infection | Human Diseases	Drug resistance: Antimicrobial	Cationic antimicrobial peptide (CAMP) resistance | Brite Hierarchies	Protein families: signaling and cellular processes	Transporters | Brite Hierarchies	Protein families: signaling and cellular processes	Antimicrobial resistance genes
K19083	K19083	Environmental Information Processing	Membrane transport	ABC transporters | Environmental Information Processing	ABC transporters	Signal transduction	Two-component system | Brite Hierarchies	Protein families: signaling and cellular processes	Transporters
K20490	K20490	Environmental Information Processing	Membrane transport	ABC transporters | Environmental Information Processing	ABC transporters	Signal transduction	Two-component system | Cellular Processes	Cellular community - prokaryotes	Quorum sensing | Brite Hierarchies	Protein families: signaling and cellular processes	Transporters
K20491	K20491	Environmental Information Processing	Membrane transport	ABC transporters | Environmental Information Processing	ABC transporters	Signal transduction	Two-component system | Cellular Processes	Cellular community - prokaryotes	Quorum sensing | Brite Hierarchies	Protein families: signaling and cellular processes	Transporters
K05668	K05668	Environmental Information Processing	Membrane transport	ABC transporters | Human Diseases	ABC transporters	Drug resistance: Antineoplastic	Antifolate resistance | Brite Hierarchies	Protein families: signaling and cellular processes	Transporters
K18104	K18104	Environmental Information Processing	Membrane transport	ABC transporters | Human Diseases	ABC transporters	Drug resistance: Antimicrobial	beta-Lactam resistance | Brite Hierarchies	Protein families: signaling and cellular processes	Transporters | Brite Hierarchies	Protein families: signaling and cellular processes	Antimicrobial resistance genes
K19226	K19226	Environmental Information Processing	Membrane transport	ABC transporters | Human Diseases	ABC transporters	Drug resistance: Antimicrobial	Cationic antimicrobial peptide (CAMP) resistance | Brite Hierarchies	Protein families: signaling and cellular processes	Transporters
K19227	K19227	Environmental Information Processing	Membrane transport	ABC transporters | Human Diseases	ABC transporters	Drug resistance: Antimicrobial	Cationic antimicrobial peptide (CAMP) resistance | Brite Hierarchies	Protein families: signaling and cellular processes	Transporters
K19228	K19228	Environmental Information Processing	Membrane transport	ABC transporters | Human Diseases	ABC transporters	Drug resistance: Antimicrobial	Cationic antimicrobial peptide (CAMP) resistance | Brite Hierarchies	Protein families: signaling and cellular processes	Transporters
K19229	K19229	Environmental Information Processing	Membrane transport	ABC transporters | Human Diseases	ABC transporters	Drug resistance: Antimicrobial	Cationic antimicrobial peptide (CAMP) resistance | Brite Hierarchies	Protein families: signaling and cellular processes	Transporters
K19230	K19230	Environmental Information Processing	Membrane transport	ABC transporters | Human Diseases	ABC transporters	Drug resistance: Antimicrobial	Cationic antimicrobial peptide (CAMP) resistance | Brite Hierarchies	Protein families: signaling and cellular processes	Transporters
K05032	K05032	Environmental Information Processing	Membrane transport	ABC transporters | Organismal Systems	ABC transporters	Endocrine system	Insulin secretion | Human Diseases	Endocrine and metabolic diseases	Type II diabetes mellitus | Brite Hierarchies	Protein families: signaling and cellular processes	Transporters
K05641	K05641	Environmental Information Processing	Membrane transport	ABC transporters | Organismal Systems	ABC transporters	Digestive system	Fat digestion and absorption | Organismal Systems	Digestive system	Cholesterol metabolism | Brite Hierarchies	Protein families: signaling and cellular processes	Transporters
K05658	K05658	Environmental Information Processing	Membrane transport	ABC transporters | Organismal Systems	ABC transporters	Digestive system	Bile secretion | Human Diseases	Cancers: Overview	MicroRNAs in cancer | Human Diseases	Cancers: Specific types	Gastric cancer | Brite Hierarchies	Protein families: signaling and cellular processes	Transporters | Brite Hierarchies	Protein families: signaling and cellular processes	Exosome | Brite Hierarchies	Protein families: signaling and cellular processes	CD molecules
K05659	K05659	Environmental Information Processing	Membrane transport	ABC transporters | Organismal Systems	ABC transporters	Digestive system	Bile secretion | Brite Hierarchies	Protein families: signaling and cellular processes	Transporters
K05664	K05664	Environmental Information Processing	Membrane transport	ABC transporters | Organismal Systems	ABC transporters	Digestive system	Bile secretion | Organismal Systems	Digestive system	Cholesterol metabolism | Human Diseases	Drug resistance: Antineoplastic	Endocrine resistance | Brite Hierarchies	Protein families: signaling and cellular processes	Transporters | Brite Hierarchies	Protein families: signaling and cellular processes	Exosome
K05666	K05666	Environmental Information Processing	Membrane transport	ABC transporters | Organismal Systems	ABC transporters	Digestive system	Bile secretion | Human Diseases	Drug resistance: Antineoplastic	Platinum drug resistance | Human Diseases	Drug resistance: Antineoplastic	Antifolate resistance | Brite Hierarchies	Protein families: signaling and cellular processes	Transporters
K05667	K05667	Environmental Information Processing	Membrane transport	ABC transporters | Organismal Systems	ABC transporters	Digestive system	Bile secretion | Human Diseases	Drug resistance: Antineoplastic	Antifolate resistance | Brite Hierarchies	Protein families: signaling and cellular processes	Transporters
K05681	K05681	Environmental Information Processing	Membrane transport	ABC transporters | Organismal Systems	ABC transporters	Digestive system	Bile secretion | Human Diseases	Drug resistance: Antineoplastic	Antifolate resistance | Brite Hierarchies	Protein families: signaling and cellular processes	Transporters | Brite Hierarchies	Protein families: signaling and cellular processes	Exosome | Brite Hierarchies	Protein families: signaling and cellular processes	CD molecules
K05683	K05683	Environmental Information Processing	Membrane transport	ABC transporters | Organismal Systems	ABC transporters	Digestive system	Bile secretion | Organismal Systems	Digestive system	Fat digestion and absorption | Organismal Systems	Digestive system	Cholesterol metabolism | Brite Hierarchies	Protein families: signaling and cellular processes	Transporters
K05684	K05684	Environmental Information Processing	Membrane transport	ABC transporters | Organismal Systems	ABC transporters	Digestive system	Bile secretion | Organismal Systems	Digestive system	Fat digestion and absorption | Organismal Systems	Digestive system	Cholesterol metabolism | Brite Hierarchies	Protein families: signaling and cellular processes	Transporters
K13409	K13409	Environmental Information Processing	Membrane transport	ABC transporters | Organismal Systems	ABC transporters	Environmental adaptation	Plant-pathogen interaction | Brite Hierarchies	Protein families: signaling and cellular processes	Transporters | Brite Hierarchies	Protein families: signaling and cellular processes	Secretion system
K19969	K19969	Metabolism	Biosynthesis of other secondary metabolites	Acarbose and validamycin biosynthesis	Acarbose and validamycin biosynthesis
K19978	K19978	Metabolism	Biosynthesis of other secondary metabolites	Acarbose and validamycin biosynthesis	Acarbose and validamycin biosynthesis
K20428	K20428	Metabolism	Biosynthesis of other secondary metabolites	Acarbose and validamycin biosynthesis	Acarbose and validamycin biosynthesis
K20431	K20431	Metabolism	Biosynthesis of other secondary metabolites	Acarbose and validamycin biosynthesis	Acarbose and validamycin biosynthesis
K20432	K20432	Metabolism	Biosynthesis of other secondary metabolites	Acarbose and validamycin biosynthesis	Acarbose and validamycin biosynthesis
K20435	K20435	Metabolism	Biosynthesis of other secondary metabolites	Acarbose and validamycin biosynthesis	Acarbose and validamycin biosynthesis
K21036	K21036	Metabolism	Biosynthesis of other secondary metabolites	Acarbose and validamycin biosynthesis	Acarbose and validamycin biosynthesis
K12643	K12643	Metabolism	Biosynthesis of other secondary metabolites	Acridone alkaloid biosynthesis	Acridone alkaloid biosynthesis
K06085	K06085	Cellular Processes	Cellular community - eukaryotes	Adherens junction	Adherens junction
K05694	K05694	Cellular Processes	Cellular community - eukaryotes	Adherens junction | Brite Hierarchies	Adherens junction	Protein families: metabolism	Protein phosphatases and associated proteins
K05698	K05698	Cellular Processes	Cellular community - eukaryotes	Adherens junction | Brite Hierarchies	Adherens junction	Protein families: metabolism	Protein phosphatases and associated proteins | Brite Hierarchies	Protein families: signaling and cellular processes	CD molecules
K05705	K05705	Cellular Processes	Cellular community - eukaryotes	Adherens junction | Brite Hierarchies	Adherens junction	Protein families: metabolism	Protein kinases | Brite Hierarchies	Protein families: genetic information processing	Membrane trafficking
K05707	K05707	Cellular Processes	Cellular community - eukaryotes	Adherens junction | Brite Hierarchies	Adherens junction	Protein families: genetic information processing	Transcription factors
K06084	K06084	Cellular Processes	Cellular community - eukaryotes	Adherens junction | Brite Hierarchies	Adherens junction	Protein families: genetic information processing	Ubiquitin system
K05627	K05627	Cellular Processes	Cellular community - eukaryotes	Adherens junction | Cellular Processes	Adherens junction	Cell motility	Regulation of actin cytoskeleton | Brite Hierarchies	Protein families: genetic information processing	Membrane trafficking
K05701	K05701	Cellular Processes	Cellular community - eukaryotes	Adherens junction | Cellular Processes	Adherens junction	Cellular community - eukaryotes	Tight junction | Cellular Processes	Cellular community - eukaryotes	Gap junction | Human Diseases	Infectious diseases: Bacterial	Vibrio cholerae infection | Human Diseases	Infectious diseases: Bacterial	Epithelial cell signaling in Helicobacter pylori infection | Human Diseases	Infectious diseases: Bacterial	Salmonella infection | Brite Hierarchies	Protein families: signaling and cellular processes	Cytoskeleton proteins
K05748	K05748	Cellular Processes	Cellular community - eukaryotes	Adherens junction | Cellular Processes	Adherens junction	Cell motility	Regulation of actin cytoskeleton | Organismal Systems	Immune system	Fc gamma R-mediated phagocytosis | Human Diseases	Cancers: Overview	Choline metabolism in cancer | Human Diseases	Infectious diseases: Bacterial	Salmonella infection | Human Diseases	Infectious diseases: Bacterial	Shigellosis | Human Diseases	Infectious diseases: Bacterial	Bacterial invasion of epithelial cells | Brite Hierarchies	Protein families: signaling and cellular processes	Cytoskeleton proteins
K05753	K05753	Cellular Processes	Cellular community - eukaryotes	Adherens junction | Cellular Processes	Adherens junction	Cell motility	Regulation of actin cytoskeleton | Organismal Systems	Immune system	Fc gamma R-mediated phagocytosis | Human Diseases	Cancers: Overview	Choline metabolism in cancer | Human Diseases	Infectious diseases: Bacterial	Salmonella infection | Human Diseases	Infectious diseases: Bacterial	Shigellosis | Human Diseases	Infectious diseases: Bacterial	Bacterial invasion of epithelial cells | Brite Hierarchies	Protein families: signaling and cellular processes	Cytoskeleton proteins
K16848	K16848	Cellular Processes	Cellular community - eukaryotes	Adherens junction | Cellular Processes	Adherens junction	Cell motility	Regulation of actin cytoskeleton | Human Diseases	Cancers: Overview	Proteoglycans in cancer | Brite Hierarchies	Protein families: signaling and cellular processes	Cytoskeleton proteins | Brite Hierarchies	Protein families: signaling and cellular processes	Exosome
K05696	K05696	Cellular Processes	Cellular community - eukaryotes	Adherens junction | Organismal Systems	Adherens junction	Endocrine system	Insulin signaling pathway | Human Diseases	Endocrine and metabolic diseases	Insulin resistance | Brite Hierarchies	Protein families: metabolism	Protein phosphatases and associated proteins
K06083	K06083	Cellular Processes	Cellular community - eukaryotes	Adherens junction | Organismal Systems	Adherens junction	Immune system	Fc gamma R-mediated phagocytosis | Human Diseases	Cancers: Overview	Choline metabolism in cancer | Brite Hierarchies	Protein families: signaling and cellular processes	Cytoskeleton proteins
K06086	K06086	Cellular Processes	Cellular community - eukaryotes	Adherens junction | Organismal Systems	Adherens junction	Endocrine system	Insulin signaling pathway | Organismal Systems	Endocrine system	PPAR signaling pathway
K04838	K04838	Organismal Systems	Circulatory system	Adrenergic signaling in cardiomyocytes | Brite Hierarchies	Adrenergic signaling in cardiomyocytes	Protein families: signaling and cellular processes	Ion channels
K04839	K04839	Organismal Systems	Circulatory system	Adrenergic signaling in cardiomyocytes | Brite Hierarchies	Adrenergic signaling in cardiomyocytes	Protein families: signaling and cellular processes	Ion channels
K09052	K09052	Organismal Systems	Circulatory system	Adrenergic signaling in cardiomyocytes | Brite Hierarchies	Adrenergic signaling in cardiomyocytes	Protein families: genetic information processing	Transcription factors
K04926	K04926	Organismal Systems	Circulatory system	Adrenergic signaling in cardiomyocytes | Organismal Systems	Adrenergic signaling in cardiomyocytes	Digestive system	Gastric acid secretion | Organismal Systems	Digestive system	Pancreatic secretion | Organismal Systems	Digestive system	Protein digestion and absorption | Organismal Systems	Nervous system	Cholinergic synapse | Human Diseases	Infectious diseases: Bacterial	Vibrio cholerae infection | Brite Hierarchies	Protein families: signaling and cellular processes	Ion channels
K17644	K17644	Metabolism	Biosynthesis of other secondary metabolites	Aflatoxin biosynthesis	Aflatoxin biosynthesis
K17646	K17646	Metabolism	Biosynthesis of other secondary metabolites	Aflatoxin biosynthesis	Aflatoxin biosynthesis
K17647	K17647	Metabolism	Biosynthesis of other secondary metabolites	Aflatoxin biosynthesis	Aflatoxin biosynthesis
K17648	K17648	Metabolism	Biosynthesis of other secondary metabolites	Aflatoxin biosynthesis	Aflatoxin biosynthesis
K17649	K17649	Metabolism	Biosynthesis of other secondary metabolites	Aflatoxin biosynthesis	Aflatoxin biosynthesis
K17652	K17652	Metabolism	Biosynthesis of other secondary metabolites	Aflatoxin biosynthesis	Aflatoxin biosynthesis
K15316	K15316	Metabolism	Biosynthesis of other secondary metabolites	Aflatoxin biosynthesis | Brite Hierarchies	Aflatoxin biosynthesis	Protein families: metabolism	Polyketide biosynthesis proteins
K17645	K17645	Metabolism	Biosynthesis of other secondary metabolites	Aflatoxin biosynthesis | Brite Hierarchies	Aflatoxin biosynthesis	Protein families: metabolism	Cytochrome P450
K14474	K14474	Human Diseases	Infectious diseases: Parasitic	African trypanosomiasis	African trypanosomiasis
K14475	K14475	Human Diseases	Infectious diseases: Parasitic	African trypanosomiasis	African trypanosomiasis
K21423	K21423	Human Diseases	Endocrine and metabolic diseases	AGE-RAGE signaling pathway in diabetic complications	AGE-RAGE signaling pathway in diabetic complications
K01744	K01744	Metabolism	Amino acid metabolism	Alanine, aspartate and glutamate metabolism	Alanine, aspartate and glutamate metabolism
K13566	K13566	Metabolism	Amino acid metabolism	Alanine, aspartate and glutamate metabolism	Alanine, aspartate and glutamate metabolism
K18309	K18309	Metabolism	Amino acid metabolism	Alanine, aspartate and glutamate metabolism	Alanine, aspartate and glutamate metabolism
K18310	K18310	Metabolism	Amino acid metabolism	Alanine, aspartate and glutamate metabolism	Alanine, aspartate and glutamate metabolism
K18311	K18311	Metabolism	Amino acid metabolism	Alanine, aspartate and glutamate metabolism	Alanine, aspartate and glutamate metabolism
K22457	K22457	Metabolism	Amino acid metabolism	Alanine, aspartate and glutamate metabolism	Alanine, aspartate and glutamate metabolism
K01953	K01953	Metabolism	Amino acid metabolism	Alanine, aspartate and glutamate metabolism | Brite Hierarchies	Alanine, aspartate and glutamate metabolism	Protein families: metabolism	Peptidases
K00272	K00272	Metabolism	Amino acid metabolism	Alanine, aspartate and glutamate metabolism | Cellular Processes	Alanine, aspartate and glutamate metabolism	Transport and catabolism	Peroxisome
K00259	K00259	Metabolism	Amino acid metabolism	Alanine, aspartate and glutamate metabolism | Metabolism	Alanine, aspartate and glutamate metabolism	Metabolism of other amino acids	Taurine and hypotaurine metabolism
K00278	K00278	Metabolism	Amino acid metabolism	Alanine, aspartate and glutamate metabolism | Metabolism	Alanine, aspartate and glutamate metabolism	Metabolism of cofactors and vitamins	Nicotinate and nicotinamide metabolism
K00294	K00294	Metabolism	Amino acid metabolism	Alanine, aspartate and glutamate metabolism | Metabolism	Alanine, aspartate and glutamate metabolism	Amino acid metabolism	Arginine and proline metabolism
K00811	K00811	Metabolism	Amino acid metabolism	Alanine, aspartate and glutamate metabolism | Metabolism	Alanine, aspartate and glutamate metabolism	Amino acid metabolism	Cysteine and methionine metabolism | Metabolism	Amino acid metabolism	Arginine biosynthesis | Metabolism	Amino acid metabolism	Arginine and proline metabolism | Metabolism	Amino acid metabolism	Tyrosine metabolism | Metabolism	Amino acid metabolism	Phenylalanine metabolism | Metabolism	Amino acid metabolism	Phenylalanine, tyrosine and tryptophan biosynthesis | Metabolism	Biosynthesis of other secondary metabolites	Isoquinoline alkaloid biosynthesis | Metabolism	Biosynthesis of other secondary metabolites	Tropane, piperidine and pyridine alkaloid biosynthesis | Brite Hierarchies	Protein families: metabolism	Amino acid related enzymes
K00812	K00812	Metabolism	Amino acid metabolism	Alanine, aspartate and glutamate metabolism | Metabolism	Alanine, aspartate and glutamate metabolism	Amino acid metabolism	Cysteine and methionine metabolism | Metabolism	Amino acid metabolism	Arginine biosynthesis | Metabolism	Amino acid metabolism	Arginine and proline metabolism | Metabolism	Amino acid metabolism	Tyrosine metabolism | Metabolism	Amino acid metabolism	Phenylalanine metabolism | Metabolism	Amino acid metabolism	Phenylalanine, tyrosine and tryptophan biosynthesis | Metabolism	Biosynthesis of other secondary metabolites	Isoquinoline alkaloid biosynthesis | Metabolism	Biosynthesis of other secondary metabolites	Tropane, piperidine and pyridine alkaloid biosynthesis | Metabolism	Biosynthesis of other secondary metabolites	Novobiocin biosynthesis | Brite Hierarchies	Protein families: metabolism	Amino acid related enzymes
K00813	K00813	Metabolism	Amino acid metabolism	Alanine, aspartate and glutamate metabolism | Metabolism	Alanine, aspartate and glutamate metabolism	Amino acid metabolism	Cysteine and methionine metabolism | Metabolism	Amino acid metabolism	Arginine biosynthesis | Metabolism	Amino acid metabolism	Arginine and proline metabolism | Metabolism	Amino acid metabolism	Tyrosine metabolism | Metabolism	Amino acid metabolism	Phenylalanine metabolism | Metabolism	Amino acid metabolism	Phenylalanine, tyrosine and tryptophan biosynthesis | Metabolism	Biosynthesis of other secondary metabolites	Isoquinoline alkaloid biosynthesis | Metabolism	Biosynthesis of other secondary metabolites	Tropane, piperidine and pyridine alkaloid biosynthesis | Metabolism	Biosynthesis of other secondary metabolites	Novobiocin biosynthesis | Brite Hierarchies	Protein families: metabolism	Amino acid related enzymes
K00827	K00827	Metabolism	Amino acid metabolism	Alanine, aspartate and glutamate metabolism | Metabolism	Alanine, aspartate and glutamate metabolism	Amino acid metabolism	Glycine, serine and threonine metabolism | Metabolism	Amino acid metabolism	Cysteine and methionine metabolism | Metabolism	Amino acid metabolism	Valine, leucine and isoleucine degradation | Brite Hierarchies	Protein families: metabolism	Amino acid related enzymes
K01424	K01424	Metabolism	Amino acid metabolism	Alanine, aspartate and glutamate metabolism | Metabolism	Alanine, aspartate and glutamate metabolism	Metabolism of other amino acids	Cyanoamino acid metabolism
K01425	K01425	Metabolism	Amino acid metabolism	Alanine, aspartate and glutamate metabolism | Metabolism	Alanine, aspartate and glutamate metabolism	Amino acid metabolism	Arginine biosynthesis | Metabolism	Metabolism of other amino acids	D-Glutamine and D-glutamate metabolism | Organismal Systems	Excretory system	Proximal tubule bicarbonate reclamation | Organismal Systems	Nervous system	Glutamatergic synapse | Organismal Systems	Nervous system	GABAergic synapse | Human Diseases	Cancers: Overview	Central carbon metabolism in cancer | Human Diseases	Cancers: Overview	MicroRNAs in cancer
K01437	K01437	Metabolism	Amino acid metabolism	Alanine, aspartate and glutamate metabolism | Metabolism	Alanine, aspartate and glutamate metabolism	Amino acid metabolism	Histidine metabolism
K01755	K01755	Metabolism	Amino acid metabolism	Alanine, aspartate and glutamate metabolism | Metabolism	Alanine, aspartate and glutamate metabolism	Amino acid metabolism	Arginine biosynthesis | Brite Hierarchies	Protein families: signaling and cellular processes	Exosome
K01779	K01779	Metabolism	Amino acid metabolism	Alanine, aspartate and glutamate metabolism | Metabolism	Alanine, aspartate and glutamate metabolism	Metabolism of terpenoids and polyketides	Nonribosomal peptide structures
K01914	K01914	Metabolism	Amino acid metabolism	Alanine, aspartate and glutamate metabolism | Metabolism	Alanine, aspartate and glutamate metabolism	Metabolism of other amino acids	Cyanoamino acid metabolism
K01940	K01940	Metabolism	Amino acid metabolism	Alanine, aspartate and glutamate metabolism | Metabolism	Alanine, aspartate and glutamate metabolism	Amino acid metabolism	Arginine biosynthesis | Human Diseases	Cardiovascular diseases	Fluid shear stress and atherosclerosis | Brite Hierarchies	Protein families: signaling and cellular processes	Exosome
K03334	K03334	Metabolism	Amino acid metabolism	Alanine, aspartate and glutamate metabolism | Metabolism	Alanine, aspartate and glutamate metabolism	Amino acid metabolism	Cysteine and methionine metabolism | Metabolism	Amino acid metabolism	Valine, leucine and isoleucine degradation | Metabolism	Amino acid metabolism	Tyrosine metabolism | Metabolism	Amino acid metabolism	Phenylalanine metabolism | Metabolism	Amino acid metabolism	Tryptophan metabolism | Metabolism	Amino acid metabolism	Phenylalanine, tyrosine and tryptophan biosynthesis | Metabolism	Biosynthesis of other secondary metabolites	Isoquinoline alkaloid biosynthesis
K05597	K05597	Metabolism	Amino acid metabolism	Alanine, aspartate and glutamate metabolism | Metabolism	Alanine, aspartate and glutamate metabolism	Amino acid metabolism	Arginine biosynthesis | Metabolism	Metabolism of other amino acids	D-Glutamine and D-glutamate metabolism | Environmental Information Processing	Signal transduction	Two-component system
K09758	K09758	Metabolism	Amino acid metabolism	Alanine, aspartate and glutamate metabolism | Metabolism	Alanine, aspartate and glutamate metabolism	Amino acid metabolism	Cysteine and methionine metabolism
K11358	K11358	Metabolism	Amino acid metabolism	Alanine, aspartate and glutamate metabolism | Metabolism	Alanine, aspartate and glutamate metabolism	Amino acid metabolism	Cysteine and methionine metabolism | Metabolism	Amino acid metabolism	Arginine biosynthesis | Metabolism	Amino acid metabolism	Arginine and proline metabolism | Metabolism	Amino acid metabolism	Tyrosine metabolism | Metabolism	Amino acid metabolism	Phenylalanine metabolism | Metabolism	Amino acid metabolism	Phenylalanine, tyrosine and tryptophan biosynthesis | Metabolism	Biosynthesis of other secondary metabolites	Isoquinoline alkaloid biosynthesis | Metabolism	Biosynthesis of other secondary metabolites	Tropane, piperidine and pyridine alkaloid biosynthesis | Metabolism	Biosynthesis of other secondary metabolites	Novobiocin biosynthesis | Brite Hierarchies	Protein families: metabolism	Amino acid related enzymes
K13821	K13821	Metabolism	Amino acid metabolism	Alanine, aspartate and glutamate metabolism | Metabolism	Alanine, aspartate and glutamate metabolism	Amino acid metabolism	Arginine and proline metabolism | Brite Hierarchies	Protein families: genetic information processing	Transcription factors
K14260	K14260	Metabolism	Amino acid metabolism	Alanine, aspartate and glutamate metabolism | Metabolism	Alanine, aspartate and glutamate metabolism	Amino acid metabolism	Valine, leucine and isoleucine biosynthesis | Metabolism	Amino acid metabolism	Arginine biosynthesis | Brite Hierarchies	Protein families: metabolism	Amino acid related enzymes
K14681	K14681	Metabolism	Amino acid metabolism	Alanine, aspartate and glutamate metabolism | Metabolism	Alanine, aspartate and glutamate metabolism	Amino acid metabolism	Arginine biosynthesis
K19244	K19244	Metabolism	Amino acid metabolism	Alanine, aspartate and glutamate metabolism | Metabolism	Alanine, aspartate and glutamate metabolism	Metabolism of other amino acids	Taurine and hypotaurine metabolism
K14592	K14592	Metabolism	Amino acid metabolism	Alanine, aspartate and glutamate metabolism | Organismal Systems	Alanine, aspartate and glutamate metabolism	Digestive system	Vitamin digestion and absorption | Brite Hierarchies	Protein families: metabolism	Peptidases
K00908	K00908	Human Diseases	Substance dependence	Alcoholism | Brite Hierarchies	Alcoholism	Protein families: metabolism	Protein kinases
K11303	K11303	Human Diseases	Substance dependence	Alcoholism | Brite Hierarchies	Alcoholism	Protein families: genetic information processing	Chromosome and associated proteins
K04919	K04919	Organismal Systems	Endocrine system	Aldosterone synthesis and secretion | Brite Hierarchies	Aldosterone synthesis and secretion	Protein families: signaling and cellular processes	Ion channels
K04914	K04914	Organismal Systems	Endocrine system	Aldosterone synthesis and secretion | Organismal Systems	Aldosterone synthesis and secretion	Endocrine system	Cortisol synthesis and secretion | Human Diseases	Endocrine and metabolic diseases	Cushing syndrome | Brite Hierarchies	Protein families: signaling and cellular processes	Ion channels
K13806	K13806	Organismal Systems	Endocrine system	Aldosterone synthesis and secretion | Organismal Systems	Aldosterone synthesis and secretion	Nervous system	Retrograde endocannabinoid signaling | Organismal Systems	Sensory system	Phototransduction - fly
K13358	K13358	Organismal Systems	Excretory system	Aldosterone-regulated sodium reabsorption | Brite Hierarchies	Aldosterone-regulated sodium reabsorption	Protein families: signaling and cellular processes	Transporters
K04825	K04825	Organismal Systems	Excretory system	Aldosterone-regulated sodium reabsorption | Organismal Systems	Aldosterone-regulated sodium reabsorption	Sensory system	Taste transduction | Brite Hierarchies	Protein families: signaling and cellular processes	Ion channels
K04827	K04827	Organismal Systems	Excretory system	Aldosterone-regulated sodium reabsorption | Organismal Systems	Aldosterone-regulated sodium reabsorption	Sensory system	Taste transduction | Brite Hierarchies	Protein families: signaling and cellular processes	Ion channels
K05894	K05894	Metabolism	Lipid metabolism	alpha-Linolenic acid metabolism	alpha-Linolenic acid metabolism
K10526	K10526	Metabolism	Lipid metabolism	alpha-Linolenic acid metabolism	alpha-Linolenic acid metabolism
K10529	K10529	Metabolism	Lipid metabolism	alpha-Linolenic acid metabolism	alpha-Linolenic acid metabolism
K01723	K01723	Metabolism	Lipid metabolism	alpha-Linolenic acid metabolism | Brite Hierarchies	alpha-Linolenic acid metabolism	Protein families: metabolism	Cytochrome P450
K10226	K10226	Metabolism	Lipid metabolism	alpha-Linolenic acid metabolism | Metabolism	alpha-Linolenic acid metabolism	Lipid metabolism	Biosynthesis of unsaturated fatty acids | Organismal Systems	Endocrine system	PPAR signaling pathway | Brite Hierarchies	Protein families: metabolism	Lipid biosynthesis proteins
K01408	K01408	Human Diseases	Neurodegenerative diseases	Alzheimer disease | Brite Hierarchies	Alzheimer disease	Protein families: metabolism	Peptidases
K04521	K04521	Human Diseases	Neurodegenerative diseases	Alzheimer disease | Brite Hierarchies	Alzheimer disease	Protein families: metabolism	Peptidases
K04532	K04532	Human Diseases	Neurodegenerative diseases	Alzheimer disease | Brite Hierarchies	Alzheimer disease	Protein families: genetic information processing	Ubiquitin system
K07747	K07747	Human Diseases	Neurodegenerative diseases	Alzheimer disease | Brite Hierarchies	Alzheimer disease	Protein families: metabolism	Peptidases
K20720	K20720	Human Diseases	Neurodegenerative diseases	Alzheimer disease | Brite Hierarchies	Alzheimer disease	Protein families: genetic information processing	Membrane trafficking | Brite Hierarchies	Protein families: genetic information processing	Chromosome and associated proteins
K06704	K06704	Human Diseases	Neurodegenerative diseases	Alzheimer disease | Human Diseases	Alzheimer disease	Infectious diseases: Bacterial	Epithelial cell signaling in Helicobacter pylori infection | Brite Hierarchies	Protein families: metabolism	Peptidases | Brite Hierarchies	Protein families: signaling and cellular processes	CD molecules
K11716	K11716	Human Diseases	Neurodegenerative diseases	Alzheimer disease | Human Diseases	Alzheimer disease	Substance dependence	Cocaine addiction | Brite Hierarchies	Protein families: genetic information processing	Membrane trafficking
K04023	K04023	Not Included in Pathway or Brite	Unclassified: metabolism	Amino acid metabolism	Amino acid metabolism
K04024	K04024	Not Included in Pathway or Brite	Unclassified: metabolism	Amino acid metabolism	Amino acid metabolism
K04025	K04025	Not Included in Pathway or Brite	Unclassified: metabolism	Amino acid metabolism	Amino acid metabolism
K04027	K04027	Not Included in Pathway or Brite	Unclassified: metabolism	Amino acid metabolism	Amino acid metabolism
K04028	K04028	Not Included in Pathway or Brite	Unclassified: metabolism	Amino acid metabolism	Amino acid metabolism
K04030	K04030	Not Included in Pathway or Brite	Unclassified: metabolism	Amino acid metabolism	Amino acid metabolism
K04031	K04031	Not Included in Pathway or Brite	Unclassified: metabolism	Amino acid metabolism	Amino acid metabolism
K06203	K06203	Not Included in Pathway or Brite	Unclassified: metabolism	Amino acid metabolism	Amino acid metabolism
K06997	K06997	Not Included in Pathway or Brite	Unclassified: metabolism	Amino acid metabolism	Amino acid metabolism
K08234	K08234	Not Included in Pathway or Brite	Unclassified: metabolism	Amino acid metabolism	Amino acid metabolism
K11325	K11325	Not Included in Pathway or Brite	Unclassified: metabolism	Amino acid metabolism	Amino acid metabolism
K14054	K14054	Not Included in Pathway or Brite	Unclassified: metabolism	Amino acid metabolism	Amino acid metabolism
K18802	K18802	Not Included in Pathway or Brite	Unclassified: metabolism	Amino acid metabolism	Amino acid metabolism
K19625	K19625	Not Included in Pathway or Brite	Unclassified: metabolism	Amino acid metabolism	Amino acid metabolism
K21700	K21700	Not Included in Pathway or Brite	Unclassified: metabolism	Amino acid metabolism	Amino acid metabolism
K22366	K22366	Not Included in Pathway or Brite	Unclassified: metabolism	Amino acid metabolism	Amino acid metabolism
K22479	K22479	Not Included in Pathway or Brite	Unclassified: metabolism	Amino acid metabolism	Amino acid metabolism
K00596	K00596	Brite Hierarchies	Protein families: metabolism	Amino acid related enzymes	Amino acid related enzymes
K02805	K02805	Brite Hierarchies	Protein families: metabolism	Amino acid related enzymes	Amino acid related enzymes
K03918	K03918	Brite Hierarchies	Protein families: metabolism	Amino acid related enzymes	Amino acid related enzymes
K09469	K09469	Brite Hierarchies	Protein families: metabolism	Amino acid related enzymes	Amino acid related enzymes
K10907	K10907	Brite Hierarchies	Protein families: metabolism	Amino acid related enzymes	Amino acid related enzymes
K14261	K14261	Brite Hierarchies	Protein families: metabolism	Amino acid related enzymes	Amino acid related enzymes
K14270	K14270	Brite Hierarchies	Protein families: metabolism	Amino acid related enzymes	Amino acid related enzymes
K14271	K14271	Brite Hierarchies	Protein families: metabolism	Amino acid related enzymes	Amino acid related enzymes
K14287	K14287	Brite Hierarchies	Protein families: metabolism	Amino acid related enzymes	Amino acid related enzymes
K01894	K01894	Brite Hierarchies	Protein families: metabolism	Amino acid related enzymes | Brite Hierarchies	Amino acid related enzymes	Protein families: genetic information processing	Transfer RNA biogenesis
K00326	K00326	Metabolism	Carbohydrate metabolism	Amino sugar and nucleotide sugar metabolism	Amino sugar and nucleotide sugar metabolism
K00523	K00523	Metabolism	Carbohydrate metabolism	Amino sugar and nucleotide sugar metabolism	Amino sugar and nucleotide sugar metabolism
K00621	K00621	Metabolism	Carbohydrate metabolism	Amino sugar and nucleotide sugar metabolism	Amino sugar and nucleotide sugar metabolism
K00884	K00884	Metabolism	Carbohydrate metabolism	Amino sugar and nucleotide sugar metabolism	Amino sugar and nucleotide sugar metabolism
K00885	K00885	Metabolism	Carbohydrate metabolism	Amino sugar and nucleotide sugar metabolism	Amino sugar and nucleotide sugar metabolism
K00972	K00972	Metabolism	Carbohydrate metabolism	Amino sugar and nucleotide sugar metabolism	Amino sugar and nucleotide sugar metabolism
K00983	K00983	Metabolism	Carbohydrate metabolism	Amino sugar and nucleotide sugar metabolism	Amino sugar and nucleotide sugar metabolism
K00992	K00992	Metabolism	Carbohydrate metabolism	Amino sugar and nucleotide sugar metabolism	Amino sugar and nucleotide sugar metabolism
K01183	K01183	Metabolism	Carbohydrate metabolism	Amino sugar and nucleotide sugar metabolism	Amino sugar and nucleotide sugar metabolism
K01198	K01198	Metabolism	Carbohydrate metabolism	Amino sugar and nucleotide sugar metabolism	Amino sugar and nucleotide sugar metabolism
K01209	K01209	Metabolism	Carbohydrate metabolism	Amino sugar and nucleotide sugar metabolism	Amino sugar and nucleotide sugar metabolism
K01233	K01233	Metabolism	Carbohydrate metabolism	Amino sugar and nucleotide sugar metabolism	Amino sugar and nucleotide sugar metabolism
K01443	K01443	Metabolism	Carbohydrate metabolism	Amino sugar and nucleotide sugar metabolism	Amino sugar and nucleotide sugar metabolism
K01452	K01452	Metabolism	Carbohydrate metabolism	Amino sugar and nucleotide sugar metabolism	Amino sugar and nucleotide sugar metabolism
K01639	K01639	Metabolism	Carbohydrate metabolism	Amino sugar and nucleotide sugar metabolism	Amino sugar and nucleotide sugar metabolism
K01654	K01654	Metabolism	Carbohydrate metabolism	Amino sugar and nucleotide sugar metabolism	Amino sugar and nucleotide sugar metabolism
K01709	K01709	Metabolism	Carbohydrate metabolism	Amino sugar and nucleotide sugar metabolism	Amino sugar and nucleotide sugar metabolism
K01787	K01787	Metabolism	Carbohydrate metabolism	Amino sugar and nucleotide sugar metabolism	Amino sugar and nucleotide sugar metabolism
K01788	K01788	Metabolism	Carbohydrate metabolism	Amino sugar and nucleotide sugar metabolism	Amino sugar and nucleotide sugar metabolism
K01836	K01836	Metabolism	Carbohydrate metabolism	Amino sugar and nucleotide sugar metabolism	Amino sugar and nucleotide sugar metabolism
K02473	K02473	Metabolism	Carbohydrate metabolism	Amino sugar and nucleotide sugar metabolism	Amino sugar and nucleotide sugar metabolism
K02564	K02564	Metabolism	Carbohydrate metabolism	Amino sugar and nucleotide sugar metabolism	Amino sugar and nucleotide sugar metabolism
K03431	K03431	Metabolism	Carbohydrate metabolism	Amino sugar and nucleotide sugar metabolism	Amino sugar and nucleotide sugar metabolism
K04042	K04042	Metabolism	Carbohydrate metabolism	Amino sugar and nucleotide sugar metabolism	Amino sugar and nucleotide sugar metabolism
K05304	K05304	Metabolism	Carbohydrate metabolism	Amino sugar and nucleotide sugar metabolism	Amino sugar and nucleotide sugar metabolism
K07102	K07102	Metabolism	Carbohydrate metabolism	Amino sugar and nucleotide sugar metabolism	Amino sugar and nucleotide sugar metabolism
K07106	K07106	Metabolism	Carbohydrate metabolism	Amino sugar and nucleotide sugar metabolism	Amino sugar and nucleotide sugar metabolism
K08068	K08068	Metabolism	Carbohydrate metabolism	Amino sugar and nucleotide sugar metabolism	Amino sugar and nucleotide sugar metabolism
K08080	K08080	Metabolism	Carbohydrate metabolism	Amino sugar and nucleotide sugar metabolism	Amino sugar and nucleotide sugar metabolism
K08678	K08678	Metabolism	Carbohydrate metabolism	Amino sugar and nucleotide sugar metabolism	Amino sugar and nucleotide sugar metabolism
K08679	K08679	Metabolism	Carbohydrate metabolism	Amino sugar and nucleotide sugar metabolism	Amino sugar and nucleotide sugar metabolism
K11528	K11528	Metabolism	Carbohydrate metabolism	Amino sugar and nucleotide sugar metabolism	Amino sugar and nucleotide sugar metabolism
K12409	K12409	Metabolism	Carbohydrate metabolism	Amino sugar and nucleotide sugar metabolism	Amino sugar and nucleotide sugar metabolism
K12446	K12446	Metabolism	Carbohydrate metabolism	Amino sugar and nucleotide sugar metabolism	Amino sugar and nucleotide sugar metabolism
K12448	K12448	Metabolism	Carbohydrate metabolism	Amino sugar and nucleotide sugar metabolism	Amino sugar and nucleotide sugar metabolism
K12449	K12449	Metabolism	Carbohydrate metabolism	Amino sugar and nucleotide sugar metabolism	Amino sugar and nucleotide sugar metabolism
K12450	K12450	Metabolism	Carbohydrate metabolism	Amino sugar and nucleotide sugar metabolism	Amino sugar and nucleotide sugar metabolism
K12452	K12452	Metabolism	Carbohydrate metabolism	Amino sugar and nucleotide sugar metabolism	Amino sugar and nucleotide sugar metabolism
K12453	K12453	Metabolism	Carbohydrate metabolism	Amino sugar and nucleotide sugar metabolism	Amino sugar and nucleotide sugar metabolism
K12454	K12454	Metabolism	Carbohydrate metabolism	Amino sugar and nucleotide sugar metabolism	Amino sugar and nucleotide sugar metabolism
K12455	K12455	Metabolism	Carbohydrate metabolism	Amino sugar and nucleotide sugar metabolism	Amino sugar and nucleotide sugar metabolism
K13381	K13381	Metabolism	Carbohydrate metabolism	Amino sugar and nucleotide sugar metabolism	Amino sugar and nucleotide sugar metabolism
K13967	K13967	Metabolism	Carbohydrate metabolism	Amino sugar and nucleotide sugar metabolism	Amino sugar and nucleotide sugar metabolism
K15855	K15855	Metabolism	Carbohydrate metabolism	Amino sugar and nucleotide sugar metabolism	Amino sugar and nucleotide sugar metabolism
K15894	K15894	Metabolism	Carbohydrate metabolism	Amino sugar and nucleotide sugar metabolism	Amino sugar and nucleotide sugar metabolism
K15895	K15895	Metabolism	Carbohydrate metabolism	Amino sugar and nucleotide sugar metabolism	Amino sugar and nucleotide sugar metabolism
K15896	K15896	Metabolism	Carbohydrate metabolism	Amino sugar and nucleotide sugar metabolism	Amino sugar and nucleotide sugar metabolism
K15897	K15897	Metabolism	Carbohydrate metabolism	Amino sugar and nucleotide sugar metabolism	Amino sugar and nucleotide sugar metabolism
K15898	K15898	Metabolism	Carbohydrate metabolism	Amino sugar and nucleotide sugar metabolism	Amino sugar and nucleotide sugar metabolism
K15899	K15899	Metabolism	Carbohydrate metabolism	Amino sugar and nucleotide sugar metabolism	Amino sugar and nucleotide sugar metabolism
K15910	K15910	Metabolism	Carbohydrate metabolism	Amino sugar and nucleotide sugar metabolism	Amino sugar and nucleotide sugar metabolism
K15912	K15912	Metabolism	Carbohydrate metabolism	Amino sugar and nucleotide sugar metabolism	Amino sugar and nucleotide sugar metabolism
K15913	K15913	Metabolism	Carbohydrate metabolism	Amino sugar and nucleotide sugar metabolism	Amino sugar and nucleotide sugar metabolism
K15920	K15920	Metabolism	Carbohydrate metabolism	Amino sugar and nucleotide sugar metabolism	Amino sugar and nucleotide sugar metabolism
K15921	K15921	Metabolism	Carbohydrate metabolism	Amino sugar and nucleotide sugar metabolism	Amino sugar and nucleotide sugar metabolism
K18429	K18429	Metabolism	Carbohydrate metabolism	Amino sugar and nucleotide sugar metabolism	Amino sugar and nucleotide sugar metabolism
K18430	K18430	Metabolism	Carbohydrate metabolism	Amino sugar and nucleotide sugar metabolism	Amino sugar and nucleotide sugar metabolism
K18431	K18431	Metabolism	Carbohydrate metabolism	Amino sugar and nucleotide sugar metabolism	Amino sugar and nucleotide sugar metabolism
K18675	K18675	Metabolism	Carbohydrate metabolism	Amino sugar and nucleotide sugar metabolism	Amino sugar and nucleotide sugar metabolism
K18676	K18676	Metabolism	Carbohydrate metabolism	Amino sugar and nucleotide sugar metabolism	Amino sugar and nucleotide sugar metabolism
K18677	K18677	Metabolism	Carbohydrate metabolism	Amino sugar and nucleotide sugar metabolism	Amino sugar and nucleotide sugar metabolism
K20844	K20844	Metabolism	Carbohydrate metabolism	Amino sugar and nucleotide sugar metabolism	Amino sugar and nucleotide sugar metabolism
K21749	K21749	Metabolism	Carbohydrate metabolism	Amino sugar and nucleotide sugar metabolism	Amino sugar and nucleotide sugar metabolism
K22268	K22268	Metabolism	Carbohydrate metabolism	Amino sugar and nucleotide sugar metabolism	Amino sugar and nucleotide sugar metabolism
K22292	K22292	Metabolism	Carbohydrate metabolism	Amino sugar and nucleotide sugar metabolism	Amino sugar and nucleotide sugar metabolism
K00698	K00698	Metabolism	Carbohydrate metabolism	Amino sugar and nucleotide sugar metabolism | Brite Hierarchies	Amino sugar and nucleotide sugar metabolism	Protein families: metabolism	Glycosyltransferases
K01097	K01097	Metabolism	Carbohydrate metabolism	Amino sugar and nucleotide sugar metabolism | Brite Hierarchies	Amino sugar and nucleotide sugar metabolism	Protein families: metabolism	Protein phosphatases and associated proteins
K02474	K02474	Metabolism	Carbohydrate metabolism	Amino sugar and nucleotide sugar metabolism | Brite Hierarchies	Amino sugar and nucleotide sugar metabolism	Protein families: metabolism	Lipopolysaccharide biosynthesis proteins
K13010	K13010	Metabolism	Carbohydrate metabolism	Amino sugar and nucleotide sugar metabolism | Brite Hierarchies	Amino sugar and nucleotide sugar metabolism	Protein families: metabolism	Lipopolysaccharide biosynthesis proteins | Brite Hierarchies	Protein families: metabolism	Amino acid related enzymes
K13015	K13015	Metabolism	Carbohydrate metabolism	Amino sugar and nucleotide sugar metabolism | Brite Hierarchies	Amino sugar and nucleotide sugar metabolism	Protein families: metabolism	Lipopolysaccharide biosynthesis proteins
K13016	K13016	Metabolism	Carbohydrate metabolism	Amino sugar and nucleotide sugar metabolism | Brite Hierarchies	Amino sugar and nucleotide sugar metabolism	Protein families: metabolism	Lipopolysaccharide biosynthesis proteins
K13017	K13017	Metabolism	Carbohydrate metabolism	Amino sugar and nucleotide sugar metabolism | Brite Hierarchies	Amino sugar and nucleotide sugar metabolism	Protein families: metabolism	Lipopolysaccharide biosynthesis proteins | Brite Hierarchies	Protein families: metabolism	Amino acid related enzymes
K13018	K13018	Metabolism	Carbohydrate metabolism	Amino sugar and nucleotide sugar metabolism | Brite Hierarchies	Amino sugar and nucleotide sugar metabolism	Protein families: metabolism	Lipopolysaccharide biosynthesis proteins
K13019	K13019	Metabolism	Carbohydrate metabolism	Amino sugar and nucleotide sugar metabolism | Brite Hierarchies	Amino sugar and nucleotide sugar metabolism	Protein families: metabolism	Lipopolysaccharide biosynthesis proteins
K13020	K13020	Metabolism	Carbohydrate metabolism	Amino sugar and nucleotide sugar metabolism | Brite Hierarchies	Amino sugar and nucleotide sugar metabolism	Protein families: metabolism	Lipopolysaccharide biosynthesis proteins
K13379	K13379	Metabolism	Carbohydrate metabolism	Amino sugar and nucleotide sugar metabolism | Brite Hierarchies	Amino sugar and nucleotide sugar metabolism	Protein families: metabolism	Glycosyltransferases
K13648	K13648	Metabolism	Carbohydrate metabolism	Amino sugar and nucleotide sugar metabolism | Brite Hierarchies	Amino sugar and nucleotide sugar metabolism	Protein families: metabolism	Glycosyltransferases
K17939	K17939	Metabolism	Carbohydrate metabolism	Amino sugar and nucleotide sugar metabolism | Brite Hierarchies	Amino sugar and nucleotide sugar metabolism	Protein families: metabolism	Lipopolysaccharide biosynthesis proteins
K01791	K01791	Metabolism	Carbohydrate metabolism	Amino sugar and nucleotide sugar metabolism | Cellular Processes	Amino sugar and nucleotide sugar metabolism	Cellular community - prokaryotes	Biofilm formation - Vibrio cholerae
K02472	K02472	Metabolism	Carbohydrate metabolism	Amino sugar and nucleotide sugar metabolism | Cellular Processes	Amino sugar and nucleotide sugar metabolism	Cellular community - prokaryotes	Biofilm formation - Vibrio cholerae
K02804	K02804	Metabolism	Carbohydrate metabolism	Amino sugar and nucleotide sugar metabolism | Environmental Information Processing	Amino sugar and nucleotide sugar metabolism	Membrane transport	Phosphotransferase system (PTS) | Brite Hierarchies	Protein families: signaling and cellular processes	Transporters
K07806	K07806	Metabolism	Carbohydrate metabolism	Amino sugar and nucleotide sugar metabolism | Environmental Information Processing	Amino sugar and nucleotide sugar metabolism	Signal transduction	Two-component system | Human Diseases	Drug resistance: Antimicrobial	Cationic antimicrobial peptide (CAMP) resistance | Brite Hierarchies	Protein families: metabolism	Lipopolysaccharide biosynthesis proteins | Brite Hierarchies	Protein families: metabolism	Amino acid related enzymes
K20547	K20547	Metabolism	Carbohydrate metabolism	Amino sugar and nucleotide sugar metabolism | Environmental Information Processing	Amino sugar and nucleotide sugar metabolism	Signal transduction	MAPK signaling pathway - plant
K10011	K10011	Metabolism	Carbohydrate metabolism	Amino sugar and nucleotide sugar metabolism | Human Diseases	Amino sugar and nucleotide sugar metabolism	Drug resistance: Antimicrobial	Cationic antimicrobial peptide (CAMP) resistance | Brite Hierarchies	Protein families: metabolism	Lipopolysaccharide biosynthesis proteins
K10012	K10012	Metabolism	Carbohydrate metabolism	Amino sugar and nucleotide sugar metabolism | Human Diseases	Amino sugar and nucleotide sugar metabolism	Drug resistance: Antimicrobial	Cationic antimicrobial peptide (CAMP) resistance | Brite Hierarchies	Protein families: metabolism	Lipopolysaccharide biosynthesis proteins | Brite Hierarchies	Protein families: signaling and cellular processes	Transporters
K13014	K13014	Metabolism	Carbohydrate metabolism	Amino sugar and nucleotide sugar metabolism | Human Diseases	Amino sugar and nucleotide sugar metabolism	Drug resistance: Antimicrobial	Cationic antimicrobial peptide (CAMP) resistance
K00075	K00075	Metabolism	Carbohydrate metabolism	Amino sugar and nucleotide sugar metabolism | Metabolism	Amino sugar and nucleotide sugar metabolism	Glycan biosynthesis and metabolism	Peptidoglycan biosynthesis | Brite Hierarchies	Protein families: metabolism	Peptidoglycan biosynthesis and degradation proteins
K00790	K00790	Metabolism	Carbohydrate metabolism	Amino sugar and nucleotide sugar metabolism | Metabolism	Amino sugar and nucleotide sugar metabolism	Glycan biosynthesis and metabolism	Peptidoglycan biosynthesis | Brite Hierarchies	Protein families: metabolism	Peptidoglycan biosynthesis and degradation proteins
K00820	K00820	Metabolism	Carbohydrate metabolism	Amino sugar and nucleotide sugar metabolism | Metabolism	Amino sugar and nucleotide sugar metabolism	Amino acid metabolism	Alanine, aspartate and glutamate metabolism | Human Diseases	Endocrine and metabolic diseases	Insulin resistance | Brite Hierarchies	Protein families: metabolism	Peptidases
K01207	K01207	Metabolism	Carbohydrate metabolism	Amino sugar and nucleotide sugar metabolism | Metabolism	Amino sugar and nucleotide sugar metabolism	Glycan biosynthesis and metabolism	Glycosaminoglycan degradation | Human Diseases	Drug resistance: Antimicrobial	beta-Lactam resistance
K06118	K06118	Metabolism	Carbohydrate metabolism	Amino sugar and nucleotide sugar metabolism | Metabolism	Amino sugar and nucleotide sugar metabolism	Lipid metabolism	Glycerolipid metabolism
K12373	K12373	Metabolism	Carbohydrate metabolism	Amino sugar and nucleotide sugar metabolism | Metabolism	Amino sugar and nucleotide sugar metabolism	Glycan biosynthesis and metabolism	Various types of N-glycan biosynthesis | Metabolism	Glycan biosynthesis and metabolism	Glycosaminoglycan degradation | Metabolism	Glycan biosynthesis and metabolism	Glycosphingolipid biosynthesis - globo and isoglobo series | Metabolism	Glycan biosynthesis and metabolism	Glycosphingolipid biosynthesis - ganglio series | Metabolism	Glycan biosynthesis and metabolism	Other glycan degradation | Cellular Processes	Transport and catabolism	Lysosome | Brite Hierarchies	Protein families: genetic information processing	Chaperones and folding catalysts
K12451	K12451	Metabolism	Carbohydrate metabolism	Amino sugar and nucleotide sugar metabolism | Metabolism	Amino sugar and nucleotide sugar metabolism	Metabolism of terpenoids and polyketides	Polyketide sugar unit biosynthesis
K03330	K03330	Genetic Information Processing	Translation	Aminoacyl-tRNA biosynthesis	Aminoacyl-tRNA biosynthesis
K09482	K09482	Genetic Information Processing	Translation	Aminoacyl-tRNA biosynthesis	Aminoacyl-tRNA biosynthesis
K01866	K01866	Genetic Information Processing	Translation	Aminoacyl-tRNA biosynthesis | Brite Hierarchies	Aminoacyl-tRNA biosynthesis	Protein families: metabolism	Amino acid related enzymes | Brite Hierarchies	Protein families: genetic information processing	Transfer RNA biogenesis | Brite Hierarchies	Protein families: genetic information processing	Mitochondrial biogenesis
K01867	K01867	Genetic Information Processing	Translation	Aminoacyl-tRNA biosynthesis | Brite Hierarchies	Aminoacyl-tRNA biosynthesis	Protein families: metabolism	Amino acid related enzymes | Brite Hierarchies	Protein families: genetic information processing	Transfer RNA biogenesis
K01868	K01868	Genetic Information Processing	Translation	Aminoacyl-tRNA biosynthesis | Brite Hierarchies	Aminoacyl-tRNA biosynthesis	Protein families: metabolism	Amino acid related enzymes | Brite Hierarchies	Protein families: genetic information processing	Transfer RNA biogenesis
K01869	K01869	Genetic Information Processing	Translation	Aminoacyl-tRNA biosynthesis | Brite Hierarchies	Aminoacyl-tRNA biosynthesis	Protein families: metabolism	Amino acid related enzymes | Brite Hierarchies	Protein families: genetic information processing	Transfer RNA biogenesis | Brite Hierarchies	Protein families: genetic information processing	Mitochondrial biogenesis
K01870	K01870	Genetic Information Processing	Translation	Aminoacyl-tRNA biosynthesis | Brite Hierarchies	Aminoacyl-tRNA biosynthesis	Protein families: metabolism	Amino acid related enzymes | Brite Hierarchies	Protein families: genetic information processing	Transfer RNA biogenesis
K01872	K01872	Genetic Information Processing	Translation	Aminoacyl-tRNA biosynthesis | Brite Hierarchies	Aminoacyl-tRNA biosynthesis	Protein families: metabolism	Amino acid related enzymes | Brite Hierarchies	Protein families: genetic information processing	Transfer RNA biogenesis
K01873	K01873	Genetic Information Processing	Translation	Aminoacyl-tRNA biosynthesis | Brite Hierarchies	Aminoacyl-tRNA biosynthesis	Protein families: metabolism	Amino acid related enzymes | Brite Hierarchies	Protein families: genetic information processing	Transfer RNA biogenesis
K01875	K01875	Genetic Information Processing	Translation	Aminoacyl-tRNA biosynthesis | Brite Hierarchies	Aminoacyl-tRNA biosynthesis	Protein families: metabolism	Amino acid related enzymes | Brite Hierarchies	Protein families: genetic information processing	Transfer RNA biogenesis
K01876	K01876	Genetic Information Processing	Translation	Aminoacyl-tRNA biosynthesis | Brite Hierarchies	Aminoacyl-tRNA biosynthesis	Protein families: metabolism	Amino acid related enzymes | Brite Hierarchies	Protein families: genetic information processing	Transfer RNA biogenesis | Brite Hierarchies	Protein families: genetic information processing	Mitochondrial biogenesis
K01878	K01878	Genetic Information Processing	Translation	Aminoacyl-tRNA biosynthesis | Brite Hierarchies	Aminoacyl-tRNA biosynthesis	Protein families: metabolism	Amino acid related enzymes | Brite Hierarchies	Protein families: genetic information processing	Transfer RNA biogenesis
K01879	K01879	Genetic Information Processing	Translation	Aminoacyl-tRNA biosynthesis | Brite Hierarchies	Aminoacyl-tRNA biosynthesis	Protein families: metabolism	Amino acid related enzymes | Brite Hierarchies	Protein families: genetic information processing	Transfer RNA biogenesis
K01880	K01880	Genetic Information Processing	Translation	Aminoacyl-tRNA biosynthesis | Brite Hierarchies	Aminoacyl-tRNA biosynthesis	Protein families: metabolism	Amino acid related enzymes | Brite Hierarchies	Protein families: genetic information processing	Transfer RNA biogenesis | Brite Hierarchies	Protein families: genetic information processing	Mitochondrial biogenesis
K01881	K01881	Genetic Information Processing	Translation	Aminoacyl-tRNA biosynthesis | Brite Hierarchies	Aminoacyl-tRNA biosynthesis	Protein families: metabolism	Amino acid related enzymes | Brite Hierarchies	Protein families: genetic information processing	Transfer RNA biogenesis
K01883	K01883	Genetic Information Processing	Translation	Aminoacyl-tRNA biosynthesis | Brite Hierarchies	Aminoacyl-tRNA biosynthesis	Protein families: metabolism	Amino acid related enzymes | Brite Hierarchies	Protein families: genetic information processing	Transfer RNA biogenesis
K01884	K01884	Genetic Information Processing	Translation	Aminoacyl-tRNA biosynthesis | Brite Hierarchies	Aminoacyl-tRNA biosynthesis	Protein families: metabolism	Amino acid related enzymes | Brite Hierarchies	Protein families: genetic information processing	Transfer RNA biogenesis
K01886	K01886	Genetic Information Processing	Translation	Aminoacyl-tRNA biosynthesis | Brite Hierarchies	Aminoacyl-tRNA biosynthesis	Protein families: metabolism	Amino acid related enzymes | Brite Hierarchies	Protein families: genetic information processing	Transfer RNA biogenesis
K01887	K01887	Genetic Information Processing	Translation	Aminoacyl-tRNA biosynthesis | Brite Hierarchies	Aminoacyl-tRNA biosynthesis	Protein families: metabolism	Amino acid related enzymes | Brite Hierarchies	Protein families: genetic information processing	Transfer RNA biogenesis | Brite Hierarchies	Protein families: genetic information processing	Mitochondrial biogenesis
K01889	K01889	Genetic Information Processing	Translation	Aminoacyl-tRNA biosynthesis | Brite Hierarchies	Aminoacyl-tRNA biosynthesis	Protein families: metabolism	Amino acid related enzymes | Brite Hierarchies	Protein families: genetic information processing	Transfer RNA biogenesis
K01890	K01890	Genetic Information Processing	Translation	Aminoacyl-tRNA biosynthesis | Brite Hierarchies	Aminoacyl-tRNA biosynthesis	Protein families: metabolism	Amino acid related enzymes | Brite Hierarchies	Protein families: genetic information processing	Transfer RNA biogenesis
K01892	K01892	Genetic Information Processing	Translation	Aminoacyl-tRNA biosynthesis | Brite Hierarchies	Aminoacyl-tRNA biosynthesis	Protein families: metabolism	Amino acid related enzymes | Brite Hierarchies	Protein families: genetic information processing	Transfer RNA biogenesis
K01893	K01893	Genetic Information Processing	Translation	Aminoacyl-tRNA biosynthesis | Brite Hierarchies	Aminoacyl-tRNA biosynthesis	Protein families: metabolism	Amino acid related enzymes | Brite Hierarchies	Protein families: genetic information processing	Transfer RNA biogenesis
K02433	K02433	Genetic Information Processing	Translation	Aminoacyl-tRNA biosynthesis | Brite Hierarchies	Aminoacyl-tRNA biosynthesis	Protein families: genetic information processing	Mitochondrial biogenesis
K02434	K02434	Genetic Information Processing	Translation	Aminoacyl-tRNA biosynthesis | Brite Hierarchies	Aminoacyl-tRNA biosynthesis	Protein families: genetic information processing	Mitochondrial biogenesis
K02435	K02435	Genetic Information Processing	Translation	Aminoacyl-tRNA biosynthesis | Brite Hierarchies	Aminoacyl-tRNA biosynthesis	Protein families: genetic information processing	Mitochondrial biogenesis
K04566	K04566	Genetic Information Processing	Translation	Aminoacyl-tRNA biosynthesis | Brite Hierarchies	Aminoacyl-tRNA biosynthesis	Protein families: metabolism	Amino acid related enzymes | Brite Hierarchies	Protein families: genetic information processing	Transfer RNA biogenesis
K04567	K04567	Genetic Information Processing	Translation	Aminoacyl-tRNA biosynthesis | Brite Hierarchies	Aminoacyl-tRNA biosynthesis	Protein families: metabolism	Amino acid related enzymes | Brite Hierarchies	Protein families: genetic information processing	Transfer RNA biogenesis
K06868	K06868	Genetic Information Processing	Translation	Aminoacyl-tRNA biosynthesis | Brite Hierarchies	Aminoacyl-tRNA biosynthesis	Protein families: genetic information processing	Transfer RNA biogenesis
K09698	K09698	Genetic Information Processing	Translation	Aminoacyl-tRNA biosynthesis | Brite Hierarchies	Aminoacyl-tRNA biosynthesis	Protein families: metabolism	Amino acid related enzymes | Brite Hierarchies	Protein families: genetic information processing	Transfer RNA biogenesis
K09759	K09759	Genetic Information Processing	Translation	Aminoacyl-tRNA biosynthesis | Brite Hierarchies	Aminoacyl-tRNA biosynthesis	Protein families: metabolism	Amino acid related enzymes | Brite Hierarchies	Protein families: genetic information processing	Transfer RNA biogenesis
K14164	K14164	Genetic Information Processing	Translation	Aminoacyl-tRNA biosynthesis | Brite Hierarchies	Aminoacyl-tRNA biosynthesis	Protein families: genetic information processing	Transfer RNA biogenesis
K01101	K01101	Metabolism	Xenobiotics biodegradation and metabolism	Aminobenzoate degradation	Aminobenzoate degradation
K01576	K01576	Metabolism	Xenobiotics biodegradation and metabolism	Aminobenzoate degradation	Aminobenzoate degradation
K01612	K01612	Metabolism	Xenobiotics biodegradation and metabolism	Aminobenzoate degradation	Aminobenzoate degradation
K01781	K01781	Metabolism	Xenobiotics biodegradation and metabolism	Aminobenzoate degradation	Aminobenzoate degradation
K01865	K01865	Metabolism	Xenobiotics biodegradation and metabolism	Aminobenzoate degradation	Aminobenzoate degradation
K03862	K03862	Metabolism	Xenobiotics biodegradation and metabolism	Aminobenzoate degradation	Aminobenzoate degradation
K03863	K03863	Metabolism	Xenobiotics biodegradation and metabolism	Aminobenzoate degradation	Aminobenzoate degradation
K04099	K04099	Metabolism	Xenobiotics biodegradation and metabolism	Aminobenzoate degradation	Aminobenzoate degradation
K05599	K05599	Metabolism	Xenobiotics biodegradation and metabolism	Aminobenzoate degradation	Aminobenzoate degradation
K05600	K05600	Metabolism	Xenobiotics biodegradation and metabolism	Aminobenzoate degradation	Aminobenzoate degradation
K08295	K08295	Metabolism	Xenobiotics biodegradation and metabolism	Aminobenzoate degradation	Aminobenzoate degradation
K09461	K09461	Metabolism	Xenobiotics biodegradation and metabolism	Aminobenzoate degradation	Aminobenzoate degradation
K10215	K10215	Metabolism	Xenobiotics biodegradation and metabolism	Aminobenzoate degradation	Aminobenzoate degradation
K11311	K11311	Metabolism	Xenobiotics biodegradation and metabolism	Aminobenzoate degradation	Aminobenzoate degradation
K15054	K15054	Metabolism	Xenobiotics biodegradation and metabolism	Aminobenzoate degradation	Aminobenzoate degradation
K15058	K15058	Metabolism	Xenobiotics biodegradation and metabolism	Aminobenzoate degradation	Aminobenzoate degradation
K15059	K15059	Metabolism	Xenobiotics biodegradation and metabolism	Aminobenzoate degradation	Aminobenzoate degradation
K15060	K15060	Metabolism	Xenobiotics biodegradation and metabolism	Aminobenzoate degradation	Aminobenzoate degradation
K15061	K15061	Metabolism	Xenobiotics biodegradation and metabolism	Aminobenzoate degradation	Aminobenzoate degradation
K15062	K15062	Metabolism	Xenobiotics biodegradation and metabolism	Aminobenzoate degradation	Aminobenzoate degradation
K15063	K15063	Metabolism	Xenobiotics biodegradation and metabolism	Aminobenzoate degradation	Aminobenzoate degradation
K15064	K15064	Metabolism	Xenobiotics biodegradation and metabolism	Aminobenzoate degradation	Aminobenzoate degradation
K15065	K15065	Metabolism	Xenobiotics biodegradation and metabolism	Aminobenzoate degradation	Aminobenzoate degradation
K15066	K15066	Metabolism	Xenobiotics biodegradation and metabolism	Aminobenzoate degradation	Aminobenzoate degradation
K16239	K16239	Metabolism	Xenobiotics biodegradation and metabolism	Aminobenzoate degradation	Aminobenzoate degradation
K16319	K16319	Metabolism	Xenobiotics biodegradation and metabolism	Aminobenzoate degradation	Aminobenzoate degradation
K16320	K16320	Metabolism	Xenobiotics biodegradation and metabolism	Aminobenzoate degradation	Aminobenzoate degradation
K18248	K18248	Metabolism	Xenobiotics biodegradation and metabolism	Aminobenzoate degradation	Aminobenzoate degradation
K18249	K18249	Metabolism	Xenobiotics biodegradation and metabolism	Aminobenzoate degradation	Aminobenzoate degradation
K20712	K20712	Metabolism	Xenobiotics biodegradation and metabolism	Aminobenzoate degradation	Aminobenzoate degradation
K21725	K21725	Metabolism	Xenobiotics biodegradation and metabolism	Aminobenzoate degradation	Aminobenzoate degradation
K21726	K21726	Metabolism	Xenobiotics biodegradation and metabolism	Aminobenzoate degradation	Aminobenzoate degradation
K21727	K21727	Metabolism	Xenobiotics biodegradation and metabolism	Aminobenzoate degradation	Aminobenzoate degradation
K21759	K21759	Metabolism	Xenobiotics biodegradation and metabolism	Aminobenzoate degradation	Aminobenzoate degradation
K21802	K21802	Metabolism	Xenobiotics biodegradation and metabolism	Aminobenzoate degradation	Aminobenzoate degradation
K00141	K00141	Metabolism	Xenobiotics biodegradation and metabolism	Aminobenzoate degradation | Metabolism	Aminobenzoate degradation	Xenobiotics biodegradation and metabolism	Toluene degradation | Metabolism	Xenobiotics biodegradation and metabolism	Xylene degradation
K03380	K03380	Metabolism	Xenobiotics biodegradation and metabolism	Aminobenzoate degradation | Metabolism	Aminobenzoate degradation	Xenobiotics biodegradation and metabolism	Toluene degradation
K14578	K14578	Metabolism	Xenobiotics biodegradation and metabolism	Aminobenzoate degradation | Metabolism	Aminobenzoate degradation	Xenobiotics biodegradation and metabolism	Nitrotoluene degradation | Metabolism	Xenobiotics biodegradation and metabolism	Ethylbenzene degradation | Metabolism	Xenobiotics biodegradation and metabolism	Naphthalene degradation | Metabolism	Xenobiotics biodegradation and metabolism	Polycyclic aromatic hydrocarbon degradation
K14579	K14579	Metabolism	Xenobiotics biodegradation and metabolism	Aminobenzoate degradation | Metabolism	Aminobenzoate degradation	Xenobiotics biodegradation and metabolism	Nitrotoluene degradation | Metabolism	Xenobiotics biodegradation and metabolism	Ethylbenzene degradation | Metabolism	Xenobiotics biodegradation and metabolism	Naphthalene degradation | Metabolism	Xenobiotics biodegradation and metabolism	Polycyclic aromatic hydrocarbon degradation
K14581	K14581	Metabolism	Xenobiotics biodegradation and metabolism	Aminobenzoate degradation | Metabolism	Aminobenzoate degradation	Xenobiotics biodegradation and metabolism	Nitrotoluene degradation | Metabolism	Xenobiotics biodegradation and metabolism	Ethylbenzene degradation | Metabolism	Xenobiotics biodegradation and metabolism	Naphthalene degradation | Metabolism	Xenobiotics biodegradation and metabolism	Polycyclic aromatic hydrocarbon degradation
K13963	K13963	Human Diseases	Infectious diseases: Parasitic	Amoebiasis	Amoebiasis
K13968	K13968	Human Diseases	Infectious diseases: Parasitic	Amoebiasis	Amoebiasis
K13976	K13976	Human Diseases	Infectious diseases: Parasitic	Amoebiasis	Amoebiasis
K13978	K13978	Human Diseases	Infectious diseases: Parasitic	Amoebiasis	Amoebiasis
K08570	K08570	Human Diseases	Infectious diseases: Parasitic	Amoebiasis | Brite Hierarchies	Amoebiasis	Protein families: metabolism	Peptidases
K07877	K07877	Environmental Information Processing	Signal transduction	AMPK signaling pathway | Brite Hierarchies	AMPK signaling pathway	Protein families: genetic information processing	Membrane trafficking | Brite Hierarchies	Protein families: signaling and cellular processes	Exosome | Brite Hierarchies	Protein families: signaling and cellular processes	GTP-binding proteins
K07881	K07881	Environmental Information Processing	Signal transduction	AMPK signaling pathway | Brite Hierarchies	AMPK signaling pathway	Protein families: genetic information processing	Membrane trafficking | Brite Hierarchies	Protein families: signaling and cellular processes	Exosome | Brite Hierarchies	Protein families: signaling and cellular processes	GTP-binding proteins
K18341	K18341	Environmental Information Processing	Signal transduction	AMPK signaling pathway | Brite Hierarchies	AMPK signaling pathway	Protein families: genetic information processing	Membrane trafficking
K06627	K06627	Environmental Information Processing	Signal transduction	AMPK signaling pathway | Cellular Processes	AMPK signaling pathway	Cell growth and death	Cell cycle | Cellular Processes	Cell growth and death	Cellular senescence | Organismal Systems	Endocrine system	Progesterone-mediated oocyte maturation | Human Diseases	Cancers: Overview	Viral carcinogenesis | Human Diseases	Infectious diseases: Viral	Human T-cell leukemia virus 1 infection | Human Diseases	Infectious diseases: Viral	Hepatitis B | Human Diseases	Infectious diseases: Viral	Epstein-Barr virus infection | Human Diseases	Infectious diseases: Viral	Human papillomavirus infection | Brite Hierarchies	Protein families: genetic information processing	DNA replication proteins | Brite Hierarchies	Protein families: genetic information processing	Chromosome and associated proteins
K07359	K07359	Environmental Information Processing	Signal transduction	AMPK signaling pathway | Cellular Processes	AMPK signaling pathway	Transport and catabolism	Autophagy - animal | Organismal Systems	Endocrine system	Adipocytokine signaling pathway | Organismal Systems	Endocrine system	Oxytocin signaling pathway | Organismal Systems	Aging	Longevity regulating pathway | Human Diseases	Substance dependence	Alcoholism | Brite Hierarchies	Protein families: metabolism	Protein kinases
K07901	K07901	Environmental Information Processing	Signal transduction	AMPK signaling pathway | Cellular Processes	AMPK signaling pathway	Transport and catabolism	Endocytosis | Cellular Processes	Cellular community - eukaryotes	Tight junction | Organismal Systems	Digestive system	Pancreatic secretion | Brite Hierarchies	Protein families: genetic information processing	Membrane trafficking | Brite Hierarchies	Protein families: genetic information processing	Chromosome and associated proteins | Brite Hierarchies	Protein families: signaling and cellular processes	Exosome | Brite Hierarchies	Protein families: signaling and cellular processes	GTP-binding proteins
K07903	K07903	Environmental Information Processing	Signal transduction	AMPK signaling pathway | Cellular Processes	AMPK signaling pathway	Transport and catabolism	Endocytosis | Brite Hierarchies	Protein families: genetic information processing	Membrane trafficking | Brite Hierarchies	Protein families: signaling and cellular processes	Exosome | Brite Hierarchies	Protein families: signaling and cellular processes	GTP-binding proteins
K07905	K07905	Environmental Information Processing	Signal transduction	AMPK signaling pathway | Cellular Processes	AMPK signaling pathway	Transport and catabolism	Endocytosis | Organismal Systems	Excretory system	Vasopressin-regulated water reabsorption | Brite Hierarchies	Protein families: genetic information processing	Membrane trafficking | Brite Hierarchies	Protein families: signaling and cellular processes	Exosome | Brite Hierarchies	Protein families: signaling and cellular processes	GTP-binding proteins
K06259	K06259	Environmental Information Processing	Signal transduction	AMPK signaling pathway | Environmental Information Processing	AMPK signaling pathway	Signaling molecules and interaction	ECM-receptor interaction | Cellular Processes	Transport and catabolism	Phagosome | Organismal Systems	Immune system	Hematopoietic cell lineage | Organismal Systems	Endocrine system	Adipocytokine signaling pathway | Organismal Systems	Endocrine system	PPAR signaling pathway | Organismal Systems	Digestive system	Fat digestion and absorption | Organismal Systems	Digestive system	Cholesterol metabolism | Human Diseases	Endocrine and metabolic diseases	Insulin resistance | Human Diseases	Infectious diseases: Parasitic	Malaria | Brite Hierarchies	Protein families: genetic information processing	Membrane trafficking | Brite Hierarchies	Protein families: signaling and cellular processes	Exosome | Brite Hierarchies	Protein families: signaling and cellular processes	CD molecules
K08271	K08271	Environmental Information Processing	Signal transduction	AMPK signaling pathway | Environmental Information Processing	AMPK signaling pathway	Signal transduction	mTOR signaling pathway | Brite Hierarchies	Protein families: metabolism	Protein kinases
K08272	K08272	Environmental Information Processing	Signal transduction	AMPK signaling pathway | Environmental Information Processing	AMPK signaling pathway	Signal transduction	mTOR signaling pathway
K17532	K17532	Environmental Information Processing	Signal transduction	AMPK signaling pathway | Environmental Information Processing	AMPK signaling pathway	Signal transduction	mTOR signaling pathway | Brite Hierarchies	Protein families: metabolism	Protein kinases
K21357	K21357	Environmental Information Processing	Signal transduction	AMPK signaling pathway | Environmental Information Processing	AMPK signaling pathway	Signal transduction	mTOR signaling pathway | Cellular Processes	Transport and catabolism	Autophagy - animal | Cellular Processes	Transport and catabolism	Mitophagy - animal | Organismal Systems	Aging	Longevity regulating pathway | Brite Hierarchies	Protein families: metabolism	Protein kinases | Brite Hierarchies	Protein families: genetic information processing	Membrane trafficking | Brite Hierarchies	Protein families: genetic information processing	Mitochondrial biogenesis
K07292	K07292	Environmental Information Processing	Signal transduction	AMPK signaling pathway | Human Diseases	AMPK signaling pathway	Endocrine and metabolic diseases	Maturity onset diabetes of the young | Brite Hierarchies	Protein families: genetic information processing	Transcription factors | Brite Hierarchies	Protein families: signaling and cellular processes	Nuclear receptors
K03234	K03234	Environmental Information Processing	Signal transduction	AMPK signaling pathway | Organismal Systems	AMPK signaling pathway	Endocrine system	Oxytocin signaling pathway | Brite Hierarchies	Protein families: genetic information processing	Translation factors | Brite Hierarchies	Protein families: signaling and cellular processes	Exosome
K07197	K07197	Environmental Information Processing	Signal transduction	AMPK signaling pathway | Organismal Systems	AMPK signaling pathway	Endocrine system	Insulin signaling pathway | Human Diseases	Endocrine and metabolic diseases	Non-alcoholic fatty liver disease (NAFLD) | Human Diseases	Endocrine and metabolic diseases	Insulin resistance | Brite Hierarchies	Protein families: genetic information processing	Transcription factors | Brite Hierarchies	Protein families: genetic information processing	Membrane trafficking
K07297	K07297	Environmental Information Processing	Signal transduction	AMPK signaling pathway | Organismal Systems	AMPK signaling pathway	Endocrine system	Adipocytokine signaling pathway | Organismal Systems	Aging	Longevity regulating pathway | Human Diseases	Endocrine and metabolic diseases	Non-alcoholic fatty liver disease (NAFLD)
K08292	K08292	Environmental Information Processing	Signal transduction	AMPK signaling pathway | Organismal Systems	AMPK signaling pathway	Endocrine system	Oxytocin signaling pathway | Brite Hierarchies	Protein families: metabolism	Protein kinases
K13088	K13088	Environmental Information Processing	Signal transduction	AMPK signaling pathway | Organismal Systems	AMPK signaling pathway	Immune system	IL-17 signaling pathway | Brite Hierarchies	Protein families: genetic information processing	Messenger RNA biogenesis | Brite Hierarchies	Protein families: genetic information processing	Spliceosome
K04569	K04569	Human Diseases	Neurodegenerative diseases	Amyotrophic lateral sclerosis (ALS)	Amyotrophic lateral sclerosis (ALS)
K04574	K04574	Human Diseases	Neurodegenerative diseases	Amyotrophic lateral sclerosis (ALS) | Brite Hierarchies	Amyotrophic lateral sclerosis (ALS)	Protein families: signaling and cellular processes	Cytoskeleton proteins
K04575	K04575	Human Diseases	Neurodegenerative diseases	Amyotrophic lateral sclerosis (ALS) | Brite Hierarchies	Amyotrophic lateral sclerosis (ALS)	Protein families: genetic information processing	Chromosome and associated proteins
K11518	K11518	Human Diseases	Neurodegenerative diseases	Amyotrophic lateral sclerosis (ALS) | Brite Hierarchies	Amyotrophic lateral sclerosis (ALS)	Protein families: genetic information processing	Mitochondrial biogenesis | Brite Hierarchies	Protein families: signaling and cellular processes	Transporters
K12930	K12930	Metabolism	Biosynthesis of other secondary metabolites	Anthocyanin biosynthesis | Brite Hierarchies	Anthocyanin biosynthesis	Protein families: metabolism	Glycosyltransferases
K14613	K14613	Human Diseases	Drug resistance: Antineoplastic	Antifolate resistance | Brite Hierarchies	Antifolate resistance	Protein families: signaling and cellular processes	Transporters
K08059	K08059	Organismal Systems	Immune system	Antigen processing and presentation	Antigen processing and presentation
K06505	K06505	Organismal Systems	Immune system	Antigen processing and presentation | Human Diseases	Antigen processing and presentation	Infectious diseases: Bacterial	Tuberculosis | Human Diseases	Infectious diseases: Viral	Herpes simplex infection | Brite Hierarchies	Protein families: signaling and cellular processes	CD molecules | Brite Hierarchies	Protein families: signaling and cellular processes	Proteoglycans
K08061	K08061	Organismal Systems	Immune system	Antigen processing and presentation | Human Diseases	Antigen processing and presentation	Immune diseases	Primary immunodeficiency | Human Diseases	Infectious diseases: Bacterial	Tuberculosis | Brite Hierarchies	Protein families: genetic information processing	Transcription factors
K08062	K08062	Organismal Systems	Immune system	Antigen processing and presentation | Human Diseases	Antigen processing and presentation	Immune diseases	Primary immunodeficiency | Human Diseases	Infectious diseases: Bacterial	Tuberculosis
K08064	K08064	Organismal Systems	Immune system	Antigen processing and presentation | Human Diseases	Antigen processing and presentation	Infectious diseases: Bacterial	Tuberculosis | Brite Hierarchies	Protein families: genetic information processing	Transcription factors
K08065	K08065	Organismal Systems	Immune system	Antigen processing and presentation | Human Diseases	Antigen processing and presentation	Infectious diseases: Bacterial	Tuberculosis | Human Diseases	Infectious diseases: Viral	Human T-cell leukemia virus 1 infection | Brite Hierarchies	Protein families: genetic information processing	Transcription factors
K08066	K08066	Organismal Systems	Immune system	Antigen processing and presentation | Human Diseases	Antigen processing and presentation	Infectious diseases: Bacterial	Tuberculosis | Brite Hierarchies	Protein families: genetic information processing	Transcription factors
K00638	K00638	Brite Hierarchies	Protein families: signaling and cellular processes	Antimicrobial resistance genes	Antimicrobial resistance genes
K00662	K00662	Brite Hierarchies	Protein families: signaling and cellular processes	Antimicrobial resistance genes	Antimicrobial resistance genes
K00663	K00663	Brite Hierarchies	Protein families: signaling and cellular processes	Antimicrobial resistance genes	Antimicrobial resistance genes
K00897	K00897	Brite Hierarchies	Protein families: signaling and cellular processes	Antimicrobial resistance genes	Antimicrobial resistance genes
K00984	K00984	Brite Hierarchies	Protein families: signaling and cellular processes	Antimicrobial resistance genes	Antimicrobial resistance genes
K03395	K03395	Brite Hierarchies	Protein families: signaling and cellular processes	Antimicrobial resistance genes	Antimicrobial resistance genes
K04343	K04343	Brite Hierarchies	Protein families: signaling and cellular processes	Antimicrobial resistance genes	Antimicrobial resistance genes
K05593	K05593	Brite Hierarchies	Protein families: signaling and cellular processes	Antimicrobial resistance genes	Antimicrobial resistance genes
K06880	K06880	Brite Hierarchies	Protein families: signaling and cellular processes	Antimicrobial resistance genes	Antimicrobial resistance genes
K06979	K06979	Brite Hierarchies	Protein families: signaling and cellular processes	Antimicrobial resistance genes	Antimicrobial resistance genes
K17840	K17840	Brite Hierarchies	Protein families: signaling and cellular processes	Antimicrobial resistance genes	Antimicrobial resistance genes
K17880	K17880	Brite Hierarchies	Protein families: signaling and cellular processes	Antimicrobial resistance genes	Antimicrobial resistance genes
K17910	K17910	Brite Hierarchies	Protein families: signaling and cellular processes	Antimicrobial resistance genes	Antimicrobial resistance genes
K18220	K18220	Brite Hierarchies	Protein families: signaling and cellular processes	Antimicrobial resistance genes	Antimicrobial resistance genes
K18234	K18234	Brite Hierarchies	Protein families: signaling and cellular processes	Antimicrobial resistance genes	Antimicrobial resistance genes
K18235	K18235	Brite Hierarchies	Protein families: signaling and cellular processes	Antimicrobial resistance genes	Antimicrobial resistance genes
K18554	K18554	Brite Hierarchies	Protein families: signaling and cellular processes	Antimicrobial resistance genes	Antimicrobial resistance genes
K18555	K18555	Brite Hierarchies	Protein families: signaling and cellular processes	Antimicrobial resistance genes	Antimicrobial resistance genes
K18815	K18815	Brite Hierarchies	Protein families: signaling and cellular processes	Antimicrobial resistance genes	Antimicrobial resistance genes
K18816	K18816	Brite Hierarchies	Protein families: signaling and cellular processes	Antimicrobial resistance genes	Antimicrobial resistance genes
K18817	K18817	Brite Hierarchies	Protein families: signaling and cellular processes	Antimicrobial resistance genes	Antimicrobial resistance genes
K18844	K18844	Brite Hierarchies	Protein families: signaling and cellular processes	Antimicrobial resistance genes	Antimicrobial resistance genes
K19271	K19271	Brite Hierarchies	Protein families: signaling and cellular processes	Antimicrobial resistance genes	Antimicrobial resistance genes
K19272	K19272	Brite Hierarchies	Protein families: signaling and cellular processes	Antimicrobial resistance genes	Antimicrobial resistance genes
K19275	K19275	Brite Hierarchies	Protein families: signaling and cellular processes	Antimicrobial resistance genes	Antimicrobial resistance genes
K19276	K19276	Brite Hierarchies	Protein families: signaling and cellular processes	Antimicrobial resistance genes	Antimicrobial resistance genes
K19277	K19277	Brite Hierarchies	Protein families: signaling and cellular processes	Antimicrobial resistance genes	Antimicrobial resistance genes
K19299	K19299	Brite Hierarchies	Protein families: signaling and cellular processes	Antimicrobial resistance genes	Antimicrobial resistance genes
K19300	K19300	Brite Hierarchies	Protein families: signaling and cellular processes	Antimicrobial resistance genes	Antimicrobial resistance genes
K19314	K19314	Brite Hierarchies	Protein families: signaling and cellular processes	Antimicrobial resistance genes	Antimicrobial resistance genes
K19545	K19545	Brite Hierarchies	Protein families: signaling and cellular processes	Antimicrobial resistance genes	Antimicrobial resistance genes
K21251	K21251	Brite Hierarchies	Protein families: signaling and cellular processes	Antimicrobial resistance genes	Antimicrobial resistance genes
K21252	K21252	Brite Hierarchies	Protein families: signaling and cellular processes	Antimicrobial resistance genes	Antimicrobial resistance genes
K21265	K21265	Brite Hierarchies	Protein families: signaling and cellular processes	Antimicrobial resistance genes	Antimicrobial resistance genes
K21267	K21267	Brite Hierarchies	Protein families: signaling and cellular processes	Antimicrobial resistance genes	Antimicrobial resistance genes
K21288	K21288	Brite Hierarchies	Protein families: signaling and cellular processes	Antimicrobial resistance genes	Antimicrobial resistance genes
K08333	K08333	Environmental Information Processing	Signal transduction	Apelin signaling pathway | Cellular Processes	Apelin signaling pathway	Transport and catabolism	Autophagy - animal | Cellular Processes	Transport and catabolism	Autophagy - yeast | Cellular Processes	Transport and catabolism	Autophagy - other | Brite Hierarchies	Protein families: metabolism	Protein kinases | Brite Hierarchies	Protein families: genetic information processing	Membrane trafficking
K08334	K08334	Environmental Information Processing	Signal transduction	Apelin signaling pathway | Cellular Processes	Apelin signaling pathway	Transport and catabolism	Autophagy - animal | Cellular Processes	Transport and catabolism	Autophagy - yeast | Cellular Processes	Transport and catabolism	Autophagy - other | Cellular Processes	Transport and catabolism	Mitophagy - animal | Cellular Processes	Cell growth and death	Apoptosis - multiple species | Human Diseases	Infectious diseases: Viral	Kaposi sarcoma-associated herpesvirus infection | Brite Hierarchies	Protein families: genetic information processing	Membrane trafficking | Brite Hierarchies	Protein families: genetic information processing	Mitochondrial biogenesis
K10351	K10351	Environmental Information Processing	Signal transduction	Apelin signaling pathway | Cellular Processes	Apelin signaling pathway	Cellular community - eukaryotes	Focal adhesion | Cellular Processes	Cellular community - eukaryotes	Tight junction | Cellular Processes	Cell motility	Regulation of actin cytoskeleton | Organismal Systems	Immune system	Leukocyte transendothelial migration | Organismal Systems	Circulatory system	Cardiac muscle contraction | Organismal Systems	Circulatory system	Adrenergic signaling in cardiomyocytes | Human Diseases	Cardiovascular diseases	Hypertrophic cardiomyopathy (HCM) | Human Diseases	Cardiovascular diseases	Dilated cardiomyopathy (DCM) | Brite Hierarchies	Protein families: signaling and cellular processes	Cytoskeleton proteins
K00907	K00907	Environmental Information Processing	Signal transduction	Apelin signaling pathway | Environmental Information Processing	Apelin signaling pathway	Signal transduction	Calcium signaling pathway | Environmental Information Processing	Signal transduction	cGMP-PKG signaling pathway | Cellular Processes	Cellular community - eukaryotes	Focal adhesion | Cellular Processes	Cell motility	Regulation of actin cytoskeleton | Organismal Systems	Immune system	Platelet activation | Organismal Systems	Endocrine system	Oxytocin signaling pathway | Organismal Systems	Circulatory system	Vascular smooth muscle contraction | Organismal Systems	Digestive system	Gastric acid secretion | Brite Hierarchies	Protein families: metabolism	Protein kinases
K04639	K04639	Environmental Information Processing	Signal transduction	Apelin signaling pathway | Environmental Information Processing	Apelin signaling pathway	Signal transduction	Phospholipase D signaling pathway | Environmental Information Processing	Signal transduction	Sphingolipid signaling pathway | Environmental Information Processing	Signal transduction	cGMP-PKG signaling pathway | Cellular Processes	Cell motility	Regulation of actin cytoskeleton | Organismal Systems	Immune system	Platelet activation | Organismal Systems	Endocrine system	Parathyroid hormone synthesis, secretion and action | Organismal Systems	Circulatory system	Vascular smooth muscle contraction | Organismal Systems	Nervous system	Long-term depression | Human Diseases	Cancers: Overview	Pathways in cancer | Human Diseases	Infectious diseases: Viral	Human cytomegalovirus infection | Brite Hierarchies	Protein families: signaling and cellular processes	Exosome | Brite Hierarchies	Protein families: signaling and cellular processes	GTP-binding proteins
K04958	K04958	Environmental Information Processing	Signal transduction	Apelin signaling pathway | Environmental Information Processing	Apelin signaling pathway	Signal transduction	Calcium signaling pathway | Environmental Information Processing	Signal transduction	Phosphatidylinositol signaling system | Environmental Information Processing	Signal transduction	cGMP-PKG signaling pathway | Cellular Processes	Transport and catabolism	Autophagy - animal | Cellular Processes	Cell growth and death	Oocyte meiosis | Cellular Processes	Cell growth and death	Apoptosis | Cellular Processes	Cell growth and death	Cellular senescence | Cellular Processes	Cellular community - eukaryotes	Gap junction | Organismal Systems	Immune system	Platelet activation | Organismal Systems	Immune system	NOD-like receptor signaling pathway | Organismal Systems	Immune system	C-type lectin receptor signaling pathway | Organismal Systems	Endocrine system	Glucagon signaling pathway | Organismal Systems	Endocrine system	GnRH signaling pathway | Organismal Systems	Endocrine system	Estrogen signaling pathway | Organismal Systems	Endocrine system	Oxytocin signaling pathway | Organismal Systems	Endocrine system	Thyroid hormone synthesis | Organismal Systems	Endocrine system	Parathyroid hormone synthesis, secretion and action | Organismal Systems	Endocrine system	Renin secretion | Organismal Systems	Endocrine system	Aldosterone synthesis and secretion | Organismal Systems	Endocrine system	Cortisol synthesis and secretion | Organismal Systems	Circulatory system	Vascular smooth muscle contraction | Organismal Systems	Digestive system	Salivary secretion | Organismal Systems
K04959	K04959	Environmental Information Processing	Signal transduction	Apelin signaling pathway | Environmental Information Processing	Apelin signaling pathway	Signal transduction	Calcium signaling pathway | Environmental Information Processing	Signal transduction	Phosphatidylinositol signaling system | Environmental Information Processing	Signal transduction	cGMP-PKG signaling pathway | Cellular Processes	Cell growth and death	Oocyte meiosis | Cellular Processes	Cell growth and death	Apoptosis | Cellular Processes	Cell growth and death	Cellular senescence | Cellular Processes	Cellular community - eukaryotes	Gap junction | Organismal Systems	Immune system	Platelet activation | Organismal Systems	Immune system	NOD-like receptor signaling pathway | Organismal Systems	Immune system	C-type lectin receptor signaling pathway | Organismal Systems	Endocrine system	Glucagon signaling pathway | Organismal Systems	Endocrine system	GnRH signaling pathway | Organismal Systems	Endocrine system	Estrogen signaling pathway | Organismal Systems	Endocrine system	Oxytocin signaling pathway | Organismal Systems	Endocrine system	Thyroid hormone synthesis | Organismal Systems	Endocrine system	Parathyroid hormone synthesis, secretion and action | Organismal Systems	Endocrine system	Renin secretion | Organismal Systems	Endocrine system	Aldosterone synthesis and secretion | Organismal Systems	Endocrine system	Cortisol synthesis and secretion | Organismal Systems	Circulatory system	Vascular smooth muscle contraction | Organismal Systems	Digestive system	Salivary secretion | Organismal Systems	Digestive system	Gastric acid secretion | Organismal Systems
K04960	K04960	Environmental Information Processing	Signal transduction	Apelin signaling pathway | Environmental Information Processing	Apelin signaling pathway	Signal transduction	Calcium signaling pathway | Environmental Information Processing	Signal transduction	Phosphatidylinositol signaling system | Environmental Information Processing	Signal transduction	cGMP-PKG signaling pathway | Cellular Processes	Cell growth and death	Oocyte meiosis | Cellular Processes	Cell growth and death	Apoptosis | Cellular Processes	Cell growth and death	Cellular senescence | Cellular Processes	Cellular community - eukaryotes	Gap junction | Organismal Systems	Immune system	Platelet activation | Organismal Systems	Immune system	NOD-like receptor signaling pathway | Organismal Systems	Immune system	C-type lectin receptor signaling pathway | Organismal Systems	Endocrine system	Insulin secretion | Organismal Systems	Endocrine system	Glucagon signaling pathway | Organismal Systems	Endocrine system	GnRH signaling pathway | Organismal Systems	Endocrine system	Estrogen signaling pathway | Organismal Systems	Endocrine system	Oxytocin signaling pathway | Organismal Systems	Endocrine system	Thyroid hormone synthesis | Organismal Systems	Endocrine system	Parathyroid hormone synthesis, secretion and action | Organismal Systems	Endocrine system	Renin secretion | Organismal Systems	Endocrine system	Aldosterone synthesis and secretion | Organismal Systems	Endocrine system	Cortisol synthesis and secretion | Organismal Systems	Circulatory system	Vascular smooth muscle contraction | Organismal Systems	Digestive system	Salivary secretion | Organismal Systems
K04961	K04961	Environmental Information Processing	Signal transduction	Apelin signaling pathway | Environmental Information Processing	Apelin signaling pathway	Signal transduction	Calcium signaling pathway | Organismal Systems	Endocrine system	Oxytocin signaling pathway | Organismal Systems	Nervous system	Long-term depression | Organismal Systems	Environmental adaptation	Circadian entrainment | Brite Hierarchies	Protein families: metabolism	Protein phosphatases and associated proteins | Brite Hierarchies	Protein families: signaling and cellular processes	Exosome | Brite Hierarchies	Protein families: signaling and cellular processes	Ion channels
K04962	K04962	Environmental Information Processing	Signal transduction	Apelin signaling pathway | Environmental Information Processing	Apelin signaling pathway	Signal transduction	Calcium signaling pathway | Environmental Information Processing	Signal transduction	cAMP signaling pathway | Organismal Systems	Endocrine system	Insulin secretion | Organismal Systems	Endocrine system	Oxytocin signaling pathway | Organismal Systems	Circulatory system	Cardiac muscle contraction | Organismal Systems	Circulatory system	Adrenergic signaling in cardiomyocytes | Organismal Systems	Digestive system	Pancreatic secretion | Organismal Systems	Environmental adaptation	Circadian entrainment | Human Diseases	Cardiovascular diseases	Hypertrophic cardiomyopathy (HCM) | Human Diseases	Cardiovascular diseases	Arrhythmogenic right ventricular cardiomyopathy (ARVC) | Human Diseases	Cardiovascular diseases	Dilated cardiomyopathy (DCM) | Brite Hierarchies	Protein families: signaling and cellular processes	Ion channels
K04963	K04963	Environmental Information Processing	Signal transduction	Apelin signaling pathway | Environmental Information Processing	Apelin signaling pathway	Signal transduction	Calcium signaling pathway | Organismal Systems	Endocrine system	Oxytocin signaling pathway | Organismal Systems	Digestive system	Salivary secretion | Organismal Systems	Environmental adaptation	Circadian entrainment | Human Diseases	Neurodegenerative diseases	Alzheimer disease | Brite Hierarchies	Protein families: signaling and cellular processes	Ion channels
K05742	K05742	Environmental Information Processing	Signal transduction	Apelin signaling pathway | Environmental Information Processing	Apelin signaling pathway	Signal transduction	cAMP signaling pathway | Cellular Processes	Cell motility	Regulation of actin cytoskeleton | Organismal Systems	Endocrine system	Thyroid hormone signaling pathway | Organismal Systems	Circulatory system	Cardiac muscle contraction | Organismal Systems	Circulatory system	Adrenergic signaling in cardiomyocytes | Organismal Systems	Digestive system	Salivary secretion | Organismal Systems	Digestive system	Gastric acid secretion | Organismal Systems	Digestive system	Pancreatic secretion | Organismal Systems	Digestive system	Bile secretion | Human Diseases	Cancers: Overview	Proteoglycans in cancer | Brite Hierarchies	Protein families: metabolism	Protein phosphatases and associated proteins | Brite Hierarchies	Protein families: signaling and cellular processes	Transporters
K05849	K05849	Environmental Information Processing	Signal transduction	Apelin signaling pathway | Environmental Information Processing	Apelin signaling pathway	Signal transduction	Calcium signaling pathway | Environmental Information Processing	Signal transduction	cGMP-PKG signaling pathway | Organismal Systems	Digestive system	Protein digestion and absorption | Organismal Systems	Sensory system	Olfactory transduction | Brite Hierarchies	Protein families: signaling and cellular processes	Transporters | Brite Hierarchies	Protein families: signaling and cellular processes	Glycosaminoglycan binding proteins
K05869	K05869	Environmental Information Processing	Signal transduction	Apelin signaling pathway | Environmental Information Processing	Apelin signaling pathway	Signal transduction	Calcium signaling pathway | Environmental Information Processing	Signal transduction	cAMP signaling pathway | Organismal Systems	Endocrine system	Oxytocin signaling pathway | Organismal Systems	Endocrine system	Aldosterone synthesis and secretion | Organismal Systems	Nervous system	Cholinergic synapse | Organismal Systems	Nervous system	Long-term potentiation | Organismal Systems	Nervous system	Neurotrophin signaling pathway | Organismal Systems	Development	Osteoclast differentiation | Organismal Systems	Aging	Longevity regulating pathway | Human Diseases	Cancers: Specific types	Glioma | Human Diseases	Substance dependence	Amphetamine addiction | Human Diseases	Substance dependence	Alcoholism | Brite Hierarchies	Protein families: metabolism	Protein kinases
K07188	K07188	Environmental Information Processing	Signal transduction	Apelin signaling pathway | Environmental Information Processing	Apelin signaling pathway	Signal transduction	cAMP signaling pathway | Environmental Information Processing	Signal transduction	AMPK signaling pathway | Organismal Systems	Endocrine system	Insulin signaling pathway | Organismal Systems	Endocrine system	Regulation of lipolysis in adipocytes | Organismal Systems	Endocrine system	Aldosterone synthesis and secretion | Organismal Systems	Environmental adaptation	Thermogenesis
K07198	K07198	Environmental Information Processing	Signal transduction	Apelin signaling pathway | Environmental Information Processing	Apelin signaling pathway	Signal transduction	FoxO signaling pathway | Environmental Information Processing	Signal transduction	PI3K-Akt signaling pathway | Environmental Information Processing	Signal transduction	AMPK signaling pathway | Environmental Information Processing	Signal transduction	mTOR signaling pathway | Cellular Processes	Transport and catabolism	Autophagy - animal | Cellular Processes	Cellular community - eukaryotes	Tight junction | Organismal Systems	Endocrine system	Insulin signaling pathway | Organismal Systems	Endocrine system	Glucagon signaling pathway | Organismal Systems	Endocrine system	Adipocytokine signaling pathway | Organismal Systems	Endocrine system	Oxytocin signaling pathway | Organismal Systems	Aging	Longevity regulating pathway | Organismal Systems	Aging	Longevity regulating pathway - multiple species | Organismal Systems	Environmental adaptation	Circadian rhythm | Organismal Systems	Environmental adaptation	Thermogenesis | Human Diseases	Cardiovascular diseases	Fluid shear stress and atherosclerosis | Human Diseases	Cardiovascular diseases	Hypertrophic cardiomyopathy (HCM) | Human Diseases	Endocrine and metabolic diseases	Non-alcoholic fatty liver disease (NAFLD) | Human Diseases	Endocrine and metabolic diseases	Insulin resistance | Brite Hierarchies	Protein families: metabolism	Protein kinases | Brite Hierarchies	Protein families: genetic information processing	Membrane trafficking | Brite Hierarchies	Protein families: genetic information processing	Mitochondrial biogenesis
K07199	K07199	Environmental Information Processing	Signal transduction	Apelin signaling pathway | Environmental Information Processing	Apelin signaling pathway	Signal transduction	FoxO signaling pathway | Environmental Information Processing	Signal transduction	AMPK signaling pathway | Cellular Processes	Cellular community - eukaryotes	Tight junction | Organismal Systems	Endocrine system	Insulin signaling pathway | Organismal Systems	Endocrine system	Glucagon signaling pathway | Organismal Systems	Endocrine system	Adipocytokine signaling pathway | Organismal Systems	Endocrine system	Oxytocin signaling pathway | Organismal Systems	Aging	Longevity regulating pathway | Organismal Systems	Aging	Longevity regulating pathway - multiple species | Organismal Systems	Environmental adaptation	Circadian rhythm | Organismal Systems	Environmental adaptation	Thermogenesis | Human Diseases	Cardiovascular diseases	Hypertrophic cardiomyopathy (HCM) | Human Diseases	Endocrine and metabolic diseases	Non-alcoholic fatty liver disease (NAFLD) | Human Diseases	Endocrine and metabolic diseases	Insulin resistance
K07200	K07200	Environmental Information Processing	Signal transduction	Apelin signaling pathway | Environmental Information Processing	Apelin signaling pathway	Signal transduction	FoxO signaling pathway | Environmental Information Processing	Signal transduction	AMPK signaling pathway | Cellular Processes	Cellular community - eukaryotes	Tight junction | Organismal Systems	Endocrine system	Insulin signaling pathway | Organismal Systems	Endocrine system	Glucagon signaling pathway | Organismal Systems	Endocrine system	Adipocytokine signaling pathway | Organismal Systems	Endocrine system	Oxytocin signaling pathway | Organismal Systems	Aging	Longevity regulating pathway | Organismal Systems	Aging	Longevity regulating pathway - multiple species | Organismal Systems	Environmental adaptation	Circadian rhythm | Organismal Systems	Environmental adaptation	Thermogenesis | Human Diseases	Cardiovascular diseases	Hypertrophic cardiomyopathy (HCM) | Human Diseases	Endocrine and metabolic diseases	Non-alcoholic fatty liver disease (NAFLD) | Human Diseases	Endocrine and metabolic diseases	Insulin resistance
K08341	K08341	Environmental Information Processing	Signal transduction	Apelin signaling pathway | Environmental Information Processing	Apelin signaling pathway	Signal transduction	FoxO signaling pathway | Cellular Processes	Transport and catabolism	Autophagy - animal | Cellular Processes	Transport and catabolism	Autophagy - yeast | Cellular Processes	Transport and catabolism	Autophagy - other | Cellular Processes	Transport and catabolism	Mitophagy - animal | Cellular Processes	Transport and catabolism	Mitophagy - yeast | Organismal Systems	Immune system	NOD-like receptor signaling pathway | Organismal Systems	Nervous system	GABAergic synapse | Organismal Systems	Aging	Longevity regulating pathway - worm | Human Diseases	Infectious diseases: Viral	Kaposi sarcoma-associated herpesvirus infection | Brite Hierarchies	Protein families: genetic information processing	Membrane trafficking | Brite Hierarchies	Protein families: genetic information processing	Ubiquitin system | Brite Hierarchies	Protein families: genetic information processing	Mitochondrial biogenesis
K09261	K09261	Environmental Information Processing	Signal transduction	Apelin signaling pathway | Environmental Information Processing	Apelin signaling pathway	Signal transduction	cGMP-PKG signaling pathway | Brite Hierarchies	Protein families: genetic information processing	Transcription factors
K09262	K09262	Environmental Information Processing	Signal transduction	Apelin signaling pathway | Environmental Information Processing	Apelin signaling pathway	Signal transduction	cGMP-PKG signaling pathway | Organismal Systems	Endocrine system	Parathyroid hormone synthesis, secretion and action | Brite Hierarchies	Protein families: genetic information processing	Transcription factors | Brite Hierarchies	Protein families: genetic information processing	Membrane trafficking
K17845	K17845	Environmental Information Processing	Signal transduction	Apelin signaling pathway | Environmental Information Processing	Apelin signaling pathway	Signal transduction	FoxO signaling pathway | Human Diseases	Cardiovascular diseases	Fluid shear stress and atherosclerosis | Brite Hierarchies	Protein families: genetic information processing	Transcription factors
K18050	K18050	Environmental Information Processing	Signal transduction	Apelin signaling pathway | Environmental Information Processing	Apelin signaling pathway	Signal transduction	Sphingolipid signaling pathway | Environmental Information Processing	Signal transduction	cGMP-PKG signaling pathway | Cellular Processes	Cellular community - eukaryotes	Tight junction | Organismal Systems	Immune system	Fc gamma R-mediated phagocytosis | Organismal Systems	Endocrine system	Aldosterone synthesis and secretion | Organismal Systems	Circulatory system	Vascular smooth muscle contraction | Organismal Systems	Sensory system	Inflammatory mediator regulation of TRP channels | Human Diseases	Cancers: Overview	MicroRNAs in cancer | Human Diseases	Endocrine and metabolic diseases	Type II diabetes mellitus | Human Diseases	Endocrine and metabolic diseases	Insulin resistance | Human Diseases	Endocrine and metabolic diseases	AGE-RAGE signaling pathway in diabetic complications | Brite Hierarchies	Protein families: metabolism	Protein kinases
K11406	K11406	Environmental Information Processing	Signal transduction	Apelin signaling pathway | Human Diseases	Apelin signaling pathway	Cancers: Overview	Viral carcinogenesis | Human Diseases	Substance dependence	Alcoholism | Brite Hierarchies	Protein families: genetic information processing	Chromosome and associated proteins
K11830	K11830	Environmental Information Processing	Signal transduction	Apelin signaling pathway | Human Diseases	Apelin signaling pathway	Neurodegenerative diseases	Huntington disease | Brite Hierarchies	Protein families: genetic information processing	Mitochondrial biogenesis
K11831	K11831	Environmental Information Processing	Signal transduction	Apelin signaling pathway | Human Diseases	Apelin signaling pathway	Neurodegenerative diseases	Huntington disease | Brite Hierarchies	Protein families: genetic information processing	Mitochondrial biogenesis
K01343	K01343	Environmental Information Processing	Signal transduction	Apelin signaling pathway | Organismal Systems	Apelin signaling pathway	Immune system	Complement and coagulation cascades | Human Diseases	Cancers: Overview	Transcriptional misregulation in cancer | Human Diseases	Cancers: Specific types	Prostate cancer | Human Diseases	Cardiovascular diseases	Fluid shear stress and atherosclerosis | Brite Hierarchies	Protein families: metabolism	Peptidases | Brite Hierarchies	Protein families: signaling and cellular processes	Glycosaminoglycan binding proteins
K08769	K08769	Environmental Information Processing	Signal transduction	Apelin signaling pathway | Organismal Systems	Apelin signaling pathway	Endocrine system	PPAR signaling pathway | Organismal Systems	Environmental adaptation	Thermogenesis | Human Diseases	Neurodegenerative diseases	Huntington disease | Brite Hierarchies	Protein families: signaling and cellular processes	Transporters
K09203	K09203	Environmental Information Processing	Signal transduction	Apelin signaling pathway | Organismal Systems	Apelin signaling pathway	Endocrine system	GnRH signaling pathway | Organismal Systems	Endocrine system	Parathyroid hormone synthesis, secretion and action | Human Diseases	Neurodegenerative diseases	Prion diseases | Human Diseases	Endocrine and metabolic diseases	AGE-RAGE signaling pathway in diabetic complications | Human Diseases	Infectious diseases: Viral	Human T-cell leukemia virus 1 infection | Brite Hierarchies	Protein families: genetic information processing	Transcription factors
K12313	K12313	Environmental Information Processing	Signal transduction	Apelin signaling pathway | Organismal Systems	Apelin signaling pathway	Endocrine system	Relaxin signaling pathway | Organismal Systems	Circulatory system	Vascular smooth muscle contraction | Brite Hierarchies	Protein families: signaling and cellular processes	Cytoskeleton proteins | Brite Hierarchies	Protein families: signaling and cellular processes	Exosome
K12749	K12749	Environmental Information Processing	Signal transduction	Apelin signaling pathway | Organismal Systems	Apelin signaling pathway	Circulatory system	Cardiac muscle contraction | Organismal Systems	Circulatory system	Adrenergic signaling in cardiomyocytes | Human Diseases	Cardiovascular diseases	Hypertrophic cardiomyopathy (HCM) | Human Diseases	Cardiovascular diseases	Dilated cardiomyopathy (DCM) | Brite Hierarchies	Protein families: signaling and cellular processes	Cytoskeleton proteins
K12750	K12750	Environmental Information Processing	Signal transduction	Apelin signaling pathway | Organismal Systems	Apelin signaling pathway	Circulatory system	Cardiac muscle contraction | Organismal Systems	Circulatory system	Adrenergic signaling in cardiomyocytes | Brite Hierarchies	Protein families: signaling and cellular processes	Cytoskeleton proteins
K02310	K02310	Cellular Processes	Cell growth and death	Apoptosis	Apoptosis
K02311	K02311	Cellular Processes	Cell growth and death	Apoptosis	Apoptosis
K01527	K01527	Cellular Processes	Cell growth and death	Apoptosis - fly	Apoptosis - fly
K03386	K03386	Cellular Processes	Cell growth and death	Apoptosis - fly | Brite Hierarchies	Apoptosis - fly	Protein families: signaling and cellular processes	Exosome
K09428	K09428	Cellular Processes	Cell growth and death	Apoptosis - fly | Brite Hierarchies	Apoptosis - fly	Protein families: genetic information processing	Transcription factors
K14030	K14030	Cellular Processes	Cell growth and death	Apoptosis - fly | Brite Hierarchies	Apoptosis - fly	Protein families: genetic information processing	Transcription factors | Brite Hierarchies	Protein families: signaling and cellular processes	Nuclear receptors
K14034	K14034	Cellular Processes	Cell growth and death	Apoptosis - fly | Brite Hierarchies	Apoptosis - fly	Protein families: genetic information processing	Transcription factors | Brite Hierarchies	Protein families: signaling and cellular processes	Nuclear receptors
K02561	K02561	Cellular Processes	Cell growth and death	Apoptosis - fly | Cellular Processes	Apoptosis - fly	Cell growth and death	Apoptosis - multiple species
K20008	K20008	Cellular Processes	Cell growth and death	Apoptosis - fly | Cellular Processes	Apoptosis - fly	Cell growth and death	Apoptosis - multiple species | Brite Hierarchies	Protein families: metabolism	Peptidases
K20009	K20009	Cellular Processes	Cell growth and death	Apoptosis - fly | Cellular Processes	Apoptosis - fly	Cell growth and death	Apoptosis - multiple species | Brite Hierarchies	Protein families: metabolism	Peptidases
K20017	K20017	Cellular Processes	Cell growth and death	Apoptosis - fly | Cellular Processes	Apoptosis - fly	Cell growth and death	Apoptosis - multiple species
K02174	K02174	Cellular Processes	Cell growth and death	Apoptosis - fly | Organismal Systems	Apoptosis - fly	Development	Dorso-ventral axis formation | Brite Hierarchies	Protein families: genetic information processing	Transcription factors
K09848	K09848	Cellular Processes	Cell growth and death	Apoptosis - fly | Organismal Systems	Apoptosis - fly	Immune system	IL-17 signaling pathway | Human Diseases	Cancers: Overview	Pathways in cancer | Human Diseases	Cancers: Specific types	Small cell lung cancer
K01173	K01173	Cellular Processes	Cell growth and death	Apoptosis | Brite Hierarchies	Apoptosis	Protein families: genetic information processing	Mitochondrial biogenesis
K02186	K02186	Cellular Processes	Cell growth and death	Apoptosis | Brite Hierarchies	Apoptosis	Protein families: metabolism	Protein phosphatases and associated proteins | Brite Hierarchies	Protein families: metabolism	Peptidases
K02374	K02374	Cellular Processes	Cell growth and death	Apoptosis | Brite Hierarchies	Apoptosis	Protein families: metabolism	Protein phosphatases and associated proteins
K04396	K04396	Cellular Processes	Cell growth and death	Apoptosis | Brite Hierarchies	Apoptosis	Protein families: metabolism	Peptidases
K06114	K06114	Cellular Processes	Cell growth and death	Apoptosis | Brite Hierarchies	Apoptosis	Protein families: signaling and cellular processes	Cytoskeleton proteins
K02084	K02084	Cellular Processes	Cell growth and death	Apoptosis | Cellular Processes	Apoptosis	Cell growth and death	Apoptosis - fly | Cellular Processes	Cell growth and death	Apoptosis - multiple species | Cellular Processes	Cell growth and death	p53 signaling pathway | Human Diseases	Cancers: Overview	Pathways in cancer | Human Diseases	Cancers: Specific types	Small cell lung cancer | Human Diseases	Neurodegenerative diseases	Alzheimer disease | Human Diseases	Neurodegenerative diseases	Parkinson disease | Human Diseases	Neurodegenerative diseases	Amyotrophic lateral sclerosis (ALS) | Human Diseases	Neurodegenerative diseases	Huntington disease | Human Diseases	Infectious diseases: Bacterial	Legionellosis | Human Diseases	Infectious diseases: Bacterial	Tuberculosis | Human Diseases	Infectious diseases: Viral	Hepatitis B | Human Diseases	Infectious diseases: Viral	Hepatitis C | Human Diseases	Infectious diseases: Viral	Epstein-Barr virus infection | Human Diseases	Drug resistance: Antineoplastic	Platinum drug resistance
K04727	K04727	Cellular Processes	Cell growth and death	Apoptosis | Cellular Processes	Apoptosis	Cell growth and death	Apoptosis - fly | Cellular Processes	Cell growth and death	Necroptosis
K07611	K07611	Cellular Processes	Cell growth and death	Apoptosis | Cellular Processes	Apoptosis	Cell growth and death	Apoptosis - fly | Brite Hierarchies	Protein families: signaling and cellular processes	Cytoskeleton proteins
K08669	K08669	Cellular Processes	Cell growth and death	Apoptosis | Cellular Processes	Apoptosis	Cell growth and death	Apoptosis - fly | Cellular Processes	Cell growth and death	Apoptosis - multiple species | Human Diseases	Neurodegenerative diseases	Parkinson disease | Brite Hierarchies	Protein families: metabolism	Peptidases | Brite Hierarchies	Protein families: genetic information processing	Chaperones and folding catalysts
K16943	K16943	Cellular Processes	Cell growth and death	Apoptosis | Cellular Processes	Apoptosis	Cell growth and death	Apoptosis - multiple species | Brite Hierarchies	Protein families: genetic information processing	Membrane trafficking | Brite Hierarchies	Protein families: signaling and cellular processes	Cytoskeleton proteins
K01353	K01353	Cellular Processes	Cell growth and death	Apoptosis | Organismal Systems	Apoptosis	Immune system	Natural killer cell mediated cytotoxicity | Human Diseases	Cancers: Overview	Transcriptional misregulation in cancer | Human Diseases	Immune diseases	Autoimmune thyroid disease | Human Diseases	Immune diseases	Allograft rejection | Human Diseases	Immune diseases	Graft-versus-host disease | Human Diseases	Endocrine and metabolic diseases	Type I diabetes mellitus | Brite Hierarchies	Protein families: metabolism	Peptidases
K02851	K02851	Metabolism	Glycan biosynthesis and metabolism	Arabinogalactan biosynthesis - Mycobacterium | Brite Hierarchies	Arabinogalactan biosynthesis - Mycobacterium	Protein families: metabolism	Glycosyltransferases | Brite Hierarchies	Protein families: metabolism	Lipopolysaccharide biosynthesis proteins
K11385	K11385	Metabolism	Glycan biosynthesis and metabolism	Arabinogalactan biosynthesis - Mycobacterium | Brite Hierarchies	Arabinogalactan biosynthesis - Mycobacterium	Protein families: metabolism	Glycosyltransferases
K11386	K11386	Metabolism	Glycan biosynthesis and metabolism	Arabinogalactan biosynthesis - Mycobacterium | Brite Hierarchies	Arabinogalactan biosynthesis - Mycobacterium	Protein families: metabolism	Glycosyltransferases
K16649	K16649	Metabolism	Glycan biosynthesis and metabolism	Arabinogalactan biosynthesis - Mycobacterium | Brite Hierarchies	Arabinogalactan biosynthesis - Mycobacterium	Protein families: metabolism	Glycosyltransferases
K16650	K16650	Metabolism	Glycan biosynthesis and metabolism	Arabinogalactan biosynthesis - Mycobacterium | Brite Hierarchies	Arabinogalactan biosynthesis - Mycobacterium	Protein families: metabolism	Glycosyltransferases
K16870	K16870	Metabolism	Glycan biosynthesis and metabolism	Arabinogalactan biosynthesis - Mycobacterium | Brite Hierarchies	Arabinogalactan biosynthesis - Mycobacterium	Protein families: metabolism	Glycosyltransferases
K05309	K05309	Metabolism	Lipid metabolism	Arachidonic acid metabolism	Arachidonic acid metabolism
K15717	K15717	Metabolism	Lipid metabolism	Arachidonic acid metabolism	Arachidonic acid metabolism
K15730	K15730	Metabolism	Lipid metabolism	Arachidonic acid metabolism	Arachidonic acid metabolism
K19246	K19246	Metabolism	Lipid metabolism	Arachidonic acid metabolism	Arachidonic acid metabolism
K01254	K01254	Metabolism	Lipid metabolism	Arachidonic acid metabolism | Brite Hierarchies	Arachidonic acid metabolism	Protein families: metabolism	Peptidases
K01831	K01831	Metabolism	Lipid metabolism	Arachidonic acid metabolism | Brite Hierarchies	Arachidonic acid metabolism	Protein families: metabolism	Cytochrome P450
K07422	K07422	Metabolism	Lipid metabolism	Arachidonic acid metabolism | Brite Hierarchies	Arachidonic acid metabolism	Protein families: metabolism	Cytochrome P450
K17726	K17726	Metabolism	Lipid metabolism	Arachidonic acid metabolism | Brite Hierarchies	Arachidonic acid metabolism	Protein families: metabolism	Cytochrome P450
K17728	K17728	Metabolism	Lipid metabolism	Arachidonic acid metabolism | Brite Hierarchies	Arachidonic acid metabolism	Protein families: metabolism	Cytochrome P450
K11987	K11987	Metabolism	Lipid metabolism	Arachidonic acid metabolism | Environmental Information Processing	Arachidonic acid metabolism	Signal transduction	VEGF signaling pathway | Environmental Information Processing	Signal transduction	NF-kappa B signaling pathway | Environmental Information Processing	Signal transduction	TNF signaling pathway | Organismal Systems	Immune system	C-type lectin receptor signaling pathway | Organismal Systems	Immune system	IL-17 signaling pathway | Organismal Systems	Endocrine system	Regulation of lipolysis in adipocytes | Organismal Systems	Endocrine system	Ovarian steroidogenesis | Organismal Systems	Endocrine system	Oxytocin signaling pathway | Organismal Systems	Nervous system	Serotonergic synapse | Organismal Systems	Nervous system	Retrograde endocannabinoid signaling | Human Diseases	Cancers: Overview	Pathways in cancer | Human Diseases	Cancers: Overview	MicroRNAs in cancer | Human Diseases	Cancers: Overview	Chemical carcinogenesis | Human Diseases	Cancers: Specific types	Small cell lung cancer | Human Diseases	Infectious diseases: Viral	Human cytomegalovirus infection | Human Diseases	Infectious diseases: Viral	Kaposi sarcoma-associated herpesvirus infection | Human Diseases	Infectious diseases: Viral	Human papillomavirus infection | Human Diseases	Infectious diseases: Parasitic	Leishmaniasis
K00079	K00079	Metabolism	Lipid metabolism	Arachidonic acid metabolism | Metabolism	Arachidonic acid metabolism	Metabolism of cofactors and vitamins	Folate biosynthesis | Metabolism	Xenobiotics biodegradation and metabolism	Metabolism of xenobiotics by cytochrome P450 | Human Diseases	Cancers: Overview	Chemical carcinogenesis
K00081	K00081	Metabolism	Lipid metabolism	Arachidonic acid metabolism | Metabolism	Arachidonic acid metabolism	Xenobiotics biodegradation and metabolism	Metabolism of xenobiotics by cytochrome P450
K00084	K00084	Metabolism	Lipid metabolism	Arachidonic acid metabolism | Metabolism	Arachidonic acid metabolism	Xenobiotics biodegradation and metabolism	Metabolism of xenobiotics by cytochrome P450
K00432	K00432	Metabolism	Lipid metabolism	Arachidonic acid metabolism | Metabolism	Arachidonic acid metabolism	Metabolism of other amino acids	Glutathione metabolism | Organismal Systems	Endocrine system	Thyroid hormone synthesis
K00460	K00460	Metabolism	Lipid metabolism	Arachidonic acid metabolism | Metabolism	Arachidonic acid metabolism	Lipid metabolism	Linoleic acid metabolism | Cellular Processes	Cell growth and death	Ferroptosis | Cellular Processes	Cell growth and death	Necroptosis | Organismal Systems	Nervous system	Serotonergic synapse
K04097	K04097	Metabolism	Lipid metabolism	Arachidonic acid metabolism | Metabolism	Arachidonic acid metabolism	Metabolism of other amino acids	Glutathione metabolism | Metabolism	Xenobiotics biodegradation and metabolism	Metabolism of xenobiotics by cytochrome P450 | Metabolism	Xenobiotics biodegradation and metabolism	Drug metabolism - cytochrome P450 | Human Diseases	Cancers: Overview	Chemical carcinogenesis
K07418	K07418	Metabolism	Lipid metabolism	Arachidonic acid metabolism | Metabolism	Arachidonic acid metabolism	Lipid metabolism	Linoleic acid metabolism | Organismal Systems	Endocrine system	Ovarian steroidogenesis | Organismal Systems	Nervous system	Serotonergic synapse | Organismal Systems	Sensory system	Inflammatory mediator regulation of TRP channels | Brite Hierarchies	Protein families: metabolism	Cytochrome P450
K08726	K08726	Metabolism	Lipid metabolism	Arachidonic acid metabolism | Metabolism	Arachidonic acid metabolism	Xenobiotics biodegradation and metabolism	Chloroalkane and chloroalkene degradation | Cellular Processes	Transport and catabolism	Peroxisome | Brite Hierarchies	Protein families: metabolism	Protein phosphatases and associated proteins | Brite Hierarchies	Protein families: metabolism	Peptidases
K17718	K17718	Metabolism	Lipid metabolism	Arachidonic acid metabolism | Metabolism	Arachidonic acid metabolism	Lipid metabolism	Linoleic acid metabolism | Metabolism	Metabolism of cofactors and vitamins	Retinol metabolism | Metabolism	Xenobiotics biodegradation and metabolism	Drug metabolism - cytochrome P450 | Organismal Systems	Nervous system	Serotonergic synapse | Human Diseases	Cancers: Overview	Chemical carcinogenesis | Brite Hierarchies	Protein families: metabolism	Cytochrome P450
K18592	K18592	Metabolism	Lipid metabolism	Arachidonic acid metabolism | Metabolism	Arachidonic acid metabolism	Metabolism of other amino acids	Taurine and hypotaurine metabolism | Metabolism	Metabolism of other amino acids	Cyanoamino acid metabolism | Metabolism	Metabolism of other amino acids	Glutathione metabolism | Brite Hierarchies	Protein families: metabolism	Peptidases | Brite Hierarchies	Protein families: signaling and cellular processes	CD molecules
K00458	K00458	Metabolism	Lipid metabolism	Arachidonic acid metabolism | Organismal Systems	Arachidonic acid metabolism	Nervous system	Serotonergic synapse | Organismal Systems	Sensory system	Inflammatory mediator regulation of TRP channels | Human Diseases	Drug resistance: Antineoplastic	Antifolate resistance
K00461	K00461	Metabolism	Lipid metabolism	Arachidonic acid metabolism | Organismal Systems	Arachidonic acid metabolism	Immune system	Fc epsilon RI signaling pathway | Organismal Systems	Endocrine system	Ovarian steroidogenesis | Organismal Systems	Nervous system	Serotonergic synapse | Human Diseases	Infectious diseases: Parasitic	Toxoplasmosis
K00509	K00509	Metabolism	Lipid metabolism	Arachidonic acid metabolism | Organismal Systems	Arachidonic acid metabolism	Immune system	Platelet activation | Organismal Systems	Endocrine system	Regulation of lipolysis in adipocytes | Organismal Systems	Nervous system	Serotonergic synapse
K01832	K01832	Metabolism	Lipid metabolism	Arachidonic acid metabolism | Organismal Systems	Arachidonic acid metabolism	Immune system	Platelet activation | Brite Hierarchies	Protein families: metabolism	Cytochrome P450
K08021	K08021	Metabolism	Lipid metabolism	Arachidonic acid metabolism | Organismal Systems	Arachidonic acid metabolism	Nervous system	Serotonergic synapse
K08022	K08022	Metabolism	Lipid metabolism	Arachidonic acid metabolism | Organismal Systems	Arachidonic acid metabolism	Nervous system	Serotonergic synapse
K00286	K00286	Metabolism	Amino acid metabolism	Arginine and proline metabolism	Arginine and proline metabolism
K00318	K00318	Metabolism	Amino acid metabolism	Arginine and proline metabolism	Arginine and proline metabolism
K00472	K00472	Metabolism	Amino acid metabolism	Arginine and proline metabolism	Arginine and proline metabolism
K00673	K00673	Metabolism	Amino acid metabolism	Arginine and proline metabolism	Arginine and proline metabolism
K00934	K00934	Metabolism	Amino acid metabolism	Arginine and proline metabolism	Arginine and proline metabolism
K01470	K01470	Metabolism	Amino acid metabolism	Arginine and proline metabolism	Arginine and proline metabolism
K01473	K01473	Metabolism	Amino acid metabolism	Arginine and proline metabolism	Arginine and proline metabolism
K01474	K01474	Metabolism	Amino acid metabolism	Arginine and proline metabolism	Arginine and proline metabolism
K01480	K01480	Metabolism	Amino acid metabolism	Arginine and proline metabolism	Arginine and proline metabolism
K01484	K01484	Metabolism	Amino acid metabolism	Arginine and proline metabolism	Arginine and proline metabolism
K01583	K01583	Metabolism	Amino acid metabolism	Arginine and proline metabolism	Arginine and proline metabolism
K01584	K01584	Metabolism	Amino acid metabolism	Arginine and proline metabolism	Arginine and proline metabolism
K01585	K01585	Metabolism	Amino acid metabolism	Arginine and proline metabolism	Arginine and proline metabolism
K01750	K01750	Metabolism	Amino acid metabolism	Arginine and proline metabolism	Arginine and proline metabolism
K01777	K01777	Metabolism	Amino acid metabolism	Arginine and proline metabolism	Arginine and proline metabolism
K02626	K02626	Metabolism	Amino acid metabolism	Arginine and proline metabolism	Arginine and proline metabolism
K03343	K03343	Metabolism	Amino acid metabolism	Arginine and proline metabolism	Arginine and proline metabolism
K05526	K05526	Metabolism	Amino acid metabolism	Arginine and proline metabolism	Arginine and proline metabolism
K06447	K06447	Metabolism	Amino acid metabolism	Arginine and proline metabolism	Arginine and proline metabolism
K08687	K08687	Metabolism	Amino acid metabolism	Arginine and proline metabolism	Arginine and proline metabolism
K09123	K09123	Metabolism	Amino acid metabolism	Arginine and proline metabolism	Arginine and proline metabolism
K09470	K09470	Metabolism	Amino acid metabolism	Arginine and proline metabolism	Arginine and proline metabolism
K09471	K09471	Metabolism	Amino acid metabolism	Arginine and proline metabolism	Arginine and proline metabolism
K09472	K09472	Metabolism	Amino acid metabolism	Arginine and proline metabolism	Arginine and proline metabolism
K10536	K10536	Metabolism	Amino acid metabolism	Arginine and proline metabolism	Arginine and proline metabolism
K10794	K10794	Metabolism	Amino acid metabolism	Arginine and proline metabolism	Arginine and proline metabolism
K11394	K11394	Metabolism	Amino acid metabolism	Arginine and proline metabolism	Arginine and proline metabolism
K12251	K12251	Metabolism	Amino acid metabolism	Arginine and proline metabolism	Arginine and proline metabolism
K12253	K12253	Metabolism	Amino acid metabolism	Arginine and proline metabolism	Arginine and proline metabolism
K12254	K12254	Metabolism	Amino acid metabolism	Arginine and proline metabolism	Arginine and proline metabolism
K12255	K12255	Metabolism	Amino acid metabolism	Arginine and proline metabolism	Arginine and proline metabolism
K12657	K12657	Metabolism	Amino acid metabolism	Arginine and proline metabolism	Arginine and proline metabolism
K12658	K12658	Metabolism	Amino acid metabolism	Arginine and proline metabolism	Arginine and proline metabolism
K13746	K13746	Metabolism	Amino acid metabolism	Arginine and proline metabolism	Arginine and proline metabolism
K13747	K13747	Metabolism	Amino acid metabolism	Arginine and proline metabolism	Arginine and proline metabolism
K18384	K18384	Metabolism	Amino acid metabolism	Arginine and proline metabolism	Arginine and proline metabolism
K19742	K19742	Metabolism	Amino acid metabolism	Arginine and proline metabolism	Arginine and proline metabolism
K21060	K21060	Metabolism	Amino acid metabolism	Arginine and proline metabolism	Arginine and proline metabolism
K21061	K21061	Metabolism	Amino acid metabolism	Arginine and proline metabolism	Arginine and proline metabolism
K21062	K21062	Metabolism	Amino acid metabolism	Arginine and proline metabolism	Arginine and proline metabolism
K21624	K21624	Metabolism	Amino acid metabolism	Arginine and proline metabolism	Arginine and proline metabolism
K00819	K00819	Metabolism	Amino acid metabolism	Arginine and proline metabolism | Brite Hierarchies	Arginine and proline metabolism	Protein families: metabolism	Amino acid related enzymes
K00840	K00840	Metabolism	Amino acid metabolism	Arginine and proline metabolism | Brite Hierarchies	Arginine and proline metabolism	Protein families: metabolism	Amino acid related enzymes
K00933	K00933	Metabolism	Amino acid metabolism	Arginine and proline metabolism | Brite Hierarchies	Arginine and proline metabolism	Protein families: signaling and cellular processes	Exosome
K01259	K01259	Metabolism	Amino acid metabolism	Arginine and proline metabolism | Brite Hierarchies	Arginine and proline metabolism	Protein families: metabolism	Peptidases
K09473	K09473	Metabolism	Amino acid metabolism	Arginine and proline metabolism | Brite Hierarchies	Arginine and proline metabolism	Protein families: metabolism	Peptidases
K12252	K12252	Metabolism	Amino acid metabolism	Arginine and proline metabolism | Brite Hierarchies	Arginine and proline metabolism	Protein families: metabolism	Amino acid related enzymes
K12256	K12256	Metabolism	Amino acid metabolism	Arginine and proline metabolism | Brite Hierarchies	Arginine and proline metabolism	Protein families: metabolism	Amino acid related enzymes
K00657	K00657	Metabolism	Amino acid metabolism	Arginine and proline metabolism | Cellular Processes	Arginine and proline metabolism	Cell growth and death	Ferroptosis
K00147	K00147	Metabolism	Amino acid metabolism	Arginine and proline metabolism | Metabolism	Arginine and proline metabolism	Biosynthesis of other secondary metabolites	Carbapenem biosynthesis
K00316	K00316	Metabolism	Amino acid metabolism	Arginine and proline metabolism | Metabolism	Arginine and proline metabolism	Metabolism of other amino acids	beta-Alanine metabolism
K00931	K00931	Metabolism	Amino acid metabolism	Arginine and proline metabolism | Metabolism	Arginine and proline metabolism	Biosynthesis of other secondary metabolites	Carbapenem biosynthesis
K01426	K01426	Metabolism	Amino acid metabolism	Arginine and proline metabolism | Metabolism	Arginine and proline metabolism	Amino acid metabolism	Phenylalanine metabolism | Metabolism	Amino acid metabolism	Tryptophan metabolism | Metabolism	Xenobiotics biodegradation and metabolism	Aminobenzoate degradation | Metabolism	Xenobiotics biodegradation and metabolism	Styrene degradation
K01581	K01581	Metabolism	Amino acid metabolism	Arginine and proline metabolism | Metabolism	Arginine and proline metabolism	Metabolism of other amino acids	Glutathione metabolism
K05604	K05604	Metabolism	Amino acid metabolism	Arginine and proline metabolism | Metabolism	Arginine and proline metabolism	Amino acid metabolism	Histidine metabolism | Metabolism	Metabolism of other amino acids	beta-Alanine metabolism | Brite Hierarchies	Protein families: metabolism	Peptidases
K08660	K08660	Metabolism	Amino acid metabolism	Arginine and proline metabolism | Metabolism	Arginine and proline metabolism	Amino acid metabolism	Histidine metabolism | Metabolism	Metabolism of other amino acids	beta-Alanine metabolism | Brite Hierarchies	Protein families: metabolism	Peptidases | Brite Hierarchies	Protein families: signaling and cellular processes	Exosome
K11142	K11142	Metabolism	Amino acid metabolism	Arginine and proline metabolism | Metabolism	Arginine and proline metabolism	Metabolism of other amino acids	Glutathione metabolism | Brite Hierarchies	Protein families: metabolism	Peptidases
K11182	K11182	Metabolism	Amino acid metabolism	Arginine and proline metabolism | Metabolism	Arginine and proline metabolism	Amino acid metabolism	Histidine metabolism | Metabolism	Amino acid metabolism	Tryptophan metabolism
K12259	K12259	Metabolism	Amino acid metabolism	Arginine and proline metabolism | Metabolism	Arginine and proline metabolism	Metabolism of other amino acids	beta-Alanine metabolism
K13366	K13366	Metabolism	Amino acid metabolism	Arginine and proline metabolism | Metabolism	Arginine and proline metabolism	Metabolism of other amino acids	beta-Alanine metabolism
K13367	K13367	Metabolism	Amino acid metabolism	Arginine and proline metabolism | Metabolism	Arginine and proline metabolism	Metabolism of other amino acids	beta-Alanine metabolism
K14755	K14755	Metabolism	Amino acid metabolism	Arginine and proline metabolism | Metabolism	Arginine and proline metabolism	Amino acid metabolism	Histidine metabolism | Metabolism	Metabolism of other amino acids	beta-Alanine metabolism
K17839	K17839	Metabolism	Amino acid metabolism	Arginine and proline metabolism | Metabolism	Arginine and proline metabolism	Metabolism of other amino acids	beta-Alanine metabolism
K00145	K00145	Metabolism	Amino acid metabolism	Arginine biosynthesis	Arginine biosynthesis
K00611	K00611	Metabolism	Amino acid metabolism	Arginine biosynthesis	Arginine biosynthesis
K00618	K00618	Metabolism	Amino acid metabolism	Arginine biosynthesis	Arginine biosynthesis
K00619	K00619	Metabolism	Amino acid metabolism	Arginine biosynthesis	Arginine biosynthesis
K00620	K00620	Metabolism	Amino acid metabolism	Arginine biosynthesis	Arginine biosynthesis
K00930	K00930	Metabolism	Amino acid metabolism	Arginine biosynthesis	Arginine biosynthesis
K01438	K01438	Metabolism	Amino acid metabolism	Arginine biosynthesis	Arginine biosynthesis
K01478	K01478	Metabolism	Amino acid metabolism	Arginine biosynthesis	Arginine biosynthesis
K09065	K09065	Metabolism	Amino acid metabolism	Arginine biosynthesis	Arginine biosynthesis
K11067	K11067	Metabolism	Amino acid metabolism	Arginine biosynthesis	Arginine biosynthesis
K12659	K12659	Metabolism	Amino acid metabolism	Arginine biosynthesis	Arginine biosynthesis
K14682	K14682	Metabolism	Amino acid metabolism	Arginine biosynthesis	Arginine biosynthesis
K22476	K22476	Metabolism	Amino acid metabolism	Arginine biosynthesis	Arginine biosynthesis
K22477	K22477	Metabolism	Amino acid metabolism	Arginine biosynthesis	Arginine biosynthesis
K22478	K22478	Metabolism	Amino acid metabolism	Arginine biosynthesis	Arginine biosynthesis
K00818	K00818	Metabolism	Amino acid metabolism	Arginine biosynthesis | Brite Hierarchies	Arginine biosynthesis	Protein families: metabolism	Amino acid related enzymes
K14677	K14677	Metabolism	Amino acid metabolism	Arginine biosynthesis | Brite Hierarchies	Arginine biosynthesis	Protein families: metabolism	Peptidases | Brite Hierarchies	Protein families: signaling and cellular processes	Exosome
K00491	K00491	Metabolism	Amino acid metabolism	Arginine biosynthesis | Metabolism	Arginine biosynthesis	Amino acid metabolism	Arginine and proline metabolism
K01457	K01457	Metabolism	Amino acid metabolism	Arginine biosynthesis | Metabolism	Arginine biosynthesis	Xenobiotics biodegradation and metabolism	Atrazine degradation
K01476	K01476	Metabolism	Amino acid metabolism	Arginine biosynthesis | Metabolism	Arginine biosynthesis	Amino acid metabolism	Arginine and proline metabolism | Human Diseases	Infectious diseases: Parasitic	Amoebiasis
K01941	K01941	Metabolism	Amino acid metabolism	Arginine biosynthesis | Metabolism	Arginine biosynthesis	Xenobiotics biodegradation and metabolism	Atrazine degradation
K13240	K13240	Metabolism	Amino acid metabolism	Arginine biosynthesis | Metabolism	Arginine biosynthesis	Amino acid metabolism	Arginine and proline metabolism | Environmental Information Processing	Signal transduction	Apelin signaling pathway | Environmental Information Processing	Signal transduction	Calcium signaling pathway | Cellular Processes	Transport and catabolism	Phagosome | Organismal Systems	Endocrine system	Relaxin signaling pathway | Organismal Systems	Digestive system	Salivary secretion | Organismal Systems	Nervous system	Long-term depression | Organismal Systems	Environmental adaptation	Circadian entrainment | Human Diseases	Neurodegenerative diseases	Alzheimer disease | Human Diseases	Neurodegenerative diseases	Amyotrophic lateral sclerosis (ALS)
K13241	K13241	Metabolism	Amino acid metabolism	Arginine biosynthesis | Metabolism	Arginine biosynthesis	Amino acid metabolism	Arginine and proline metabolism | Environmental Information Processing	Signal transduction	Apelin signaling pathway | Environmental Information Processing	Signal transduction	HIF-1 signaling pathway | Environmental Information Processing	Signal transduction	Calcium signaling pathway | Cellular Processes	Transport and catabolism	Peroxisome | Organismal Systems	Endocrine system	Relaxin signaling pathway | Human Diseases	Cancers: Overview	Pathways in cancer | Human Diseases	Cancers: Specific types	Small cell lung cancer | Human Diseases	Infectious diseases: Bacterial	Salmonella infection | Human Diseases	Infectious diseases: Bacterial	Pertussis | Human Diseases	Infectious diseases: Bacterial	Tuberculosis | Human Diseases	Infectious diseases: Parasitic	Amoebiasis | Human Diseases	Infectious diseases: Parasitic	Toxoplasmosis | Human Diseases	Infectious diseases: Parasitic	Leishmaniasis | Human Diseases	Infectious diseases: Parasitic	Chagas disease (American trypanosomiasis)
K13242	K13242	Metabolism	Amino acid metabolism	Arginine biosynthesis | Metabolism	Arginine biosynthesis	Amino acid metabolism	Arginine and proline metabolism | Environmental Information Processing	Signal transduction	VEGF signaling pathway | Environmental Information Processing	Signal transduction	Apelin signaling pathway | Environmental Information Processing	Signal transduction	HIF-1 signaling pathway | Environmental Information Processing	Signal transduction	Calcium signaling pathway | Environmental Information Processing	Signal transduction	Sphingolipid signaling pathway | Environmental Information Processing	Signal transduction	cGMP-PKG signaling pathway | Environmental Information Processing	Signal transduction	PI3K-Akt signaling pathway | Organismal Systems	Immune system	Platelet activation | Organismal Systems	Endocrine system	Estrogen signaling pathway | Organismal Systems	Endocrine system	Oxytocin signaling pathway | Organismal Systems	Endocrine system	Relaxin signaling pathway | Human Diseases	Cardiovascular diseases	Fluid shear stress and atherosclerosis | Human Diseases	Endocrine and metabolic diseases	Insulin resistance | Human Diseases	Endocrine and metabolic diseases	AGE-RAGE signaling pathway in diabetic complications
K13427	K13427	Metabolism	Amino acid metabolism	Arginine biosynthesis | Metabolism	Arginine biosynthesis	Amino acid metabolism	Arginine and proline metabolism | Organismal Systems	Environmental adaptation	Plant-pathogen interaction | Brite Hierarchies	Protein families: genetic information processing	Ribosome biogenesis | Brite Hierarchies	Protein families: genetic information processing	Mitochondrial biogenesis
K14541	K14541	Metabolism	Amino acid metabolism	Arginine biosynthesis | Metabolism	Arginine biosynthesis	Xenobiotics biodegradation and metabolism	Atrazine degradation
K12642	K12642	Human Diseases	Cardiovascular diseases	Arrhythmogenic right ventricular cardiomyopathy (ARVC)	Arrhythmogenic right ventricular cardiomyopathy (ARVC)
K07597	K07597	Human Diseases	Cardiovascular diseases	Arrhythmogenic right ventricular cardiomyopathy (ARVC) | Brite Hierarchies	Arrhythmogenic right ventricular cardiomyopathy (ARVC)	Protein families: signaling and cellular processes	Cell adhesion molecules
K07601	K07601	Human Diseases	Cardiovascular diseases	Arrhythmogenic right ventricular cardiomyopathy (ARVC) | Brite Hierarchies	Arrhythmogenic right ventricular cardiomyopathy (ARVC)	Protein families: signaling and cellular processes	Exosome | Brite Hierarchies	Protein families: signaling and cellular processes	Cell adhesion molecules
K10381	K10381	Human Diseases	Cardiovascular diseases	Arrhythmogenic right ventricular cardiomyopathy (ARVC) | Brite Hierarchies	Arrhythmogenic right ventricular cardiomyopathy (ARVC)	Protein families: signaling and cellular processes	Cytoskeleton proteins | Brite Hierarchies	Protein families: signaling and cellular processes	Exosome
K21073	K21073	Human Diseases	Cardiovascular diseases	Arrhythmogenic right ventricular cardiomyopathy (ARVC) | Brite Hierarchies	Arrhythmogenic right ventricular cardiomyopathy (ARVC)	Protein families: genetic information processing	Membrane trafficking | Brite Hierarchies	Protein families: signaling and cellular processes	Cytoskeleton proteins | Brite Hierarchies	Protein families: signaling and cellular processes	Exosome
K00103	K00103	Metabolism	Carbohydrate metabolism	Ascorbate and aldarate metabolism	Ascorbate and aldarate metabolism
K00225	K00225	Metabolism	Carbohydrate metabolism	Ascorbate and aldarate metabolism	Ascorbate and aldarate metabolism
K00423	K00423	Metabolism	Carbohydrate metabolism	Ascorbate and aldarate metabolism	Ascorbate and aldarate metabolism
K01630	K01630	Metabolism	Carbohydrate metabolism	Ascorbate and aldarate metabolism	Ascorbate and aldarate metabolism
K01706	K01706	Metabolism	Carbohydrate metabolism	Ascorbate and aldarate metabolism	Ascorbate and aldarate metabolism
K01707	K01707	Metabolism	Carbohydrate metabolism	Ascorbate and aldarate metabolism	Ascorbate and aldarate metabolism
K01708	K01708	Metabolism	Carbohydrate metabolism	Ascorbate and aldarate metabolism	Ascorbate and aldarate metabolism
K03476	K03476	Metabolism	Carbohydrate metabolism	Ascorbate and aldarate metabolism	Ascorbate and aldarate metabolism
K08232	K08232	Metabolism	Carbohydrate metabolism	Ascorbate and aldarate metabolism	Ascorbate and aldarate metabolism
K13873	K13873	Metabolism	Carbohydrate metabolism	Ascorbate and aldarate metabolism	Ascorbate and aldarate metabolism
K13874	K13874	Metabolism	Carbohydrate metabolism	Ascorbate and aldarate metabolism	Ascorbate and aldarate metabolism
K13875	K13875	Metabolism	Carbohydrate metabolism	Ascorbate and aldarate metabolism	Ascorbate and aldarate metabolism
K13876	K13876	Metabolism	Carbohydrate metabolism	Ascorbate and aldarate metabolism	Ascorbate and aldarate metabolism
K14190	K14190	Metabolism	Carbohydrate metabolism	Ascorbate and aldarate metabolism	Ascorbate and aldarate metabolism
K17744	K17744	Metabolism	Carbohydrate metabolism	Ascorbate and aldarate metabolism	Ascorbate and aldarate metabolism
K18981	K18981	Metabolism	Carbohydrate metabolism	Ascorbate and aldarate metabolism	Ascorbate and aldarate metabolism
K18982	K18982	Metabolism	Carbohydrate metabolism	Ascorbate and aldarate metabolism	Ascorbate and aldarate metabolism
K18983	K18983	Metabolism	Carbohydrate metabolism	Ascorbate and aldarate metabolism	Ascorbate and aldarate metabolism
K19642	K19642	Metabolism	Carbohydrate metabolism	Ascorbate and aldarate metabolism	Ascorbate and aldarate metabolism
K19660	K19660	Metabolism	Carbohydrate metabolism	Ascorbate and aldarate metabolism	Ascorbate and aldarate metabolism
K20023	K20023	Metabolism	Carbohydrate metabolism	Ascorbate and aldarate metabolism	Ascorbate and aldarate metabolism
K02821	K02821	Metabolism	Carbohydrate metabolism	Ascorbate and aldarate metabolism | Environmental Information Processing	Ascorbate and aldarate metabolism	Membrane transport	Phosphotransferase system (PTS) | Brite Hierarchies	Protein families: signaling and cellular processes	Transporters
K03475	K03475	Metabolism	Carbohydrate metabolism	Ascorbate and aldarate metabolism | Environmental Information Processing	Ascorbate and aldarate metabolism	Membrane transport	Phosphotransferase system (PTS) | Brite Hierarchies	Protein families: signaling and cellular processes	Transporters
K00434	K00434	Metabolism	Carbohydrate metabolism	Ascorbate and aldarate metabolism | Metabolism	Ascorbate and aldarate metabolism	Metabolism of other amino acids	Glutathione metabolism
K00469	K00469	Metabolism	Carbohydrate metabolism	Ascorbate and aldarate metabolism | Metabolism	Ascorbate and aldarate metabolism	Carbohydrate metabolism	Inositol phosphate metabolism
K10046	K10046	Metabolism	Carbohydrate metabolism	Ascorbate and aldarate metabolism | Metabolism	Ascorbate and aldarate metabolism	Carbohydrate metabolism	Amino sugar and nucleotide sugar metabolism
K10047	K10047	Metabolism	Carbohydrate metabolism	Ascorbate and aldarate metabolism | Metabolism	Ascorbate and aldarate metabolism	Carbohydrate metabolism	Inositol phosphate metabolism | Environmental Information Processing	Signal transduction	Phosphatidylinositol signaling system
K18649	K18649	Metabolism	Carbohydrate metabolism	Ascorbate and aldarate metabolism | Metabolism	Ascorbate and aldarate metabolism	Carbohydrate metabolism	Inositol phosphate metabolism | Metabolism	Amino acid metabolism	Histidine metabolism | Environmental Information Processing	Signal transduction	Phosphatidylinositol signaling system
K21888	K21888	Metabolism	Carbohydrate metabolism	Ascorbate and aldarate metabolism | Metabolism	Ascorbate and aldarate metabolism	Metabolism of other amino acids	Glutathione metabolism | Brite Hierarchies	Protein families: signaling and cellular processes	Transporters
K10788	K10788	Human Diseases	Immune diseases	Asthma	Asthma
K03382	K03382	Metabolism	Xenobiotics biodegradation and metabolism	Atrazine degradation	Atrazine degradation
K03383	K03383	Metabolism	Xenobiotics biodegradation and metabolism	Atrazine degradation	Atrazine degradation
K19837	K19837	Metabolism	Xenobiotics biodegradation and metabolism	Atrazine degradation	Atrazine degradation
K21248	K21248	Cellular Processes	Transport and catabolism	Autophagy - animal	Autophagy - animal
K07920	K07920	Cellular Processes	Transport and catabolism	Autophagy - animal | Brite Hierarchies	Autophagy - animal	Protein families: genetic information processing	Membrane trafficking | Brite Hierarchies	Protein families: signaling and cellular processes	Exosome | Brite Hierarchies	Protein families: signaling and cellular processes	GTP-binding proteins
K17603	K17603	Cellular Processes	Transport and catabolism	Autophagy - animal | Brite Hierarchies	Autophagy - animal	Protein families: metabolism	Protein phosphatases and associated proteins | Brite Hierarchies	Protein families: genetic information processing	Membrane trafficking | Brite Hierarchies	Protein families: genetic information processing	Mitochondrial biogenesis
K19330	K19330	Cellular Processes	Transport and catabolism	Autophagy - animal | Brite Hierarchies	Autophagy - animal	Protein families: genetic information processing	Membrane trafficking
K20868	K20868	Cellular Processes	Transport and catabolism	Autophagy - animal | Brite Hierarchies	Autophagy - animal	Protein families: genetic information processing	Membrane trafficking | Brite Hierarchies	Protein families: genetic information processing	Mitochondrial biogenesis
K21245	K21245	Cellular Processes	Transport and catabolism	Autophagy - animal | Brite Hierarchies	Autophagy - animal	Protein families: genetic information processing	Chromosome and associated proteins
K21249	K21249	Cellular Processes	Transport and catabolism	Autophagy - animal | Brite Hierarchies	Autophagy - animal	Protein families: genetic information processing	Membrane trafficking
K08331	K08331	Cellular Processes	Transport and catabolism	Autophagy - animal | Cellular Processes	Autophagy - animal	Transport and catabolism	Autophagy - yeast | Cellular Processes	Transport and catabolism	Autophagy - other | Organismal Systems	Aging	Longevity regulating pathway | Brite Hierarchies	Protein families: genetic information processing	Membrane trafficking | Brite Hierarchies	Protein families: genetic information processing	Mitochondrial biogenesis
K08337	K08337	Cellular Processes	Transport and catabolism	Autophagy - animal | Cellular Processes	Autophagy - animal	Transport and catabolism	Autophagy - yeast | Cellular Processes	Transport and catabolism	Autophagy - other | Cellular Processes	Cell growth and death	Ferroptosis | Brite Hierarchies	Protein families: genetic information processing	Membrane trafficking | Brite Hierarchies	Protein families: genetic information processing	Ubiquitin system | Brite Hierarchies	Protein families: genetic information processing	Mitochondrial biogenesis
K08339	K08339	Cellular Processes	Transport and catabolism	Autophagy - animal | Cellular Processes	Autophagy - animal	Transport and catabolism	Autophagy - yeast | Cellular Processes	Transport and catabolism	Autophagy - other | Cellular Processes	Transport and catabolism	Mitophagy - animal | Cellular Processes	Cell growth and death	Ferroptosis | Organismal Systems	Immune system	NOD-like receptor signaling pathway | Organismal Systems	Immune system	RIG-I-like receptor signaling pathway | Organismal Systems	Aging	Longevity regulating pathway | Organismal Systems	Aging	Longevity regulating pathway - multiple species | Human Diseases	Infectious diseases: Bacterial	Shigellosis | Brite Hierarchies	Protein families: genetic information processing	Membrane trafficking | Brite Hierarchies	Protein families: genetic information processing	Mitochondrial biogenesis
K08342	K08342	Cellular Processes	Transport and catabolism	Autophagy - animal | Cellular Processes	Autophagy - animal	Transport and catabolism	Autophagy - yeast | Cellular Processes	Transport and catabolism	Autophagy - other | Brite Hierarchies	Protein families: metabolism	Peptidases | Brite Hierarchies	Protein families: genetic information processing	Membrane trafficking | Brite Hierarchies	Protein families: genetic information processing	Mitochondrial biogenesis
K08343	K08343	Cellular Processes	Transport and catabolism	Autophagy - animal | Cellular Processes	Autophagy - animal	Transport and catabolism	Autophagy - yeast | Cellular Processes	Transport and catabolism	Autophagy - other | Human Diseases	Infectious diseases: Viral	Kaposi sarcoma-associated herpesvirus infection | Brite Hierarchies	Protein families: genetic information processing	Membrane trafficking | Brite Hierarchies	Protein families: genetic information processing	Ubiquitin system | Brite Hierarchies	Protein families: genetic information processing	Mitochondrial biogenesis
K17606	K17606	Cellular Processes	Transport and catabolism	Autophagy - animal | Cellular Processes	Autophagy - animal	Transport and catabolism	Autophagy - yeast | Cellular Processes	Transport and catabolism	Autophagy - other | Brite Hierarchies	Protein families: metabolism	Protein phosphatases and associated proteins
K17888	K17888	Cellular Processes	Transport and catabolism	Autophagy - animal | Cellular Processes	Autophagy - animal	Transport and catabolism	Autophagy - yeast | Cellular Processes	Transport and catabolism	Autophagy - other | Brite Hierarchies	Protein families: genetic information processing	Membrane trafficking | Brite Hierarchies	Protein families: genetic information processing	Ubiquitin system | Brite Hierarchies	Protein families: genetic information processing	Mitochondrial biogenesis
K17890	K17890	Cellular Processes	Transport and catabolism	Autophagy - animal | Cellular Processes	Autophagy - animal	Transport and catabolism	Autophagy - yeast | Cellular Processes	Transport and catabolism	Autophagy - other | Organismal Systems	Immune system	NOD-like receptor signaling pathway | Brite Hierarchies	Protein families: genetic information processing	Membrane trafficking | Brite Hierarchies	Protein families: genetic information processing	Mitochondrial biogenesis
K17906	K17906	Cellular Processes	Transport and catabolism	Autophagy - animal | Cellular Processes	Autophagy - animal	Transport and catabolism	Autophagy - yeast | Cellular Processes	Transport and catabolism	Autophagy - other | Brite Hierarchies	Protein families: genetic information processing	Membrane trafficking | Brite Hierarchies	Protein families: genetic information processing	Mitochondrial biogenesis | Brite Hierarchies	Protein families: signaling and cellular processes	Transporters
K17907	K17907	Cellular Processes	Transport and catabolism	Autophagy - animal | Cellular Processes	Autophagy - animal	Transport and catabolism	Autophagy - yeast | Cellular Processes	Transport and catabolism	Autophagy - other | Cellular Processes	Transport and catabolism	Mitophagy - animal | Brite Hierarchies	Protein families: genetic information processing	Membrane trafficking | Brite Hierarchies	Protein families: genetic information processing	Mitochondrial biogenesis | Brite Hierarchies	Protein families: signaling and cellular processes	Transporters
K17908	K17908	Cellular Processes	Transport and catabolism	Autophagy - animal | Cellular Processes	Autophagy - animal	Transport and catabolism	Autophagy - yeast | Cellular Processes	Transport and catabolism	Autophagy - other | Brite Hierarchies	Protein families: genetic information processing	Membrane trafficking | Brite Hierarchies	Protein families: genetic information processing	Mitochondrial biogenesis | Brite Hierarchies	Protein families: signaling and cellular processes	Transporters
K17985	K17985	Cellular Processes	Transport and catabolism	Autophagy - animal | Cellular Processes	Autophagy - animal	Transport and catabolism	Mitophagy - animal | Brite Hierarchies	Protein families: genetic information processing	Membrane trafficking | Brite Hierarchies	Protein families: genetic information processing	Mitochondrial biogenesis
K19730	K19730	Cellular Processes	Transport and catabolism	Autophagy - animal | Cellular Processes	Autophagy - animal	Transport and catabolism	Autophagy - other | Organismal Systems	Aging	Longevity regulating pathway | Brite Hierarchies	Protein families: genetic information processing	Membrane trafficking
K08803	K08803	Cellular Processes	Transport and catabolism	Autophagy - animal | Human Diseases	Autophagy - animal	Cancers: Overview	Pathways in cancer | Human Diseases	Cancers: Specific types	Bladder cancer | Brite Hierarchies	Protein families: metabolism	Protein kinases
K17889	K17889	Cellular Processes	Transport and catabolism	Autophagy - animal | Human Diseases	Autophagy - animal	Infectious diseases: Viral	Kaposi sarcoma-associated herpesvirus infection | Brite Hierarchies	Protein families: genetic information processing	Membrane trafficking | Brite Hierarchies	Protein families: genetic information processing	Mitochondrial biogenesis
K06068	K06068	Cellular Processes	Transport and catabolism	Autophagy - animal | Organismal Systems	Autophagy - animal	Immune system	NOD-like receptor signaling pathway | Organismal Systems	Immune system	C-type lectin receptor signaling pathway | Organismal Systems	Immune system	Fc gamma R-mediated phagocytosis | Organismal Systems	Immune system	Chemokine signaling pathway | Organismal Systems	Endocrine system	GnRH signaling pathway | Organismal Systems	Endocrine system	Estrogen signaling pathway | Organismal Systems	Circulatory system	Vascular smooth muscle contraction | Organismal Systems	Nervous system	Neurotrophin signaling pathway | Organismal Systems	Sensory system	Inflammatory mediator regulation of TRP channels | Human Diseases	Endocrine and metabolic diseases	Type II diabetes mellitus | Human Diseases	Endocrine and metabolic diseases	Insulin resistance | Human Diseases	Endocrine and metabolic diseases	AGE-RAGE signaling pathway in diabetic complications | Brite Hierarchies	Protein families: metabolism	Protein kinases
K17589	K17589	Cellular Processes	Transport and catabolism	Autophagy - animal | Organismal Systems	Autophagy - animal	Aging	Longevity regulating pathway | Brite Hierarchies	Protein families: metabolism	Protein phosphatases and associated proteins | Brite Hierarchies	Protein families: genetic information processing	Membrane trafficking | Brite Hierarchies	Protein families: genetic information processing	Mitochondrial biogenesis
K21197	K21197	Cellular Processes	Transport and catabolism	Autophagy - yeast	Autophagy - yeast
K01336	K01336	Cellular Processes	Transport and catabolism	Autophagy - yeast | Brite Hierarchies	Autophagy - yeast	Protein families: metabolism	Peptidases | Brite Hierarchies	Protein families: genetic information processing	Chaperones and folding catalysts
K01381	K01381	Cellular Processes	Transport and catabolism	Autophagy - yeast | Brite Hierarchies	Autophagy - yeast	Protein families: metabolism	Peptidases
K06902	K06902	Cellular Processes	Transport and catabolism	Autophagy - yeast | Brite Hierarchies	Autophagy - yeast	Protein families: genetic information processing	Membrane trafficking | Brite Hierarchies	Protein families: signaling and cellular processes	Transporters
K08329	K08329	Cellular Processes	Transport and catabolism	Autophagy - yeast | Brite Hierarchies	Autophagy - yeast	Protein families: genetic information processing	Membrane trafficking | Brite Hierarchies	Protein families: genetic information processing	Mitochondrial biogenesis
K14209	K14209	Cellular Processes	Transport and catabolism	Autophagy - yeast | Brite Hierarchies	Autophagy - yeast	Protein families: genetic information processing	Membrane trafficking | Brite Hierarchies	Protein families: signaling and cellular processes	Transporters
K16314	K16314	Cellular Processes	Transport and catabolism	Autophagy - yeast | Brite Hierarchies	Autophagy - yeast	Protein families: metabolism	Protein kinases
K17607	K17607	Cellular Processes	Transport and catabolism	Autophagy - yeast | Brite Hierarchies	Autophagy - yeast	Protein families: metabolism	Protein phosphatases and associated proteins
K20177	K20177	Cellular Processes	Transport and catabolism	Autophagy - yeast | Brite Hierarchies	Autophagy - yeast	Protein families: genetic information processing	Membrane trafficking
K20178	K20178	Cellular Processes	Transport and catabolism	Autophagy - yeast | Brite Hierarchies	Autophagy - yeast	Protein families: genetic information processing	Membrane trafficking
K20179	K20179	Cellular Processes	Transport and catabolism	Autophagy - yeast | Brite Hierarchies	Autophagy - yeast	Protein families: genetic information processing	Membrane trafficking
K20180	K20180	Cellular Processes	Transport and catabolism	Autophagy - yeast | Brite Hierarchies	Autophagy - yeast	Protein families: genetic information processing	Membrane trafficking
K20181	K20181	Cellular Processes	Transport and catabolism	Autophagy - yeast | Brite Hierarchies	Autophagy - yeast	Protein families: genetic information processing	Membrane trafficking
K20182	K20182	Cellular Processes	Transport and catabolism	Autophagy - yeast | Brite Hierarchies	Autophagy - yeast	Protein families: genetic information processing	Membrane trafficking
K20183	K20183	Cellular Processes	Transport and catabolism	Autophagy - yeast | Brite Hierarchies	Autophagy - yeast	Protein families: genetic information processing	Membrane trafficking
K20184	K20184	Cellular Processes	Transport and catabolism	Autophagy - yeast | Brite Hierarchies	Autophagy - yeast	Protein families: genetic information processing	Membrane trafficking
K20195	K20195	Cellular Processes	Transport and catabolism	Autophagy - yeast | Brite Hierarchies	Autophagy - yeast	Protein families: genetic information processing	Membrane trafficking
K21141	K21141	Cellular Processes	Transport and catabolism	Autophagy - yeast | Brite Hierarchies	Autophagy - yeast	Protein families: genetic information processing	Membrane trafficking | Brite Hierarchies	Protein families: signaling and cellular processes	Transporters
K21157	K21157	Cellular Processes	Transport and catabolism	Autophagy - yeast | Brite Hierarchies	Autophagy - yeast	Protein families: metabolism	Protein kinases
K06655	K06655	Cellular Processes	Transport and catabolism	Autophagy - yeast | Cellular Processes	Autophagy - yeast	Cell growth and death	Cell cycle - yeast
K08330	K08330	Cellular Processes	Transport and catabolism	Autophagy - yeast | Cellular Processes	Autophagy - yeast	Transport and catabolism	Autophagy - other | Cellular Processes	Transport and catabolism	Mitophagy - yeast | Brite Hierarchies	Protein families: genetic information processing	Membrane trafficking | Brite Hierarchies	Protein families: genetic information processing	Mitochondrial biogenesis | Brite Hierarchies	Protein families: signaling and cellular processes	Transporters
K12761	K12761	Cellular Processes	Transport and catabolism	Autophagy - yeast | Cellular Processes	Autophagy - yeast	Cell growth and death	Meiosis - yeast | Brite Hierarchies	Protein families: metabolism	Protein kinases
K12767	K12767	Cellular Processes	Transport and catabolism	Autophagy - yeast | Cellular Processes	Autophagy - yeast	Cell growth and death	Meiosis - yeast | Organismal Systems	Aging	Longevity regulating pathway - multiple species | Brite Hierarchies	Protein families: metabolism	Protein kinases
K17260	K17260	Cellular Processes	Transport and catabolism	Autophagy - yeast | Cellular Processes	Autophagy - yeast	Cellular community - eukaryotes	Tight junction | Brite Hierarchies	Protein families: genetic information processing	Membrane trafficking | Brite Hierarchies	Protein families: signaling and cellular processes	Cytoskeleton proteins | Brite Hierarchies	Protein families: signaling and cellular processes	Exosome
K18584	K18584	Cellular Processes	Transport and catabolism	Autophagy - yeast | Cellular Processes	Autophagy - yeast	Cellular community - eukaryotes	Tight junction | Brite Hierarchies	Protein families: genetic information processing	Membrane trafficking | Brite Hierarchies	Protein families: signaling and cellular processes	Cytoskeleton proteins | Brite Hierarchies	Protein families: signaling and cellular processes	Exosome
K06027	K06027	Cellular Processes	Transport and catabolism	Autophagy - yeast | Organismal Systems	Autophagy - yeast	Excretory system	Vasopressin-regulated water reabsorption | Organismal Systems	Nervous system	GABAergic synapse | Organismal Systems	Nervous system	Synaptic vesicle cycle | Brite Hierarchies	Protein families: genetic information processing	Membrane trafficking
K15296	K15296	Cellular Processes	Transport and catabolism	Autophagy - yeast | Organismal Systems	Autophagy - yeast	Nervous system	Synaptic vesicle cycle | Brite Hierarchies	Protein families: genetic information processing	Membrane trafficking
K19800	K19800	Cellular Processes	Transport and catabolism	Autophagy - yeast | Organismal Systems	Autophagy - yeast	Aging	Longevity regulating pathway - multiple species | Brite Hierarchies	Protein families: metabolism	Protein kinases
K06820	K06820	Organismal Systems	Development	Axon guidance	Axon guidance
K06821	K06821	Organismal Systems	Development	Axon guidance	Axon guidance
K06840	K06840	Organismal Systems	Development	Axon guidance	Axon guidance
K06841	K06841	Organismal Systems	Development	Axon guidance	Axon guidance
K06842	K06842	Organismal Systems	Development	Axon guidance	Axon guidance
K06844	K06844	Organismal Systems	Development	Axon guidance	Axon guidance
K06845	K06845	Organismal Systems	Development	Axon guidance	Axon guidance
K07520	K07520	Organismal Systems	Development	Axon guidance	Axon guidance
K07521	K07521	Organismal Systems	Development	Axon guidance	Axon guidance
K07528	K07528	Organismal Systems	Development	Axon guidance	Axon guidance
K07529	K07529	Organismal Systems	Development	Axon guidance	Axon guidance
K04966	K04966	Organismal Systems	Development	Axon guidance | Brite Hierarchies	Axon guidance	Protein families: signaling and cellular processes	Ion channels
K04968	K04968	Organismal Systems	Development	Axon guidance | Brite Hierarchies	Axon guidance	Protein families: metabolism	Protein phosphatases and associated proteins | Brite Hierarchies	Protein families: signaling and cellular processes	Ion channels
K05102	K05102	Organismal Systems	Development	Axon guidance | Brite Hierarchies	Axon guidance	Protein families: metabolism	Protein kinases
K05104	K05104	Organismal Systems	Development	Axon guidance | Brite Hierarchies	Axon guidance	Protein families: metabolism	Protein kinases
K05105	K05105	Organismal Systems	Development	Axon guidance | Brite Hierarchies	Axon guidance	Protein families: metabolism	Protein kinases
K05106	K05106	Organismal Systems	Development	Axon guidance | Brite Hierarchies	Axon guidance	Protein families: metabolism	Protein kinases
K05107	K05107	Organismal Systems	Development	Axon guidance | Brite Hierarchies	Axon guidance	Protein families: metabolism	Protein kinases
K05108	K05108	Organismal Systems	Development	Axon guidance | Brite Hierarchies	Axon guidance	Protein families: metabolism	Protein kinases
K05109	K05109	Organismal Systems	Development	Axon guidance | Brite Hierarchies	Axon guidance	Protein families: metabolism	Protein kinases
K05110	K05110	Organismal Systems	Development	Axon guidance | Brite Hierarchies	Axon guidance	Protein families: metabolism	Protein kinases
K05111	K05111	Organismal Systems	Development	Axon guidance | Brite Hierarchies	Axon guidance	Protein families: metabolism	Protein kinases
K05112	K05112	Organismal Systems	Development	Axon guidance | Brite Hierarchies	Axon guidance	Protein families: metabolism	Protein kinases
K05113	K05113	Organismal Systems	Development	Axon guidance | Brite Hierarchies	Axon guidance	Protein families: metabolism	Protein kinases
K05114	K05114	Organismal Systems	Development	Axon guidance | Brite Hierarchies	Axon guidance	Protein families: metabolism	Protein kinases
K05463	K05463	Organismal Systems	Development	Axon guidance | Brite Hierarchies	Axon guidance	Protein families: signaling and cellular processes	Exosome | Brite Hierarchies	Protein families: signaling and cellular processes	Cytokines and growth factors
K06521	K06521	Organismal Systems	Development	Axon guidance | Brite Hierarchies	Axon guidance	Protein families: signaling and cellular processes	CD molecules
K06753	K06753	Organismal Systems	Development	Axon guidance | Brite Hierarchies	Axon guidance	Protein families: signaling and cellular processes	Cell adhesion molecules
K06754	K06754	Organismal Systems	Development	Axon guidance | Brite Hierarchies	Axon guidance	Protein families: signaling and cellular processes	Exosome | Brite Hierarchies	Protein families: signaling and cellular processes	Cell adhesion molecules
K06755	K06755	Organismal Systems	Development	Axon guidance | Brite Hierarchies	Axon guidance	Protein families: signaling and cellular processes	Cell adhesion molecules
K06838	K06838	Organismal Systems	Development	Axon guidance | Brite Hierarchies	Axon guidance	Protein families: signaling and cellular processes	Glycosaminoglycan binding proteins
K06839	K06839	Organismal Systems	Development	Axon guidance | Brite Hierarchies	Axon guidance	Protein families: signaling and cellular processes	Glycosaminoglycan binding proteins
K06843	K06843	Organismal Systems	Development	Axon guidance | Brite Hierarchies	Axon guidance	Protein families: signaling and cellular processes	Glycosaminoglycan binding proteins
K06850	K06850	Organismal Systems	Development	Axon guidance | Brite Hierarchies	Axon guidance	Protein families: signaling and cellular processes	Glycosaminoglycan binding proteins
K07525	K07525	Organismal Systems	Development	Axon guidance | Brite Hierarchies	Axon guidance	Protein families: genetic information processing	Membrane trafficking
K07526	K07526	Organismal Systems	Development	Axon guidance | Brite Hierarchies	Axon guidance	Protein families: genetic information processing	Membrane trafficking
K07527	K07527	Organismal Systems	Development	Axon guidance | Brite Hierarchies	Axon guidance	Protein families: metabolism	Protein kinases | Brite Hierarchies	Protein families: genetic information processing	Membrane trafficking
K07530	K07530	Organismal Systems	Development	Axon guidance | Brite Hierarchies	Axon guidance	Protein families: signaling and cellular processes	GTP-binding proteins
K02090	K02090	Organismal Systems	Development	Axon guidance | Human Diseases	Axon guidance	Neurodegenerative diseases	Alzheimer disease | Human Diseases	Substance dependence	Cocaine addiction | Brite Hierarchies	Protein families: metabolism	Protein kinases | Brite Hierarchies	Protein families: genetic information processing	Membrane trafficking
K06724	K06724	Organismal Systems	Development	Axon guidance | Human Diseases	Axon guidance	Infectious diseases: Viral	Human T-cell leukemia virus 1 infection | Brite Hierarchies	Protein families: signaling and cellular processes	CD molecules
K06765	K06765	Organismal Systems	Development	Axon guidance | Human Diseases	Axon guidance	Cancers: Overview	Pathways in cancer | Human Diseases	Cancers: Specific types	Colorectal cancer
K12229	K12229	Organismal Systems	Immune system	B cell receptor signaling pathway	B cell receptor signaling pathway
K06508	K06508	Organismal Systems	Immune system	B cell receptor signaling pathway | Human Diseases	B cell receptor signaling pathway	Infectious diseases: Viral	Hepatitis C | Human Diseases	Infectious diseases: Parasitic	Malaria | Brite Hierarchies	Protein families: signaling and cellular processes	Exosome | Brite Hierarchies	Protein families: signaling and cellular processes	CD molecules
K03409	K03409	Cellular Processes	Cell motility	Bacterial chemotaxis | Brite Hierarchies	Bacterial chemotaxis	Protein families: signaling and cellular processes	Bacterial motility proteins
K03410	K03410	Cellular Processes	Cell motility	Bacterial chemotaxis | Brite Hierarchies	Bacterial chemotaxis	Protein families: signaling and cellular processes	Bacterial motility proteins
K03411	K03411	Cellular Processes	Cell motility	Bacterial chemotaxis | Brite Hierarchies	Bacterial chemotaxis	Protein families: signaling and cellular processes	Bacterial motility proteins
K03414	K03414	Cellular Processes	Cell motility	Bacterial chemotaxis | Brite Hierarchies	Bacterial chemotaxis	Protein families: signaling and cellular processes	Bacterial motility proteins
K02410	K02410	Cellular Processes	Cell motility	Bacterial chemotaxis | Cellular Processes	Bacterial chemotaxis	Cell motility	Flagellar assembly | Brite Hierarchies	Protein families: signaling and cellular processes	Bacterial motility proteins
K02416	K02416	Cellular Processes	Cell motility	Bacterial chemotaxis | Cellular Processes	Bacterial chemotaxis	Cell motility	Flagellar assembly | Brite Hierarchies	Protein families: signaling and cellular processes	Bacterial motility proteins
K02417	K02417	Cellular Processes	Cell motility	Bacterial chemotaxis | Cellular Processes	Bacterial chemotaxis	Cell motility	Flagellar assembly | Brite Hierarchies	Protein families: signaling and cellular processes	Secretion system | Brite Hierarchies	Protein families: signaling and cellular processes	Bacterial motility proteins
K02557	K02557	Cellular Processes	Cell motility	Bacterial chemotaxis | Cellular Processes	Bacterial chemotaxis	Cell motility	Flagellar assembly | Brite Hierarchies	Protein families: signaling and cellular processes	Transporters | Brite Hierarchies	Protein families: signaling and cellular processes	Bacterial motility proteins
K13730	K13730	Human Diseases	Infectious diseases: Bacterial	Bacterial invasion of epithelial cells	Bacterial invasion of epithelial cells
K13735	K13735	Human Diseases	Infectious diseases: Bacterial	Bacterial invasion of epithelial cells	Bacterial invasion of epithelial cells
K13925	K13925	Human Diseases	Infectious diseases: Bacterial	Bacterial invasion of epithelial cells	Bacterial invasion of epithelial cells
K13736	K13736	Human Diseases	Infectious diseases: Bacterial	Bacterial invasion of epithelial cells | Brite Hierarchies	Bacterial invasion of epithelial cells	Protein families: genetic information processing	Membrane trafficking
K13737	K13737	Human Diseases	Infectious diseases: Bacterial	Bacterial invasion of epithelial cells | Brite Hierarchies	Bacterial invasion of epithelial cells	Protein families: signaling and cellular processes	Cytoskeleton proteins
K13738	K13738	Human Diseases	Infectious diseases: Bacterial	Bacterial invasion of epithelial cells | Brite Hierarchies	Bacterial invasion of epithelial cells	Protein families: genetic information processing	Membrane trafficking | Brite Hierarchies	Protein families: signaling and cellular processes	Exosome
K16938	K16938	Human Diseases	Infectious diseases: Bacterial	Bacterial invasion of epithelial cells | Brite Hierarchies	Bacterial invasion of epithelial cells	Protein families: signaling and cellular processes	Cytoskeleton proteins | Brite Hierarchies	Protein families: signaling and cellular processes	Exosome
K16939	K16939	Human Diseases	Infectious diseases: Bacterial	Bacterial invasion of epithelial cells | Brite Hierarchies	Bacterial invasion of epithelial cells	Protein families: signaling and cellular processes	Cytoskeleton proteins | Brite Hierarchies	Protein families: signaling and cellular processes	Exosome
K16942	K16942	Human Diseases	Infectious diseases: Bacterial	Bacterial invasion of epithelial cells | Brite Hierarchies	Bacterial invasion of epithelial cells	Protein families: genetic information processing	Membrane trafficking | Brite Hierarchies	Protein families: signaling and cellular processes	Cytoskeleton proteins | Brite Hierarchies	Protein families: signaling and cellular processes	Exosome
K02383	K02383	Brite Hierarchies	Protein families: signaling and cellular processes	Bacterial motility proteins	Bacterial motility proteins
K02385	K02385	Brite Hierarchies	Protein families: signaling and cellular processes	Bacterial motility proteins	Bacterial motility proteins
K02395	K02395	Brite Hierarchies	Protein families: signaling and cellular processes	Bacterial motility proteins	Bacterial motility proteins
K02404	K02404	Brite Hierarchies	Protein families: signaling and cellular processes	Bacterial motility proteins	Bacterial motility proteins
K02415	K02415	Brite Hierarchies	Protein families: signaling and cellular processes	Bacterial motility proteins	Bacterial motility proteins
K03516	K03516	Brite Hierarchies	Protein families: signaling and cellular processes	Bacterial motility proteins	Bacterial motility proteins
K04562	K04562	Brite Hierarchies	Protein families: signaling and cellular processes	Bacterial motility proteins	Bacterial motility proteins
K06595	K06595	Brite Hierarchies	Protein families: signaling and cellular processes	Bacterial motility proteins	Bacterial motility proteins
K06601	K06601	Brite Hierarchies	Protein families: signaling and cellular processes	Bacterial motility proteins	Bacterial motility proteins
K06602	K06602	Brite Hierarchies	Protein families: signaling and cellular processes	Bacterial motility proteins	Bacterial motility proteins
K06603	K06603	Brite Hierarchies	Protein families: signaling and cellular processes	Bacterial motility proteins	Bacterial motility proteins
K10564	K10564	Brite Hierarchies	Protein families: signaling and cellular processes	Bacterial motility proteins	Bacterial motility proteins
K10565	K10565	Brite Hierarchies	Protein families: signaling and cellular processes	Bacterial motility proteins	Bacterial motility proteins
K13626	K13626	Brite Hierarchies	Protein families: signaling and cellular processes	Bacterial motility proteins	Bacterial motility proteins
K18475	K18475	Brite Hierarchies	Protein families: signaling and cellular processes	Bacterial motility proteins	Bacterial motility proteins
K02464	K02464	Environmental Information Processing	Membrane transport	Bacterial secretion system | Brite Hierarchies	Bacterial secretion system	Protein families: metabolism	Peptidases | Brite Hierarchies	Protein families: signaling and cellular processes	Secretion system
K03194	K03194	Environmental Information Processing	Membrane transport	Bacterial secretion system | Brite Hierarchies	Bacterial secretion system	Protein families: signaling and cellular processes	Secretion system
K03195	K03195	Environmental Information Processing	Membrane transport	Bacterial secretion system | Brite Hierarchies	Bacterial secretion system	Protein families: signaling and cellular processes	Secretion system
K03198	K03198	Environmental Information Processing	Membrane transport	Bacterial secretion system | Brite Hierarchies	Bacterial secretion system	Protein families: signaling and cellular processes	Secretion system
K03199	K03199	Environmental Information Processing	Membrane transport	Bacterial secretion system | Brite Hierarchies	Bacterial secretion system	Protein families: signaling and cellular processes	Secretion system
K03200	K03200	Environmental Information Processing	Membrane transport	Bacterial secretion system | Brite Hierarchies	Bacterial secretion system	Protein families: signaling and cellular processes	Secretion system
K03201	K03201	Environmental Information Processing	Membrane transport	Bacterial secretion system | Brite Hierarchies	Bacterial secretion system	Protein families: signaling and cellular processes	Secretion system
K03202	K03202	Environmental Information Processing	Membrane transport	Bacterial secretion system | Brite Hierarchies	Bacterial secretion system	Protein families: signaling and cellular processes	Secretion system
K03203	K03203	Environmental Information Processing	Membrane transport	Bacterial secretion system | Brite Hierarchies	Bacterial secretion system	Protein families: signaling and cellular processes	Secretion system
K03204	K03204	Environmental Information Processing	Membrane transport	Bacterial secretion system | Brite Hierarchies	Bacterial secretion system	Protein families: signaling and cellular processes	Secretion system
K03205	K03205	Environmental Information Processing	Membrane transport	Bacterial secretion system | Brite Hierarchies	Bacterial secretion system	Protein families: signaling and cellular processes	Secretion system
K03219	K03219	Environmental Information Processing	Membrane transport	Bacterial secretion system | Brite Hierarchies	Bacterial secretion system	Protein families: signaling and cellular processes	Secretion system
K03221	K03221	Environmental Information Processing	Membrane transport	Bacterial secretion system | Brite Hierarchies	Bacterial secretion system	Protein families: signaling and cellular processes	Secretion system
K03222	K03222	Environmental Information Processing	Membrane transport	Bacterial secretion system | Brite Hierarchies	Bacterial secretion system	Protein families: signaling and cellular processes	Secretion system
K03223	K03223	Environmental Information Processing	Membrane transport	Bacterial secretion system | Brite Hierarchies	Bacterial secretion system	Protein families: signaling and cellular processes	Secretion system
K03224	K03224	Environmental Information Processing	Membrane transport	Bacterial secretion system | Brite Hierarchies	Bacterial secretion system	Protein families: signaling and cellular processes	Secretion system
K03225	K03225	Environmental Information Processing	Membrane transport	Bacterial secretion system | Brite Hierarchies	Bacterial secretion system	Protein families: signaling and cellular processes	Secretion system
K03226	K03226	Environmental Information Processing	Membrane transport	Bacterial secretion system | Brite Hierarchies	Bacterial secretion system	Protein families: signaling and cellular processes	Secretion system
K03227	K03227	Environmental Information Processing	Membrane transport	Bacterial secretion system | Brite Hierarchies	Bacterial secretion system	Protein families: signaling and cellular processes	Secretion system
K03228	K03228	Environmental Information Processing	Membrane transport	Bacterial secretion system | Brite Hierarchies	Bacterial secretion system	Protein families: signaling and cellular processes	Secretion system
K03229	K03229	Environmental Information Processing	Membrane transport	Bacterial secretion system | Brite Hierarchies	Bacterial secretion system	Protein families: signaling and cellular processes	Secretion system
K03230	K03230	Environmental Information Processing	Membrane transport	Bacterial secretion system | Brite Hierarchies	Bacterial secretion system	Protein families: signaling and cellular processes	Secretion system
K04056	K04056	Environmental Information Processing	Membrane transport	Bacterial secretion system | Brite Hierarchies	Bacterial secretion system	Protein families: signaling and cellular processes	Secretion system
K04057	K04057	Environmental Information Processing	Membrane transport	Bacterial secretion system | Brite Hierarchies	Bacterial secretion system	Protein families: signaling and cellular processes	Secretion system
K04058	K04058	Environmental Information Processing	Membrane transport	Bacterial secretion system | Brite Hierarchies	Bacterial secretion system	Protein families: signaling and cellular processes	Secretion system
K04059	K04059	Environmental Information Processing	Membrane transport	Bacterial secretion system | Brite Hierarchies	Bacterial secretion system	Protein families: signaling and cellular processes	Secretion system
K11016	K11016	Environmental Information Processing	Membrane transport	Bacterial secretion system | Brite Hierarchies	Bacterial secretion system	Protein families: signaling and cellular processes	Secretion system | Brite Hierarchies	Protein families: signaling and cellular processes	Bacterial toxins
K11017	K11017	Environmental Information Processing	Membrane transport	Bacterial secretion system | Brite Hierarchies	Bacterial secretion system	Protein families: signaling and cellular processes	Secretion system | Brite Hierarchies	Protein families: signaling and cellular processes	Bacterial toxins
K11892	K11892	Environmental Information Processing	Membrane transport	Bacterial secretion system | Brite Hierarchies	Bacterial secretion system	Protein families: signaling and cellular processes	Secretion system
K11904	K11904	Environmental Information Processing	Membrane transport	Bacterial secretion system | Brite Hierarchies	Bacterial secretion system	Protein families: signaling and cellular processes	Secretion system
K11906	K11906	Environmental Information Processing	Membrane transport	Bacterial secretion system | Brite Hierarchies	Bacterial secretion system	Protein families: signaling and cellular processes	Secretion system
K02452	K02452	Environmental Information Processing	Membrane transport	Bacterial secretion system | Cellular Processes	Bacterial secretion system	Cellular community - prokaryotes	Biofilm formation - Vibrio cholerae | Brite Hierarchies	Protein families: signaling and cellular processes	Secretion system
K02453	K02453	Environmental Information Processing	Membrane transport	Bacterial secretion system | Cellular Processes	Bacterial secretion system	Cellular community - prokaryotes	Biofilm formation - Vibrio cholerae | Brite Hierarchies	Protein families: signaling and cellular processes	Secretion system
K02454	K02454	Environmental Information Processing	Membrane transport	Bacterial secretion system | Cellular Processes	Bacterial secretion system	Cellular community - prokaryotes	Biofilm formation - Vibrio cholerae | Brite Hierarchies	Protein families: signaling and cellular processes	Secretion system
K02455	K02455	Environmental Information Processing	Membrane transport	Bacterial secretion system | Cellular Processes	Bacterial secretion system	Cellular community - prokaryotes	Biofilm formation - Vibrio cholerae | Brite Hierarchies	Protein families: signaling and cellular processes	Secretion system
K02456	K02456	Environmental Information Processing	Membrane transport	Bacterial secretion system | Cellular Processes	Bacterial secretion system	Cellular community - prokaryotes	Biofilm formation - Vibrio cholerae | Brite Hierarchies	Protein families: signaling and cellular processes	Secretion system
K02457	K02457	Environmental Information Processing	Membrane transport	Bacterial secretion system | Cellular Processes	Bacterial secretion system	Cellular community - prokaryotes	Biofilm formation - Vibrio cholerae | Brite Hierarchies	Protein families: signaling and cellular processes	Secretion system
K02458	K02458	Environmental Information Processing	Membrane transport	Bacterial secretion system | Cellular Processes	Bacterial secretion system	Cellular community - prokaryotes	Biofilm formation - Vibrio cholerae | Brite Hierarchies	Protein families: signaling and cellular processes	Secretion system
K02459	K02459	Environmental Information Processing	Membrane transport	Bacterial secretion system | Cellular Processes	Bacterial secretion system	Cellular community - prokaryotes	Biofilm formation - Vibrio cholerae | Brite Hierarchies	Protein families: signaling and cellular processes	Secretion system
K02460	K02460	Environmental Information Processing	Membrane transport	Bacterial secretion system | Cellular Processes	Bacterial secretion system	Cellular community - prokaryotes	Biofilm formation - Vibrio cholerae | Brite Hierarchies	Protein families: signaling and cellular processes	Secretion system
K02461	K02461	Environmental Information Processing	Membrane transport	Bacterial secretion system | Cellular Processes	Bacterial secretion system	Cellular community - prokaryotes	Biofilm formation - Vibrio cholerae | Brite Hierarchies	Protein families: signaling and cellular processes	Secretion system
K02462	K02462	Environmental Information Processing	Membrane transport	Bacterial secretion system | Cellular Processes	Bacterial secretion system	Cellular community - prokaryotes	Biofilm formation - Vibrio cholerae | Brite Hierarchies	Protein families: signaling and cellular processes	Secretion system
K11891	K11891	Environmental Information Processing	Membrane transport	Bacterial secretion system | Cellular Processes	Bacterial secretion system	Cellular community - prokaryotes	Biofilm formation - Pseudomonas aeruginosa | Brite Hierarchies	Protein families: signaling and cellular processes	Secretion system
K11903	K11903	Environmental Information Processing	Membrane transport	Bacterial secretion system | Cellular Processes	Bacterial secretion system	Cellular community - prokaryotes	Biofilm formation - Pseudomonas aeruginosa | Brite Hierarchies	Protein families: signaling and cellular processes	Secretion system
K11907	K11907	Environmental Information Processing	Membrane transport	Bacterial secretion system | Cellular Processes	Bacterial secretion system	Cellular community - prokaryotes	Biofilm formation - Pseudomonas aeruginosa | Brite Hierarchies	Protein families: signaling and cellular processes	Secretion system
K11912	K11912	Environmental Information Processing	Membrane transport	Bacterial secretion system | Cellular Processes	Bacterial secretion system	Cellular community - prokaryotes	Biofilm formation - Pseudomonas aeruginosa | Brite Hierarchies	Protein families: metabolism	Protein kinases | Brite Hierarchies	Protein families: signaling and cellular processes	Secretion system
K11913	K11913	Environmental Information Processing	Membrane transport	Bacterial secretion system | Cellular Processes	Bacterial secretion system	Cellular community - prokaryotes	Biofilm formation - Pseudomonas aeruginosa | Brite Hierarchies	Protein families: signaling and cellular processes	Secretion system
K11915	K11915	Environmental Information Processing	Membrane transport	Bacterial secretion system | Cellular Processes	Bacterial secretion system	Cellular community - prokaryotes	Biofilm formation - Pseudomonas aeruginosa | Brite Hierarchies	Protein families: signaling and cellular processes	Secretion system
K12340	K12340	Environmental Information Processing	Membrane transport	Bacterial secretion system | Environmental Information Processing	Bacterial secretion system	Signal transduction	Two-component system | Organismal Systems	Environmental adaptation	Plant-pathogen interaction | Human Diseases	Infectious diseases: Bacterial	Pertussis | Human Diseases	Drug resistance: Antimicrobial	beta-Lactam resistance | Human Diseases	Drug resistance: Antimicrobial	Cationic antimicrobial peptide (CAMP) resistance | Brite Hierarchies	Protein families: signaling and cellular processes	Transporters | Brite Hierarchies	Protein families: signaling and cellular processes	Secretion system | Brite Hierarchies	Protein families: signaling and cellular processes	Antimicrobial resistance genes
K03196	K03196	Environmental Information Processing	Membrane transport	Bacterial secretion system | Human Diseases	Bacterial secretion system	Infectious diseases: Bacterial	Epithelial cell signaling in Helicobacter pylori infection | Brite Hierarchies	Protein families: signaling and cellular processes	Secretion system
K03197	K03197	Environmental Information Processing	Membrane transport	Bacterial secretion system | Human Diseases	Bacterial secretion system	Infectious diseases: Bacterial	Legionellosis | Brite Hierarchies	Protein families: signaling and cellular processes	Secretion system
K11003	K11003	Environmental Information Processing	Membrane transport	Bacterial secretion system | Human Diseases	Bacterial secretion system	Infectious diseases: Bacterial	Pertussis | Brite Hierarchies	Protein families: signaling and cellular processes	Transporters | Brite Hierarchies	Protein families: signaling and cellular processes	Secretion system
K03699	K03699	Brite Hierarchies	Protein families: signaling and cellular processes	Bacterial toxins	Bacterial toxins
K11008	K11008	Brite Hierarchies	Protein families: signaling and cellular processes	Bacterial toxins	Bacterial toxins
K11009	K11009	Brite Hierarchies	Protein families: signaling and cellular processes	Bacterial toxins	Bacterial toxins
K11018	K11018	Brite Hierarchies	Protein families: signaling and cellular processes	Bacterial toxins	Bacterial toxins
K11021	K11021	Brite Hierarchies	Protein families: signaling and cellular processes	Bacterial toxins	Bacterial toxins
K11045	K11045	Brite Hierarchies	Protein families: signaling and cellular processes	Bacterial toxins	Bacterial toxins
K11062	K11062	Brite Hierarchies	Protein families: signaling and cellular processes	Bacterial toxins	Bacterial toxins
K11068	K11068	Brite Hierarchies	Protein families: signaling and cellular processes	Bacterial toxins	Bacterial toxins
K16637	K16637	Brite Hierarchies	Protein families: signaling and cellular processes	Bacterial toxins	Bacterial toxins
K16638	K16638	Brite Hierarchies	Protein families: signaling and cellular processes	Bacterial toxins	Bacterial toxins
K03125	K03125	Genetic Information Processing	Transcription	Basal transcription factors | Brite Hierarchies	Basal transcription factors	Protein families: metabolism	Protein kinases | Brite Hierarchies	Protein families: genetic information processing	Transcription machinery | Brite Hierarchies	Protein families: genetic information processing	Chromosome and associated proteins
K03126	K03126	Genetic Information Processing	Transcription	Basal transcription factors | Brite Hierarchies	Basal transcription factors	Protein families: genetic information processing	Transcription machinery | Brite Hierarchies	Protein families: genetic information processing	Chromosome and associated proteins
K03128	K03128	Genetic Information Processing	Transcription	Basal transcription factors | Brite Hierarchies	Basal transcription factors	Protein families: metabolism	Peptidases | Brite Hierarchies	Protein families: genetic information processing	Transcription machinery | Brite Hierarchies	Protein families: genetic information processing	Chromosome and associated proteins
K03132	K03132	Genetic Information Processing	Transcription	Basal transcription factors | Brite Hierarchies	Basal transcription factors	Protein families: genetic information processing	Transcription machinery | Brite Hierarchies	Protein families: genetic information processing	Chromosome and associated proteins
K03135	K03135	Genetic Information Processing	Transcription	Basal transcription factors | Brite Hierarchies	Basal transcription factors	Protein families: genetic information processing	Transcription machinery
K03138	K03138	Genetic Information Processing	Transcription	Basal transcription factors | Brite Hierarchies	Basal transcription factors	Protein families: genetic information processing	Transcription machinery
K03139	K03139	Genetic Information Processing	Transcription	Basal transcription factors | Brite Hierarchies	Basal transcription factors	Protein families: genetic information processing	Transcription machinery
K03140	K03140	Genetic Information Processing	Transcription	Basal transcription factors | Brite Hierarchies	Basal transcription factors	Protein families: genetic information processing	Transcription machinery | Brite Hierarchies	Protein families: genetic information processing	Chromosome and associated proteins
K14535	K14535	Genetic Information Processing	Transcription	Basal transcription factors | Brite Hierarchies	Basal transcription factors	Protein families: genetic information processing	Transcription machinery
K14649	K14649	Genetic Information Processing	Transcription	Basal transcription factors | Brite Hierarchies	Basal transcription factors	Protein families: genetic information processing	Transcription machinery
K02202	K02202	Genetic Information Processing	Transcription	Basal transcription factors | Genetic Information Processing	Basal transcription factors	Replication and repair	Nucleotide excision repair | Cellular Processes	Cell growth and death	Cell cycle | Brite Hierarchies	Protein families: metabolism	Protein kinases | Brite Hierarchies	Protein families: genetic information processing	Transcription machinery | Brite Hierarchies	Protein families: genetic information processing	Messenger RNA biogenesis | Brite Hierarchies	Protein families: genetic information processing	DNA repair and recombination proteins
K03141	K03141	Genetic Information Processing	Transcription	Basal transcription factors | Genetic Information Processing	Basal transcription factors	Replication and repair	Nucleotide excision repair | Human Diseases	Cancers: Overview	Viral carcinogenesis | Brite Hierarchies	Protein families: genetic information processing	Transcription machinery | Brite Hierarchies	Protein families: genetic information processing	DNA repair and recombination proteins
K03142	K03142	Genetic Information Processing	Transcription	Basal transcription factors | Genetic Information Processing	Basal transcription factors	Replication and repair	Nucleotide excision repair | Human Diseases	Cancers: Overview	Viral carcinogenesis | Brite Hierarchies	Protein families: genetic information processing	Transcription machinery | Brite Hierarchies	Protein families: genetic information processing	DNA repair and recombination proteins
K03143	K03143	Genetic Information Processing	Transcription	Basal transcription factors | Genetic Information Processing	Basal transcription factors	Replication and repair	Nucleotide excision repair | Human Diseases	Cancers: Overview	Viral carcinogenesis | Brite Hierarchies	Protein families: genetic information processing	Transcription machinery | Brite Hierarchies	Protein families: genetic information processing	DNA repair and recombination proteins
K03144	K03144	Genetic Information Processing	Transcription	Basal transcription factors | Genetic Information Processing	Basal transcription factors	Replication and repair	Nucleotide excision repair | Human Diseases	Cancers: Overview	Viral carcinogenesis | Brite Hierarchies	Protein families: genetic information processing	Transcription machinery | Brite Hierarchies	Protein families: genetic information processing	DNA repair and recombination proteins
K06634	K06634	Genetic Information Processing	Transcription	Basal transcription factors | Genetic Information Processing	Basal transcription factors	Replication and repair	Nucleotide excision repair | Cellular Processes	Cell growth and death	Cell cycle | Brite Hierarchies	Protein families: genetic information processing	Transcription machinery | Brite Hierarchies	Protein families: genetic information processing	DNA repair and recombination proteins
K10842	K10842	Genetic Information Processing	Transcription	Basal transcription factors | Genetic Information Processing	Basal transcription factors	Replication and repair	Nucleotide excision repair | Brite Hierarchies	Protein families: genetic information processing	Transcription machinery | Brite Hierarchies	Protein families: genetic information processing	DNA repair and recombination proteins
K10843	K10843	Genetic Information Processing	Transcription	Basal transcription factors | Genetic Information Processing	Basal transcription factors	Replication and repair	Nucleotide excision repair | Brite Hierarchies	Protein families: genetic information processing	Transcription machinery | Brite Hierarchies	Protein families: genetic information processing	DNA repair and recombination proteins
K10844	K10844	Genetic Information Processing	Transcription	Basal transcription factors | Genetic Information Processing	Basal transcription factors	Replication and repair	Nucleotide excision repair | Brite Hierarchies	Protein families: genetic information processing	Transcription machinery | Brite Hierarchies	Protein families: genetic information processing	DNA repair and recombination proteins
K10845	K10845	Genetic Information Processing	Transcription	Basal transcription factors | Genetic Information Processing	Basal transcription factors	Replication and repair	Nucleotide excision repair | Brite Hierarchies	Protein families: genetic information processing	Transcription machinery | Brite Hierarchies	Protein families: genetic information processing	DNA repair and recombination proteins
K03120	K03120	Genetic Information Processing	Transcription	Basal transcription factors | Human Diseases	Basal transcription factors	Cancers: Overview	Viral carcinogenesis | Human Diseases	Neurodegenerative diseases	Huntington disease | Human Diseases	Infectious diseases: Viral	Human T-cell leukemia virus 1 infection | Human Diseases	Infectious diseases: Viral	Herpes simplex infection | Human Diseases	Infectious diseases: Viral	Human papillomavirus infection | Brite Hierarchies	Protein families: genetic information processing	Transcription factors | Brite Hierarchies	Protein families: genetic information processing	Transcription machinery
K03122	K03122	Genetic Information Processing	Transcription	Basal transcription factors | Human Diseases	Basal transcription factors	Cancers: Overview	Viral carcinogenesis | Brite Hierarchies	Protein families: genetic information processing	Transcription machinery
K03123	K03123	Genetic Information Processing	Transcription	Basal transcription factors | Human Diseases	Basal transcription factors	Cancers: Overview	Viral carcinogenesis | Brite Hierarchies	Protein families: genetic information processing	Transcription machinery
K03124	K03124	Genetic Information Processing	Transcription	Basal transcription factors | Human Diseases	Basal transcription factors	Cancers: Overview	Viral carcinogenesis | Brite Hierarchies	Protein families: genetic information processing	Transcription machinery
K03127	K03127	Genetic Information Processing	Transcription	Basal transcription factors | Human Diseases	Basal transcription factors	Infectious diseases: Viral	Herpes simplex infection | Brite Hierarchies	Protein families: genetic information processing	Transcription machinery
K03129	K03129	Genetic Information Processing	Transcription	Basal transcription factors | Human Diseases	Basal transcription factors	Neurodegenerative diseases	Huntington disease | Human Diseases	Infectious diseases: Viral	Herpes simplex infection | Brite Hierarchies	Protein families: genetic information processing	Transcription machinery | Brite Hierarchies	Protein families: genetic information processing	Chromosome and associated proteins
K03130	K03130	Genetic Information Processing	Transcription	Basal transcription factors | Human Diseases	Basal transcription factors	Infectious diseases: Viral	Herpes simplex infection | Brite Hierarchies	Protein families: genetic information processing	Transcription machinery | Brite Hierarchies	Protein families: genetic information processing	Chromosome and associated proteins
K03131	K03131	Genetic Information Processing	Transcription	Basal transcription factors | Human Diseases	Basal transcription factors	Infectious diseases: Viral	Herpes simplex infection | Brite Hierarchies	Protein families: genetic information processing	Transcription machinery | Brite Hierarchies	Protein families: genetic information processing	Chromosome and associated proteins
K03133	K03133	Genetic Information Processing	Transcription	Basal transcription factors | Human Diseases	Basal transcription factors	Infectious diseases: Viral	Herpes simplex infection | Brite Hierarchies	Protein families: genetic information processing	Transcription machinery | Brite Hierarchies	Protein families: genetic information processing	Chromosome and associated proteins
K03134	K03134	Genetic Information Processing	Transcription	Basal transcription factors | Human Diseases	Basal transcription factors	Infectious diseases: Viral	Herpes simplex infection | Brite Hierarchies	Protein families: genetic information processing	Transcription machinery | Brite Hierarchies	Protein families: genetic information processing	Chromosome and associated proteins
K03136	K03136	Genetic Information Processing	Transcription	Basal transcription factors | Human Diseases	Basal transcription factors	Cancers: Overview	Viral carcinogenesis | Brite Hierarchies	Protein families: genetic information processing	Transcription machinery
K03137	K03137	Genetic Information Processing	Transcription	Basal transcription factors | Human Diseases	Basal transcription factors	Cancers: Overview	Viral carcinogenesis | Brite Hierarchies	Protein families: genetic information processing	Transcription machinery
K14650	K14650	Genetic Information Processing	Transcription	Basal transcription factors | Human Diseases	Basal transcription factors	Infectious diseases: Viral	Herpes simplex infection | Brite Hierarchies	Protein families: genetic information processing	Transcription machinery
K14651	K14651	Genetic Information Processing	Transcription	Basal transcription factors | Human Diseases	Basal transcription factors	Cancers: Overview	Transcriptional misregulation in cancer | Brite Hierarchies	Protein families: genetic information processing	Transcription machinery | Brite Hierarchies	Protein families: genetic information processing	Messenger RNA biogenesis
K01142	K01142	Genetic Information Processing	Replication and repair	Base excision repair | Brite Hierarchies	Base excision repair	Protein families: genetic information processing	DNA repair and recombination proteins
K01151	K01151	Genetic Information Processing	Replication and repair	Base excision repair | Brite Hierarchies	Base excision repair	Protein families: genetic information processing	DNA repair and recombination proteins
K01246	K01246	Genetic Information Processing	Replication and repair	Base excision repair | Brite Hierarchies	Base excision repair	Protein families: genetic information processing	DNA repair and recombination proteins
K01247	K01247	Genetic Information Processing	Replication and repair	Base excision repair | Brite Hierarchies	Base excision repair	Protein families: genetic information processing	DNA repair and recombination proteins
K03575	K03575	Genetic Information Processing	Replication and repair	Base excision repair | Brite Hierarchies	Base excision repair	Protein families: genetic information processing	DNA repair and recombination proteins
K03649	K03649	Genetic Information Processing	Replication and repair	Base excision repair | Brite Hierarchies	Base excision repair	Protein families: genetic information processing	DNA repair and recombination proteins
K03652	K03652	Genetic Information Processing	Replication and repair	Base excision repair | Brite Hierarchies	Base excision repair	Protein families: genetic information processing	DNA repair and recombination proteins
K03660	K03660	Genetic Information Processing	Replication and repair	Base excision repair | Brite Hierarchies	Base excision repair	Protein families: genetic information processing	DNA repair and recombination proteins
K05522	K05522	Genetic Information Processing	Replication and repair	Base excision repair | Brite Hierarchies	Base excision repair	Protein families: genetic information processing	DNA repair and recombination proteins
K10563	K10563	Genetic Information Processing	Replication and repair	Base excision repair | Brite Hierarchies	Base excision repair	Protein families: genetic information processing	DNA repair and recombination proteins
K10567	K10567	Genetic Information Processing	Replication and repair	Base excision repair | Brite Hierarchies	Base excision repair	Protein families: genetic information processing	DNA repair and recombination proteins
K10568	K10568	Genetic Information Processing	Replication and repair	Base excision repair | Brite Hierarchies	Base excision repair	Protein families: genetic information processing	DNA repair and recombination proteins
K10569	K10569	Genetic Information Processing	Replication and repair	Base excision repair | Brite Hierarchies	Base excision repair	Protein families: genetic information processing	DNA repair and recombination proteins
K10771	K10771	Genetic Information Processing	Replication and repair	Base excision repair | Brite Hierarchies	Base excision repair	Protein families: genetic information processing	DNA repair and recombination proteins
K10772	K10772	Genetic Information Processing	Replication and repair	Base excision repair | Brite Hierarchies	Base excision repair	Protein families: genetic information processing	DNA repair and recombination proteins
K10773	K10773	Genetic Information Processing	Replication and repair	Base excision repair | Brite Hierarchies	Base excision repair	Protein families: genetic information processing	DNA repair and recombination proteins
K10776	K10776	Genetic Information Processing	Replication and repair	Base excision repair | Brite Hierarchies	Base excision repair	Protein families: genetic information processing	DNA repair and recombination proteins
K10800	K10800	Genetic Information Processing	Replication and repair	Base excision repair | Brite Hierarchies	Base excision repair	Protein families: genetic information processing	DNA repair and recombination proteins
K10801	K10801	Genetic Information Processing	Replication and repair	Base excision repair | Brite Hierarchies	Base excision repair	Protein families: genetic information processing	Chromosome and associated proteins | Brite Hierarchies	Protein families: genetic information processing	DNA repair and recombination proteins
K10803	K10803	Genetic Information Processing	Replication and repair	Base excision repair | Brite Hierarchies	Base excision repair	Protein families: genetic information processing	DNA repair and recombination proteins
K13529	K13529	Genetic Information Processing	Replication and repair	Base excision repair | Brite Hierarchies	Base excision repair	Protein families: genetic information processing	Transcription factors | Brite Hierarchies	Protein families: genetic information processing	DNA repair and recombination proteins
K20813	K20813	Genetic Information Processing	Replication and repair	Base excision repair | Brite Hierarchies	Base excision repair	Protein families: genetic information processing	DNA repair and recombination proteins
K21929	K21929	Genetic Information Processing	Replication and repair	Base excision repair | Brite Hierarchies	Base excision repair	Protein families: genetic information processing	DNA repair and recombination proteins
K10798	K10798	Genetic Information Processing	Replication and repair	Base excision repair | Cellular Processes	Base excision repair	Cell growth and death	Apoptosis | Cellular Processes	Cell growth and death	Apoptosis - fly | Cellular Processes	Cell growth and death	Necroptosis | Organismal Systems	Aging	Longevity regulating pathway - worm | Brite Hierarchies	Protein families: genetic information processing	DNA replication proteins | Brite Hierarchies	Protein families: genetic information processing	Chromosome and associated proteins | Brite Hierarchies	Protein families: genetic information processing	DNA repair and recombination proteins
K10802	K10802	Genetic Information Processing	Replication and repair	Base excision repair | Cellular Processes	Base excision repair	Transport and catabolism	Autophagy - animal | Cellular Processes	Cell growth and death	Necroptosis | Brite Hierarchies	Protein families: genetic information processing	Chromosome and associated proteins | Brite Hierarchies	Protein families: genetic information processing	DNA repair and recombination proteins | Brite Hierarchies	Protein families: signaling and cellular processes	Exosome
K03512	K03512	Genetic Information Processing	Replication and repair	Base excision repair | Genetic Information Processing	Base excision repair	Replication and repair	Non-homologous end-joining | Brite Hierarchies	Protein families: genetic information processing	DNA repair and recombination proteins
K07462	K07462	Genetic Information Processing	Replication and repair	Base excision repair | Genetic Information Processing	Base excision repair	Replication and repair	Mismatch repair | Genetic Information Processing	Replication and repair	Homologous recombination | Brite Hierarchies	Protein families: genetic information processing	DNA repair and recombination proteins
K02330	K02330	Genetic Information Processing	Replication and repair	Base excision repair | Human Diseases	Base excision repair	Cancers: Overview	Viral carcinogenesis | Human Diseases	Infectious diseases: Viral	Human T-cell leukemia virus 1 infection | Brite Hierarchies	Protein families: genetic information processing	DNA repair and recombination proteins
K03648	K03648	Genetic Information Processing	Replication and repair	Base excision repair | Human Diseases	Base excision repair	Immune diseases	Primary immunodeficiency | Brite Hierarchies	Protein families: genetic information processing	DNA repair and recombination proteins
K00481	K00481	Metabolism	Xenobiotics biodegradation and metabolism	Benzoate degradation	Benzoate degradation
K01031	K01031	Metabolism	Xenobiotics biodegradation and metabolism	Benzoate degradation	Benzoate degradation
K01032	K01032	Metabolism	Xenobiotics biodegradation and metabolism	Benzoate degradation	Benzoate degradation
K01055	K01055	Metabolism	Xenobiotics biodegradation and metabolism	Benzoate degradation	Benzoate degradation
K01607	K01607	Metabolism	Xenobiotics biodegradation and metabolism	Benzoate degradation	Benzoate degradation
K01857	K01857	Metabolism	Xenobiotics biodegradation and metabolism	Benzoate degradation	Benzoate degradation
K03464	K03464	Metabolism	Xenobiotics biodegradation and metabolism	Benzoate degradation	Benzoate degradation
K04112	K04112	Metabolism	Xenobiotics biodegradation and metabolism	Benzoate degradation	Benzoate degradation
K04113	K04113	Metabolism	Xenobiotics biodegradation and metabolism	Benzoate degradation	Benzoate degradation
K04114	K04114	Metabolism	Xenobiotics biodegradation and metabolism	Benzoate degradation	Benzoate degradation
K04115	K04115	Metabolism	Xenobiotics biodegradation and metabolism	Benzoate degradation	Benzoate degradation
K04116	K04116	Metabolism	Xenobiotics biodegradation and metabolism	Benzoate degradation	Benzoate degradation
K04117	K04117	Metabolism	Xenobiotics biodegradation and metabolism	Benzoate degradation	Benzoate degradation
K04118	K04118	Metabolism	Xenobiotics biodegradation and metabolism	Benzoate degradation	Benzoate degradation
K07534	K07534	Metabolism	Xenobiotics biodegradation and metabolism	Benzoate degradation	Benzoate degradation
K07535	K07535	Metabolism	Xenobiotics biodegradation and metabolism	Benzoate degradation	Benzoate degradation
K07536	K07536	Metabolism	Xenobiotics biodegradation and metabolism	Benzoate degradation	Benzoate degradation
K07537	K07537	Metabolism	Xenobiotics biodegradation and metabolism	Benzoate degradation	Benzoate degradation
K07538	K07538	Metabolism	Xenobiotics biodegradation and metabolism	Benzoate degradation	Benzoate degradation
K07539	K07539	Metabolism	Xenobiotics biodegradation and metabolism	Benzoate degradation	Benzoate degradation
K07823	K07823	Metabolism	Xenobiotics biodegradation and metabolism	Benzoate degradation	Benzoate degradation
K10220	K10220	Metabolism	Xenobiotics biodegradation and metabolism	Benzoate degradation	Benzoate degradation
K14334	K14334	Metabolism	Xenobiotics biodegradation and metabolism	Benzoate degradation	Benzoate degradation
K14727	K14727	Metabolism	Xenobiotics biodegradation and metabolism	Benzoate degradation	Benzoate degradation
K15511	K15511	Metabolism	Xenobiotics biodegradation and metabolism	Benzoate degradation	Benzoate degradation
K15512	K15512	Metabolism	Xenobiotics biodegradation and metabolism	Benzoate degradation	Benzoate degradation
K15513	K15513	Metabolism	Xenobiotics biodegradation and metabolism	Benzoate degradation	Benzoate degradation
K15514	K15514	Metabolism	Xenobiotics biodegradation and metabolism	Benzoate degradation	Benzoate degradation
K16173	K16173	Metabolism	Xenobiotics biodegradation and metabolism	Benzoate degradation	Benzoate degradation
K16514	K16514	Metabolism	Xenobiotics biodegradation and metabolism	Benzoate degradation	Benzoate degradation
K16515	K16515	Metabolism	Xenobiotics biodegradation and metabolism	Benzoate degradation	Benzoate degradation
K19066	K19066	Metabolism	Xenobiotics biodegradation and metabolism	Benzoate degradation	Benzoate degradation
K19067	K19067	Metabolism	Xenobiotics biodegradation and metabolism	Benzoate degradation	Benzoate degradation
K20941	K20941	Metabolism	Xenobiotics biodegradation and metabolism	Benzoate degradation	Benzoate degradation
K20942	K20942	Metabolism	Xenobiotics biodegradation and metabolism	Benzoate degradation	Benzoate degradation
K20943	K20943	Metabolism	Xenobiotics biodegradation and metabolism	Benzoate degradation	Benzoate degradation
K20944	K20944	Metabolism	Xenobiotics biodegradation and metabolism	Benzoate degradation	Benzoate degradation
K22270	K22270	Metabolism	Xenobiotics biodegradation and metabolism	Benzoate degradation	Benzoate degradation
K00217	K00217	Metabolism	Xenobiotics biodegradation and metabolism	Benzoate degradation | Metabolism	Benzoate degradation	Xenobiotics biodegradation and metabolism	Fluorobenzoate degradation | Metabolism	Xenobiotics biodegradation and metabolism	Chlorocyclohexane and chlorobenzene degradation | Metabolism	Xenobiotics biodegradation and metabolism	Toluene degradation
K00446	K00446	Metabolism	Xenobiotics biodegradation and metabolism	Benzoate degradation | Metabolism	Benzoate degradation	Xenobiotics biodegradation and metabolism	Chlorocyclohexane and chlorobenzene degradation | Metabolism	Xenobiotics biodegradation and metabolism	Xylene degradation | Metabolism	Xenobiotics biodegradation and metabolism	Styrene degradation
K00448	K00448	Metabolism	Xenobiotics biodegradation and metabolism	Benzoate degradation | Metabolism	Benzoate degradation	Xenobiotics biodegradation and metabolism	Polycyclic aromatic hydrocarbon degradation
K00449	K00449	Metabolism	Xenobiotics biodegradation and metabolism	Benzoate degradation | Metabolism	Benzoate degradation	Xenobiotics biodegradation and metabolism	Polycyclic aromatic hydrocarbon degradation
K01617	K01617	Metabolism	Xenobiotics biodegradation and metabolism	Benzoate degradation | Metabolism	Benzoate degradation	Xenobiotics biodegradation and metabolism	Xylene degradation | Metabolism	Xenobiotics biodegradation and metabolism	Dioxin degradation
K01821	K01821	Metabolism	Xenobiotics biodegradation and metabolism	Benzoate degradation | Metabolism	Benzoate degradation	Xenobiotics biodegradation and metabolism	Xylene degradation | Metabolism	Xenobiotics biodegradation and metabolism	Dioxin degradation
K01856	K01856	Metabolism	Xenobiotics biodegradation and metabolism	Benzoate degradation | Metabolism	Benzoate degradation	Xenobiotics biodegradation and metabolism	Fluorobenzoate degradation | Metabolism	Xenobiotics biodegradation and metabolism	Chlorocyclohexane and chlorobenzene degradation | Metabolism	Xenobiotics biodegradation and metabolism	Toluene degradation
K03268	K03268	Metabolism	Xenobiotics biodegradation and metabolism	Benzoate degradation | Metabolism	Benzoate degradation	Xenobiotics biodegradation and metabolism	Chloroalkane and chloroalkene degradation | Metabolism	Xenobiotics biodegradation and metabolism	Chlorocyclohexane and chlorobenzene degradation | Metabolism	Xenobiotics biodegradation and metabolism	Toluene degradation
K03381	K03381	Metabolism	Xenobiotics biodegradation and metabolism	Benzoate degradation | Metabolism	Benzoate degradation	Xenobiotics biodegradation and metabolism	Fluorobenzoate degradation | Metabolism	Xenobiotics biodegradation and metabolism	Chlorocyclohexane and chlorobenzene degradation | Metabolism	Xenobiotics biodegradation and metabolism	Toluene degradation
K04098	K04098	Metabolism	Xenobiotics biodegradation and metabolism	Benzoate degradation | Metabolism	Benzoate degradation	Xenobiotics biodegradation and metabolism	Chlorocyclohexane and chlorobenzene degradation
K04100	K04100	Metabolism	Xenobiotics biodegradation and metabolism	Benzoate degradation | Metabolism	Benzoate degradation	Xenobiotics biodegradation and metabolism	Aminobenzoate degradation | Metabolism	Xenobiotics biodegradation and metabolism	Polycyclic aromatic hydrocarbon degradation
K04101	K04101	Metabolism	Xenobiotics biodegradation and metabolism	Benzoate degradation | Metabolism	Benzoate degradation	Xenobiotics biodegradation and metabolism	Aminobenzoate degradation | Metabolism	Xenobiotics biodegradation and metabolism	Polycyclic aromatic hydrocarbon degradation
K04105	K04105	Metabolism	Xenobiotics biodegradation and metabolism	Benzoate degradation | Metabolism	Benzoate degradation	Xenobiotics biodegradation and metabolism	Aminobenzoate degradation
K04107	K04107	Metabolism	Xenobiotics biodegradation and metabolism	Benzoate degradation | Metabolism	Benzoate degradation	Xenobiotics biodegradation and metabolism	Aminobenzoate degradation
K04108	K04108	Metabolism	Xenobiotics biodegradation and metabolism	Benzoate degradation | Metabolism	Benzoate degradation	Xenobiotics biodegradation and metabolism	Aminobenzoate degradation
K04109	K04109	Metabolism	Xenobiotics biodegradation and metabolism	Benzoate degradation | Metabolism	Benzoate degradation	Xenobiotics biodegradation and metabolism	Aminobenzoate degradation
K04110	K04110	Metabolism	Xenobiotics biodegradation and metabolism	Benzoate degradation | Metabolism	Benzoate degradation	Xenobiotics biodegradation and metabolism	Aminobenzoate degradation
K05549	K05549	Metabolism	Xenobiotics biodegradation and metabolism	Benzoate degradation | Metabolism	Benzoate degradation	Xenobiotics biodegradation and metabolism	Fluorobenzoate degradation | Metabolism	Xenobiotics biodegradation and metabolism	Xylene degradation
K05550	K05550	Metabolism	Xenobiotics biodegradation and metabolism	Benzoate degradation | Metabolism	Benzoate degradation	Xenobiotics biodegradation and metabolism	Fluorobenzoate degradation | Metabolism	Xenobiotics biodegradation and metabolism	Xylene degradation
K05783	K05783	Metabolism	Xenobiotics biodegradation and metabolism	Benzoate degradation | Metabolism	Benzoate degradation	Xenobiotics biodegradation and metabolism	Fluorobenzoate degradation | Metabolism	Xenobiotics biodegradation and metabolism	Xylene degradation
K05784	K05784	Metabolism	Xenobiotics biodegradation and metabolism	Benzoate degradation | Metabolism	Benzoate degradation	Xenobiotics biodegradation and metabolism	Fluorobenzoate degradation | Metabolism	Xenobiotics biodegradation and metabolism	Xylene degradation
K07104	K07104	Metabolism	Xenobiotics biodegradation and metabolism	Benzoate degradation | Metabolism	Benzoate degradation	Xenobiotics biodegradation and metabolism	Chlorocyclohexane and chlorobenzene degradation | Metabolism	Xenobiotics biodegradation and metabolism	Xylene degradation | Metabolism	Xenobiotics biodegradation and metabolism	Styrene degradation
K07824	K07824	Metabolism	Xenobiotics biodegradation and metabolism	Benzoate degradation | Metabolism	Benzoate degradation	Xenobiotics biodegradation and metabolism	Aminobenzoate degradation | Brite Hierarchies	Protein families: metabolism	Cytochrome P450
K10216	K10216	Metabolism	Xenobiotics biodegradation and metabolism	Benzoate degradation | Metabolism	Benzoate degradation	Xenobiotics biodegradation and metabolism	Xylene degradation | Metabolism	Xenobiotics biodegradation and metabolism	Styrene degradation
K10221	K10221	Metabolism	Xenobiotics biodegradation and metabolism	Benzoate degradation | Metabolism	Benzoate degradation	Xenobiotics biodegradation and metabolism	Aminobenzoate degradation
K10621	K10621	Metabolism	Xenobiotics biodegradation and metabolism	Benzoate degradation | Metabolism	Benzoate degradation	Xenobiotics biodegradation and metabolism	Xylene degradation
K10622	K10622	Metabolism	Xenobiotics biodegradation and metabolism	Benzoate degradation | Metabolism	Benzoate degradation	Xenobiotics biodegradation and metabolism	Xylene degradation
K14333	K14333	Metabolism	Xenobiotics biodegradation and metabolism	Benzoate degradation | Metabolism	Benzoate degradation	Xenobiotics biodegradation and metabolism	Aminobenzoate degradation
K16242	K16242	Metabolism	Xenobiotics biodegradation and metabolism	Benzoate degradation | Metabolism	Benzoate degradation	Xenobiotics biodegradation and metabolism	Chlorocyclohexane and chlorobenzene degradation | Metabolism	Xenobiotics biodegradation and metabolism	Toluene degradation
K16243	K16243	Metabolism	Xenobiotics biodegradation and metabolism	Benzoate degradation | Metabolism	Benzoate degradation	Xenobiotics biodegradation and metabolism	Chlorocyclohexane and chlorobenzene degradation | Metabolism	Xenobiotics biodegradation and metabolism	Toluene degradation
K16244	K16244	Metabolism	Xenobiotics biodegradation and metabolism	Benzoate degradation | Metabolism	Benzoate degradation	Xenobiotics biodegradation and metabolism	Chlorocyclohexane and chlorobenzene degradation | Metabolism	Xenobiotics biodegradation and metabolism	Toluene degradation
K16245	K16245	Metabolism	Xenobiotics biodegradation and metabolism	Benzoate degradation | Metabolism	Benzoate degradation	Xenobiotics biodegradation and metabolism	Chlorocyclohexane and chlorobenzene degradation | Metabolism	Xenobiotics biodegradation and metabolism	Toluene degradation
K16246	K16246	Metabolism	Xenobiotics biodegradation and metabolism	Benzoate degradation | Metabolism	Benzoate degradation	Xenobiotics biodegradation and metabolism	Chlorocyclohexane and chlorobenzene degradation | Metabolism	Xenobiotics biodegradation and metabolism	Toluene degradation
K16249	K16249	Metabolism	Xenobiotics biodegradation and metabolism	Benzoate degradation | Metabolism	Benzoate degradation	Xenobiotics biodegradation and metabolism	Chlorocyclohexane and chlorobenzene degradation | Metabolism	Xenobiotics biodegradation and metabolism	Toluene degradation
K16268	K16268	Metabolism	Xenobiotics biodegradation and metabolism	Benzoate degradation | Metabolism	Benzoate degradation	Xenobiotics biodegradation and metabolism	Chloroalkane and chloroalkene degradation | Metabolism	Xenobiotics biodegradation and metabolism	Chlorocyclohexane and chlorobenzene degradation | Metabolism	Xenobiotics biodegradation and metabolism	Toluene degradation
K16269	K16269	Metabolism	Xenobiotics biodegradation and metabolism	Benzoate degradation | Metabolism	Benzoate degradation	Xenobiotics biodegradation and metabolism	Chlorocyclohexane and chlorobenzene degradation | Metabolism	Xenobiotics biodegradation and metabolism	Toluene degradation | Metabolism	Xenobiotics biodegradation and metabolism	Styrene degradation | Metabolism	Xenobiotics biodegradation and metabolism	Polycyclic aromatic hydrocarbon degradation
K18089	K18089	Metabolism	Xenobiotics biodegradation and metabolism	Benzoate degradation | Metabolism	Benzoate degradation	Xenobiotics biodegradation and metabolism	Chloroalkane and chloroalkene degradation | Metabolism	Xenobiotics biodegradation and metabolism	Chlorocyclohexane and chlorobenzene degradation | Metabolism	Xenobiotics biodegradation and metabolism	Toluene degradation
K18090	K18090	Metabolism	Xenobiotics biodegradation and metabolism	Benzoate degradation | Metabolism	Benzoate degradation	Xenobiotics biodegradation and metabolism	Chloroalkane and chloroalkene degradation | Metabolism	Xenobiotics biodegradation and metabolism	Chlorocyclohexane and chlorobenzene degradation | Metabolism	Xenobiotics biodegradation and metabolism	Toluene degradation
K18364	K18364	Metabolism	Xenobiotics biodegradation and metabolism	Benzoate degradation | Metabolism	Benzoate degradation	Xenobiotics biodegradation and metabolism	Xylene degradation | Metabolism	Xenobiotics biodegradation and metabolism	Dioxin degradation
K18365	K18365	Metabolism	Xenobiotics biodegradation and metabolism	Benzoate degradation | Metabolism	Benzoate degradation	Xenobiotics biodegradation and metabolism	Xylene degradation | Metabolism	Xenobiotics biodegradation and metabolism	Dioxin degradation
K19065	K19065	Metabolism	Xenobiotics biodegradation and metabolism	Benzoate degradation | Metabolism	Benzoate degradation	Xenobiotics biodegradation and metabolism	Polycyclic aromatic hydrocarbon degradation
K20458	K20458	Metabolism	Xenobiotics biodegradation and metabolism	Benzoate degradation | Metabolism	Benzoate degradation	Xenobiotics biodegradation and metabolism	Aminobenzoate degradation
K13222	K13222	Metabolism	Biosynthesis of other secondary metabolites	Benzoxazinoid biosynthesis	Benzoxazinoid biosynthesis
K13229	K13229	Metabolism	Biosynthesis of other secondary metabolites	Benzoxazinoid biosynthesis	Benzoxazinoid biosynthesis
K13224	K13224	Metabolism	Biosynthesis of other secondary metabolites	Benzoxazinoid biosynthesis | Brite Hierarchies	Benzoxazinoid biosynthesis	Protein families: metabolism	Cytochrome P450
K01579	K01579	Metabolism	Metabolism of other amino acids	beta-Alanine metabolism | Metabolism	beta-Alanine metabolism	Metabolism of cofactors and vitamins	Pantothenate and CoA biosynthesis
K01918	K01918	Metabolism	Metabolism of other amino acids	beta-Alanine metabolism | Metabolism	beta-Alanine metabolism	Metabolism of cofactors and vitamins	Pantothenate and CoA biosynthesis
K09722	K09722	Metabolism	Metabolism of other amino acids	beta-Alanine metabolism | Metabolism	beta-Alanine metabolism	Metabolism of cofactors and vitamins	Pantothenate and CoA biosynthesis
K15372	K15372	Metabolism	Metabolism of other amino acids	beta-Alanine metabolism | Metabolism	beta-Alanine metabolism	Metabolism of other amino acids	Taurine and hypotaurine metabolism
K18966	K18966	Metabolism	Metabolism of other amino acids	beta-Alanine metabolism | Metabolism	beta-Alanine metabolism	Metabolism of other amino acids	Taurine and hypotaurine metabolism | Metabolism	Metabolism of cofactors and vitamins	Pantothenate and CoA biosynthesis
K17837	K17837	Human Diseases	Drug resistance: Antimicrobial	beta-Lactam resistance	beta-Lactam resistance
K17838	K17838	Human Diseases	Drug resistance: Antimicrobial	beta-Lactam resistance	beta-Lactam resistance
K18148	K18148	Human Diseases	Drug resistance: Antimicrobial	beta-Lactam resistance	beta-Lactam resistance
K02171	K02171	Human Diseases	Drug resistance: Antimicrobial	beta-Lactam resistance | Brite Hierarchies	beta-Lactam resistance	Protein families: genetic information processing	Transcription factors | Brite Hierarchies	Protein families: signaling and cellular processes	Antimicrobial resistance genes
K02172	K02172	Human Diseases	Drug resistance: Antimicrobial	beta-Lactam resistance | Brite Hierarchies	beta-Lactam resistance	Protein families: metabolism	Peptidases | Brite Hierarchies	Protein families: signaling and cellular processes	Antimicrobial resistance genes
K02546	K02546	Human Diseases	Drug resistance: Antimicrobial	beta-Lactam resistance | Brite Hierarchies	beta-Lactam resistance	Protein families: genetic information processing	Transcription factors | Brite Hierarchies	Protein families: signaling and cellular processes	Antimicrobial resistance genes
K08218	K08218	Human Diseases	Drug resistance: Antimicrobial	beta-Lactam resistance | Brite Hierarchies	beta-Lactam resistance	Protein families: signaling and cellular processes	Transporters
K17850	K17850	Human Diseases	Drug resistance: Antimicrobial	beta-Lactam resistance | Brite Hierarchies	beta-Lactam resistance	Protein families: genetic information processing	Transcription factors
K18129	K18129	Human Diseases	Drug resistance: Antimicrobial	beta-Lactam resistance | Brite Hierarchies	beta-Lactam resistance	Protein families: genetic information processing	Transcription factors | Brite Hierarchies	Protein families: signaling and cellular processes	Antimicrobial resistance genes
K18130	K18130	Human Diseases	Drug resistance: Antimicrobial	beta-Lactam resistance | Brite Hierarchies	beta-Lactam resistance	Protein families: genetic information processing	Transcription factors
K18133	K18133	Human Diseases	Drug resistance: Antimicrobial	beta-Lactam resistance | Brite Hierarchies	beta-Lactam resistance	Protein families: signaling and cellular processes	Transporters
K18135	K18135	Human Diseases	Drug resistance: Antimicrobial	beta-Lactam resistance | Brite Hierarchies	beta-Lactam resistance	Protein families: genetic information processing	Transcription factors
K18136	K18136	Human Diseases	Drug resistance: Antimicrobial	beta-Lactam resistance | Brite Hierarchies	beta-Lactam resistance	Protein families: genetic information processing	Transcription factors
K18137	K18137	Human Diseases	Drug resistance: Antimicrobial	beta-Lactam resistance | Brite Hierarchies	beta-Lactam resistance	Protein families: genetic information processing	Transcription factors
K18143	K18143	Human Diseases	Drug resistance: Antimicrobial	beta-Lactam resistance | Brite Hierarchies	beta-Lactam resistance	Protein families: metabolism	Protein kinases | Brite Hierarchies	Protein families: signaling and cellular processes	Two-component system | Brite Hierarchies	Protein families: signaling and cellular processes	Antimicrobial resistance genes
K18144	K18144	Human Diseases	Drug resistance: Antimicrobial	beta-Lactam resistance | Brite Hierarchies	beta-Lactam resistance	Protein families: signaling and cellular processes	Two-component system | Brite Hierarchies	Protein families: signaling and cellular processes	Antimicrobial resistance genes
K18145	K18145	Human Diseases	Drug resistance: Antimicrobial	beta-Lactam resistance | Brite Hierarchies	beta-Lactam resistance	Protein families: signaling and cellular processes	Transporters | Brite Hierarchies	Protein families: signaling and cellular processes	Antimicrobial resistance genes
K18146	K18146	Human Diseases	Drug resistance: Antimicrobial	beta-Lactam resistance | Brite Hierarchies	beta-Lactam resistance	Protein families: signaling and cellular processes	Transporters | Brite Hierarchies	Protein families: signaling and cellular processes	Antimicrobial resistance genes
K18767	K18767	Human Diseases	Drug resistance: Antimicrobial	beta-Lactam resistance | Brite Hierarchies	beta-Lactam resistance	Protein families: signaling and cellular processes	Antimicrobial resistance genes
K18768	K18768	Human Diseases	Drug resistance: Antimicrobial	beta-Lactam resistance | Brite Hierarchies	beta-Lactam resistance	Protein families: signaling and cellular processes	Antimicrobial resistance genes
K18781	K18781	Human Diseases	Drug resistance: Antimicrobial	beta-Lactam resistance | Brite Hierarchies	beta-Lactam resistance	Protein families: signaling and cellular processes	Antimicrobial resistance genes
K18782	K18782	Human Diseases	Drug resistance: Antimicrobial	beta-Lactam resistance | Brite Hierarchies	beta-Lactam resistance	Protein families: signaling and cellular processes	Antimicrobial resistance genes
K18791	K18791	Human Diseases	Drug resistance: Antimicrobial	beta-Lactam resistance | Brite Hierarchies	beta-Lactam resistance	Protein families: signaling and cellular processes	Antimicrobial resistance genes
K18792	K18792	Human Diseases	Drug resistance: Antimicrobial	beta-Lactam resistance | Brite Hierarchies	beta-Lactam resistance	Protein families: signaling and cellular processes	Antimicrobial resistance genes
K18973	K18973	Human Diseases	Drug resistance: Antimicrobial	beta-Lactam resistance | Brite Hierarchies	beta-Lactam resistance	Protein families: signaling and cellular processes	Antimicrobial resistance genes
K19095	K19095	Human Diseases	Drug resistance: Antimicrobial	beta-Lactam resistance | Brite Hierarchies	beta-Lactam resistance	Protein families: signaling and cellular processes	Antimicrobial resistance genes
K19096	K19096	Human Diseases	Drug resistance: Antimicrobial	beta-Lactam resistance | Brite Hierarchies	beta-Lactam resistance	Protein families: signaling and cellular processes	Antimicrobial resistance genes
K19100	K19100	Human Diseases	Drug resistance: Antimicrobial	beta-Lactam resistance | Brite Hierarchies	beta-Lactam resistance	Protein families: signaling and cellular processes	Antimicrobial resistance genes
K19101	K19101	Human Diseases	Drug resistance: Antimicrobial	beta-Lactam resistance | Brite Hierarchies	beta-Lactam resistance	Protein families: signaling and cellular processes	Antimicrobial resistance genes
K19212	K19212	Human Diseases	Drug resistance: Antimicrobial	beta-Lactam resistance | Brite Hierarchies	beta-Lactam resistance	Protein families: signaling and cellular processes	Antimicrobial resistance genes
K19213	K19213	Human Diseases	Drug resistance: Antimicrobial	beta-Lactam resistance | Brite Hierarchies	beta-Lactam resistance	Protein families: signaling and cellular processes	Antimicrobial resistance genes
K19215	K19215	Human Diseases	Drug resistance: Antimicrobial	beta-Lactam resistance | Brite Hierarchies	beta-Lactam resistance	Protein families: signaling and cellular processes	Antimicrobial resistance genes
K19216	K19216	Human Diseases	Drug resistance: Antimicrobial	beta-Lactam resistance | Brite Hierarchies	beta-Lactam resistance	Protein families: signaling and cellular processes	Antimicrobial resistance genes
K19217	K19217	Human Diseases	Drug resistance: Antimicrobial	beta-Lactam resistance | Brite Hierarchies	beta-Lactam resistance	Protein families: signaling and cellular processes	Antimicrobial resistance genes
K19218	K19218	Human Diseases	Drug resistance: Antimicrobial	beta-Lactam resistance | Brite Hierarchies	beta-Lactam resistance	Protein families: signaling and cellular processes	Antimicrobial resistance genes
K19316	K19316	Human Diseases	Drug resistance: Antimicrobial	beta-Lactam resistance | Brite Hierarchies	beta-Lactam resistance	Protein families: signaling and cellular processes	Antimicrobial resistance genes
K19317	K19317	Human Diseases	Drug resistance: Antimicrobial	beta-Lactam resistance | Brite Hierarchies	beta-Lactam resistance	Protein families: signaling and cellular processes	Antimicrobial resistance genes
K20319	K20319	Human Diseases	Drug resistance: Antimicrobial	beta-Lactam resistance | Brite Hierarchies	beta-Lactam resistance	Protein families: signaling and cellular processes	Antimicrobial resistance genes
K20320	K20320	Human Diseases	Drug resistance: Antimicrobial	beta-Lactam resistance | Brite Hierarchies	beta-Lactam resistance	Protein families: signaling and cellular processes	Antimicrobial resistance genes
K21276	K21276	Human Diseases	Drug resistance: Antimicrobial	beta-Lactam resistance | Brite Hierarchies	beta-Lactam resistance	Protein families: signaling and cellular processes	Antimicrobial resistance genes
K21277	K21277	Human Diseases	Drug resistance: Antimicrobial	beta-Lactam resistance | Brite Hierarchies	beta-Lactam resistance	Protein families: signaling and cellular processes	Antimicrobial resistance genes
K22346	K22346	Human Diseases	Drug resistance: Antimicrobial	beta-Lactam resistance | Brite Hierarchies	beta-Lactam resistance	Protein families: signaling and cellular processes	Antimicrobial resistance genes
K22351	K22351	Human Diseases	Drug resistance: Antimicrobial	beta-Lactam resistance | Brite Hierarchies	beta-Lactam resistance	Protein families: signaling and cellular processes	Antimicrobial resistance genes
K22352	K22352	Human Diseases	Drug resistance: Antimicrobial	beta-Lactam resistance | Brite Hierarchies	beta-Lactam resistance	Protein families: signaling and cellular processes	Antimicrobial resistance genes
K03585	K03585	Human Diseases	Drug resistance: Antimicrobial	beta-Lactam resistance | Human Diseases	beta-Lactam resistance	Drug resistance: Antimicrobial	Cationic antimicrobial peptide (CAMP) resistance | Brite Hierarchies	Protein families: genetic information processing	Chromosome and associated proteins | Brite Hierarchies	Protein families: signaling and cellular processes	Transporters | Brite Hierarchies	Protein families: signaling and cellular processes	Antimicrobial resistance genes
K18138	K18138	Human Diseases	Drug resistance: Antimicrobial	beta-Lactam resistance | Human Diseases	beta-Lactam resistance	Drug resistance: Antimicrobial	Cationic antimicrobial peptide (CAMP) resistance | Brite Hierarchies	Protein families: signaling and cellular processes	Transporters | Brite Hierarchies	Protein families: signaling and cellular processes	Antimicrobial resistance genes
K15777	K15777	Metabolism	Biosynthesis of other secondary metabolites	Betalain biosynthesis	Betalain biosynthesis
K03460	K03460	Organismal Systems	Digestive system	Bile secretion | Brite Hierarchies	Bile secretion	Protein families: signaling and cellular processes	Transporters
K05043	K05043	Organismal Systems	Digestive system	Bile secretion | Brite Hierarchies	Bile secretion	Protein families: signaling and cellular processes	Transporters
K08204	K08204	Organismal Systems	Digestive system	Bile secretion | Brite Hierarchies	Bile secretion	Protein families: signaling and cellular processes	Transporters
K08205	K08205	Organismal Systems	Digestive system	Bile secretion | Brite Hierarchies	Bile secretion	Protein families: signaling and cellular processes	Transporters
K08537	K08537	Organismal Systems	Digestive system	Bile secretion | Brite Hierarchies	Bile secretion	Protein families: genetic information processing	Transcription factors | Brite Hierarchies	Protein families: signaling and cellular processes	Nuclear receptors
K09869	K09869	Organismal Systems	Digestive system	Bile secretion | Brite Hierarchies	Bile secretion	Protein families: signaling and cellular processes	Transporters
K09877	K09877	Organismal Systems	Digestive system	Bile secretion | Brite Hierarchies	Bile secretion	Protein families: signaling and cellular processes	Transporters
K13857	K13857	Organismal Systems	Digestive system	Bile secretion | Brite Hierarchies	Bile secretion	Protein families: signaling and cellular processes	Transporters | Brite Hierarchies	Protein families: signaling and cellular processes	Exosome
K14342	K14342	Organismal Systems	Digestive system	Bile secretion | Brite Hierarchies	Bile secretion	Protein families: signaling and cellular processes	Transporters
K14341	K14341	Organismal Systems	Digestive system	Bile secretion | Human Diseases	Bile secretion	Infectious diseases: Viral	Hepatitis B | Brite Hierarchies	Protein families: signaling and cellular processes	Transporters
K09866	K09866	Organismal Systems	Digestive system	Bile secretion | Organismal Systems	Bile secretion	Excretory system	Vasopressin-regulated water reabsorption | Brite Hierarchies	Protein families: signaling and cellular processes	Transporters
K12040	K12040	Organismal Systems	Digestive system	Bile secretion | Organismal Systems	Bile secretion	Digestive system	Protein digestion and absorption | Organismal Systems	Digestive system	Mineral absorption | Organismal Systems	Excretory system	Proximal tubule bicarbonate reclamation | Brite Hierarchies	Protein families: signaling and cellular processes	Transporters
K14158	K14158	Organismal Systems	Digestive system	Bile secretion | Organismal Systems	Bile secretion	Digestive system	Carbohydrate digestion and absorption | Organismal Systems	Digestive system	Mineral absorption | Brite Hierarchies	Protein families: signaling and cellular processes	Transporters | Brite Hierarchies	Protein families: signaling and cellular processes	Exosome
K11931	K11931	Cellular Processes	Cellular community - prokaryotes	Biofilm formation - Escherichia coli	Biofilm formation - Escherichia coli
K11935	K11935	Cellular Processes	Cellular community - prokaryotes	Biofilm formation - Escherichia coli	Biofilm formation - Escherichia coli
K11937	K11937	Cellular Processes	Cellular community - prokaryotes	Biofilm formation - Escherichia coli	Biofilm formation - Escherichia coli
K21084	K21084	Cellular Processes	Cellular community - prokaryotes	Biofilm formation - Escherichia coli	Biofilm formation - Escherichia coli
K21085	K21085	Cellular Processes	Cellular community - prokaryotes	Biofilm formation - Escherichia coli	Biofilm formation - Escherichia coli
K21088	K21088	Cellular Processes	Cellular community - prokaryotes	Biofilm formation - Escherichia coli	Biofilm formation - Escherichia coli
K21090	K21090	Cellular Processes	Cellular community - prokaryotes	Biofilm formation - Escherichia coli	Biofilm formation - Escherichia coli
K01991	K01991	Cellular Processes	Cellular community - prokaryotes	Biofilm formation - Escherichia coli | Brite Hierarchies	Biofilm formation - Escherichia coli	Protein families: signaling and cellular processes	Transporters
K03566	K03566	Cellular Processes	Cellular community - prokaryotes	Biofilm formation - Escherichia coli | Brite Hierarchies	Biofilm formation - Escherichia coli	Protein families: genetic information processing	Transcription factors
K03567	K03567	Cellular Processes	Cellular community - prokaryotes	Biofilm formation - Escherichia coli | Brite Hierarchies	Biofilm formation - Escherichia coli	Protein families: genetic information processing	Transcription factors
K04333	K04333	Cellular Processes	Cellular community - prokaryotes	Biofilm formation - Escherichia coli | Brite Hierarchies	Biofilm formation - Escherichia coli	Protein families: genetic information processing	Transcription factors
K04335	K04335	Cellular Processes	Cellular community - prokaryotes	Biofilm formation - Escherichia coli | Brite Hierarchies	Biofilm formation - Escherichia coli	Protein families: signaling and cellular processes	Secretion system
K04761	K04761	Cellular Processes	Cellular community - prokaryotes	Biofilm formation - Escherichia coli | Brite Hierarchies	Biofilm formation - Escherichia coli	Protein families: genetic information processing	Transcription factors
K06204	K06204	Cellular Processes	Cellular community - prokaryotes	Biofilm formation - Escherichia coli | Brite Hierarchies	Biofilm formation - Escherichia coli	Protein families: genetic information processing	Transcription factors | Brite Hierarchies	Protein families: genetic information processing	Transcription machinery | Brite Hierarchies	Protein families: genetic information processing	Ribosome biogenesis
K11936	K11936	Cellular Processes	Cellular community - prokaryotes	Biofilm formation - Escherichia coli | Brite Hierarchies	Biofilm formation - Escherichia coli	Protein families: metabolism	Glycosyltransferases | Brite Hierarchies	Protein families: signaling and cellular processes	Transporters
K18968	K18968	Cellular Processes	Cellular community - prokaryotes	Biofilm formation - Escherichia coli | Brite Hierarchies	Biofilm formation - Escherichia coli	Protein families: signaling and cellular processes	Transporters
K21089	K21089	Cellular Processes	Cellular community - prokaryotes	Biofilm formation - Escherichia coli | Brite Hierarchies	Biofilm formation - Escherichia coli	Protein families: genetic information processing	Transcription factors
K20997	K20997	Cellular Processes	Cellular community - prokaryotes	Biofilm formation - Pseudomonas aeruginosa	Biofilm formation - Pseudomonas aeruginosa
K21000	K21000	Cellular Processes	Cellular community - prokaryotes	Biofilm formation - Pseudomonas aeruginosa	Biofilm formation - Pseudomonas aeruginosa
K21003	K21003	Cellular Processes	Cellular community - prokaryotes	Biofilm formation - Pseudomonas aeruginosa	Biofilm formation - Pseudomonas aeruginosa
K21005	K21005	Cellular Processes	Cellular community - prokaryotes	Biofilm formation - Pseudomonas aeruginosa	Biofilm formation - Pseudomonas aeruginosa
K21006	K21006	Cellular Processes	Cellular community - prokaryotes	Biofilm formation - Pseudomonas aeruginosa	Biofilm formation - Pseudomonas aeruginosa
K21007	K21007	Cellular Processes	Cellular community - prokaryotes	Biofilm formation - Pseudomonas aeruginosa	Biofilm formation - Pseudomonas aeruginosa
K21008	K21008	Cellular Processes	Cellular community - prokaryotes	Biofilm formation - Pseudomonas aeruginosa	Biofilm formation - Pseudomonas aeruginosa
K21009	K21009	Cellular Processes	Cellular community - prokaryotes	Biofilm formation - Pseudomonas aeruginosa	Biofilm formation - Pseudomonas aeruginosa
K21010	K21010	Cellular Processes	Cellular community - prokaryotes	Biofilm formation - Pseudomonas aeruginosa	Biofilm formation - Pseudomonas aeruginosa
K21012	K21012	Cellular Processes	Cellular community - prokaryotes	Biofilm formation - Pseudomonas aeruginosa	Biofilm formation - Pseudomonas aeruginosa
K21019	K21019	Cellular Processes	Cellular community - prokaryotes	Biofilm formation - Pseudomonas aeruginosa	Biofilm formation - Pseudomonas aeruginosa
K21020	K21020	Cellular Processes	Cellular community - prokaryotes	Biofilm formation - Pseudomonas aeruginosa	Biofilm formation - Pseudomonas aeruginosa
K21021	K21021	Cellular Processes	Cellular community - prokaryotes	Biofilm formation - Pseudomonas aeruginosa	Biofilm formation - Pseudomonas aeruginosa
K21022	K21022	Cellular Processes	Cellular community - prokaryotes	Biofilm formation - Pseudomonas aeruginosa	Biofilm formation - Pseudomonas aeruginosa
K21023	K21023	Cellular Processes	Cellular community - prokaryotes	Biofilm formation - Pseudomonas aeruginosa	Biofilm formation - Pseudomonas aeruginosa
K21024	K21024	Cellular Processes	Cellular community - prokaryotes	Biofilm formation - Pseudomonas aeruginosa	Biofilm formation - Pseudomonas aeruginosa
K21025	K21025	Cellular Processes	Cellular community - prokaryotes	Biofilm formation - Pseudomonas aeruginosa	Biofilm formation - Pseudomonas aeruginosa
K11890	K11890	Cellular Processes	Cellular community - prokaryotes	Biofilm formation - Pseudomonas aeruginosa | Brite Hierarchies	Biofilm formation - Pseudomonas aeruginosa	Protein families: signaling and cellular processes	Secretion system
K11893	K11893	Cellular Processes	Cellular community - prokaryotes	Biofilm formation - Pseudomonas aeruginosa | Brite Hierarchies	Biofilm formation - Pseudomonas aeruginosa	Protein families: signaling and cellular processes	Secretion system
K11895	K11895	Cellular Processes	Cellular community - prokaryotes	Biofilm formation - Pseudomonas aeruginosa | Brite Hierarchies	Biofilm formation - Pseudomonas aeruginosa	Protein families: signaling and cellular processes	Secretion system
K11900	K11900	Cellular Processes	Cellular community - prokaryotes	Biofilm formation - Pseudomonas aeruginosa | Brite Hierarchies	Biofilm formation - Pseudomonas aeruginosa	Protein families: signaling and cellular processes	Secretion system
K11901	K11901	Cellular Processes	Cellular community - prokaryotes	Biofilm formation - Pseudomonas aeruginosa | Brite Hierarchies	Biofilm formation - Pseudomonas aeruginosa	Protein families: signaling and cellular processes	Secretion system
K11902	K11902	Cellular Processes	Cellular community - prokaryotes	Biofilm formation - Pseudomonas aeruginosa | Brite Hierarchies	Biofilm formation - Pseudomonas aeruginosa	Protein families: signaling and cellular processes	Secretion system
K12992	K12992	Cellular Processes	Cellular community - prokaryotes	Biofilm formation - Pseudomonas aeruginosa | Brite Hierarchies	Biofilm formation - Pseudomonas aeruginosa	Protein families: metabolism	Glycosyltransferases | Brite Hierarchies	Protein families: metabolism	Lipopolysaccharide biosynthesis proteins
K20968	K20968	Cellular Processes	Cellular community - prokaryotes	Biofilm formation - Pseudomonas aeruginosa | Brite Hierarchies	Biofilm formation - Pseudomonas aeruginosa	Protein families: genetic information processing	Transcription factors
K20971	K20971	Cellular Processes	Cellular community - prokaryotes	Biofilm formation - Pseudomonas aeruginosa | Brite Hierarchies	Biofilm formation - Pseudomonas aeruginosa	Protein families: metabolism	Protein kinases | Brite Hierarchies	Protein families: signaling and cellular processes	Two-component system
K20972	K20972	Cellular Processes	Cellular community - prokaryotes	Biofilm formation - Pseudomonas aeruginosa | Brite Hierarchies	Biofilm formation - Pseudomonas aeruginosa	Protein families: metabolism	Protein kinases | Brite Hierarchies	Protein families: signaling and cellular processes	Two-component system
K21001	K21001	Cellular Processes	Cellular community - prokaryotes	Biofilm formation - Pseudomonas aeruginosa | Brite Hierarchies	Biofilm formation - Pseudomonas aeruginosa	Protein families: metabolism	Glycosyltransferases
K21002	K21002	Cellular Processes	Cellular community - prokaryotes	Biofilm formation - Pseudomonas aeruginosa | Brite Hierarchies	Biofilm formation - Pseudomonas aeruginosa	Protein families: metabolism	Glycosyltransferases
K21011	K21011	Cellular Processes	Cellular community - prokaryotes	Biofilm formation - Pseudomonas aeruginosa | Brite Hierarchies	Biofilm formation - Pseudomonas aeruginosa	Protein families: metabolism	Glycosyltransferases
K03606	K03606	Cellular Processes	Cellular community - prokaryotes	Biofilm formation - Vibrio cholerae	Biofilm formation - Vibrio cholerae
K07181	K07181	Cellular Processes	Cellular community - prokaryotes	Biofilm formation - Vibrio cholerae	Biofilm formation - Vibrio cholerae
K10921	K10921	Cellular Processes	Cellular community - prokaryotes	Biofilm formation - Vibrio cholerae	Biofilm formation - Vibrio cholerae
K10922	K10922	Cellular Processes	Cellular community - prokaryotes	Biofilm formation - Vibrio cholerae	Biofilm formation - Vibrio cholerae
K10938	K10938	Cellular Processes	Cellular community - prokaryotes	Biofilm formation - Vibrio cholerae	Biofilm formation - Vibrio cholerae
K10939	K10939	Cellular Processes	Cellular community - prokaryotes	Biofilm formation - Vibrio cholerae	Biofilm formation - Vibrio cholerae
K13246	K13246	Cellular Processes	Cellular community - prokaryotes	Biofilm formation - Vibrio cholerae	Biofilm formation - Vibrio cholerae
K20947	K20947	Cellular Processes	Cellular community - prokaryotes	Biofilm formation - Vibrio cholerae	Biofilm formation - Vibrio cholerae
K20948	K20948	Cellular Processes	Cellular community - prokaryotes	Biofilm formation - Vibrio cholerae	Biofilm formation - Vibrio cholerae
K20951	K20951	Cellular Processes	Cellular community - prokaryotes	Biofilm formation - Vibrio cholerae	Biofilm formation - Vibrio cholerae
K20952	K20952	Cellular Processes	Cellular community - prokaryotes	Biofilm formation - Vibrio cholerae	Biofilm formation - Vibrio cholerae
K20954	K20954	Cellular Processes	Cellular community - prokaryotes	Biofilm formation - Vibrio cholerae	Biofilm formation - Vibrio cholerae
K20955	K20955	Cellular Processes	Cellular community - prokaryotes	Biofilm formation - Vibrio cholerae	Biofilm formation - Vibrio cholerae
K20956	K20956	Cellular Processes	Cellular community - prokaryotes	Biofilm formation - Vibrio cholerae	Biofilm formation - Vibrio cholerae
K20957	K20957	Cellular Processes	Cellular community - prokaryotes	Biofilm formation - Vibrio cholerae	Biofilm formation - Vibrio cholerae
K20958	K20958	Cellular Processes	Cellular community - prokaryotes	Biofilm formation - Vibrio cholerae	Biofilm formation - Vibrio cholerae
K20959	K20959	Cellular Processes	Cellular community - prokaryotes	Biofilm formation - Vibrio cholerae	Biofilm formation - Vibrio cholerae
K20960	K20960	Cellular Processes	Cellular community - prokaryotes	Biofilm formation - Vibrio cholerae	Biofilm formation - Vibrio cholerae
K20961	K20961	Cellular Processes	Cellular community - prokaryotes	Biofilm formation - Vibrio cholerae	Biofilm formation - Vibrio cholerae
K20962	K20962	Cellular Processes	Cellular community - prokaryotes	Biofilm formation - Vibrio cholerae	Biofilm formation - Vibrio cholerae
K20963	K20963	Cellular Processes	Cellular community - prokaryotes	Biofilm formation - Vibrio cholerae	Biofilm formation - Vibrio cholerae
K20964	K20964	Cellular Processes	Cellular community - prokaryotes	Biofilm formation - Vibrio cholerae	Biofilm formation - Vibrio cholerae
K20965	K20965	Cellular Processes	Cellular community - prokaryotes	Biofilm formation - Vibrio cholerae	Biofilm formation - Vibrio cholerae
K20966	K20966	Cellular Processes	Cellular community - prokaryotes	Biofilm formation - Vibrio cholerae	Biofilm formation - Vibrio cholerae
K02463	K02463	Cellular Processes	Cellular community - prokaryotes	Biofilm formation - Vibrio cholerae | Brite Hierarchies	Biofilm formation - Vibrio cholerae	Protein families: signaling and cellular processes	Secretion system
K03557	K03557	Cellular Processes	Cellular community - prokaryotes	Biofilm formation - Vibrio cholerae | Brite Hierarchies	Biofilm formation - Vibrio cholerae	Protein families: genetic information processing	Transcription factors | Brite Hierarchies	Protein families: genetic information processing	Chromosome and associated proteins | Brite Hierarchies	Protein families: genetic information processing	DNA repair and recombination proteins
K05946	K05946	Cellular Processes	Cellular community - prokaryotes	Biofilm formation - Vibrio cholerae | Brite Hierarchies	Biofilm formation - Vibrio cholerae	Protein families: metabolism	Glycosyltransferases
K10918	K10918	Cellular Processes	Cellular community - prokaryotes	Biofilm formation - Vibrio cholerae | Brite Hierarchies	Biofilm formation - Vibrio cholerae	Protein families: genetic information processing	Transcription factors
K10924	K10924	Cellular Processes	Cellular community - prokaryotes	Biofilm formation - Vibrio cholerae | Brite Hierarchies	Biofilm formation - Vibrio cholerae	Protein families: signaling and cellular processes	Secretion system
K10925	K10925	Cellular Processes	Cellular community - prokaryotes	Biofilm formation - Vibrio cholerae | Brite Hierarchies	Biofilm formation - Vibrio cholerae	Protein families: signaling and cellular processes	Secretion system
K10926	K10926	Cellular Processes	Cellular community - prokaryotes	Biofilm formation - Vibrio cholerae | Brite Hierarchies	Biofilm formation - Vibrio cholerae	Protein families: signaling and cellular processes	Secretion system
K10927	K10927	Cellular Processes	Cellular community - prokaryotes	Biofilm formation - Vibrio cholerae | Brite Hierarchies	Biofilm formation - Vibrio cholerae	Protein families: signaling and cellular processes	Secretion system
K10940	K10940	Cellular Processes	Cellular community - prokaryotes	Biofilm formation - Vibrio cholerae | Brite Hierarchies	Biofilm formation - Vibrio cholerae	Protein families: signaling and cellular processes	Transporters
K10961	K10961	Cellular Processes	Cellular community - prokaryotes	Biofilm formation - Vibrio cholerae | Brite Hierarchies	Biofilm formation - Vibrio cholerae	Protein families: signaling and cellular processes	Secretion system
K12276	K12276	Cellular Processes	Cellular community - prokaryotes	Biofilm formation - Vibrio cholerae | Brite Hierarchies	Biofilm formation - Vibrio cholerae	Protein families: signaling and cellular processes	Secretion system
K16554	K16554	Cellular Processes	Cellular community - prokaryotes	Biofilm formation - Vibrio cholerae | Brite Hierarchies	Biofilm formation - Vibrio cholerae	Protein families: signaling and cellular processes	Transporters
K20918	K20918	Cellular Processes	Cellular community - prokaryotes	Biofilm formation - Vibrio cholerae | Brite Hierarchies	Biofilm formation - Vibrio cholerae	Protein families: genetic information processing	Transcription factors
K20919	K20919	Cellular Processes	Cellular community - prokaryotes	Biofilm formation - Vibrio cholerae | Brite Hierarchies	Biofilm formation - Vibrio cholerae	Protein families: genetic information processing	Transcription factors
K20920	K20920	Cellular Processes	Cellular community - prokaryotes	Biofilm formation - Vibrio cholerae | Brite Hierarchies	Biofilm formation - Vibrio cholerae	Protein families: signaling and cellular processes	Transporters
K20921	K20921	Cellular Processes	Cellular community - prokaryotes	Biofilm formation - Vibrio cholerae | Brite Hierarchies	Biofilm formation - Vibrio cholerae	Protein families: metabolism	Glycosyltransferases
K20922	K20922	Cellular Processes	Cellular community - prokaryotes	Biofilm formation - Vibrio cholerae | Brite Hierarchies	Biofilm formation - Vibrio cholerae	Protein families: metabolism	Glycosyltransferases
K20988	K20988	Cellular Processes	Cellular community - prokaryotes	Biofilm formation - Vibrio cholerae | Brite Hierarchies	Biofilm formation - Vibrio cholerae	Protein families: signaling and cellular processes	Transporters
K03087	K03087	Cellular Processes	Cellular community - prokaryotes	Biofilm formation - Vibrio cholerae | Cellular Processes	Biofilm formation - Vibrio cholerae	Cellular community - prokaryotes	Biofilm formation - Escherichia coli | Brite Hierarchies	Protein families: genetic information processing	Transcription machinery
K08604	K08604	Cellular Processes	Cellular community - prokaryotes	Biofilm formation - Vibrio cholerae | Human Diseases	Biofilm formation - Vibrio cholerae	Infectious diseases: Bacterial	Vibrio cholerae infection | Brite Hierarchies	Protein families: metabolism	Peptidases
K08720	K08720	Cellular Processes	Cellular community - prokaryotes	Biofilm formation - Vibrio cholerae | Human Diseases	Biofilm formation - Vibrio cholerae	Drug resistance: Antimicrobial	beta-Lactam resistance | Brite Hierarchies	Protein families: signaling and cellular processes	Transporters
K10931	K10931	Cellular Processes	Cellular community - prokaryotes	Biofilm formation - Vibrio cholerae | Human Diseases	Biofilm formation - Vibrio cholerae	Infectious diseases: Bacterial	Vibrio cholerae infection | Brite Hierarchies	Protein families: signaling and cellular processes	Secretion system
K15996	K15996	Metabolism	Metabolism of terpenoids and polyketides	Biosynthesis of 12-, 14- and 16-membered macrolides	Biosynthesis of 12-, 14- and 16-membered macrolides
K16015	K16015	Metabolism	Metabolism of terpenoids and polyketides	Biosynthesis of ansamycins	Biosynthesis of ansamycins
K16016	K16016	Metabolism	Metabolism of terpenoids and polyketides	Biosynthesis of ansamycins	Biosynthesis of ansamycins
K16017	K16017	Metabolism	Metabolism of terpenoids and polyketides	Biosynthesis of ansamycins	Biosynthesis of ansamycins
K16018	K16018	Metabolism	Metabolism of terpenoids and polyketides	Biosynthesis of ansamycins	Biosynthesis of ansamycins
K16019	K16019	Metabolism	Metabolism of terpenoids and polyketides	Biosynthesis of ansamycins	Biosynthesis of ansamycins
K16020	K16020	Metabolism	Metabolism of terpenoids and polyketides	Biosynthesis of ansamycins	Biosynthesis of ansamycins
K16021	K16021	Metabolism	Metabolism of terpenoids and polyketides	Biosynthesis of ansamycins	Biosynthesis of ansamycins
K16039	K16039	Metabolism	Metabolism of terpenoids and polyketides	Biosynthesis of ansamycins	Biosynthesis of ansamycins
K20420	K20420	Metabolism	Metabolism of terpenoids and polyketides	Biosynthesis of enediyne antibiotics	Biosynthesis of enediyne antibiotics
K20421	K20421	Metabolism	Metabolism of terpenoids and polyketides	Biosynthesis of enediyne antibiotics	Biosynthesis of enediyne antibiotics
K20422	K20422	Metabolism	Metabolism of terpenoids and polyketides	Biosynthesis of enediyne antibiotics	Biosynthesis of enediyne antibiotics
K20423	K20423	Metabolism	Metabolism of terpenoids and polyketides	Biosynthesis of enediyne antibiotics	Biosynthesis of enediyne antibiotics
K21159	K21159	Metabolism	Metabolism of terpenoids and polyketides	Biosynthesis of enediyne antibiotics	Biosynthesis of enediyne antibiotics
K21160	K21160	Metabolism	Metabolism of terpenoids and polyketides	Biosynthesis of enediyne antibiotics	Biosynthesis of enediyne antibiotics
K21161	K21161	Metabolism	Metabolism of terpenoids and polyketides	Biosynthesis of enediyne antibiotics	Biosynthesis of enediyne antibiotics
K21162	K21162	Metabolism	Metabolism of terpenoids and polyketides	Biosynthesis of enediyne antibiotics	Biosynthesis of enediyne antibiotics
K21163	K21163	Metabolism	Metabolism of terpenoids and polyketides	Biosynthesis of enediyne antibiotics	Biosynthesis of enediyne antibiotics
K21164	K21164	Metabolism	Metabolism of terpenoids and polyketides	Biosynthesis of enediyne antibiotics	Biosynthesis of enediyne antibiotics
K21166	K21166	Metabolism	Metabolism of terpenoids and polyketides	Biosynthesis of enediyne antibiotics	Biosynthesis of enediyne antibiotics
K21167	K21167	Metabolism	Metabolism of terpenoids and polyketides	Biosynthesis of enediyne antibiotics	Biosynthesis of enediyne antibiotics
K21169	K21169	Metabolism	Metabolism of terpenoids and polyketides	Biosynthesis of enediyne antibiotics	Biosynthesis of enediyne antibiotics
K21171	K21171	Metabolism	Metabolism of terpenoids and polyketides	Biosynthesis of enediyne antibiotics	Biosynthesis of enediyne antibiotics
K21172	K21172	Metabolism	Metabolism of terpenoids and polyketides	Biosynthesis of enediyne antibiotics	Biosynthesis of enediyne antibiotics
K21173	K21173	Metabolism	Metabolism of terpenoids and polyketides	Biosynthesis of enediyne antibiotics	Biosynthesis of enediyne antibiotics
K21174	K21174	Metabolism	Metabolism of terpenoids and polyketides	Biosynthesis of enediyne antibiotics	Biosynthesis of enediyne antibiotics
K21176	K21176	Metabolism	Metabolism of terpenoids and polyketides	Biosynthesis of enediyne antibiotics	Biosynthesis of enediyne antibiotics
K21178	K21178	Metabolism	Metabolism of terpenoids and polyketides	Biosynthesis of enediyne antibiotics	Biosynthesis of enediyne antibiotics
K21179	K21179	Metabolism	Metabolism of terpenoids and polyketides	Biosynthesis of enediyne antibiotics	Biosynthesis of enediyne antibiotics
K21181	K21181	Metabolism	Metabolism of terpenoids and polyketides	Biosynthesis of enediyne antibiotics	Biosynthesis of enediyne antibiotics
K21182	K21182	Metabolism	Metabolism of terpenoids and polyketides	Biosynthesis of enediyne antibiotics	Biosynthesis of enediyne antibiotics
K21184	K21184	Metabolism	Metabolism of terpenoids and polyketides	Biosynthesis of enediyne antibiotics	Biosynthesis of enediyne antibiotics
K21185	K21185	Metabolism	Metabolism of terpenoids and polyketides	Biosynthesis of enediyne antibiotics	Biosynthesis of enediyne antibiotics
K21186	K21186	Metabolism	Metabolism of terpenoids and polyketides	Biosynthesis of enediyne antibiotics	Biosynthesis of enediyne antibiotics
K21188	K21188	Metabolism	Metabolism of terpenoids and polyketides	Biosynthesis of enediyne antibiotics	Biosynthesis of enediyne antibiotics
K21189	K21189	Metabolism	Metabolism of terpenoids and polyketides	Biosynthesis of enediyne antibiotics	Biosynthesis of enediyne antibiotics
K21190	K21190	Metabolism	Metabolism of terpenoids and polyketides	Biosynthesis of enediyne antibiotics	Biosynthesis of enediyne antibiotics
K21191	K21191	Metabolism	Metabolism of terpenoids and polyketides	Biosynthesis of enediyne antibiotics	Biosynthesis of enediyne antibiotics
K21210	K21210	Metabolism	Metabolism of terpenoids and polyketides	Biosynthesis of enediyne antibiotics	Biosynthesis of enediyne antibiotics
K21211	K21211	Metabolism	Metabolism of terpenoids and polyketides	Biosynthesis of enediyne antibiotics	Biosynthesis of enediyne antibiotics
K21214	K21214	Metabolism	Metabolism of terpenoids and polyketides	Biosynthesis of enediyne antibiotics	Biosynthesis of enediyne antibiotics
K21224	K21224	Metabolism	Metabolism of terpenoids and polyketides	Biosynthesis of enediyne antibiotics	Biosynthesis of enediyne antibiotics
K21255	K21255	Metabolism	Metabolism of terpenoids and polyketides	Biosynthesis of enediyne antibiotics	Biosynthesis of enediyne antibiotics
K21256	K21256	Metabolism	Metabolism of terpenoids and polyketides	Biosynthesis of enediyne antibiotics	Biosynthesis of enediyne antibiotics
K21260	K21260	Metabolism	Metabolism of terpenoids and polyketides	Biosynthesis of enediyne antibiotics	Biosynthesis of enediyne antibiotics
K21262	K21262	Metabolism	Metabolism of terpenoids and polyketides	Biosynthesis of enediyne antibiotics	Biosynthesis of enediyne antibiotics
K15314	K15314	Metabolism	Metabolism of terpenoids and polyketides	Biosynthesis of enediyne antibiotics | Brite Hierarchies	Biosynthesis of enediyne antibiotics	Protein families: metabolism	Polyketide biosynthesis proteins
K15315	K15315	Metabolism	Metabolism of terpenoids and polyketides	Biosynthesis of enediyne antibiotics | Brite Hierarchies	Biosynthesis of enediyne antibiotics	Protein families: metabolism	Polyketide biosynthesis proteins
K15320	K15320	Metabolism	Metabolism of terpenoids and polyketides	Biosynthesis of enediyne antibiotics | Brite Hierarchies	Biosynthesis of enediyne antibiotics	Protein families: metabolism	Polyketide biosynthesis proteins
K21254	K21254	Metabolism	Metabolism of terpenoids and polyketides	Biosynthesis of enediyne antibiotics | Brite Hierarchies	Biosynthesis of enediyne antibiotics	Protein families: metabolism	Polyketide biosynthesis proteins
K16431	K16431	Metabolism	Metabolism of terpenoids and polyketides	Biosynthesis of enediyne antibiotics | Metabolism	Biosynthesis of enediyne antibiotics	Metabolism of terpenoids and polyketides	Biosynthesis of vancomycin group antibiotics
K17835	K17835	Metabolism	Biosynthesis of other secondary metabolites	Biosynthesis of secondary metabolites - unclassified	Biosynthesis of secondary metabolites - unclassified
K18056	K18056	Metabolism	Biosynthesis of other secondary metabolites	Biosynthesis of secondary metabolites - unclassified	Biosynthesis of secondary metabolites - unclassified
K18057	K18057	Metabolism	Biosynthesis of other secondary metabolites	Biosynthesis of secondary metabolites - unclassified	Biosynthesis of secondary metabolites - unclassified
K18287	K18287	Metabolism	Biosynthesis of other secondary metabolites	Biosynthesis of secondary metabolites - unclassified	Biosynthesis of secondary metabolites - unclassified
K18652	K18652	Metabolism	Biosynthesis of other secondary metabolites	Biosynthesis of secondary metabolites - unclassified	Biosynthesis of secondary metabolites - unclassified
K18653	K18653	Metabolism	Biosynthesis of other secondary metabolites	Biosynthesis of secondary metabolites - unclassified	Biosynthesis of secondary metabolites - unclassified
K18654	K18654	Metabolism	Biosynthesis of other secondary metabolites	Biosynthesis of secondary metabolites - unclassified	Biosynthesis of secondary metabolites - unclassified
K19547	K19547	Metabolism	Biosynthesis of other secondary metabolites	Biosynthesis of secondary metabolites - unclassified	Biosynthesis of secondary metabolites - unclassified
K19548	K19548	Metabolism	Biosynthesis of other secondary metabolites	Biosynthesis of secondary metabolites - unclassified	Biosynthesis of secondary metabolites - unclassified
K19549	K19549	Metabolism	Biosynthesis of other secondary metabolites	Biosynthesis of secondary metabolites - unclassified	Biosynthesis of secondary metabolites - unclassified
K19550	K19550	Metabolism	Biosynthesis of other secondary metabolites	Biosynthesis of secondary metabolites - unclassified	Biosynthesis of secondary metabolites - unclassified
K21271	K21271	Metabolism	Biosynthesis of other secondary metabolites	Biosynthesis of secondary metabolites - unclassified	Biosynthesis of secondary metabolites - unclassified
K21272	K21272	Metabolism	Biosynthesis of other secondary metabolites	Biosynthesis of secondary metabolites - unclassified	Biosynthesis of secondary metabolites - unclassified
K21354	K21354	Metabolism	Biosynthesis of other secondary metabolites	Biosynthesis of secondary metabolites - unclassified	Biosynthesis of secondary metabolites - unclassified
K17476	K17476	Metabolism	Biosynthesis of other secondary metabolites	Biosynthesis of secondary metabolites - unclassified | Brite Hierarchies	Biosynthesis of secondary metabolites - unclassified	Protein families: metabolism	Cytochrome P450
K17876	K17876	Metabolism	Biosynthesis of other secondary metabolites	Biosynthesis of secondary metabolites - unclassified | Brite Hierarchies	Biosynthesis of secondary metabolites - unclassified	Protein families: metabolism	Cytochrome P450
K21371	K21371	Metabolism	Biosynthesis of other secondary metabolites	Biosynthesis of secondary metabolites - unclassified | Brite Hierarchies	Biosynthesis of secondary metabolites - unclassified	Protein families: metabolism	Glycosyltransferases
K00216	K00216	Metabolism	Metabolism of terpenoids and polyketides	Biosynthesis of siderophore group nonribosomal peptides	Biosynthesis of siderophore group nonribosomal peptides
K02362	K02362	Metabolism	Metabolism of terpenoids and polyketides	Biosynthesis of siderophore group nonribosomal peptides	Biosynthesis of siderophore group nonribosomal peptides
K04781	K04781	Metabolism	Metabolism of terpenoids and polyketides	Biosynthesis of siderophore group nonribosomal peptides	Biosynthesis of siderophore group nonribosomal peptides
K04782	K04782	Metabolism	Metabolism of terpenoids and polyketides	Biosynthesis of siderophore group nonribosomal peptides	Biosynthesis of siderophore group nonribosomal peptides
K01252	K01252	Metabolism	Metabolism of terpenoids and polyketides	Biosynthesis of siderophore group nonribosomal peptides | Brite Hierarchies	Biosynthesis of siderophore group nonribosomal peptides	Protein families: metabolism	Polyketide biosynthesis proteins
K02363	K02363	Metabolism	Metabolism of terpenoids and polyketides	Biosynthesis of siderophore group nonribosomal peptides | Brite Hierarchies	Biosynthesis of siderophore group nonribosomal peptides	Protein families: metabolism	Polyketide biosynthesis proteins
K02364	K02364	Metabolism	Metabolism of terpenoids and polyketides	Biosynthesis of siderophore group nonribosomal peptides | Brite Hierarchies	Biosynthesis of siderophore group nonribosomal peptides	Protein families: metabolism	Polyketide biosynthesis proteins
K04780	K04780	Metabolism	Metabolism of terpenoids and polyketides	Biosynthesis of siderophore group nonribosomal peptides | Brite Hierarchies	Biosynthesis of siderophore group nonribosomal peptides	Protein families: metabolism	Polyketide biosynthesis proteins
K04783	K04783	Metabolism	Metabolism of terpenoids and polyketides	Biosynthesis of siderophore group nonribosomal peptides | Brite Hierarchies	Biosynthesis of siderophore group nonribosomal peptides	Protein families: metabolism	Polyketide biosynthesis proteins
K04784	K04784	Metabolism	Metabolism of terpenoids and polyketides	Biosynthesis of siderophore group nonribosomal peptides | Brite Hierarchies	Biosynthesis of siderophore group nonribosomal peptides	Protein families: metabolism	Lipid biosynthesis proteins | Brite Hierarchies	Protein families: metabolism	Polyketide biosynthesis proteins
K04786	K04786	Metabolism	Metabolism of terpenoids and polyketides	Biosynthesis of siderophore group nonribosomal peptides | Brite Hierarchies	Biosynthesis of siderophore group nonribosomal peptides	Protein families: metabolism	Lipid biosynthesis proteins | Brite Hierarchies	Protein families: metabolism	Polyketide biosynthesis proteins
K04787	K04787	Metabolism	Metabolism of terpenoids and polyketides	Biosynthesis of siderophore group nonribosomal peptides | Brite Hierarchies	Biosynthesis of siderophore group nonribosomal peptides	Protein families: metabolism	Polyketide biosynthesis proteins
K04788	K04788	Metabolism	Metabolism of terpenoids and polyketides	Biosynthesis of siderophore group nonribosomal peptides | Brite Hierarchies	Biosynthesis of siderophore group nonribosomal peptides	Protein families: metabolism	Polyketide biosynthesis proteins
K04789	K04789	Metabolism	Metabolism of terpenoids and polyketides	Biosynthesis of siderophore group nonribosomal peptides | Brite Hierarchies	Biosynthesis of siderophore group nonribosomal peptides	Protein families: metabolism	Polyketide biosynthesis proteins
K04790	K04790	Metabolism	Metabolism of terpenoids and polyketides	Biosynthesis of siderophore group nonribosomal peptides | Brite Hierarchies	Biosynthesis of siderophore group nonribosomal peptides	Protein families: metabolism	Lipid biosynthesis proteins | Brite Hierarchies	Protein families: metabolism	Polyketide biosynthesis proteins
K04791	K04791	Metabolism	Metabolism of terpenoids and polyketides	Biosynthesis of siderophore group nonribosomal peptides | Brite Hierarchies	Biosynthesis of siderophore group nonribosomal peptides	Protein families: metabolism	Lipid biosynthesis proteins | Brite Hierarchies	Protein families: metabolism	Polyketide biosynthesis proteins
K04792	K04792	Metabolism	Metabolism of terpenoids and polyketides	Biosynthesis of siderophore group nonribosomal peptides | Brite Hierarchies	Biosynthesis of siderophore group nonribosomal peptides	Protein families: metabolism	Polyketide biosynthesis proteins
K04793	K04793	Metabolism	Metabolism of terpenoids and polyketides	Biosynthesis of siderophore group nonribosomal peptides | Brite Hierarchies	Biosynthesis of siderophore group nonribosomal peptides	Protein families: metabolism	Polyketide biosynthesis proteins
K12237	K12237	Metabolism	Metabolism of terpenoids and polyketides	Biosynthesis of siderophore group nonribosomal peptides | Brite Hierarchies	Biosynthesis of siderophore group nonribosomal peptides	Protein families: metabolism	Polyketide biosynthesis proteins
K12238	K12238	Metabolism	Metabolism of terpenoids and polyketides	Biosynthesis of siderophore group nonribosomal peptides | Brite Hierarchies	Biosynthesis of siderophore group nonribosomal peptides	Protein families: metabolism	Polyketide biosynthesis proteins
K12239	K12239	Metabolism	Metabolism of terpenoids and polyketides	Biosynthesis of siderophore group nonribosomal peptides | Brite Hierarchies	Biosynthesis of siderophore group nonribosomal peptides	Protein families: metabolism	Polyketide biosynthesis proteins
K12240	K12240	Metabolism	Metabolism of terpenoids and polyketides	Biosynthesis of siderophore group nonribosomal peptides | Brite Hierarchies	Biosynthesis of siderophore group nonribosomal peptides	Protein families: metabolism	Polyketide biosynthesis proteins
K15653	K15653	Metabolism	Metabolism of terpenoids and polyketides	Biosynthesis of siderophore group nonribosomal peptides | Brite Hierarchies	Biosynthesis of siderophore group nonribosomal peptides	Protein families: metabolism	Polyketide biosynthesis proteins
K15681	K15681	Metabolism	Metabolism of terpenoids and polyketides	Biosynthesis of siderophore group nonribosomal peptides | Brite Hierarchies	Biosynthesis of siderophore group nonribosomal peptides	Protein families: metabolism	Polyketide biosynthesis proteins | Brite Hierarchies	Protein families: metabolism	Amino acid related enzymes
K05551	K05551	Metabolism	Metabolism of terpenoids and polyketides	Biosynthesis of type II polyketide backbone | Metabolism	Biosynthesis of type II polyketide backbone	Metabolism of terpenoids and polyketides	Tetracycline biosynthesis | Brite Hierarchies	Protein families: metabolism	Lipid biosynthesis proteins | Brite Hierarchies	Protein families: metabolism	Polyketide biosynthesis proteins
K05552	K05552	Metabolism	Metabolism of terpenoids and polyketides	Biosynthesis of type II polyketide backbone | Metabolism	Biosynthesis of type II polyketide backbone	Metabolism of terpenoids and polyketides	Tetracycline biosynthesis | Brite Hierarchies	Protein families: metabolism	Lipid biosynthesis proteins | Brite Hierarchies	Protein families: metabolism	Polyketide biosynthesis proteins
K12420	K12420	Metabolism	Metabolism of terpenoids and polyketides	Biosynthesis of type II polyketide backbone | Metabolism	Biosynthesis of type II polyketide backbone	Metabolism of terpenoids and polyketides	Tetracycline biosynthesis | Brite Hierarchies	Protein families: metabolism	Lipid biosynthesis proteins | Brite Hierarchies	Protein families: metabolism	Polyketide biosynthesis proteins
K14631	K14631	Metabolism	Metabolism of terpenoids and polyketides	Biosynthesis of type II polyketide products	Biosynthesis of type II polyketide products
K14633	K14633	Metabolism	Metabolism of terpenoids and polyketides	Biosynthesis of type II polyketide products	Biosynthesis of type II polyketide products
K15927	K15927	Metabolism	Metabolism of terpenoids and polyketides	Biosynthesis of type II polyketide products	Biosynthesis of type II polyketide products
K15928	K15928	Metabolism	Metabolism of terpenoids and polyketides	Biosynthesis of type II polyketide products	Biosynthesis of type II polyketide products
K15930	K15930	Metabolism	Metabolism of terpenoids and polyketides	Biosynthesis of type II polyketide products	Biosynthesis of type II polyketide products
K15944	K15944	Metabolism	Metabolism of terpenoids and polyketides	Biosynthesis of type II polyketide products	Biosynthesis of type II polyketide products
K15945	K15945	Metabolism	Metabolism of terpenoids and polyketides	Biosynthesis of type II polyketide products	Biosynthesis of type II polyketide products
K15970	K15970	Metabolism	Metabolism of terpenoids and polyketides	Biosynthesis of type II polyketide products	Biosynthesis of type II polyketide products
K15971	K15971	Metabolism	Metabolism of terpenoids and polyketides	Biosynthesis of type II polyketide products	Biosynthesis of type II polyketide products
K15972	K15972	Metabolism	Metabolism of terpenoids and polyketides	Biosynthesis of type II polyketide products	Biosynthesis of type II polyketide products
K19569	K19569	Metabolism	Metabolism of terpenoids and polyketides	Biosynthesis of type II polyketide products	Biosynthesis of type II polyketide products
K05555	K05555	Metabolism	Metabolism of terpenoids and polyketides	Biosynthesis of type II polyketide products | Brite Hierarchies	Biosynthesis of type II polyketide products	Protein families: metabolism	Polyketide biosynthesis proteins
K05556	K05556	Metabolism	Metabolism of terpenoids and polyketides	Biosynthesis of type II polyketide products | Brite Hierarchies	Biosynthesis of type II polyketide products	Protein families: metabolism	Polyketide biosynthesis proteins
K14629	K14629	Metabolism	Metabolism of terpenoids and polyketides	Biosynthesis of type II polyketide products | Brite Hierarchies	Biosynthesis of type II polyketide products	Protein families: metabolism	Polyketide biosynthesis proteins
K14630	K14630	Metabolism	Metabolism of terpenoids and polyketides	Biosynthesis of type II polyketide products | Brite Hierarchies	Biosynthesis of type II polyketide products	Protein families: metabolism	Polyketide biosynthesis proteins
K14250	K14250	Metabolism	Metabolism of terpenoids and polyketides	Biosynthesis of type II polyketide products | Metabolism	Biosynthesis of type II polyketide products	Metabolism of terpenoids and polyketides	Tetracycline biosynthesis
K14251	K14251	Metabolism	Metabolism of terpenoids and polyketides	Biosynthesis of type II polyketide products | Metabolism	Biosynthesis of type II polyketide products	Metabolism of terpenoids and polyketides	Tetracycline biosynthesis
K14252	K14252	Metabolism	Metabolism of terpenoids and polyketides	Biosynthesis of type II polyketide products | Metabolism	Biosynthesis of type II polyketide products	Metabolism of terpenoids and polyketides	Tetracycline biosynthesis
K14253	K14253	Metabolism	Metabolism of terpenoids and polyketides	Biosynthesis of type II polyketide products | Metabolism	Biosynthesis of type II polyketide products	Metabolism of terpenoids and polyketides	Tetracycline biosynthesis
K14257	K14257	Metabolism	Metabolism of terpenoids and polyketides	Biosynthesis of type II polyketide products | Metabolism	Biosynthesis of type II polyketide products	Metabolism of terpenoids and polyketides	Tetracycline biosynthesis | Metabolism	Biosynthesis of other secondary metabolites	Staurosporine biosynthesis
K21297	K21297	Metabolism	Metabolism of terpenoids and polyketides	Biosynthesis of type II polyketide products | Metabolism	Biosynthesis of type II polyketide products	Metabolism of terpenoids and polyketides	Tetracycline biosynthesis
K10224	K10224	Metabolism	Lipid metabolism	Biosynthesis of unsaturated fatty acids | Brite Hierarchies	Biosynthesis of unsaturated fatty acids	Protein families: metabolism	Lipid biosynthesis proteins
K10256	K10256	Metabolism	Lipid metabolism	Biosynthesis of unsaturated fatty acids | Brite Hierarchies	Biosynthesis of unsaturated fatty acids	Protein families: metabolism	Lipid biosynthesis proteins
K10804	K10804	Metabolism	Lipid metabolism	Biosynthesis of unsaturated fatty acids | Brite Hierarchies	Biosynthesis of unsaturated fatty acids	Protein families: metabolism	Lipid biosynthesis proteins
K10805	K10805	Metabolism	Lipid metabolism	Biosynthesis of unsaturated fatty acids | Brite Hierarchies	Biosynthesis of unsaturated fatty acids	Protein families: metabolism	Lipid biosynthesis proteins
K10806	K10806	Metabolism	Lipid metabolism	Biosynthesis of unsaturated fatty acids | Brite Hierarchies	Biosynthesis of unsaturated fatty acids	Protein families: metabolism	Lipid biosynthesis proteins
K00507	K00507	Metabolism	Lipid metabolism	Biosynthesis of unsaturated fatty acids | Environmental Information Processing	Biosynthesis of unsaturated fatty acids	Signal transduction	AMPK signaling pathway | Organismal Systems	Endocrine system	PPAR signaling pathway | Organismal Systems	Aging	Longevity regulating pathway - worm | Brite Hierarchies	Protein families: metabolism	Lipid biosynthesis proteins
K16424	K16424	Metabolism	Metabolism of terpenoids and polyketides	Biosynthesis of vancomycin group antibiotics	Biosynthesis of vancomycin group antibiotics
K16425	K16425	Metabolism	Metabolism of terpenoids and polyketides	Biosynthesis of vancomycin group antibiotics	Biosynthesis of vancomycin group antibiotics
K16426	K16426	Metabolism	Metabolism of terpenoids and polyketides	Biosynthesis of vancomycin group antibiotics	Biosynthesis of vancomycin group antibiotics
K16427	K16427	Metabolism	Metabolism of terpenoids and polyketides	Biosynthesis of vancomycin group antibiotics	Biosynthesis of vancomycin group antibiotics
K16428	K16428	Metabolism	Metabolism of terpenoids and polyketides	Biosynthesis of vancomycin group antibiotics	Biosynthesis of vancomycin group antibiotics
K16429	K16429	Metabolism	Metabolism of terpenoids and polyketides	Biosynthesis of vancomycin group antibiotics	Biosynthesis of vancomycin group antibiotics
K16430	K16430	Metabolism	Metabolism of terpenoids and polyketides	Biosynthesis of vancomycin group antibiotics	Biosynthesis of vancomycin group antibiotics
K16432	K16432	Metabolism	Metabolism of terpenoids and polyketides	Biosynthesis of vancomycin group antibiotics	Biosynthesis of vancomycin group antibiotics
K16433	K16433	Metabolism	Metabolism of terpenoids and polyketides	Biosynthesis of vancomycin group antibiotics	Biosynthesis of vancomycin group antibiotics
K16434	K16434	Metabolism	Metabolism of terpenoids and polyketides	Biosynthesis of vancomycin group antibiotics	Biosynthesis of vancomycin group antibiotics
K16437	K16437	Metabolism	Metabolism of terpenoids and polyketides	Biosynthesis of vancomycin group antibiotics	Biosynthesis of vancomycin group antibiotics
K16444	K16444	Metabolism	Metabolism of terpenoids and polyketides	Biosynthesis of vancomycin group antibiotics	Biosynthesis of vancomycin group antibiotics
K16445	K16445	Metabolism	Metabolism of terpenoids and polyketides	Biosynthesis of vancomycin group antibiotics	Biosynthesis of vancomycin group antibiotics
K16446	K16446	Metabolism	Metabolism of terpenoids and polyketides	Biosynthesis of vancomycin group antibiotics	Biosynthesis of vancomycin group antibiotics
K16447	K16447	Metabolism	Metabolism of terpenoids and polyketides	Biosynthesis of vancomycin group antibiotics	Biosynthesis of vancomycin group antibiotics
K16448	K16448	Metabolism	Metabolism of terpenoids and polyketides	Biosynthesis of vancomycin group antibiotics	Biosynthesis of vancomycin group antibiotics
K18836	K18836	Metabolism	Metabolism of terpenoids and polyketides	Biosynthesis of vancomycin group antibiotics	Biosynthesis of vancomycin group antibiotics
K16421	K16421	Metabolism	Metabolism of terpenoids and polyketides	Biosynthesis of vancomycin group antibiotics | Metabolism	Biosynthesis of vancomycin group antibiotics	Biosynthesis of other secondary metabolites	Monobactam biosynthesis
K16422	K16422	Metabolism	Metabolism of terpenoids and polyketides	Biosynthesis of vancomycin group antibiotics | Metabolism	Biosynthesis of vancomycin group antibiotics	Biosynthesis of other secondary metabolites	Monobactam biosynthesis
K16423	K16423	Metabolism	Metabolism of terpenoids and polyketides	Biosynthesis of vancomycin group antibiotics | Metabolism	Biosynthesis of vancomycin group antibiotics	Biosynthesis of other secondary metabolites	Monobactam biosynthesis
K01012	K01012	Metabolism	Metabolism of cofactors and vitamins	Biotin metabolism	Biotin metabolism
K01935	K01935	Metabolism	Metabolism of cofactors and vitamins	Biotin metabolism	Biotin metabolism
K01942	K01942	Metabolism	Metabolism of cofactors and vitamins	Biotin metabolism	Biotin metabolism
K02169	K02169	Metabolism	Metabolism of cofactors and vitamins	Biotin metabolism	Biotin metabolism
K02170	K02170	Metabolism	Metabolism of cofactors and vitamins	Biotin metabolism	Biotin metabolism
K09789	K09789	Metabolism	Metabolism of cofactors and vitamins	Biotin metabolism	Biotin metabolism
K19560	K19560	Metabolism	Metabolism of cofactors and vitamins	Biotin metabolism	Biotin metabolism
K19561	K19561	Metabolism	Metabolism of cofactors and vitamins	Biotin metabolism	Biotin metabolism
K19562	K19562	Metabolism	Metabolism of cofactors and vitamins	Biotin metabolism	Biotin metabolism
K19563	K19563	Metabolism	Metabolism of cofactors and vitamins	Biotin metabolism	Biotin metabolism
K00652	K00652	Metabolism	Metabolism of cofactors and vitamins	Biotin metabolism | Brite Hierarchies	Biotin metabolism	Protein families: metabolism	Amino acid related enzymes
K00833	K00833	Metabolism	Metabolism of cofactors and vitamins	Biotin metabolism | Brite Hierarchies	Biotin metabolism	Protein families: metabolism	Amino acid related enzymes
K03524	K03524	Metabolism	Metabolism of cofactors and vitamins	Biotin metabolism | Brite Hierarchies	Biotin metabolism	Protein families: genetic information processing	Transcription factors
K08351	K08351	Metabolism	Metabolism of cofactors and vitamins	Biotin metabolism | Brite Hierarchies	Biotin metabolism	Protein families: signaling and cellular processes	Transporters
K16593	K16593	Metabolism	Metabolism of cofactors and vitamins	Biotin metabolism | Brite Hierarchies	Biotin metabolism	Protein families: metabolism	Cytochrome P450
K01435	K01435	Metabolism	Metabolism of cofactors and vitamins	Biotin metabolism | Organismal Systems	Biotin metabolism	Digestive system	Vitamin digestion and absorption
K05913	K05913	Metabolism	Xenobiotics biodegradation and metabolism	Bisphenol degradation	Bisphenol degradation
K14520	K14520	Metabolism	Xenobiotics biodegradation and metabolism	Bisphenol degradation	Bisphenol degradation
K09591	K09591	Metabolism	Metabolism of terpenoids and polyketides	Brassinosteroid biosynthesis	Brassinosteroid biosynthesis
K09587	K09587	Metabolism	Metabolism of terpenoids and polyketides	Brassinosteroid biosynthesis | Brite Hierarchies	Brassinosteroid biosynthesis	Protein families: metabolism	Cytochrome P450
K09588	K09588	Metabolism	Metabolism of terpenoids and polyketides	Brassinosteroid biosynthesis | Brite Hierarchies	Brassinosteroid biosynthesis	Protein families: metabolism	Cytochrome P450
K12637	K12637	Metabolism	Metabolism of terpenoids and polyketides	Brassinosteroid biosynthesis | Brite Hierarchies	Brassinosteroid biosynthesis	Protein families: metabolism	Cytochrome P450
K12638	K12638	Metabolism	Metabolism of terpenoids and polyketides	Brassinosteroid biosynthesis | Brite Hierarchies	Brassinosteroid biosynthesis	Protein families: metabolism	Cytochrome P450
K12639	K12639	Metabolism	Metabolism of terpenoids and polyketides	Brassinosteroid biosynthesis | Brite Hierarchies	Brassinosteroid biosynthesis	Protein families: metabolism	Cytochrome P450
K15639	K15639	Metabolism	Metabolism of terpenoids and polyketides	Brassinosteroid biosynthesis | Brite Hierarchies	Brassinosteroid biosynthesis	Protein families: metabolism	Cytochrome P450
K20623	K20623	Metabolism	Metabolism of terpenoids and polyketides	Brassinosteroid biosynthesis | Brite Hierarchies	Brassinosteroid biosynthesis	Protein families: metabolism	Cytochrome P450
K00004	K00004	Metabolism	Carbohydrate metabolism	Butanoate metabolism	Butanoate metabolism
K00043	K00043	Metabolism	Carbohydrate metabolism	Butanoate metabolism	Butanoate metabolism
K00100	K00100	Metabolism	Carbohydrate metabolism	Butanoate metabolism	Butanoate metabolism
K00109	K00109	Metabolism	Carbohydrate metabolism	Butanoate metabolism	Butanoate metabolism
K00634	K00634	Metabolism	Carbohydrate metabolism	Butanoate metabolism	Butanoate metabolism
K00929	K00929	Metabolism	Carbohydrate metabolism	Butanoate metabolism	Butanoate metabolism
K01715	K01715	Metabolism	Carbohydrate metabolism	Butanoate metabolism	Butanoate metabolism
K03366	K03366	Metabolism	Carbohydrate metabolism	Butanoate metabolism	Butanoate metabolism
K03821	K03821	Metabolism	Carbohydrate metabolism	Butanoate metabolism	Butanoate metabolism
K05973	K05973	Metabolism	Carbohydrate metabolism	Butanoate metabolism	Butanoate metabolism
K07518	K07518	Metabolism	Carbohydrate metabolism	Butanoate metabolism	Butanoate metabolism
K08318	K08318	Metabolism	Carbohydrate metabolism	Butanoate metabolism	Butanoate metabolism
K17829	K17829	Metabolism	Carbohydrate metabolism	Butanoate metabolism	Butanoate metabolism
K18009	K18009	Metabolism	Carbohydrate metabolism	Butanoate metabolism	Butanoate metabolism
K18119	K18119	Metabolism	Carbohydrate metabolism	Butanoate metabolism	Butanoate metabolism
K18120	K18120	Metabolism	Carbohydrate metabolism	Butanoate metabolism	Butanoate metabolism
K18122	K18122	Metabolism	Carbohydrate metabolism	Butanoate metabolism	Butanoate metabolism
K01896	K01896	Metabolism	Carbohydrate metabolism	Butanoate metabolism | Brite Hierarchies	Butanoate metabolism	Protein families: metabolism	Lipid biosynthesis proteins
K00019	K00019	Metabolism	Carbohydrate metabolism	Butanoate metabolism | Metabolism	Butanoate metabolism	Lipid metabolism	Synthesis and degradation of ketone bodies
K00022	K00022	Metabolism	Carbohydrate metabolism	Butanoate metabolism | Metabolism	Butanoate metabolism	Lipid metabolism	Fatty acid elongation | Metabolism	Lipid metabolism	Fatty acid degradation | Metabolism	Amino acid metabolism	Valine, leucine and isoleucine degradation | Metabolism	Amino acid metabolism	Lysine degradation | Metabolism	Amino acid metabolism	Tryptophan metabolism | Metabolism	Metabolism of terpenoids and polyketides	Geraniol degradation | Metabolism	Xenobiotics biodegradation and metabolism	Caprolactam degradation
K00074	K00074	Metabolism	Carbohydrate metabolism	Butanoate metabolism | Metabolism	Butanoate metabolism	Amino acid metabolism	Phenylalanine metabolism | Metabolism	Xenobiotics biodegradation and metabolism	Benzoate degradation
K00135	K00135	Metabolism	Carbohydrate metabolism	Butanoate metabolism | Metabolism	Butanoate metabolism	Amino acid metabolism	Alanine, aspartate and glutamate metabolism | Metabolism	Amino acid metabolism	Lysine degradation | Metabolism	Amino acid metabolism	Tyrosine metabolism | Metabolism	Metabolism of cofactors and vitamins	Nicotinate and nicotinamide metabolism
K00139	K00139	Metabolism	Carbohydrate metabolism	Butanoate metabolism | Metabolism	Butanoate metabolism	Amino acid metabolism	Alanine, aspartate and glutamate metabolism
K00209	K00209	Metabolism	Carbohydrate metabolism	Butanoate metabolism | Metabolism	Butanoate metabolism	Lipid metabolism	Fatty acid biosynthesis | Brite Hierarchies	Protein families: metabolism	Lipid biosynthesis proteins
K00248	K00248	Metabolism	Carbohydrate metabolism	Butanoate metabolism | Metabolism	Butanoate metabolism	Lipid metabolism	Fatty acid degradation | Metabolism	Amino acid metabolism	Valine, leucine and isoleucine degradation
K01027	K01027	Metabolism	Carbohydrate metabolism	Butanoate metabolism | Metabolism	Butanoate metabolism	Lipid metabolism	Synthesis and degradation of ketone bodies | Metabolism	Amino acid metabolism	Valine, leucine and isoleucine degradation
K01028	K01028	Metabolism	Carbohydrate metabolism	Butanoate metabolism | Metabolism	Butanoate metabolism	Lipid metabolism	Synthesis and degradation of ketone bodies | Metabolism	Amino acid metabolism	Valine, leucine and isoleucine degradation
K01029	K01029	Metabolism	Carbohydrate metabolism	Butanoate metabolism | Metabolism	Butanoate metabolism	Lipid metabolism	Synthesis and degradation of ketone bodies | Metabolism	Amino acid metabolism	Valine, leucine and isoleucine degradation
K01039	K01039	Metabolism	Carbohydrate metabolism	Butanoate metabolism | Metabolism	Butanoate metabolism	Xenobiotics biodegradation and metabolism	Styrene degradation
K01040	K01040	Metabolism	Carbohydrate metabolism	Butanoate metabolism | Metabolism	Butanoate metabolism	Xenobiotics biodegradation and metabolism	Styrene degradation
K01575	K01575	Metabolism	Carbohydrate metabolism	Butanoate metabolism | Metabolism	Butanoate metabolism	Carbohydrate metabolism	C5-Branched dibasic acid metabolism
K01580	K01580	Metabolism	Carbohydrate metabolism	Butanoate metabolism | Metabolism	Butanoate metabolism	Amino acid metabolism	Alanine, aspartate and glutamate metabolism | Metabolism	Metabolism of other amino acids	beta-Alanine metabolism | Metabolism	Metabolism of other amino acids	Taurine and hypotaurine metabolism | Cellular Processes	Cellular community - prokaryotes	Quorum sensing | Organismal Systems	Nervous system	GABAergic synapse | Human Diseases	Endocrine and metabolic diseases	Type I diabetes mellitus
K01615	K01615	Metabolism	Carbohydrate metabolism	Butanoate metabolism | Metabolism	Butanoate metabolism	Xenobiotics biodegradation and metabolism	Benzoate degradation | Brite Hierarchies	Protein families: signaling and cellular processes	Transporters
K01640	K01640	Metabolism	Carbohydrate metabolism	Butanoate metabolism | Metabolism	Butanoate metabolism	Lipid metabolism	Synthesis and degradation of ketone bodies | Metabolism	Amino acid metabolism	Valine, leucine and isoleucine degradation | Metabolism	Metabolism of terpenoids and polyketides	Geraniol degradation | Cellular Processes	Transport and catabolism	Peroxisome
K01641	K01641	Metabolism	Carbohydrate metabolism	Butanoate metabolism | Metabolism	Butanoate metabolism	Lipid metabolism	Synthesis and degradation of ketone bodies | Metabolism	Amino acid metabolism	Valine, leucine and isoleucine degradation | Metabolism	Metabolism of terpenoids and polyketides	Terpenoid backbone biosynthesis
K01652	K01652	Metabolism	Carbohydrate metabolism	Butanoate metabolism | Metabolism	Butanoate metabolism	Carbohydrate metabolism	C5-Branched dibasic acid metabolism | Metabolism	Amino acid metabolism	Valine, leucine and isoleucine biosynthesis | Metabolism	Metabolism of cofactors and vitamins	Pantothenate and CoA biosynthesis
K01653	K01653	Metabolism	Carbohydrate metabolism	Butanoate metabolism | Metabolism	Butanoate metabolism	Carbohydrate metabolism	C5-Branched dibasic acid metabolism | Metabolism	Amino acid metabolism	Valine, leucine and isoleucine biosynthesis | Metabolism	Metabolism of cofactors and vitamins	Pantothenate and CoA biosynthesis
K01799	K01799	Metabolism	Carbohydrate metabolism	Butanoate metabolism | Metabolism	Butanoate metabolism	Metabolism of cofactors and vitamins	Nicotinate and nicotinamide metabolism
K01907	K01907	Metabolism	Carbohydrate metabolism	Butanoate metabolism | Metabolism	Butanoate metabolism	Amino acid metabolism	Valine, leucine and isoleucine degradation | Brite Hierarchies	Protein families: metabolism	Lipid biosynthesis proteins
K07516	K07516	Metabolism	Carbohydrate metabolism	Butanoate metabolism | Metabolism	Butanoate metabolism	Lipid metabolism	Fatty acid degradation | Metabolism	Xenobiotics biodegradation and metabolism	Benzoate degradation
K08324	K08324	Metabolism	Carbohydrate metabolism	Butanoate metabolism | Metabolism	Butanoate metabolism	Amino acid metabolism	Alanine, aspartate and glutamate metabolism | Metabolism	Metabolism of cofactors and vitamins	Nicotinate and nicotinamide metabolism
K11258	K11258	Metabolism	Carbohydrate metabolism	Butanoate metabolism | Metabolism	Butanoate metabolism	Carbohydrate metabolism	C5-Branched dibasic acid metabolism | Metabolism	Amino acid metabolism	Valine, leucine and isoleucine biosynthesis | Metabolism	Metabolism of cofactors and vitamins	Pantothenate and CoA biosynthesis
K14268	K14268	Metabolism	Carbohydrate metabolism	Butanoate metabolism | Metabolism	Butanoate metabolism	Amino acid metabolism	Alanine, aspartate and glutamate metabolism | Metabolism	Amino acid metabolism	Lysine degradation | Brite Hierarchies	Protein families: metabolism	Amino acid related enzymes
K14534	K14534	Metabolism	Carbohydrate metabolism	Butanoate metabolism | Metabolism	Butanoate metabolism	Energy metabolism	Carbon fixation pathways in prokaryotes
K16871	K16871	Metabolism	Carbohydrate metabolism	Butanoate metabolism | Metabolism	Butanoate metabolism	Amino acid metabolism	Alanine, aspartate and glutamate metabolism
K17761	K17761	Metabolism	Carbohydrate metabolism	Butanoate metabolism | Metabolism	Butanoate metabolism	Amino acid metabolism	Alanine, aspartate and glutamate metabolism
K17724	K17724	Metabolism	Carbohydrate metabolism	C5-Branched dibasic acid metabolism	C5-Branched dibasic acid metabolism
K18288	K18288	Metabolism	Carbohydrate metabolism	C5-Branched dibasic acid metabolism	C5-Branched dibasic acid metabolism
K18289	K18289	Metabolism	Carbohydrate metabolism	C5-Branched dibasic acid metabolism	C5-Branched dibasic acid metabolism
K18290	K18290	Metabolism	Carbohydrate metabolism	C5-Branched dibasic acid metabolism	C5-Branched dibasic acid metabolism
K18291	K18291	Metabolism	Carbohydrate metabolism	C5-Branched dibasic acid metabolism	C5-Branched dibasic acid metabolism
K18292	K18292	Metabolism	Carbohydrate metabolism	C5-Branched dibasic acid metabolism	C5-Branched dibasic acid metabolism
K22002	K22002	Metabolism	Carbohydrate metabolism	C5-Branched dibasic acid metabolism	C5-Branched dibasic acid metabolism
K22003	K22003	Metabolism	Carbohydrate metabolism	C5-Branched dibasic acid metabolism	C5-Branched dibasic acid metabolism
K22004	K22004	Metabolism	Carbohydrate metabolism	C5-Branched dibasic acid metabolism	C5-Branched dibasic acid metabolism
K00052	K00052	Metabolism	Carbohydrate metabolism	C5-Branched dibasic acid metabolism | Metabolism	C5-Branched dibasic acid metabolism	Amino acid metabolism	Valine, leucine and isoleucine biosynthesis
K01703	K01703	Metabolism	Carbohydrate metabolism	C5-Branched dibasic acid metabolism | Metabolism	C5-Branched dibasic acid metabolism	Amino acid metabolism	Valine, leucine and isoleucine biosynthesis | Metabolism	Biosynthesis of other secondary metabolites	Glucosinolate biosynthesis
K01704	K01704	Metabolism	Carbohydrate metabolism	C5-Branched dibasic acid metabolism | Metabolism	C5-Branched dibasic acid metabolism	Amino acid metabolism	Valine, leucine and isoleucine biosynthesis
K09011	K09011	Metabolism	Carbohydrate metabolism	C5-Branched dibasic acid metabolism | Metabolism	C5-Branched dibasic acid metabolism	Amino acid metabolism	Valine, leucine and isoleucine biosynthesis
K10218	K10218	Metabolism	Carbohydrate metabolism	C5-Branched dibasic acid metabolism | Metabolism	C5-Branched dibasic acid metabolism	Xenobiotics biodegradation and metabolism	Benzoate degradation
K14471	K14471	Metabolism	Carbohydrate metabolism	C5-Branched dibasic acid metabolism | Metabolism	C5-Branched dibasic acid metabolism	Energy metabolism	Carbon fixation pathways in prokaryotes
K14472	K14472	Metabolism	Carbohydrate metabolism	C5-Branched dibasic acid metabolism | Metabolism	C5-Branched dibasic acid metabolism	Energy metabolism	Carbon fixation pathways in prokaryotes
K21722	K21722	Metabolism	Biosynthesis of other secondary metabolites	Caffeine metabolism	Caffeine metabolism
K21723	K21723	Metabolism	Biosynthesis of other secondary metabolites	Caffeine metabolism	Caffeine metabolism
K21724	K21724	Metabolism	Biosynthesis of other secondary metabolites	Caffeine metabolism	Caffeine metabolism
K00622	K00622	Metabolism	Biosynthesis of other secondary metabolites	Caffeine metabolism | Metabolism	Caffeine metabolism	Xenobiotics biodegradation and metabolism	Nitrotoluene degradation | Metabolism	Xenobiotics biodegradation and metabolism	Drug metabolism - other enzymes | Human Diseases	Cancers: Overview	Chemical carcinogenesis
K12042	K12042	Environmental Information Processing	Signal transduction	Calcium signaling pathway | Brite Hierarchies	Calcium signaling pathway	Protein families: signaling and cellular processes	Cytoskeleton proteins
K16057	K16057	Environmental Information Processing	Signal transduction	Calcium signaling pathway | Brite Hierarchies	Calcium signaling pathway	Protein families: signaling and cellular processes	Ion channels
K16896	K16896	Environmental Information Processing	Signal transduction	Calcium signaling pathway | Brite Hierarchies	Calcium signaling pathway	Protein families: signaling and cellular processes	Ion channels
K18196	K18196	Environmental Information Processing	Signal transduction	Calcium signaling pathway | Brite Hierarchies	Calcium signaling pathway	Protein families: signaling and cellular processes	Transporters
K20858	K20858	Environmental Information Processing	Signal transduction	Calcium signaling pathway | Cellular Processes	Calcium signaling pathway	Cell growth and death	Cellular senescence | Organismal Systems	Immune system	NOD-like receptor signaling pathway | Brite Hierarchies	Protein families: genetic information processing	Mitochondrial biogenesis | Brite Hierarchies	Protein families: signaling and cellular processes	Transporters
K04129	K04129	Environmental Information Processing	Signal transduction	Calcium signaling pathway | Environmental Information Processing	Calcium signaling pathway	Signal transduction	cAMP signaling pathway | Environmental Information Processing	Signal transduction	PI3K-Akt signaling pathway | Environmental Information Processing	Signaling molecules and interaction	Neuroactive ligand-receptor interaction | Cellular Processes	Cell motility	Regulation of actin cytoskeleton | Organismal Systems	Nervous system	Cholinergic synapse | Brite Hierarchies	Protein families: signaling and cellular processes	G protein-coupled receptors
K04131	K04131	Environmental Information Processing	Signal transduction	Calcium signaling pathway | Environmental Information Processing	Calcium signaling pathway	Signaling molecules and interaction	Neuroactive ligand-receptor interaction | Cellular Processes	Cell motility	Regulation of actin cytoskeleton | Organismal Systems	Endocrine system	Insulin secretion | Organismal Systems	Digestive system	Salivary secretion | Organismal Systems	Digestive system	Gastric acid secretion | Organismal Systems	Digestive system	Pancreatic secretion | Organismal Systems	Nervous system	Cholinergic synapse | Organismal Systems	Sensory system	Taste transduction | Brite Hierarchies	Protein families: signaling and cellular processes	G protein-coupled receptors
K04133	K04133	Environmental Information Processing	Signal transduction	Calcium signaling pathway | Environmental Information Processing	Calcium signaling pathway	Signaling molecules and interaction	Neuroactive ligand-receptor interaction | Cellular Processes	Cell motility	Regulation of actin cytoskeleton | Organismal Systems	Nervous system	Cholinergic synapse | Brite Hierarchies	Protein families: signaling and cellular processes	G protein-coupled receptors
K04136	K04136	Environmental Information Processing	Signal transduction	Calcium signaling pathway | Environmental Information Processing	Calcium signaling pathway	Signal transduction	cGMP-PKG signaling pathway | Environmental Information Processing	Signaling molecules and interaction	Neuroactive ligand-receptor interaction | Organismal Systems	Circulatory system	Adrenergic signaling in cardiomyocytes | Organismal Systems	Circulatory system	Vascular smooth muscle contraction | Organismal Systems	Digestive system	Salivary secretion | Brite Hierarchies	Protein families: signaling and cellular processes	G protein-coupled receptors
K04137	K04137	Environmental Information Processing	Signal transduction	Calcium signaling pathway | Environmental Information Processing	Calcium signaling pathway	Signal transduction	cGMP-PKG signaling pathway | Environmental Information Processing	Signaling molecules and interaction	Neuroactive ligand-receptor interaction | Organismal Systems	Circulatory system	Adrenergic signaling in cardiomyocytes | Organismal Systems	Circulatory system	Vascular smooth muscle contraction | Organismal Systems	Digestive system	Salivary secretion | Brite Hierarchies	Protein families: signaling and cellular processes	G protein-coupled receptors
K04141	K04141	Environmental Information Processing	Signal transduction	Calcium signaling pathway | Environmental Information Processing	Calcium signaling pathway	Signal transduction	cAMP signaling pathway | Environmental Information Processing	Signal transduction	cGMP-PKG signaling pathway | Environmental Information Processing	Signaling molecules and interaction	Neuroactive ligand-receptor interaction | Cellular Processes	Cellular community - eukaryotes	Gap junction | Organismal Systems	Endocrine system	Regulation of lipolysis in adipocytes | Organismal Systems	Endocrine system	Renin secretion | Organismal Systems	Circulatory system	Adrenergic signaling in cardiomyocytes | Organismal Systems	Digestive system	Salivary secretion | Human Diseases	Cardiovascular diseases	Dilated cardiomyopathy (DCM) | Brite Hierarchies	Protein families: signaling and cellular processes	G protein-coupled receptors
K04142	K04142	Environmental Information Processing	Signal transduction	Calcium signaling pathway | Environmental Information Processing	Calcium signaling pathway	Signal transduction	cAMP signaling pathway | Environmental Information Processing	Signal transduction	cGMP-PKG signaling pathway | Environmental Information Processing	Signaling molecules and interaction	Neuroactive ligand-receptor interaction | Organismal Systems	Endocrine system	Regulation of lipolysis in adipocytes | Organismal Systems	Endocrine system	Renin secretion | Organismal Systems	Circulatory system	Adrenergic signaling in cardiomyocytes | Organismal Systems	Digestive system	Salivary secretion | Brite Hierarchies	Protein families: signaling and cellular processes	G protein-coupled receptors
K04149	K04149	Environmental Information Processing	Signal transduction	Calcium signaling pathway | Environmental Information Processing	Calcium signaling pathway	Signaling molecules and interaction	Neuroactive ligand-receptor interaction | Organismal Systems	Sensory system	Inflammatory mediator regulation of TRP channels | Brite Hierarchies	Protein families: signaling and cellular processes	G protein-coupled receptors
K04150	K04150	Environmental Information Processing	Signal transduction	Calcium signaling pathway | Environmental Information Processing	Calcium signaling pathway	Signaling molecules and interaction	Neuroactive ligand-receptor interaction | Organismal Systems	Digestive system	Gastric acid secretion | Brite Hierarchies	Protein families: signaling and cellular processes	G protein-coupled receptors
K04157	K04157	Environmental Information Processing	Signal transduction	Calcium signaling pathway | Environmental Information Processing	Calcium signaling pathway	Signaling molecules and interaction	Neuroactive ligand-receptor interaction | Cellular Processes	Cellular community - eukaryotes	Gap junction | Organismal Systems	Nervous system	Serotonergic synapse | Organismal Systems	Sensory system	Inflammatory mediator regulation of TRP channels | Brite Hierarchies	Protein families: signaling and cellular processes	G protein-coupled receptors
K04160	K04160	Environmental Information Processing	Signal transduction	Calcium signaling pathway | Environmental Information Processing	Calcium signaling pathway	Signal transduction	cAMP signaling pathway | Environmental Information Processing	Signaling molecules and interaction	Neuroactive ligand-receptor interaction | Organismal Systems	Nervous system	Serotonergic synapse | Brite Hierarchies	Protein families: signaling and cellular processes	G protein-coupled receptors
K04194	K04194	Environmental Information Processing	Signal transduction	Calcium signaling pathway | Environmental Information Processing	Calcium signaling pathway	Signaling molecules and interaction	Neuroactive ligand-receptor interaction | Organismal Systems	Endocrine system	Insulin secretion | Organismal Systems	Digestive system	Pancreatic secretion | Brite Hierarchies	Protein families: signaling and cellular processes	G protein-coupled receptors
K04223	K04223	Environmental Information Processing	Signal transduction	Calcium signaling pathway | Environmental Information Processing	Calcium signaling pathway	Signaling molecules and interaction	Neuroactive ligand-receptor interaction | Brite Hierarchies	Protein families: signaling and cellular processes	G protein-coupled receptors
K04226	K04226	Environmental Information Processing	Signal transduction	Calcium signaling pathway | Environmental Information Processing	Calcium signaling pathway	Signal transduction	Phospholipase D signaling pathway | Environmental Information Processing	Signaling molecules and interaction	Neuroactive ligand-receptor interaction | Organismal Systems	Circulatory system	Vascular smooth muscle contraction | Brite Hierarchies	Protein families: signaling and cellular processes	G protein-coupled receptors
K04282	K04282	Environmental Information Processing	Signal transduction	Calcium signaling pathway | Environmental Information Processing	Calcium signaling pathway	Signaling molecules and interaction	Neuroactive ligand-receptor interaction | Brite Hierarchies	Protein families: signaling and cellular processes	G protein-coupled receptors
[truncated: 14,757 more rows]
[truncated: 178 more columns]
